# Supplementary material for: Analysis of 72,469 UK Biobank exomes links rare variants to male-pattern hair loss
Source: Nat Commun. 2023 Sep 22;14:5492. doi: 10.1038/s41467-023-41186-w (PMC10517150; doi:10.1038/s41467-023-41186-w)
Supplement: Supplementary file 4 — Supplementary Data 1 [file 41467_2023_41186_MOESM4_ESM.xlsx]

## Sheet: Description
Nominally significant (P < 0.05) variants from single-variant and conditional single-variant association tests
Results of the single-variant and conditional single-variant association tests with at least nominal significance (P < 0.05). Conditional analysis was run on the same variants, but with MPHL-GWAS leadSNPs included as covariates on a per-chromosome basis.
Column	Information
ID	Variant ID (positional- and allele-identifier, GRCh38)
A1	Tested allele
AX	Other allele(s)
OBS_CT	Number of samples included in the test
OR	Odds ratio (of A1 allele, binary models only)
LOG(OR)_SE	Standard error of log-odds (binary models only)
Z_STAT	Z-score statistic (binary models only)
P	Uncorrected p-value
BETA	Regression coefficient (of A1 allele, continuous model only)
SE	Standard error of beta (continuous model only)
T_STAT	t-statistic (continuous model only)

## Sheet: continuous
ID	A1	AX	OBS_CT	BETA	SE	T_STAT	P
1:69899:T:A	A	T	71944	1.28988	0.494239	2.60983	0.00906053
1:925969:C:T	T	C	72024	-0.935656	0.451261	-2.07343	0.0381362
1:935789:C:T	T	C	72024	1.57227	0.781533	2.01178	0.0442473
1:935818:C:T	T	C	72024	1.58541	0.781555	2.02853	0.0425096
1:935870:G:T	T	G	72024	-0.824148	0.368421	-2.23697	0.0252913
1:939325:C:A	A	C	72024	-1.13858	0.552634	-2.06027	0.0393761
1:942451:T:C	T	C	71971	-0.851407	0.319057	-2.66851	0.00762049
1:942590:A:G	G	A	71970	-0.802039	0.368455	-2.17676	0.0295014
1:943837:C:T	T	C	72024	-0.594201	0.295406	-2.01147	0.0442791
1:946265:G:A	A	G	72023	1.29784	0.638088	2.03396	0.0419597
1:946530:G:A	A	G	72024	1.03499	0.451202	2.29385	0.021802
1:951192:G:T	T	G	72023	1.39725	0.638094	2.18973	0.0285473
1:952477:G:A	A	G	72022	1.7349	0.781473	2.22003	0.0264197
1:953835:C:T	T	C	72023	-1.15865	0.494268	-2.34418	0.0190718
1:954075:G:A	A	G	72024	-1.22808	0.494252	-2.48472	0.0129676
1:959222:G:A	A	G	72024	0.223462	0.0993754	2.24867	0.0245368
1:959236:G:A	A	G	72024	1.70575	0.781505	2.18264	0.0290652
1:963162:A:G	G	A	72023	1.16621	0.552583	2.11048	0.0348207
1:963365:G:A	A	G	72024	1.31845	0.638106	2.06619	0.0388141
1:963450:T:C	C	T	72024	-1.17813	0.451185	-2.61118	0.00902488
1:963979:G:A	A	G	72024	-0.971546	0.49429	-1.96554	0.0493559
1:964968:C:T	T	C	72021	-1.09686	0.552617	-1.98485	0.0471653
1:966614:G:A	A	G	72024	1.55181	0.78148	1.98573	0.0470672
1:966796:C:G	G	C	72014	1.32296	0.638111	2.07324	0.0381531
1:970734:C:T	T	C	72024	1.57446	0.781496	2.01468	0.0439419
1:971114:G:A	A	G	72024	0.865404	0.368414	2.349	0.0188265
1:971337:G:A	A	G	71055	-0.319931	0.127695	-2.50543	0.0122323
1:972360:G:A	A	G	72024	0.695168	0.306547	2.26774	0.0233483
1:972909:T:G	G	T	72024	0.670363	0.319069	2.101	0.0356446
1:973255:C:T	T	C	72023	1.14067	0.417721	2.7307	0.00632161
1:973319:T:G	G	T	72024	1.18625	0.552661	2.14643	0.031842
1:973551:G:A	A	G	72024	0.450797	0.177024	2.54653	0.0108819
1:976592:A:C	C	A	72024	1.66588	0.781455	2.13177	0.0330291
1:978934:G:T	T	G	72023	1.64663	0.781492	2.10703	0.0351181
1:979141:C:T	T	C	72024	0.191811	0.090062	2.12977	0.0331942
1:979211:G:A	A	G	72024	-1.01866	0.451206	-2.25764	0.0239708
1:979916:C:G	G	C	72024	1.74649	0.781517	2.23474	0.0254376
1:980209:C:T	T	C	72024	-0.774407	0.349535	-2.21554	0.0267263
1:980423:G:A	A	G	72024	1.16268	0.451205	2.57684	0.00997291
1:999108:C:G	G	C	72024	-0.224535	0.0981625	-2.28738	0.0221766
1:1014290:G:A	A	G	72024	-0.574349	0.268082	-2.14244	0.0321614
1:1014471:G:A	A	G	72024	1.70739	0.552615	3.08965	0.00200466
1:1040731:C:T	T	C	72024	-1.14289	0.451228	-2.53284	0.0113165
1:1041504:C:T	T	C	72024	0.853487	0.368427	2.31657	0.02053
1:1041528:C:T	T	C	72024	1.79361	0.781469	2.29517	0.021726
1:1043942:G:A	A	G	72024	-0.691822	0.33325	-2.07598	0.037899
1:1045256:G:A	A	G	72024	-1.29744	0.63812	-2.03322	0.0420344
1:1045502:G:A	A	G	72024	0.866351	0.417785	2.07368	0.0381129
1:1045508:C:T	T	C	72024	-0.897811	0.451201	-1.98983	0.0466139
1:1045862:C:T	T	C	72024	1.06072	0.494261	2.14606	0.0318714
1:1046702:G:A	A	G	72024	1.32169	0.638074	2.07137	0.0383277
1:1046833:G:C	C	G	72024	-0.105372	0.0369097	-2.85485	0.00430688
1:1046949:A:C	C	A	72024	1.30704	0.638086	2.04837	0.0405273
1:1047663:A:G	G	A	72024	1.6591	0.552595	3.00238	0.00267974
1:1048126:C:T	T	C	72024	-0.109528	0.0370914	-2.95293	0.00314873
1:1049046:C:T	T	C	72006	1.74282	0.781521	2.23003	0.0257482
1:1049414:C:T	T	C	72024	0.275648	0.132176	2.08546	0.0370313
1:1050736:C:A	A	C	72024	0.992677	0.349539	2.83996	0.00451316
1:1051492:G:A	A	G	72022	-1.48339	0.552599	-2.68438	0.00726815
1:1051531:C:T	T	C	72022	1.02332	0.494249	2.07046	0.038413
1:1054547:G:C	C	G	72023	1.67324	0.781487	2.14109	0.0322701
1:1071914:G:A	A	G	72024	1.59257	0.781481	2.03789	0.0415644
1:1071926:G:A	A	G	72024	-0.106783	0.0373803	-2.85666	0.00428252
1:1072043:C:T	T	C	72024	0.947381	0.417724	2.26796	0.0233345
1:1072155:C:T	T	C	72024	0.993501	0.417743	2.37826	0.0173973
1:1083915:C:T	T	C	72020	-1.11095	0.55261	-2.01037	0.0443962
1:1084163:A:C	C	A	72024	0.919373	0.390769	2.35273	0.018639
1:1084248:G:A	A	G	72024	1.71196	0.638056	2.68309	0.00729621
1:1085925:A:T	T	A	72024	1.356	0.552571	2.45398	0.0141307
1:1090930:G:C	C	G	72021	0.103244	0.0434138	2.37813	0.0174031
1:1180268:G:A	A	G	72024	-0.386995	0.18694	-2.07016	0.0384411
1:1180808:C:T	T	C	72003	1.59172	0.781523	2.03669	0.0416843
1:1180842:D:1	C	CG	71323	-1.08951	0.552552	-1.97178	0.0486386
1:1197133:C:T	T	C	72024	-0.524249	0.260533	-2.01221	0.0442011
1:1197177:G:A	A	G	72023	1.73009	0.638093	2.71134	0.00670268
1:1203814:G:A	A	G	72023	1.25856	0.638147	1.9722	0.0485902
1:1206451:G:C	C	G	72024	1.54769	0.781571	1.98023	0.047681
1:1206480:C:T	T	C	72024	1.01444	0.451203	2.24831	0.0245596
1:1206541:G:A	A	G	72024	1.27949	0.638099	2.00517	0.0449489
1:1211830:G:C	C	G	72024	1.6216	0.781532	2.0749	0.0379995
1:1211962:C:T	T	C	72001	-0.75471	0.333251	-2.26469	0.0235346
1:1213078:C:T	T	C	72024	1.25857	0.638148	1.97222	0.0485887
1:1217740:G:A	A	G	72024	-1.49277	0.638137	-2.33927	0.0193244
1:1217749:C:T	T	C	72022	1.08369	0.552634	1.96095	0.0498889
1:1218487:C:T	T	C	72024	0.781588	0.349509	2.23625	0.0253387
1:1218777:C:T	T	C	72023	-1.30114	0.638058	-2.03922	0.0414316
1:1223286:C:T	T	C	72022	-0.835752	0.417741	-2.00065	0.0454341
1:1232279:A:G	G	A	72023	1.66971	0.781465	2.13664	0.0326304
1:1242874:C:G	G	C	72024	-0.835717	0.417743	-2.00055	0.0454444
1:1243447:C:T	T	C	72022	1.33216	0.638113	2.08766	0.0368317
1:1244467:C:T	T	C	72024	1.77198	0.781484	2.26745	0.0233656
1:1256094:A:C	C	A	72024	-1.1837	0.552605	-2.14204	0.0321933
1:1284021:C:T	T	C	72023	0.700648	0.33329	2.10222	0.0355377
1:1286150:C:T	T	C	72024	1.62346	0.781487	2.0774	0.0377685
1:1286158:G:T	T	G	72024	1.17217	0.552646	2.12102	0.0339239
1:1286197:G:A	A	G	72024	-0.990313	0.49428	-2.00355	0.0451222
1:1286880:G:C	C	G	72024	-1.1294	0.55263	-2.04369	0.0409879
1:1286889:C:T	T	C	72024	-0.375222	0.184244	-2.03654	0.0416996
1:1287204:G:A	A	G	72019	1.6073	0.781462	2.05679	0.0397099
1:1287298:C:T	T	C	72024	-0.667788	0.295423	-2.26044	0.0237967
1:1287579:G:A	A	G	72024	1.0948	0.494239	2.21513	0.0267543
1:1287727:C:T	T	C	72024	1.0084	0.451205	2.2349	0.0254267
1:1287942:G:A	A	G	72024	0.760784	0.21685	3.50834	0.000451182
1:1287996:G:C	C	G	72024	-0.115157	0.0397521	-2.89689	0.00377001
1:1288030:C:T	T	C	72024	-1.09162	0.390771	-2.79351	0.00521538
1:1290519:G:A	A	G	72024	0.0772545	0.0344031	2.24557	0.0247347
1:1291294:T:C	C	T	72023	1.37379	0.552606	2.48603	0.01292
1:1291384:G:A	A	G	72022	-0.383705	0.168614	-2.27564	0.0228702
1:1294750:G:A	A	G	72024	-0.915723	0.451258	-2.02927	0.0424346
1:1295780:A:G	G	A	72019	1.61126	0.78147	2.06183	0.0392279
1:1296085:C:T	T	C	72024	-0.722191	0.333285	-2.16689	0.0302466
1:1296498:C:T	T	C	72023	1.02453	0.451195	2.27071	0.0231674
1:1299975:C:G	G	C	72020	1.64093	0.781462	2.09982	0.0357479
1:1307811:G:A	A	G	72023	0.957446	0.451203	2.12199	0.0338423
1:1308721:G:A	A	G	71991	-1.29859	0.638055	-2.03523	0.0418316
1:1309778:C:G	G	C	72024	1.26498	0.638118	1.98236	0.0474425
1:1310668:C:T	T	C	72024	1.6391	0.781504	2.09736	0.0359651
1:1310976:C:T	T	C	72024	-1.40743	0.638072	-2.20575	0.0274046
1:1310993:G:A	A	G	72024	-0.321294	0.12769	-2.5162	0.0118649
1:1312362:G:A	A	G	72024	1.66085	0.781534	2.12511	0.0335806
1:1312873:C:T	T	C	72024	1.55119	0.781547	1.98477	0.0471735
1:1313837:G:C	C	G	72024	1.85743	0.78163	2.37636	0.0174871
1:1313853:T:C	C	T	72024	1.85743	0.78163	2.37636	0.0174871
1:1321013:T:C	C	T	72024	1.61823	0.781492	2.07069	0.0383914
1:1321963:G:A	A	G	72024	1.23071	0.552584	2.2272	0.0259373
1:1323153:G:A	A	G	72024	0.44467	0.20528	2.16617	0.0303018
1:1327447:G:A	A	G	72024	-0.761892	0.368428	-2.06796	0.0386477
1:1327582:G:A	A	G	72024	0.563976	0.276324	2.041	0.0412545
1:1327603:D:3	T	TCTG	72024	1.64683	0.781592	2.10702	0.0351192
1:1327705:G:A	A	G	72024	0.141961	0.0540883	2.62461	0.00867658
1:1331455:I:1	TG	T	72021	1.13885	0.552581	2.06096	0.0393105
1:1331478:G:A	A	G	72024	-0.181895	0.0906409	-2.00676	0.0447787
1:1331491:C:A	A	C	72024	1.65631	0.78148	2.11945	0.0340557
1:1331684:G:A	A	G	72024	1.65728	0.781482	2.12069	0.0339509
1:1332103:G:A	A	G	72024	0.898967	0.276315	3.25341	0.0011408
1:1332276:G:A	A	G	72024	0.380513	0.184268	2.06499	0.0389273
1:1332436:C:A	A	C	72024	1.55196	0.781508	1.98585	0.0470533
1:1332531:T:C	C	T	72021	1.58442	0.781479	2.02746	0.0426186
1:1333089:C:T	T	C	72023	0.818763	0.368417	2.22238	0.0262607
1:1334123:C:G	G	C	72024	-0.323733	0.126848	-2.55214	0.0107085
1:1334189:C:T	T	C	72024	-1.22805	0.494252	-2.48467	0.0129694
1:1334199:C:T	T	C	72024	1.28793	0.638163	2.01818	0.0435761
1:1334279:G:A	A	G	72023	-1.25604	0.638079	-1.96847	0.0490176
1:1336453:G:A	A	G	72024	-0.375026	0.135133	-2.77524	0.00551754
1:1338110:G:C	C	G	72024	1.65898	0.781498	2.12282	0.0337725
1:1340129:C:T	T	C	72024	0.737505	0.295411	2.49654	0.0125434
1:1340423:C:G	G	C	72024	1.09146	0.552619	1.97507	0.0482639
1:1340480:C:T	T	C	72024	1.32915	0.638105	2.08297	0.0372573
1:1353623:C:T	T	C	72024	1.1853	0.552604	2.14494	0.0319606
1:1354205:C:G	G	C	72024	1.61506	0.781533	2.06652	0.0387826
1:1355265:G:A	A	G	72024	1.11162	0.552624	2.01152	0.0442741
1:1355487:D:1	C	CG	72021	-1.39349	0.638058	-2.18396	0.0289682
1:1355693:C:G	G	C	72024	-0.801	0.333239	-2.40368	0.0162334
1:1374161:C:T	T	C	72024	1.40506	0.552627	2.54251	0.0110079
1:1387325:T:C	C	T	72024	-1.31632	0.638067	-2.06297	0.0391186
1:1387368:G:A	A	G	72024	-1.14816	0.552581	-2.07781	0.0377306
1:1387821:C:G	G	C	72024	1.56434	0.781538	2.00162	0.0453291
1:1398333:T:C	C	T	72024	-0.136258	0.055698	-2.44638	0.0144324
1:1402200:D:2	C	CTT	72024	-1.34206	0.63811	-2.10318	0.0354538
1:1405738:A:G	G	A	72019	0.328102	0.134079	2.44708	0.0144043
1:1405796:D:4	T	TACTC	72021	-0.877128	0.368437	-2.38067	0.0172836
1:1419138:C:T	T	C	72024	-1.09491	0.552597	-1.98139	0.0475516
1:1419485:G:A	A	G	72024	0.390424	0.189578	2.05944	0.0394555
1:1420336:C:T	T	C	72023	-1.33481	0.638116	-2.09181	0.0364594
1:1426204:G:A	A	G	72024	1.55992	0.781446	1.99619	0.0459169
1:1427689:D:16	C	CGCCTCCGCCCGCTGCT	72009	-1.10195	0.55267	-1.99387	0.0461703
1:1427710:C:A	A	C	72021	-1.38955	0.638081	-2.1777	0.0294319
1:1436888:G:A	A	G	72017	-0.0652586	0.0301093	-2.16739	0.0302085
1:1437122:A:C	C	A	72024	-1.3492	0.638112	-2.11436	0.034488
1:1439633:C:T	T	C	72023	1.69373	0.781485	2.16733	0.030213
1:1439756:C:T	T	C	72023	1.00356	0.494294	2.0303	0.0423302
1:1450709:C:T	T	C	72024	-0.0880448	0.0361853	-2.43316	0.01497
1:1455496:G:A	A	G	72024	1.3103	0.638112	2.05341	0.0400367
1:1456291:C:T	T	C	72008	0.648643	0.241241	2.68877	0.00717322
1:1457148:G:A	A	G	72024	1.70856	0.781543	2.18614	0.0288086
1:1457158:C:T	T	C	72024	1.27242	0.638107	1.99405	0.04615
1:1457167:G:A	A	G	72024	-0.225686	0.114059	-1.97867	0.0478569
1:1459168:T:C	C	T	72024	-1.34896	0.638077	-2.1141	0.03451
1:1459210:G:A	A	G	72024	-0.633651	0.276324	-2.29315	0.0218424
1:1471966:G:A	A	G	72024	-0.671827	0.235675	-2.85065	0.00436422
1:1482577:G:A	A	G	72024	0.725899	0.368433	1.97023	0.0488156
1:1485059:A:G	G	A	72024	1.28405	0.638063	2.01243	0.0441787
1:1485082:C:T	T	C	72024	1.79752	0.781473	2.30017	0.0214416
1:1486152:A:G	G	A	72024	1.57068	0.781475	2.0099	0.0444459
1:1490292:D:1	A	AG	72024	-0.847788	0.390778	-2.16949	0.030049
1:1495582:G:A	A	G	72024	0.954357	0.417773	2.28439	0.0223516
1:1512453:C:T	T	C	72024	0.987759	0.494317	1.99823	0.0456955
1:1520168:G:A	A	G	72024	-0.528338	0.26815	-1.97031	0.0488065
1:1520294:T:C	C	T	72024	1.83613	0.781673	2.34897	0.0188281
1:1522856:C:T	T	C	72024	0.935617	0.451239	2.07344	0.0381349
1:1524394:G:A	A	G	72023	-0.733975	0.333254	-2.20245	0.0276369
1:1529308:G:A	A	G	72024	-0.781295	0.390751	-1.99947	0.0455613
1:1535453:C:T	T	C	72024	0.789484	0.276329	2.85705	0.00427728
1:1574487:T:C	C	T	72021	0.888661	0.390751	2.27424	0.0229544
1:1623784:C:G	G	C	72024	1.1741	0.494273	2.37541	0.0175322
1:1623941:C:T	T	C	72024	0.996243	0.45123	2.20784	0.0272585
1:1625295:C:T	T	C	72023	0.909768	0.451248	2.01612	0.0437916
1:1625382:G:A	A	G	72023	-0.79524	0.390785	-2.03498	0.0418564
1:1627161:G:A	A	G	72024	1.54923	0.781473	1.98245	0.0474325
1:1627166:G:A	A	G	72024	1.34351	0.638076	2.10556	0.0352461
1:1627352:G:C	C	G	72024	1.31724	0.638107	2.06429	0.0389934
1:1628035:C:T	T	C	72024	-1.19814	0.41774	-2.86815	0.00413002
1:1628056:C:T	T	C	72024	1.27392	0.638086	1.99648	0.0458856
1:1628693:G:C	C	G	72023	0.441467	0.195427	2.25898	0.0238874
1:1629214:G:A	A	G	72024	1.65076	0.781468	2.11238	0.0346572
1:1633966:C:T	T	C	72015	-0.368397	0.184249	-1.99945	0.0455633
1:1633982:C:G	G	C	72021	1.29047	0.638088	2.0224	0.0431385
1:1640354:C:T	T	C	72020	0.832743	0.41776	1.99335	0.0462269
1:1657264:T:C	C	T	72024	1.53978	0.781534	1.97021	0.0488185
1:1665964:C:T	T	C	72023	0.0881139	0.0433499	2.03262	0.0420944
1:1666009:T:G	G	T	72024	1.72762	0.781535	2.21055	0.02707
1:1669708:C:T	T	C	72024	1.57996	0.781531	2.02163	0.0432186
1:1671617:T:G	G	T	72017	0.563687	0.221105	2.54941	0.0107925
1:1676434:G:A	A	G	71161	0.0977574	0.0394825	2.47597	0.0132899
1:1703528:G:A	A	G	72024	-1.16515	0.552669	-2.10822	0.0350158
1:1704291:C:T	T	C	72022	-0.336218	0.156354	-2.15037	0.0315296
1:1712329:I:3	CGCT	C	72017	1.65181	0.638084	2.58871	0.00963565
1:1755413:A:G	G	A	72024	1.29927	0.638156	2.03598	0.0417565
1:1755466:G:C	C	G	72024	-1.30738	0.638087	-2.04891	0.040475
1:1757289:G:C	C	G	72024	1.5447	0.781497	1.97659	0.0480922
1:1758510:G:T	T	G	72024	-0.802749	0.390779	-2.05423	0.0399572
1:1758524:C:T	T	C	72024	0.836408	0.417777	2.00204	0.0452838
1:1804452:C:T	T	C	72022	1.60187	0.781456	2.04985	0.0403827
1:1916990:G:A	A	G	72024	-1.44763	0.638118	-2.26859	0.0232964
1:1917960:C:T	T	C	72024	-0.626985	0.295386	-2.12259	0.0337913
1:1918470:C:G	G	C	71998	1.40057	0.552609	2.53448	0.0112637
1:1919252:G:T	T	G	72024	0.389808	0.17702	2.20206	0.0276642
1:1926283:C:T	T	C	72024	-1.36083	0.63807	-2.13273	0.03295
1:1926753:T:C	C	T	72021	1.68075	0.781465	2.15077	0.0314977
1:1927685:C:T	T	C	72023	-1.18607	0.494257	-2.3997	0.0164112
1:1939758:C:T	T	C	72023	0.909709	0.451246	2.01599	0.0438044
1:1944392:D:3	C	CGCT	72023	1.15946	0.552649	2.09801	0.0359074
1:1944437:C:T	T	C	72023	-0.332106	0.110054	-3.01766	0.00254821
1:1946400:C:T	T	C	72024	1.70638	0.781533	2.18337	0.0290119
1:1956640:A:T	T	A	72024	1.60309	0.781518	2.05125	0.0402462
1:1959151:A:G	G	A	72001	0.990078	0.45123	2.19417	0.0282261
1:1965031:C:T	T	C	72024	-0.677063	0.295405	-2.29198	0.0219097
1:1968772:C:T	T	C	72024	-0.0947346	0.0407046	-2.32737	0.0199485
1:1970759:T:A	A	T	72024	1.67614	0.781522	2.14471	0.0319796
1:1971999:C:A	A	C	72023	1.5936	0.781509	2.03913	0.0414406
1:1974047:G:A	A	G	72023	1.59318	0.781507	2.0386	0.0414938
1:1985467:G:T	T	G	72024	-1.16325	0.552632	-2.10492	0.0353017
1:1988514:D:5	C	CATCTT	72024	-1.29808	0.638111	-2.03426	0.0419291
1:1988651:C:G	G	C	72024	-1.36479	0.63812	-2.13877	0.0324578
1:2025541:G:A	A	G	72024	1.62265	0.781558	2.07618	0.0378809
1:2025718:C:T	T	C	72024	-0.988936	0.494297	-2.00069	0.0454291
1:2029150:G:A	A	G	72024	0.811453	0.390824	2.07626	0.037873
1:2029800:G:A	A	G	72018	1.64412	0.78153	2.10372	0.0354066
1:2029976:C:T	T	C	72023	-0.254332	0.107946	-2.35611	0.0184703
1:2030030:C:A	A	C	72022	-0.158569	0.0742911	-2.13443	0.0328112
1:2030056:G:A	A	G	72024	1.66629	0.78147	2.13226	0.0329892
1:2030084:G:A	A	G	72024	-1.28838	0.638106	-2.01907	0.0434832
1:2030217:C:G	G	C	72023	0.5822	0.28545	2.03959	0.0413951
1:2050635:C:T	T	C	72023	1.26286	0.638093	1.97911	0.0478074
1:2055515:G:A	A	G	72017	-1.30025	0.494241	-2.6308	0.00852035
1:2146078:G:A	A	G	72023	-0.845826	0.417764	-2.02465	0.0429068
1:2194694:G:A	A	G	71601	1.05842	0.494374	2.14094	0.0322824
1:2304455:G:A	A	G	72024	1.76696	0.781491	2.26101	0.0237615
1:2306581:A:G	G	A	72014	1.75589	0.781506	2.2468	0.0246555
1:2306719:G:A	A	G	72014	1.26097	0.638069	1.97622	0.0481332
1:2321540:G:A	A	G	72024	-1.09399	0.552672	-1.97946	0.0477681
1:2324135:C:T	T	C	72024	0.453212	0.198552	2.28259	0.0224575
1:2336827:G:A	A	G	72024	1.59075	0.781507	2.03549	0.0418057
1:2384992:C:T	T	C	72024	-1.10882	0.552583	-2.00662	0.0447942
1:2385892:C:T	T	C	72024	-0.765956	0.295431	-2.59267	0.00952525
1:2387479:C:T	T	C	72024	1.2192	0.49426	2.46672	0.0136381
1:2388299:C:T	T	C	72024	0.870125	0.390773	2.22667	0.0259721
1:2391509:G:C	C	G	72024	-0.856204	0.417741	-2.0496	0.0404067
1:2405770:C:T	T	C	72024	-0.475958	0.230501	-2.06488	0.0389376
1:2408546:T:C	C	T	72024	-1.47101	0.638103	-2.30529	0.0211532
1:2478482:G:A	A	G	72024	1.58619	0.781521	2.02962	0.0423984
1:2478586:C:T	T	C	72024	-1.33916	0.638162	-2.09846	0.0358681
1:2479818:A:G	G	A	72024	-1.13524	0.552655	-2.05416	0.0399643
1:2484532:C:G	G	C	72024	1.73177	0.781497	2.21596	0.0266971
1:2495567:G:A	A	G	72024	-1.38826	0.638065	-2.17574	0.0295779
1:2497501:G:C	C	G	72019	1.0783	0.494268	2.18162	0.0291411
1:2499182:C:T	T	C	72024	-0.919853	0.451235	-2.03852	0.0415015
1:2502340:G:C	C	G	72024	1.64647	0.78148	2.10686	0.0351333
1:2513029:C:T	T	C	72023	1.64767	0.781478	2.10841	0.0349993
1:2518189:G:A	A	G	72024	1.13274	0.552595	2.04985	0.0403823
1:2519178:G:A	A	G	72024	1.59907	0.781506	2.04614	0.040746
1:2519285:A:G	G	A	72023	1.57932	0.781508	2.02087	0.0432973
1:2521732:C:T	T	C	72023	0.984224	0.45123	2.1812	0.0291715
1:2530124:T:C	C	T	72019	1.63467	0.552579	2.95826	0.0030948
1:2563215:C:G	G	C	72024	-0.720626	0.33325	-2.16242	0.0305889
1:2588600:C:T	T	C	72023	0.712912	0.333277	2.1391	0.0324311
1:2589013:G:A	A	G	72024	1.62465	0.781497	2.0789	0.0376304
1:2592856:A:G	G	A	72024	-0.506293	0.221172	-2.28914	0.022074
1:2593883:G:A	A	G	72024	-1.42545	0.638126	-2.23381	0.0254983
1:2606355:C:A	A	C	72023	-0.414191	0.18429	-2.2475	0.0246111
1:2629379:I:6	CCAGCAG	C	71974	-1.3124	0.638066	-2.05684	0.0397049
1:2629478:T:G	G	T	72024	1.69098	0.781515	2.16372	0.0304888
1:2641471:G:A	A	G	72024	-1.01494	0.494247	-2.05351	0.040027
1:2641627:G:A	A	G	72024	-1.37934	0.638093	-2.16166	0.0306478
1:2645469:A:G	G	A	72024	1.19025	0.494269	2.4081	0.0160381
1:2785900:G:A	A	G	72024	-1.00993	0.451187	-2.23838	0.0251992
1:2785947:C:T	T	C	72024	1.10286	0.494249	2.23139	0.0256583
1:2786023:D:1	A	AC	72024	0.723042	0.319067	2.26611	0.0234476
1:2787602:C:T	T	C	72024	1.55187	0.781498	1.98576	0.0470635
1:3022368:G:A	A	G	72024	1.6826	0.781488	2.15307	0.0313162
1:3022462:C:T	T	C	72024	-1.02114	0.494286	-2.06589	0.0388422
1:3186202:G:A	A	G	72024	0.582513	0.260547	2.23573	0.0253725
1:3396584:G:A	A	G	72015	-1.38416	0.638127	-2.1691	0.0300782
1:3402814:G:A	A	G	72024	-1.16561	0.552617	-2.10925	0.0349263
1:3414619:G:A	A	G	72023	-1.34426	0.552589	-2.43265	0.0149911
1:3417978:A:C	C	A	72023	0.930762	0.451311	2.06235	0.0391777
1:3432039:C:T	T	C	72024	1.0453	0.494287	2.11476	0.0344534
1:3463154:C:T	T	C	72024	-1.40962	0.451175	-3.12434	0.00178276
1:3463440:G:A	A	G	72024	1.08515	0.55261	1.96369	0.0495697
1:3473212:G:A	A	G	72024	1.62369	0.781488	2.07769	0.0377419
1:3474760:G:A	A	G	72024	-0.385804	0.177023	-2.1794	0.0293051
1:3474775:T:G	G	T	72024	1.74918	0.781497	2.23825	0.025208
1:3476010:G:T	T	G	72024	1.79464	0.781523	2.29634	0.0216593
1:3476024:T:C	C	T	72024	-0.335371	0.164798	-2.03504	0.04185
1:3477932:G:C	C	G	72024	0.809654	0.390788	2.07185	0.0382831
1:3477969:G:A	A	G	72024	-0.338082	0.150456	-2.24704	0.0246403
1:3478613:G:C	C	G	72023	-1.02193	0.49435	-2.06722	0.0387166
1:3480534:G:A	A	G	72024	0.947494	0.333247	2.84322	0.00446731
1:3495945:A:G	G	A	72024	0.912579	0.390751	2.33545	0.0195228
1:3495987:G:A	A	G	72024	-1.36453	0.552572	-2.46942	0.0135357
1:3496988:G:A	A	G	72024	1.0276	0.451218	2.2774	0.0227654
1:3497271:C:T	T	C	72015	1.04507	0.494268	2.11438	0.0344865
1:3498467:G:A	A	G	72024	-0.851237	0.390769	-2.17837	0.029382
1:3499615:C:T	T	C	72024	0.993838	0.451222	2.20255	0.0276298
1:3501242:C:T	T	C	72023	1.63569	0.781522	2.09296	0.0363562
1:3501864:I:1	GC	G	71965	0.744331	0.295416	2.5196	0.0117509
1:3501871:C:A	A	C	72024	-0.416542	0.179357	-2.32241	0.0202135
1:3505434:G:C	C	G	72019	-0.616954	0.268096	-2.30125	0.0213805
1:3508630:C:T	T	C	72024	-1.38213	0.638116	-2.16595	0.0303183
1:3509969:G:T	T	G	72014	0.582005	0.24718	2.35458	0.0185464
1:3524139:T:G	G	T	72024	1.57858	0.7815	2.01993	0.0433943
1:3531245:T:C	C	T	72024	1.68807	0.781524	2.15997	0.0307783
1:3625491:D:1	T	TC	72024	1.74019	0.781521	2.22667	0.0259727
1:3628497:D:1	T	TC	72024	-1.32366	0.638114	-2.07434	0.0380515
1:3630987:D:1	G	GC	72024	1.60455	0.781495	2.05318	0.0400591
1:3647541:C:T	T	C	72024	-1.22601	0.552766	-2.21795	0.0265613
1:3707598:C:T	T	C	72024	-1.15052	0.494264	-2.32775	0.0199284
1:3727748:D:1	G	GA	72024	1.58824	0.781472	2.03237	0.0421203
1:3729336:C:T	T	C	72021	1.72226	0.638128	2.69893	0.00695798
1:3731004:A:G	G	A	72022	1.58819	0.781515	2.0322	0.0421371
1:3731038:C:G	G	C	72024	-0.844915	0.417751	-2.02253	0.0431251
1:3732864:G:A	A	G	72024	-1.52214	0.638123	-2.38534	0.0170658
1:3732885:G:A	A	G	72023	1.71199	0.781533	2.19056	0.0284871
1:3732963:C:T	T	C	72018	-1.11014	0.552591	-2.00897	0.0445442
1:3732966:G:C	C	G	72016	1.76217	0.781473	2.25493	0.0241404
1:3752654:C:T	T	C	72023	-1.12282	0.494245	-2.27179	0.0231019
1:3755567:G:A	A	G	72018	-1.39093	0.638096	-2.17982	0.0292744
1:3756745:C:T	T	C	72023	1.4164	0.552588	2.56321	0.010373
1:3763474:G:A	A	G	72024	1.43965	0.552578	2.60533	0.00918055
1:3763717:T:C	C	T	72024	1.56226	0.781496	1.99906	0.0456057
1:3781591:G:A	A	G	72017	1.12003	0.451233	2.48215	0.0130616
1:3786961:G:A	A	G	72024	-1.30888	0.63812	-2.05114	0.0402565
1:3787253:G:A	A	G	72024	-0.647897	0.3191	-2.03039	0.0423205
1:3796474:C:A	A	C	72024	1.63004	0.781453	2.08591	0.0369902
1:3825801:C:T	T	C	72024	-1.28204	0.552624	-2.31992	0.0203482
1:3829295:C:A	A	C	72022	1.38517	0.638103	2.17077	0.029952
1:3829372:G:A	A	G	72016	1.74254	0.781572	2.22954	0.0257813
1:3829928:T:C	C	T	72024	-1.42645	0.552585	-2.58142	0.00984156
1:3829957:C:T	T	C	72024	-1.27622	0.638065	-2.00014	0.0454894
1:3829998:C:T	T	C	72015	-0.964266	0.451189	-2.13717	0.0325878
1:3833890:A:T	T	A	72024	1.69684	0.781449	2.17141	0.0299035
1:3834957:C:T	T	C	72024	1.13801	0.390745	2.91241	0.00358756
1:3837483:C:T	T	C	72024	1.75068	0.781485	2.24019	0.0250814
1:3839678:C:T	T	C	72024	1.62303	0.781481	2.07687	0.0378174
1:3844911:C:T	T	C	72012	1.38943	0.638142	2.17731	0.0294607
1:3844938:C:T	T	C	72024	-0.810696	0.349497	-2.31961	0.0203647
1:3865781:C:T	T	C	72018	-1.4386	0.638083	-2.25456	0.0241639
1:3872493:T:A	A	T	72022	1.12073	0.552623	2.02801	0.0425627
1:3872497:T:C	C	T	72024	0.209978	0.08887	2.36275	0.0181425
1:3889984:D:3	G	GTCA	71927	1.68393	0.781456	2.15486	0.0311758
1:3890748:C:T	T	C	72024	0.158636	0.0772977	2.05228	0.0401463
1:3890942:G:C	C	G	72024	1.39026	0.638117	2.17869	0.0293576
1:3891650:C:T	T	C	72024	-1.36123	0.638102	-2.13325	0.0329074
1:3891656:C:T	T	C	72024	0.936264	0.451237	2.07489	0.0380007
1:3891759:C:T	T	C	72024	1.7554	0.781539	2.24608	0.024702
1:3892947:G:A	A	G	72023	1.686	0.781549	2.15726	0.0309889
1:3892956:C:T	T	C	72024	0.175333	0.0728345	2.40729	0.016074
1:4712016:A:G	G	A	72024	1.2424	0.552666	2.24801	0.0245783
1:4769894:A:G	G	A	72022	1.60263	0.781443	2.05086	0.040284
1:4772320:C:T	T	C	72022	1.26752	0.638104	1.98639	0.0469943
1:5863371:T:C	C	T	72024	-1.2459	0.552617	-2.25455	0.0241648
1:5864373:C:T	T	C	72024	0.732479	0.333238	2.19807	0.0279475
1:5874613:G:C	C	G	72023	1.06276	0.494259	2.15021	0.0315417
1:5874890:C:T	T	C	72024	1.178	0.552602	2.13174	0.0330317
1:5875025:C:T	T	C	72024	1.12415	0.552653	2.03409	0.0419461
1:5877140:G:C	C	G	72024	1.56328	0.781541	2.00026	0.0454761
1:5904644:C:A	A	C	72024	0.804108	0.390768	2.05776	0.0396165
1:5905687:C:G	G	C	72024	1.6069	0.781482	2.05622	0.0397649
1:5933178:T:C	C	T	72024	1.09422	0.552619	1.98007	0.0476997
1:5952803:G:C	C	G	72024	1.69101	0.781452	2.16394	0.0304724
1:5986202:C:T	T	C	72024	-0.832066	0.306603	-2.71382	0.00665286
1:6051705:G:A	A	G	72024	0.341536	0.139302	2.45178	0.0142176
1:6086234:G:A	A	G	72022	1.29397	0.638104	2.02784	0.04258
1:6086305:G:A	A	G	72024	-0.629018	0.285389	-2.20407	0.0275225
1:6094562:T:C	C	T	71734	-1.34828	0.638011	-2.11326	0.0345818
1:6096679:G:A	A	G	72024	0.365762	0.177033	2.06606	0.0388261
1:6106654:G:A	A	G	72024	1.29455	0.638143	2.02862	0.0425005
1:6121193:G:A	A	G	72024	1.70917	0.78153	2.18696	0.0287489
1:6143848:T:A	A	T	71940	1.27486	0.638091	1.99793	0.0457279
1:6154816:C:T	T	C	72024	-0.593559	0.195426	-3.03725	0.00238833
1:6206719:C:G	G	C	72024	-1.33695	0.638179	-2.09494	0.0361795
1:6209417:G:T	T	G	72024	1.70036	0.781498	2.17578	0.0295753
1:6211923:T:G	G	T	72023	-0.796956	0.368457	-2.16295	0.030548
1:6219243:C:G	G	C	72024	1.82217	0.781497	2.33164	0.0197225
1:6244432:C:T	T	C	72021	-1.17228	0.552643	-2.12123	0.0339062
1:6249461:C:T	T	C	72024	-0.599456	0.276367	-2.16906	0.0300813
1:6251406:C:T	T	C	72023	-1.37455	0.494252	-2.78106	0.00541952
1:6254126:C:G	G	C	72024	-0.608799	0.276329	-2.20317	0.0275861
1:6282733:T:C	C	T	72024	1.81322	0.781483	2.32023	0.0203314
1:6385557:G:A	A	G	72024	-1.02361	0.417722	-2.45046	0.0142697
1:6425163:G:A	A	G	72023	1.69062	0.781494	2.16332	0.03052
1:6440309:G:A	A	G	72024	0.443284	0.19856	2.23249	0.0255854
1:6440767:G:T	T	G	72022	1.59664	0.781492	2.04306	0.0410498
1:6445768:C:A	A	C	71988	-1.13899	0.552564	-2.06128	0.03928
1:6451687:C:A	A	C	72024	1.31619	0.638073	2.06276	0.0391389
1:6451789:G:T	T	G	72024	1.75281	0.781462	2.24298	0.0249009
1:6460063:D:1	C	CG	72023	1.67096	0.781478	2.1382	0.0325038
1:6460111:G:A	A	G	72024	1.27336	0.638114	1.9955	0.0459921
1:6467991:G:C	C	G	72024	1.68424	0.638077	2.63955	0.00830331
1:6468005:C:G	G	C	72024	1.26104	0.63811	1.97622	0.0481341
1:6468155:G:A	A	G	72024	-1.58752	0.781576	-2.03118	0.0422404
1:6468267:G:A	A	G	72023	0.651613	0.306559	2.12557	0.0335425
1:6468293:C:T	T	C	72024	0.517885	0.247166	2.09529	0.0361486
1:6469082:T:C	C	T	72024	1.35923	0.638116	2.13007	0.0331692
1:6470307:C:T	T	C	72021	1.46721	0.552585	2.65517	0.00792868
1:6470639:C:T	T	C	72024	-1.43411	0.552635	-2.59505	0.00945969
1:6472541:G:A	A	G	72020	1.40316	0.638111	2.19892	0.0278867
1:6473431:G:C	C	G	72018	1.29052	0.638084	2.02249	0.0431289
1:6474095:G:A	A	G	72024	-0.875947	0.417754	-2.0968	0.0360144
1:6475517:C:T	T	C	72023	-1.31154	0.638067	-2.05549	0.0398349
1:6477560:A:G	G	A	72024	1.76592	0.781512	2.25962	0.0238478
1:6496569:T:A	A	T	72023	0.966653	0.390806	2.47349	0.0133825
1:6532595:C:T	T	C	72024	-1.00762	0.49425	-2.03869	0.0414847
1:6533372:T:C	C	T	72024	1.44187	0.552626	2.60912	0.00907932
1:6550590:C:T	T	C	72024	1.51308	0.552614	2.73803	0.00618227
1:6555519:G:C	C	G	72024	-1.33842	0.638063	-2.09763	0.0359414
1:6574758:C:T	T	C	72023	-0.444201	0.208929	-2.12608	0.0334996
1:6575009:A:G	G	A	72024	-0.897905	0.451211	-1.98999	0.046596
1:6575388:G:A	A	G	72024	0.168049	0.0607911	2.76437	0.0057048
1:6576566:G:A	A	G	72024	1.59296	0.781524	2.03827	0.0415267
1:6576578:A:G	G	A	72024	-1.14939	0.494243	-2.32556	0.0200448
1:6577020:G:A	A	G	72023	1.26168	0.638062	1.97736	0.0480052
1:6578904:A:G	G	A	72020	1.60365	0.781457	2.05213	0.0401603
1:6585931:I:27	GGAGAAACCCTTTGAGTGTCCCAAATGT	G	72024	1.3665	0.63808	2.14158	0.0322309
1:6588350:T:C	C	T	72024	1.59924	0.552566	2.8942	0.00380238
1:6588403:C:T	T	C	72024	-1.29856	0.638072	-2.03513	0.0418413
1:6593462:G:A	A	G	72024	0.566532	0.230512	2.45771	0.0139849
1:6593598:C:T	T	C	72024	1.64072	0.781523	2.09939	0.0357863
1:6593628:C:G	G	C	72024	-1.36463	0.552592	-2.4695	0.0135325
1:6599359:C:T	T	C	72024	-0.803684	0.333257	-2.41161	0.0158849
1:6599400:G:C	C	G	72024	1.25492	0.638202	1.96634	0.0492632
1:6628579:C:T	T	C	72024	-0.0856403	0.0408382	-2.09707	0.0359913
1:6632478:G:A	A	G	72024	1.31332	0.638063	2.05828	0.0395665
1:6632719:G:A	A	G	72002	0.0958785	0.0421533	2.27452	0.0229376
1:6632748:C:T	T	C	72023	1.60667	0.781483	2.05593	0.0397931
1:6634767:G:A	A	G	72024	1.58662	0.781452	2.03034	0.0423254
1:6634785:C:T	T	C	72024	-1.41947	0.63812	-2.22445	0.0261212
1:6636132:G:A	A	G	72012	1.02829	0.41775	2.46149	0.0138385
1:6637470:A:G	G	A	72012	-0.383031	0.184242	-2.07896	0.0376246
1:6681007:G:A	A	G	72024	1.37961	0.494268	2.79121	0.00525247
1:6820244:A:G	G	A	72024	-0.869764	0.390841	-2.22536	0.02606
1:7661863:C:G	G	C	72024	1.37982	0.63815	2.16222	0.0306045
1:7663464:A:G	G	A	72024	-0.991864	0.494249	-2.00681	0.0447736
1:7664063:G:A	A	G	72024	0.918276	0.451212	2.03513	0.0418411
1:7664169:A:G	G	A	72024	-1.13177	0.552611	-2.04804	0.0405599
1:7664687:A:G	G	A	72022	1.66502	0.781503	2.13053	0.033131
1:7664899:G:T	T	G	72024	-1.00733	0.451206	-2.23253	0.0255828
1:7737998:G:T	T	G	72024	1.56077	0.781475	1.99722	0.0458054
1:7738091:C:T	T	C	72024	1.43922	0.494308	2.91159	0.00359706
1:7751350:G:A	A	G	72024	1.08536	0.417742	2.59816	0.00937442
1:7778151:D:3	T	TTCA	71944	1.46842	0.638126	2.30115	0.0213862
1:7785565:C:T	T	C	72022	-0.629448	0.319092	-1.97262	0.0485428
1:7788165:C:T	T	C	72022	1.60819	0.78154	2.05772	0.0396207
1:7798569:G:A	A	G	72020	1.64179	0.781483	2.10086	0.0356568
1:7803124:G:A	A	G	71999	1.54229	0.781526	1.97343	0.0484498
1:7820140:G:T	T	G	72021	-1.01363	0.494276	-2.05075	0.0402952
1:7826588:C:T	T	C	72019	1.18127	0.552624	2.13756	0.032556
1:7827513:G:C	C	G	72024	0.169282	0.0598153	2.83008	0.00465499
1:7827514:I:1	AC	A	72023	1.58287	0.781521	2.02537	0.0428334
1:7835858:C:T	T	C	72010	0.970116	0.451208	2.15004	0.0315551
1:7835875:G:A	A	G	72023	-1.09996	0.552601	-1.9905	0.0465391
1:7835906:C:G	G	C	71984	1.28803	0.638049	2.0187	0.0435223
1:7835915:G:A	A	G	72013	1.16907	0.552625	2.11549	0.0343919
1:7846736:I:4	AATCT	A	72024	0.689955	0.31906	2.16246	0.0305857
1:7847876:C:G	G	C	72008	1.75733	0.552567	3.1803	0.00147184
1:7853350:A:C	C	A	72024	1.71153	0.781495	2.19008	0.028522
1:7933161:C:T	T	C	72022	-1.3936	0.638096	-2.184	0.0289654
1:7935030:G:T	T	G	72024	-0.806183	0.390756	-2.06314	0.0391032
1:7938330:C:T	T	C	72024	-1.40086	0.451216	-3.10463	0.00190592
1:8013401:G:A	A	G	72024	1.34743	0.638165	2.11142	0.0347399
1:8014375:G:A	A	G	72024	-1.27446	0.638109	-1.99725	0.0458018
1:8324415:C:T	T	C	72024	1.17729	0.494273	2.38185	0.0172283
1:8330337:G:A	A	G	72023	-1.39178	0.638103	-2.18112	0.0291779
1:8339555:G:A	A	G	72024	-0.862992	0.417738	-2.06587	0.0388441
1:8358429:G:C	C	G	72024	1.07983	0.494283	2.18465	0.028918
1:8359789:C:T	T	C	71468	1.11507	0.552567	2.01798	0.0435973
1:8360256:G:A	A	G	72024	0.87213	0.349507	2.49531	0.0125868
1:8360503:C:T	T	C	71259	-0.0633871	0.0314408	-2.01608	0.0437953
1:8360685:G:A	A	G	72023	-0.767892	0.241257	-3.18287	0.00145883
1:8361085:G:T	T	G	72024	0.694707	0.295403	2.35173	0.018689
1:8361828:G:A	A	G	72024	0.778431	0.390755	1.99212	0.0463619
1:8495104:C:A	A	C	72020	1.66779	0.638079	2.61376	0.00895701
1:8497525:T:C	C	T	72022	-1.45168	0.638075	-2.27509	0.0229036
1:8656083:G:A	A	G	72023	1.72668	0.781519	2.20939	0.0271506
1:8863293:G:A	A	G	72023	1.48157	0.451183	3.28375	0.00102485
1:8863323:T:C	C	T	72024	-0.709088	0.235652	-3.00905	0.0026216
1:8871941:T:C	C	T	72023	0.82008	0.268068	3.05922	0.00221995
1:8967749:C:T	T	C	72024	-1.10832	0.55263	-2.00555	0.0449084
1:9014719:C:T	T	C	72024	-1.40824	0.552601	-2.54838	0.0108244
1:9037590:T:C	C	T	72024	-0.875538	0.417749	-2.09585	0.0360994
1:9037635:G:A	A	G	72024	0.763675	0.319073	2.39342	0.0166946
1:9039890:D:1	C	CA	72023	-1.37337	0.638128	-2.15218	0.0313865
1:9041755:G:T	T	G	72022	-0.994514	0.390761	-2.54507	0.0109277
1:9104586:G:C	C	G	72024	0.890999	0.451294	1.97432	0.0483491
1:9245473:A:G	G	A	72024	-0.352136	0.146443	-2.40459	0.0161931
1:9263955:C:T	T	C	72022	1.03028	0.494285	2.08438	0.0371292
1:9263988:C:T	T	C	72024	0.890124	0.451197	1.9728	0.0485217
1:9264546:A:G	G	A	72024	0.452822	0.23054	1.96418	0.0495126
1:9264696:C:G	G	C	72024	1.69582	0.781505	2.16994	0.0300145
1:9264705:C:T	T	C	72024	1.65412	0.7815	2.11659	0.0342979
1:9264760:C:T	T	C	72024	-1.26246	0.6381	-1.97847	0.0478793
1:9264855:G:A	A	G	72024	0.84015	0.368419	2.28042	0.0225856
1:9367516:G:A	A	G	72023	-0.530053	0.253579	-2.09029	0.0365953
1:9539725:C:G	G	C	72021	-0.150258	0.0717687	-2.09365	0.0362948
1:9573394:G:A	A	G	72020	-1.37693	0.638074	-2.15795	0.0309348
1:9601117:G:A	A	G	72023	1.71678	0.781493	2.19679	0.0280385
1:9607681:G:A	A	G	72024	1.70436	0.638059	2.67116	0.00756066
1:9609845:G:A	A	G	72023	-1.35081	0.638074	-2.11701	0.0342622
1:9613009:C:G	G	C	72019	-1.30255	0.494236	-2.63547	0.00840388
1:9715724:G:T	T	G	72022	1.59256	0.638092	2.49582	0.0125689
1:9717056:C:T	T	C	72024	-1.34439	0.638064	-2.10698	0.035123
1:9720755:G:A	A	G	72024	-1.34889	0.638068	-2.11403	0.0345164
1:9730639:C:A	A	C	72012	1.5799	0.781541	2.02152	0.0432294
1:9730648:I:6	TTTCCTC	T	71910	-0.998828	0.390749	-2.55619	0.0105846
1:9735519:G:A	A	G	72024	1.28058	0.638075	2.00694	0.0447597
1:9744557:C:T	T	C	72024	-0.743584	0.333283	-2.23109	0.0256785
1:9749521:G:T	T	G	72024	1.04542	0.41777	2.50239	0.0123379
1:9755241:T:C	C	T	72023	1.60025	0.781529	2.04759	0.0406037
1:9931935:G:C	C	G	72024	-1.3181	0.638087	-2.06571	0.0388597
1:9931974:T:C	C	T	72022	1.70053	0.781492	2.17601	0.029558
1:9935619:A:C	C	A	72024	1.63762	0.781471	2.09556	0.0361249
1:9972126:A:G	G	A	72024	0.992169	0.451219	2.19887	0.0278907
1:10072163:G:T	T	G	72024	1.25218	0.552607	2.26594	0.023458
1:10095533:C:T	T	C	72023	1.57138	0.781634	2.01038	0.0443943
1:10103090:A:G	G	A	72024	-0.160377	0.0790588	-2.02858	0.042505
1:10106256:G:T	T	G	72023	0.770832	0.390762	1.97264	0.0485404
1:10106397:A:G	G	A	72024	1.12989	0.552612	2.04463	0.0408952
1:10106531:G:A	A	G	72024	-0.417404	0.212741	-1.96203	0.0497629
1:10130779:G:A	A	G	72023	0.461211	0.186843	2.46845	0.0135724
1:10135139:G:A	A	G	72024	1.78023	0.781465	2.27807	0.0227253
1:10179473:T:C	C	T	72024	-1.05038	0.494296	-2.125	0.0335897
1:10256249:A:G	G	A	71945	-1.32259	0.638119	-2.07264	0.0382091
1:10276332:C:T	T	C	72019	1.20688	0.451226	2.67467	0.0074819
1:10295682:C:T	T	C	72024	1.59319	0.781484	2.03868	0.0414859
1:10295760:G:A	A	G	72022	-0.519035	0.247174	-2.09988	0.0357431
1:10303559:G:A	A	G	72024	0.276451	0.129419	2.1361	0.0326744
1:10303656:A:G	G	A	72024	-1.39914	0.552615	-2.53186	0.0113482
1:10304474:C:T	T	C	72024	-0.58781	0.216867	-2.71046	0.0067205
1:10345881:G:T	T	G	72024	1.31273	0.638163	2.05704	0.0396856
1:10345942:G:C	C	G	72003	-1.39935	0.63806	-2.19313	0.0283011
1:10365446:G:T	T	G	72024	1.55474	0.781541	1.98933	0.0466686
1:10374408:G:A	A	G	72024	1.5756	0.781494	2.01613	0.0437898
1:10413125:C:T	T	C	72022	-1.0001	0.451195	-2.21657	0.0266558
1:10413192:G:A	A	G	72024	1.57345	0.781506	2.01336	0.0440803
1:10419679:C:T	T	C	72024	1.72725	0.78155	2.21003	0.0271062
1:10419684:C:A	A	C	72023	1.31993	0.638104	2.06851	0.0385952
1:10419733:C:T	T	C	72024	1.58669	0.781462	2.03041	0.0423182
1:10451489:G:A	A	G	72024	-1.16505	0.552586	-2.10836	0.0350036
1:10629701:C:T	T	C	72024	1.01155	0.451207	2.24188	0.0249724
1:10629766:G:A	A	G	72024	1.62605	0.781479	2.08073	0.0374617
1:10638997:G:A	A	G	72024	0.347004	0.177027	1.96018	0.0499784
1:10639036:T:G	G	T	72024	-0.595872	0.295396	-2.0172	0.0436787
1:10639131:D:6	G	GTCGTCC	71925	-0.472801	0.168576	-2.80467	0.00503816
1:10642864:G:A	A	G	72024	1.19554	0.552585	2.16354	0.030503
1:10645049:G:A	A	G	72024	0.367605	0.146449	2.51012	0.0120711
1:10649424:T:C	C	T	72023	0.82726	0.417745	1.9803	0.0476737
1:10653653:A:G	G	A	72024	0.555246	0.198562	2.79633	0.00517002
1:10653977:G:A	A	G	72024	1.75069	0.781484	2.24021	0.0250802
1:10655704:A:G	G	A	72024	-0.827774	0.306544	-2.70034	0.00692844
1:10665199:C:T	T	C	72024	0.8383	0.368394	2.27555	0.0228759
1:10665427:G:T	T	G	72020	1.61539	0.781512	2.067	0.0387376
1:10665530:C:A	A	C	70097	-0.537231	0.268126	-2.00366	0.0451108
1:10947767:G:T	T	G	72024	1.72977	0.781506	2.21339	0.0268742
1:10947941:G:A	A	G	72024	1.39028	0.638076	2.17887	0.0293448
1:10948258:C:A	A	C	72024	1.74345	0.781513	2.23086	0.0256934
1:10948432:C:T	T	C	72024	1.19844	0.494257	2.42472	0.0153226
1:10948621:G:A	A	G	72024	1.05193	0.494273	2.12824	0.0333202
1:10954036:C:T	T	C	72024	1.76365	0.781463	2.25685	0.0240203
1:10955156:A:T	T	A	72024	0.921808	0.390785	2.35886	0.0183336
1:10966392:C:T	T	C	72024	-1.14818	0.552619	-2.07771	0.0377399
1:11030217:G:T	T	G	72019	1.80084	0.781704	2.30374	0.02124
1:11037697:A:G	G	A	72005	1.66533	0.638103	2.60982	0.00906086
1:11037770:C:T	T	C	72024	-0.832596	0.417747	-1.99306	0.0462583
1:11042936:G:C	C	G	72024	0.250307	0.0912706	2.74247	0.00609946
1:11045446:G:C	C	G	72024	-0.804368	0.368434	-2.18321	0.0290237
1:11045488:T:C	C	T	72024	1.29027	0.390746	3.30207	0.000960204
1:11045513:C:T	T	C	72024	1.68987	0.781488	2.16238	0.0305921
1:11046559:C:T	T	C	72024	1.04038	0.451182	2.3059	0.0211191
1:11046697:C:T	T	C	72024	0.922162	0.451192	2.04384	0.0409734
1:11059306:G:T	T	G	72024	1.39544	0.494332	2.82288	0.00476081
1:11070968:G:C	C	G	72023	1.46242	0.638077	2.29192	0.0219131
1:11072129:C:T	T	C	72023	1.68906	0.781512	2.16127	0.0306776
1:11073948:T:C	C	T	72019	0.0946443	0.0414546	2.28308	0.0224284
1:11091112:C:T	T	C	72023	-0.895738	0.417738	-2.14426	0.0320155
1:11091139:C:T	T	C	72024	-1.13934	0.49429	-2.30499	0.0211698
1:11091598:C:G	G	C	72022	-1.39755	0.638157	-2.18998	0.028529
1:11098126:T:C	C	T	72014	1.20002	0.552593	2.17162	0.0298873
1:11128474:T:C	C	T	72024	-0.735004	0.349522	-2.10289	0.0354793
1:11130537:D:3	C	CCTT	72016	1.73196	0.638062	2.71441	0.00664101
1:11139332:A:G	G	A	72024	-1.04059	0.451207	-2.30623	0.0211006
1:11194653:C:T	T	C	72024	1.21435	0.552597	2.19753	0.0279861
1:11194888:C:A	A	C	72023	1.63279	0.638093	2.55885	0.0105038
1:11210869:A:G	G	A	72023	0.940891	0.390794	2.40764	0.0160586
1:11212433:T:G	G	T	72024	1.3125	0.638094	2.05691	0.0396985
1:11212845:G:A	A	G	72024	1.7448	0.781487	2.23266	0.0255743
1:11238485:T:C	C	T	72024	1.80295	0.78146	2.30715	0.0210491
1:11247702:C:T	T	C	72024	-1.11554	0.552577	-2.01879	0.0435127
1:11259282:T:C	C	T	72024	0.77882	0.390767	1.99306	0.0462592
1:11273649:C:T	T	C	72024	1.17351	0.552588	2.12366	0.0337017
1:11286040:C:T	T	C	72024	-1.44825	0.638083	-2.26969	0.0232292
1:11501421:C:G	G	C	72024	-1.27224	0.638139	-1.99368	0.0461912
1:11501666:G:C	C	G	72024	-1.27732	0.638138	-2.00164	0.0453271
1:11501750:C:G	G	C	72024	1.42385	0.494265	2.88075	0.00396852
1:11529657:A:G	G	A	72024	0.94212	0.368402	2.55731	0.0105505
1:11534470:C:T	T	C	72023	-1.31011	0.494268	-2.6506	0.00803656
1:11534490:G:A	A	G	72024	1.2559	0.638059	1.96831	0.0490363
1:11535585:G:A	A	G	72024	0.560059	0.268093	2.08905	0.036707
1:11535596:C:T	T	C	72022	1.1141	0.451244	2.46895	0.0135534
1:11535627:C:T	T	C	72024	1.0236	0.494278	2.07091	0.0383711
1:11650051:C:T	T	C	72024	0.81383	0.36843	2.20892	0.0271837
1:11658554:G:T	T	G	72024	-0.652094	0.306567	-2.12709	0.0334163
1:11658758:G:A	A	G	72019	-1.31597	0.638101	-2.06232	0.0391812
1:11658762:C:T	T	C	72022	-0.97442	0.494276	-1.97141	0.048681
1:11658790:G:A	A	G	72022	0.843421	0.417716	2.01912	0.0434779
1:11661228:G:A	A	G	72024	-1.15861	0.494256	-2.34416	0.0190727
1:11668896:T:G	G	T	72024	0.307075	0.145174	2.11522	0.0344147
1:11673774:G:A	A	G	72022	-1.54262	0.781469	-1.974	0.0483855
1:11706362:G:A	A	G	72024	1.5887	0.781519	2.03283	0.0420733
1:11706434:G:T	T	G	72022	0.946439	0.451199	2.09761	0.0359432
1:11711942:G:A	A	G	72024	0.146852	0.0620149	2.368	0.0178869
1:11746200:A:T	T	A	72023	-1.37251	0.638085	-2.15098	0.0314812
1:11747543:A:G	G	A	72023	0.159535	0.070443	2.26474	0.0235319
1:11748421:G:A	A	G	72014	1.67663	0.781483	2.14544	0.0319207
1:11748503:G:A	A	G	72014	1.57911	0.781529	2.02054	0.0433312
1:11765976:C:G	G	C	72024	1.26352	0.638063	1.98024	0.0476804
1:11766486:C:T	T	C	72024	1.54494	0.78146	1.97699	0.0480465
1:11772183:G:A	A	G	72024	1.67801	0.781464	2.14726	0.0317758
1:11772188:G:C	C	G	72024	1.36908	0.552606	2.4775	0.0132328
1:11778763:C:T	T	C	72024	1.55809	0.781485	1.99376	0.0461824
1:11778968:C:T	T	C	72024	0.99907	0.368429	2.7117	0.00669548
1:11779821:C:T	T	C	72024	1.36298	0.638114	2.13596	0.0326864
1:11779956:C:T	T	C	72024	-1.28848	0.638057	-2.01938	0.0434512
1:11779974:C:T	T	C	72024	1.64445	0.781493	2.10423	0.0353614
1:11784547:C:T	T	C	72024	1.61094	0.781472	2.06142	0.0392664
1:11788154:G:A	A	G	72023	1.17251	0.552571	2.12192	0.0338481
1:11788183:C:T	T	C	72022	1.04844	0.494273	2.12118	0.0339099
1:11788262:C:T	T	C	72024	1.61174	0.781573	2.06218	0.0391945
1:11788712:C:T	T	C	72024	0.869602	0.390762	2.2254	0.0260576
1:11789395:A:C	C	A	71857	-0.628091	0.285427	-2.20053	0.0277725
1:11790692:C:T	T	C	72024	-1.06004	0.494285	-2.14459	0.0319886
1:11790895:C:T	T	C	72022	1.53517	0.781502	1.96438	0.0494899
1:11791310:D:3	T	TTGG	72021	-1.41491	0.638109	-2.21735	0.0266023
1:11792367:D:2	A	ACT	72021	1.3911	0.55257	2.51751	0.0118208
1:11803010:C:A	A	C	72024	1.61671	0.638078	2.53372	0.011288
1:11829242:T:G	G	T	72024	1.67594	0.781497	2.14452	0.0319946
1:11833919:A:G	G	A	72023	1.66639	0.638086	2.61155	0.0090152
1:11834545:G:T	T	G	72023	1.38244	0.638107	2.16647	0.0302783
1:11837119:G:A	A	G	72023	-1.17438	0.494269	-2.37599	0.0175044
1:11857663:G:A	A	G	72020	-0.337065	0.136104	-2.47653	0.013269
1:11858214:C:G	G	C	72016	-0.890973	0.451213	-1.97461	0.0483157
1:11858824:G:A	A	G	72024	1.31882	0.63809	2.06683	0.0387536
1:11923098:G:T	T	G	72022	-0.8899	0.417732	-2.13031	0.0331492
1:11923110:D:22	C	CTGGAACTGGAGGTGGTTCTCTG	72000	1.7259	0.781533	2.20835	0.0272228
1:11925694:C:T	T	C	72024	0.490244	0.241234	2.03223	0.0421335
1:11926043:G:T	T	G	72023	-1.34455	0.638118	-2.10706	0.0351162
1:11948051:T:C	C	T	72021	1.62144	0.781475	2.07484	0.038005
1:11952719:D:6	T	TGGACCC	72007	1.51757	0.552616	2.74616	0.00603131
1:11954845:A:G	G	A	72020	1.65939	0.781465	2.12343	0.033721
1:11965489:A:G	G	A	71986	1.75942	0.78145	2.25148	0.0243581
1:11972929:A:T	T	A	72024	-1.11668	0.552631	-2.02066	0.0433182
1:12004049:A:T	T	A	72024	-1.43738	0.638071	-2.2527	0.024281
1:12009641:C:T	T	C	72024	0.263567	0.111715	2.35927	0.0183133
1:12022130:G:C	C	G	72024	-1.10698	0.552618	-2.00316	0.045164
1:12022249:C:T	T	C	72024	-0.982442	0.417741	-2.3518	0.0186856
1:12029116:G:A	A	G	72022	-0.454285	0.221137	-2.05432	0.0399485
1:12029849:G:A	A	G	72024	1.31997	0.55258	2.38874	0.016909
1:12031353:G:A	A	G	72024	-0.088034	0.0429373	-2.05029	0.0403398
1:12097131:G:A	A	G	72024	1.61967	0.781471	2.07259	0.0382139
1:12104439:C:T	T	C	72023	1.03334	0.494287	2.09057	0.0365704
1:12109644:A:G	G	A	72023	1.41281	0.638097	2.2141	0.026825
1:12111991:C:T	T	C	72024	1.61814	0.781481	2.07061	0.038399
1:12138316:G:A	A	G	72022	-0.914687	0.451287	-2.02684	0.0426824
1:12138403:C:T	T	C	72024	-1.10259	0.552584	-1.99533	0.0460109
1:12142356:G:A	A	G	72024	0.941554	0.417756	2.25384	0.0242094
1:12206994:C:T	T	C	72024	1.63573	0.781482	2.09311	0.0363425
1:12261970:T:A	A	T	72024	1.60579	0.781565	2.05459	0.0399225
1:12283239:G:A	A	G	72024	-1.40155	0.638055	-2.19659	0.028053
1:12283371:G:A	A	G	72024	0.41594	0.208922	1.99089	0.0464968
1:12283436:T:A	A	T	72024	0.150123	0.0504535	2.97548	0.00292628
1:12304597:A:G	G	A	72024	-0.854668	0.368419	-2.31983	0.0203529
1:12319500:C:T	T	C	72024	-1.02622	0.451191	-2.27447	0.0229407
1:12322665:G:A	A	G	72024	1.78336	0.638107	2.79477	0.00519501
1:12327655:G:C	C	G	72024	-1.35211	0.638065	-2.11908	0.0340872
1:12333346:A:G	G	A	72024	-1.35975	0.638168	-2.13071	0.0331167
1:12349349:G:A	A	G	72024	1.72194	0.781531	2.20329	0.0275772
1:12355977:G:A	A	G	72024	-1.30916	0.638066	-2.05176	0.0401968
1:12356470:C:T	T	C	72024	1.37118	0.638083	2.1489	0.0316453
1:12378534:C:A	A	C	72024	-1.47149	0.638151	-2.30586	0.0211212
1:12400180:G:A	A	G	72024	-1.38896	0.638065	-2.17683	0.0294966
1:12401692:C:A	A	C	72023	0.619592	0.306571	2.02104	0.0432796
1:12507032:A:G	G	A	72024	-0.672655	0.306558	-2.19422	0.0282229
1:12617183:G:A	A	G	72021	-0.163384	0.054872	-2.97754	0.00290667
1:12661850:A:T	T	A	72024	1.63573	0.781482	2.09311	0.0363425
1:12665965:C:T	T	C	72022	1.68741	0.781486	2.15923	0.0308357
1:12666223:A:G	G	A	72024	1.06542	0.451192	2.36135	0.0182114
1:12720907:G:A	A	G	72023	-1.08355	0.552622	-1.96075	0.0499122
1:12759481:C:A	A	C	72024	0.860187	0.417797	2.05886	0.0395109
1:12775808:A:G	G	A	72024	1.06755	0.417735	2.55557	0.0106034
1:12775872:A:G	G	A	72024	-1.10055	0.494311	-2.22644	0.0259878
1:12793375:D:1	C	CA	72024	1.25847	0.638089	1.97225	0.0485848
1:12794234:T:C	C	T	71884	-0.421789	0.208921	-2.0189	0.0435015
1:12794264:C:T	T	C	71986	-0.666273	0.295415	-2.25538	0.0241122
1:12794265:G:T	T	G	70111	-0.726239	0.285403	-2.54461	0.0109421
1:12794283:G:A	A	G	72004	-0.737367	0.368414	-2.00146	0.0453462
1:12794339:G:A	A	G	72000	-0.523942	0.20527	-2.55245	0.0106988
1:12794358:A:G	G	A	71954	-0.473974	0.195402	-2.42564	0.0152839
1:12795499:A:T	T	A	71490	-0.68658	0.319113	-2.15153	0.031438
1:12795654:C:G	G	C	72020	-0.197834	0.0906386	-2.18267	0.0290634
1:12795929:G:A	A	G	72024	0.447892	0.154818	2.89302	0.00381667
1:12825126:G:A	A	G	72022	0.678353	0.276325	2.45491	0.0140944
1:12825156:T:C	C	T	72024	-1.16048	0.552611	-2.1	0.035732
1:12827422:C:A	A	C	72015	1.06754	0.417731	2.55558	0.0106032
1:12827682:G:A	A	G	71976	-0.348205	0.157931	-2.20479	0.0274719
1:12827687:C:T	T	C	71964	-0.325355	0.161262	-2.01755	0.0436417
1:12827698:C:G	G	C	71978	-0.444826	0.181741	-2.44758	0.0143843
1:12827799:C:A	A	C	72022	-0.32919	0.159579	-2.06287	0.0391286
1:12847659:G:C	C	G	72024	-0.859204	0.417765	-2.05667	0.0397217
1:12847703:G:T	T	G	72024	1.31345	0.638108	2.05836	0.0395596
1:12858983:A:G	G	A	71721	-0.445586	0.192429	-2.31559	0.0205834
1:12859848:D:2	A	AGG	72020	-0.41768	0.170606	-2.44821	0.0143591
1:12860213:C:T	T	C	72024	1.45166	0.55264	2.62677	0.00862189
1:12861232:A:T	T	A	71897	-0.448871	0.166667	-2.69322	0.0070781
1:12861233:C:G	G	C	71889	-0.447123	0.163005	-2.74301	0.0060894
1:12861295:C:A	A	C	71971	-0.621005	0.306548	-2.0258	0.0427894
1:12861339:T:G	G	T	72023	1.64267	0.781481	2.102	0.035557
1:12861340:A:T	T	A	71970	-0.611091	0.230512	-2.65102	0.00802675
1:12861423:G:A	A	G	71820	-0.786414	0.333263	-2.35974	0.0182903
1:12861588:T:C	C	T	71837	-0.244525	0.10846	-2.25453	0.0241661
1:12861624:C:G	G	C	71892	-0.288915	0.117228	-2.46455	0.0137209
1:12861630:A:G	G	A	71471	-0.101786	0.0458296	-2.22097	0.0263564
1:12881956:A:G	G	A	72024	0.615302	0.253579	2.42647	0.015249
1:12882032:T:A	A	T	72024	-0.724976	0.253575	-2.85902	0.00425069
1:12882145:C:A	A	C	71920	1.64777	0.781496	2.10848	0.0349932
1:12883280:G:A	A	G	72023	1.63085	0.638125	2.55569	0.0105999
1:12892939:C:T	T	C	71862	-0.952827	0.451229	-2.11163	0.034722
1:12892940:T:G	G	T	71867	-1.27611	0.638112	-1.99982	0.045524
1:12893050:T:C	C	T	72000	-0.842088	0.41776	-2.01572	0.0438328
1:12893110:A:T	T	A	72003	1.18258	0.55263	2.13992	0.0323648
1:12893418:C:T	T	C	71990	-0.264894	0.119256	-2.22123	0.0263385
1:12894743:G:A	A	G	71697	-0.235655	0.119263	-1.97593	0.0481671
1:12920100:T:C	C	T	71234	0.548551	0.260528	2.10553	0.0352483
1:12938797:C:G	G	C	72022	0.786308	0.34955	2.24949	0.0244847
1:12939223:A:G	G	A	71404	0.852063	0.306496	2.78002	0.00543704
1:12941495:T:C	C	T	72014	0.813492	0.319057	2.54968	0.0107843
1:13050118:A:G	G	A	71976	1.10901	0.552572	2.007	0.0447532
1:13052161:T:C	C	T	72012	1.17391	0.494269	2.37504	0.0175498
1:13052422:C:T	T	C	71995	0.254921	0.125216	2.03585	0.0417693
1:13052466:C:T	T	C	71915	-1.36645	0.552615	-2.47269	0.0134123
1:13053386:I:1	TA	T	71986	1.64378	0.638174	2.57575	0.0100041
1:13053469:C:T	T	C	71172	0.0940455	0.0451556	2.0827	0.0372823
1:13053533:T:G	G	T	70933	0.0679327	0.031845	2.13323	0.0329094
1:13076993:G:A	A	G	71801	1.71097	0.63802	2.68169	0.00732672
1:13115724:I:1	CT	C	72024	-0.751751	0.268164	-2.80333	0.00505918
1:13116046:A:G	G	A	72024	1.6074	0.781465	2.05691	0.0396986
1:13116067:C:T	T	C	72012	1.66787	0.781472	2.13427	0.0328239
1:13116352:G:A	A	G	72024	1.56579	0.781502	2.00356	0.0451208
1:13225197:C:T	T	C	72024	1.38152	0.638111	2.16502	0.0303894
1:13225848:A:T	T	A	72024	1.54566	0.781496	1.97782	0.0479528
1:13259315:G:A	A	G	71969	1.69663	0.781395	2.17128	0.0299133
1:13260385:G:A	A	G	71686	-0.111337	0.0559041	-1.99156	0.0464226
1:13260512:G:T	T	G	71720	1.6486	0.78146	2.10964	0.0348931
1:13260559:G:C	C	G	71890	-0.687289	0.295402	-2.32662	0.0199882
1:13260778:G:A	A	G	71821	1.54271	0.781507	1.97402	0.0483831
1:13262807:G:A	A	G	71912	1.12422	0.552659	2.03421	0.0419344
1:13283950:G:A	A	G	72022	1.42162	0.390743	3.63825	0.000274691
1:13318598:G:A	A	G	71152	0.665357	0.285274	2.33234	0.0196855
1:13321892:G:C	C	G	72024	0.969581	0.451222	2.14879	0.0316546
1:13322217:G:A	A	G	72024	0.149717	0.0536389	2.7912	0.00525266
1:13322224:G:A	A	G	72022	-1.32864	0.638098	-2.08219	0.0373283
1:13344117:A:C	C	A	72023	1.73477	0.781505	2.21979	0.0264362
1:13344259:C:T	T	C	72024	-1.3084	0.638073	-2.05055	0.0403141
1:13344612:A:G	G	A	72024	1.68072	0.781502	2.15063	0.0315086
1:13345086:T:G	G	T	71335	0.568535	0.276344	2.05735	0.0396563
1:13345235:G:A	A	G	72023	-1.03555	0.451239	-2.29491	0.0217414
1:13345236:D:2	C	CAG	72021	-0.163094	0.0693399	-2.35209	0.0186709
1:13369121:C:T	T	C	72024	0.187987	0.0831728	2.2602	0.0238121
1:13371199:G:A	A	G	72015	-0.769141	0.390783	-1.96821	0.0490482
1:13389838:T:G	G	T	72024	1.69691	0.781532	2.17127	0.0299143
1:13391981:C:G	G	C	71998	-0.360434	0.162996	-2.21131	0.0270174
1:13392131:G:A	A	G	72020	-0.985098	0.494278	-1.993	0.0462648
1:13392183:T:C	C	T	72024	1.27074	0.638064	1.99155	0.0464239
1:13416553:G:A	A	G	72024	-0.574146	0.285395	-2.01176	0.0442494
1:13418294:T:C	C	T	72024	0.733272	0.285378	2.56948	0.0101872
1:13418395:G:A	A	G	72024	1.64812	0.781471	2.10899	0.0349487
1:13418675:G:A	A	G	72024	-1.29296	0.63806	-2.02639	0.0427286
1:13420786:T:C	C	T	72024	1.1433	0.451204	2.5339	0.0112822
1:13420983:C:T	T	C	71239	-0.7485	0.318995	-2.34643	0.0189568
1:13513005:G:A	A	G	72024	1.74382	0.781453	2.23151	0.0256506
1:13584049:G:A	A	G	72023	1.79124	0.78149	2.29209	0.0219035
1:13607224:G:C	C	G	72024	-0.676509	0.253566	-2.66798	0.00763269
1:13742096:G:A	A	G	72020	-0.644924	0.306594	-2.10351	0.0354247
1:13778541:A:T	T	A	72024	-1.03952	0.451273	-2.30352	0.0212524
1:13778669:G:A	A	G	72024	-1.15746	0.552606	-2.09455	0.0362144
1:13779559:G:A	A	G	72023	0.935883	0.368415	2.5403	0.011078
1:13780763:C:T	T	C	71898	1.64495	0.638013	2.57824	0.00993241
1:13781163:D:3	A	ATGT	71956	0.203076	0.0938367	2.16414	0.0304565
1:13782660:T:C	C	T	72024	1.60003	0.552625	2.89533	0.00378871
1:13893690:A:G	G	A	72024	1.63368	0.781523	2.09038	0.0365871
1:14960792:C:A	A	C	72024	0.689748	0.349517	1.97343	0.0484505
1:15056161:C:T	T	C	72022	-0.598625	0.253577	-2.36072	0.0182419
1:15094887:C:G	G	C	72024	1.23222	0.494328	2.49272	0.0126793
1:15219723:G:A	A	G	72024	1.23991	0.552635	2.24363	0.0248593
1:15251878:G:A	A	G	72024	1.67308	0.552589	3.02772	0.00246495
1:15289654:G:A	A	G	72024	0.441535	0.156342	2.82416	0.00474184
1:15301328:G:A	A	G	72024	0.491486	0.241213	2.03756	0.0415972
1:15329469:G:A	A	G	72024	1.60953	0.781448	2.05968	0.0394332
1:15341894:G:A	A	G	72024	1.29577	0.638079	2.03073	0.0422856
1:15367612:G:C	C	G	72014	-1.38364	0.5526	-2.50387	0.0122865
1:15381277:A:G	G	A	72024	-1.28144	0.638094	-2.00823	0.0446223
1:15382183:G:A	A	G	72024	1.09687	0.552617	1.98486	0.0471638
1:15410026:G:A	A	G	72016	1.53455	0.781484	1.96363	0.0495767
1:15410089:G:A	A	G	72024	-1.37869	0.638094	-2.16064	0.0307262
1:15425902:C:G	G	C	72024	-0.487334	0.208901	-2.33285	0.0196588
1:15426011:D:1	T	TC	72024	1.65744	0.781479	2.12091	0.033933
1:15445694:G:A	A	G	72024	1.71012	0.781456	2.18838	0.0286449
1:15457115:C:T	T	C	72024	1.56926	0.494249	3.17503	0.00149882
1:15461604:G:A	A	G	72024	1.05051	0.494346	2.12506	0.0335854
1:15463515:G:T	T	G	72023	-0.579563	0.247164	-2.34486	0.0190371
1:15467509:G:T	T	G	72024	1.68676	0.781518	2.15832	0.0309064
1:15483400:A:G	G	A	72024	1.13473	0.451191	2.51498	0.0119062
1:15485906:G:A	A	G	72024	0.413361	0.195426	2.11518	0.0344183
1:15493982:G:C	C	G	72024	-0.411793	0.172652	-2.3851	0.0170768
1:15495342:C:T	T	C	72022	-0.83085	0.417753	-1.98885	0.0467211
1:15536736:A:T	T	A	72024	-1.55963	0.781507	-1.99566	0.0459742
1:15548334:C:T	T	C	72023	1.10571	0.552606	2.00091	0.045406
1:15568019:T:A	A	T	72024	-1.55769	0.781558	-1.99306	0.0462584
1:15577731:G:A	A	G	72024	0.84058	0.368402	2.28169	0.0225104
1:15626794:C:G	G	C	72024	0.636227	0.268094	2.37315	0.0176396
1:15660869:T:G	G	T	72024	0.541315	0.235649	2.29713	0.0216143
1:15661031:G:A	A	G	72023	1.42235	0.638086	2.22908	0.0258116
1:15661468:G:C	C	G	72022	-0.704346	0.319052	-2.20762	0.027274
1:15721331:T:C	C	T	72017	1.54155	0.781503	1.97254	0.0485515
1:15725332:A:G	G	A	72024	1.70791	0.781488	2.18546	0.0288581
1:15725496:G:A	A	G	72024	1.05753	0.494261	2.13961	0.0323893
1:15725518:A:T	T	A	72024	-0.858499	0.390818	-2.19667	0.0280469
1:15736828:G:A	A	G	72024	-1.11039	0.417755	-2.65799	0.00786255
1:15738641:C:G	G	C	72024	-0.979908	0.45119	-2.17183	0.0298717
1:15739265:D:1	C	CT	72024	-0.376653	0.172654	-2.18155	0.0291461
1:15743033:C:T	T	C	72024	-0.821451	0.41773	-1.96646	0.0492488
1:15743162:C:T	T	C	72024	1.07287	0.494283	2.17056	0.0299676
1:15743174:A:G	G	A	72024	1.12884	0.451219	2.50175	0.0123605
1:15743175:C:T	T	C	72024	1.77163	0.781453	2.2671	0.0233869
1:15767441:C:T	T	C	71809	-1.26226	0.638079	-1.97822	0.0479076
1:15774922:A:C	C	A	72021	0.775022	0.349513	2.21743	0.0265965
1:15848136:C:G	G	C	72024	-1.38364	0.552613	-2.50381	0.0122886
1:15874234:D:3	A	ATTT	71866	-1.13411	0.49426	-2.29457	0.0217608
1:15876659:A:G	G	A	72023	1.32083	0.638106	2.06993	0.0384628
1:15919005:C:G	G	C	72018	-0.727328	0.368435	-1.9741	0.048374
1:15928308:C:G	G	C	72024	-1.31027	0.494263	-2.65096	0.00802812
1:15928837:G:T	T	G	72024	1.60027	0.781497	2.0477	0.0405933
1:15929110:G:C	C	G	72024	1.66242	0.552585	3.00844	0.00262686
1:15929143:A:G	G	A	72024	1.72696	0.638111	2.70636	0.0068041
1:15929197:G:A	A	G	72024	-0.970295	0.451251	-2.15023	0.03154
1:15929385:T:C	C	T	72024	1.01953	0.451193	2.25964	0.0238464
1:15931039:A:C	C	A	72024	-1.08553	0.552614	-1.96436	0.0494924
1:15931886:C:G	G	C	72024	1.13895	0.451181	2.52437	0.0115926
1:15932412:G:A	A	G	72024	1.33994	0.494339	2.71056	0.00671848
1:15932573:G:C	C	G	72024	1.1004	0.494308	2.22615	0.026007
1:15933573:C:G	G	C	72024	1.6272	0.781475	2.08221	0.0373265
1:15933643:C:T	T	C	72024	-0.703994	0.230517	-3.05398	0.00225912
1:15935469:D:3	G	GTCA	72024	1.67534	0.781503	2.14374	0.0320572
1:15935517:C:G	G	C	72024	0.586312	0.23565	2.48807	0.0128462
1:15935749:C:T	T	C	72024	1.42509	0.552612	2.57882	0.00991574
1:15937302:C:G	G	C	72024	-0.828557	0.319058	-2.59689	0.00940921
1:15943100:C:T	T	C	72024	1.61752	0.781551	2.06963	0.0384907
1:15944485:C:T	T	C	72024	-1.35941	0.494239	-2.75052	0.00595157
1:15945723:G:A	A	G	72024	1.08972	0.494237	2.20485	0.0274679
1:15946184:G:A	A	G	72024	1.31766	0.638078	2.06504	0.0389228
1:15947035:G:A	A	G	72024	1.71792	0.781545	2.19811	0.0279442
1:16006026:C:T	T	C	72024	-0.960261	0.417793	-2.29841	0.0215412
1:16006080:A:G	G	A	72024	0.902357	0.368453	2.44904	0.0143259
1:16006116:C:T	T	C	72024	1.72941	0.781559	2.21276	0.0269171
1:16006183:C:T	T	C	72024	-1.38262	0.638078	-2.16686	0.030249
1:16017111:G:A	A	G	72024	1.54675	0.781536	1.97911	0.0478071
1:16017830:A:G	G	A	71918	-1.29945	0.638087	-2.03648	0.0417056
1:16022693:G:A	A	G	72024	0.37588	0.189596	1.98253	0.0474242
1:16022707:C:T	T	C	72020	-1.04578	0.494293	-2.11572	0.0343723
1:16026539:C:T	T	C	72024	0.526075	0.260516	2.01936	0.0434539
1:16026701:A:C	C	A	72024	-1.28742	0.552603	-2.32973	0.0198232
1:16026761:C:G	G	C	72020	-1.01913	0.494262	-2.06192	0.039219
1:16027865:C:T	T	C	72024	1.62951	0.781474	2.08517	0.0370575
1:16029968:C:G	G	C	72019	1.63254	0.781454	2.08911	0.0367016
1:16045636:T:C	C	T	72024	-1.19842	0.49434	-2.42429	0.0153408
1:16047977:T:C	C	T	72024	1.65221	0.781462	2.11425	0.0344973
1:16048009:C:G	G	C	72024	1.17068	0.494261	2.36855	0.0178603
1:16051805:G:A	A	G	72024	0.60288	0.306559	1.9666	0.049233
1:16052260:G:C	C	G	72022	-1.12605	0.552579	-2.03782	0.041572
1:16056427:C:A	A	C	72024	1.58265	0.781533	2.02506	0.0428646
1:16059953:G:A	A	G	72022	1.75573	0.781502	2.2466	0.0246684
1:16062532:G:C	C	G	71407	0.332131	0.168596	1.96998	0.0488443
1:16063547:C:T	T	C	72024	1.28452	0.494296	2.59869	0.00935988
1:16129460:G:C	C	G	72021	-0.723422	0.29543	-2.44871	0.0143393
1:16132419:T:C	C	T	72024	1.26723	0.638088	1.98597	0.0470402
1:16132425:T:C	C	T	72024	-0.901279	0.390766	-2.30644	0.0210887
1:16134502:C:G	G	C	72024	1.70409	0.638051	2.67077	0.00756946
1:16138021:T:C	C	T	72024	1.69745	0.781503	2.17204	0.0298561
1:16138117:G:T	T	G	72024	-0.133268	0.0614479	-2.16879	0.0301018
1:16138424:G:A	A	G	72024	-0.0764856	0.0343055	-2.22954	0.0257808
1:16148615:C:T	T	C	72024	-0.739928	0.33325	-2.22034	0.0263987
1:16150909:G:A	A	G	72024	-1.12728	0.5526	-2.03996	0.0413584
1:16155890:C:A	A	C	72024	1.59448	0.552616	2.88534	0.0039111
1:16201796:A:C	C	A	71051	-0.621657	0.306566	-2.02781	0.0425836
1:16202512:C:A	A	C	72024	-1.22434	0.494269	-2.47708	0.0132486
1:16206429:A:G	G	A	71769	1.29509	0.638136	2.02949	0.0424123
1:16208660:G:A	A	G	72023	-0.985173	0.494285	-1.99312	0.0462515
1:16232907:C:T	T	C	72024	-1.07846	0.49428	-2.18188	0.0291213
1:16251017:G:A	A	G	72024	1.7659	0.781475	2.2597	0.0238427
1:16251109:G:A	A	G	72024	1.11985	0.417718	2.68086	0.00734493
1:16251190:C:T	T	C	72024	-1.29688	0.638082	-2.03246	0.0421109
1:16251538:G:A	A	G	72024	1.33994	0.494339	2.71056	0.00671848
1:16253684:T:C	C	T	72024	1.68544	0.781505	2.15666	0.0310352
1:16405011:G:A	A	G	72024	-1.4908	0.638104	-2.33629	0.0194787
1:16409682:C:T	T	C	72024	1.34257	0.6381	2.10402	0.0353804
1:16425685:G:A	A	G	72024	1.67968	0.781439	2.14946	0.0316009
1:16447961:C:T	T	C	72024	-0.65908	0.333248	-1.97775	0.0479611
1:16458883:A:T	T	A	72024	-0.165857	0.05914	-2.80449	0.00504101
1:16565782:G:A	A	G	71296	0.293331	0.119943	2.44559	0.0144639
1:16569091:T:C	C	T	71884	0.728825	0.276316	2.63765	0.00835015
1:16569127:C:T	T	C	70180	0.4499	0.195521	2.30102	0.0213932
1:16574595:G:T	T	G	71310	-0.363568	0.179378	-2.02683	0.0426833
1:16588944:G:A	A	G	71367	0.0701251	0.0312529	2.2438	0.0248485
1:16591948:C:T	T	C	72020	1.68602	0.781472	2.1575	0.0309704
1:16922690:G:A	A	G	72024	1.1558	0.451192	2.56167	0.010419
1:16922783:C:T	T	C	72024	0.738407	0.333269	2.21565	0.0267189
1:16922799:G:A	A	G	72024	-1.34328	0.63808	-2.10518	0.0352787
1:16924409:A:G	G	A	72024	-0.445808	0.225628	-1.97586	0.0481745
1:16929910:G:T	T	G	72008	-1.18668	0.494281	-2.40083	0.0163606
1:16930125:T:C	C	T	72024	1.31878	0.638081	2.06679	0.0387571
1:16930548:G:A	A	G	72024	-1.38324	0.638091	-2.16778	0.0301787
1:16930566:G:T	T	G	71997	-0.167814	0.0815826	-2.05698	0.039692
1:16931374:C:A	A	C	72023	1.38391	0.552661	2.50408	0.0122793
1:16936803:G:C	C	G	72024	-0.801385	0.368444	-2.17505	0.0296296
1:16938975:A:T	T	A	72023	0.404952	0.156374	2.58963	0.00960975
1:16939904:G:A	A	G	72024	-1.35556	0.638202	-2.12402	0.0336716
1:16944252:D:1	G	GC	72009	1.70788	0.638087	2.67657	0.00743978
1:16946828:G:C	C	G	72009	1.6418	0.781464	2.10093	0.0356505
1:16946876:C:T	T	C	72018	-0.124303	0.0588887	-2.11081	0.0347924
1:16948392:G:A	A	G	72024	-0.832771	0.319058	-2.61009	0.0090537
1:16953414:A:C	C	A	72023	0.680255	0.30654	2.21914	0.0264802
1:16954326:G:C	C	G	72024	1.19845	0.494295	2.42456	0.0153295
1:16965888:A:G	G	A	72024	-0.539093	0.230506	-2.33873	0.019352
1:16969165:G:A	A	G	72024	-1.13672	0.451226	-2.51919	0.0117648
1:16972401:D:5	G	GAGCTC	72023	-1.43773	0.63809	-2.25318	0.024251
1:16974973:C:T	T	C	71786	1.27676	0.638051	2.00102	0.0453935
1:16975337:C:T	T	C	72024	0.295474	0.104077	2.839	0.00452672
1:16976783:G:A	A	G	72017	-1.49205	0.638054	-2.33843	0.0193677
1:16990135:C:T	T	C	72024	-1.37905	0.638095	-2.1612	0.0306834
1:16990152:G:A	A	G	72024	1.59489	0.781512	2.04077	0.041277
1:16992392:G:A	A	G	72024	-1.36319	0.638176	-2.13607	0.032677
1:16996076:G:A	A	G	72024	1.03397	0.451256	2.29131	0.0219482
1:16996087:C:T	T	C	72024	-1.34621	0.638136	-2.1096	0.0348961
1:17002296:C:T	T	C	72024	1.6965	0.781468	2.17091	0.0299409
1:17004817:D:13	C	CCAGGCTGGGGAAG	72023	-0.912718	0.368512	-2.47676	0.0132602
1:17005530:T:C	C	T	72024	-0.0799901	0.0367752	-2.17511	0.0296249
1:17005746:C:T	T	C	72024	1.77526	0.781518	2.27156	0.023116
1:17044789:T:C	C	T	72024	-1.31443	0.552599	-2.37864	0.0173794
1:17069186:C:T	T	C	72024	1.65619	0.781493	2.11927	0.0340712
1:17069250:G:C	C	G	72023	-1.27186	0.638135	-1.99309	0.0462549
1:17070176:A:G	G	A	72022	0.775217	0.349535	2.21785	0.0265681
1:17070197:C:T	T	C	72024	-1.3125	0.638098	-2.0569	0.0396996
1:17071432:G:T	T	G	72023	-1.01483	0.494284	-2.05312	0.0400644
1:17083758:G:A	A	G	72021	0.100875	0.0507304	1.98845	0.0467659
1:17084631:G:C	C	G	72023	1.39684	0.552616	2.52768	0.011484
1:17086577:C:T	T	C	72024	1.16593	0.451198	2.58409	0.0097657
1:17092414:C:T	T	C	72023	0.723074	0.368446	1.9625	0.0497084
1:17102989:A:G	G	A	72021	1.09475	0.494252	2.21495	0.0267664
1:17103046:T:C	C	T	72023	-0.422816	0.212727	-1.9876	0.0468593
1:17105048:C:G	G	C	72023	0.655598	0.205267	3.19388	0.00140437
1:17205287:G:A	A	G	72024	1.77286	0.78146	2.26865	0.0232925
1:17222423:A:G	G	A	72023	-0.533768	0.260533	-2.04876	0.0404896
1:17228963:D:1	A	AC	72021	1.64544	0.781499	2.10549	0.0352521
1:17262194:T:A	A	T	72022	0.0622795	0.0312819	1.99091	0.0464949
1:17266734:G:C	C	G	72024	1.6764	0.781451	2.14524	0.0319367
1:17270928:C:T	T	C	72019	0.074007	0.0326118	2.26933	0.0232509
1:17274671:G:A	A	G	72024	1.13927	0.390771	2.91545	0.0035529
1:17276613:G:A	A	G	72024	-1.12748	0.552632	-2.04019	0.0413348
1:17282996:C:T	T	C	72024	0.183347	0.076406	2.39965	0.0164135
1:17308308:T:A	A	T	72024	1.42094	0.494237	2.87502	0.00404114
1:17342308:G:A	A	G	72018	0.857032	0.417751	2.05154	0.0402184
1:17342350:C:A	A	C	72024	-1.27911	0.638068	-2.00466	0.0450029
1:17348040:C:T	T	C	71976	1.11063	0.552611	2.00978	0.0444582
1:17356119:G:T	T	G	72022	1.60981	0.781494	2.05991	0.0394106
1:17359353:C:T	T	C	72024	-0.9844	0.494273	-1.99161	0.0464173
1:17381122:C:T	T	C	72024	1.41742	0.638084	2.22137	0.0263293
1:17381130:G:C	C	G	72024	0.713411	0.34953	2.04106	0.0412486
1:17382032:C:T	T	C	72022	-0.53506	0.260532	-2.05372	0.0400063
1:17388495:C:T	T	C	72017	1.67432	0.781505	2.14243	0.0321619
1:17394364:T:C	C	T	72024	-0.741276	0.306576	-2.41792	0.015612
1:17394396:G:A	A	G	72024	-1.08637	0.451193	-2.40778	0.0160524
1:17394962:G:A	A	G	72024	-0.410294	0.189795	-2.16178	0.0306386
1:17395640:I:1	GA	G	72024	-1.37946	0.638055	-2.16198	0.0306229
1:17398742:G:C	C	G	72020	1.25613	0.638116	1.9685	0.049014
1:17401400:G:A	A	G	72023	1.57117	0.781505	2.01044	0.0443879
1:17438330:G:A	A	G	72020	-0.761946	0.333294	-2.28611	0.0222507
1:17438423:G:T	T	G	72020	0.623843	0.260579	2.39407	0.0166653
1:17602159:C:T	T	C	72021	0.993353	0.451191	2.20163	0.0276949
1:17607832:C:T	T	C	72024	0.357686	0.157949	2.26457	0.0235423
1:17625989:C:T	T	C	72024	1.66737	0.781493	2.13357	0.032881
1:17687586:C:T	T	C	72024	-0.752529	0.333252	-2.25814	0.0239399
1:17697066:C:T	T	C	72024	1.20852	0.494284	2.44499	0.0144879
1:17697234:C:T	T	C	72024	0.939387	0.253559	3.7048	0.000211715
1:18482129:G:A	A	G	72024	1.61688	0.78149	2.06896	0.038553
1:18483194:C:A	A	C	72023	-1.19054	0.552627	-2.15433	0.0312179
1:18634312:C:T	T	C	72023	1.00565	0.368402	2.72975	0.0063398
1:18634420:G:A	A	G	72024	1.34631	0.638083	2.10993	0.0348674
1:18700678:G:A	A	G	72024	-1.24701	0.552634	-2.25649	0.0240428
1:18735855:A:G	G	A	72024	0.71498	0.333283	2.14526	0.031935
1:18744832:C:T	T	C	72017	1.09081	0.552807	1.97322	0.0484743
1:18744921:G:T	T	G	72014	0.705845	0.333317	2.11764	0.0342093
1:18839745:C:T	T	C	72024	1.55716	0.781468	1.99261	0.0463076
1:18839766:C:T	T	C	72024	1.62853	0.781458	2.08397	0.0371669
1:18839831:G:A	A	G	72024	-0.769833	0.390776	-1.97001	0.0488409
1:18839904:A:T	T	A	72024	1.6371	0.638072	2.5657	0.0102987
1:18839988:C:T	T	C	72024	-1.02792	0.494258	-2.07972	0.0375545
1:18840081:C:T	T	C	72024	1.22956	0.45124	2.72484	0.00643474
1:18840153:C:T	T	C	72024	1.12146	0.552602	2.02942	0.0424192
1:18840180:A:G	G	A	72024	-0.896293	0.417754	-2.1455	0.0319159
1:18841815:C:T	T	C	72024	-0.779463	0.390775	-1.99466	0.0460839
1:18854784:C:T	T	C	72024	0.593467	0.260553	2.27772	0.022746
1:18857603:G:A	A	G	72024	-0.677545	0.333264	-2.03306	0.0420506
1:18874534:T:C	C	T	72024	-1.27404	0.638144	-1.99648	0.0458853
1:18877433:G:A	A	G	72024	1.65877	0.781485	2.12259	0.0337914
1:18877540:C:A	A	C	72020	1.27709	0.638096	2.00141	0.0453521
1:18883395:C:T	T	C	72024	0.31013	0.150458	2.06125	0.039283
1:19076901:D:2	T	TTC	72024	1.43567	0.638095	2.24994	0.024456
1:19093346:T:C	C	T	72024	1.02537	0.451182	2.27263	0.0230512
1:19117864:C:T	T	C	72024	1.40125	0.552588	2.53579	0.0112215
1:19120310:C:T	T	C	72024	-0.759026	0.368421	-2.06021	0.0393818
1:19121252:T:A	A	T	72024	1.73516	0.78149	2.22033	0.0263997
1:19121302:G:C	C	G	72024	1.5836	0.781525	2.02629	0.0427385
1:19121967:T:C	C	T	72024	-0.653563	0.33329	-1.96094	0.0498897
1:19139145:C:G	G	C	72024	1.70659	0.78156	2.18357	0.0289972
1:19141470:G:A	A	G	72022	1.62918	0.781482	2.08473	0.0370974
1:19145888:D:3	T	TCTC	72023	1.53351	0.781534	1.96218	0.0497459
1:19161710:A:T	T	A	72024	-1.14676	0.552664	-2.07496	0.0379938
1:19164938:A:T	T	A	72024	1.30568	0.638087	2.04624	0.0407365
1:19176669:T:C	C	T	72024	1.62692	0.78152	2.08174	0.0373697
1:19176684:C:A	A	C	72024	0.524252	0.198554	2.64035	0.00828387
1:19176687:C:T	T	C	72024	0.408867	0.177032	2.30956	0.0209154
1:19176688:T:C	C	T	72024	1.15623	0.552627	2.09224	0.0364207
1:19179129:C:T	T	C	72024	-0.667836	0.285373	-2.34022	0.0192749
1:19185116:G:A	A	G	72024	1.03044	0.417727	2.46677	0.0136362
1:19192495:G:A	A	G	72024	-0.985325	0.494279	-1.99346	0.046215
1:19193456:C:T	T	C	72017	1.28316	0.638106	2.01089	0.0443405
1:19193512:G:A	A	G	72024	-1.15117	0.552626	-2.0831	0.0372458
1:19219317:G:A	A	G	72020	1.82804	0.781516	2.33909	0.0193335
1:19220791:C:T	T	C	72021	1.42498	0.552611	2.57863	0.00992133
1:19222675:C:T	T	C	72024	-1.42328	0.638105	-2.23047	0.025719
1:19231340:G:A	A	G	72024	1.43644	0.638124	2.25104	0.0243859
1:19239922:C:A	A	C	72020	-0.642722	0.24719	-2.60011	0.00932129
1:19240385:G:A	A	G	72024	1.55743	0.781496	1.99289	0.0462777
1:19284115:C:T	T	C	72024	0.783413	0.390764	2.00482	0.0449859
1:19285032:A:T	T	A	72024	-1.07793	0.494275	-2.18083	0.0291989
1:19286184:C:A	A	C	72023	-1.12673	0.494256	-2.27964	0.0226321
1:19306046:C:T	T	C	72024	1.77485	0.781475	2.27116	0.0231405
1:19324709:G:A	A	G	72024	1.71883	0.781561	2.19922	0.0278652
1:19342790:I:4	CGCTG	C	72019	1.64353	0.638094	2.57569	0.0100059
1:19600864:G:A	A	G	72022	1.58592	0.781477	2.02939	0.0424226
1:19643337:C:T	T	C	72024	0.826821	0.368434	2.24415	0.0248256
1:19655029:G:A	A	G	72024	1.37277	0.552605	2.48418	0.0129871
1:19657070:C:T	T	C	72024	1.68237	0.781524	2.15267	0.0313478
1:19665809:C:T	T	C	72022	0.609106	0.295395	2.062	0.039211
1:19678616:T:C	C	T	72024	1.16787	0.552602	2.1134	0.0345701
1:19683252:G:A	A	G	72024	-0.709567	0.319059	-2.22393	0.0261559
1:19694481:C:T	T	C	72024	-0.946351	0.417715	-2.26554	0.0234823
1:19746551:G:A	A	G	72024	1.58566	0.781479	2.02905	0.0424567
1:19780689:C:T	T	C	72024	1.00645	0.494286	2.03617	0.041737
1:19814752:G:A	A	G	72024	-0.651218	0.319076	-2.04095	0.0412596
1:19882622:C:G	G	C	72024	0.350803	0.151864	2.30997	0.0208924
1:19978481:C:T	T	C	72024	1.04196	0.494288	2.108	0.0350344
1:19978512:G:C	C	G	72024	1.53367	0.781538	1.96237	0.0497234
1:20116423:A:C	C	A	72023	1.1205	0.451231	2.4832	0.0130231
1:20191033:A:G	G	A	72024	1.64352	0.78151	2.10301	0.0354685
1:20310729:A:G	G	A	72024	1.33017	0.638069	2.08468	0.0371018
1:20314397:T:G	G	T	72024	-1.19623	0.552655	-2.16452	0.0304278
1:20314501:G:T	T	G	72022	1.65065	0.781581	2.11194	0.0346949
1:20317628:A:G	G	A	72024	-1.07587	0.494278	-2.17666	0.0295094
1:20327948:G:T	T	G	72024	1.27973	0.638064	2.00564	0.0448983
1:20332868:G:A	A	G	72024	0.571028	0.276326	2.0665	0.0387846
1:20337663:C:T	T	C	71838	0.655166	0.319079	2.0533	0.040047
1:20352143:G:A	A	G	72024	1.65108	0.781487	2.11275	0.0346259
1:20354177:G:A	A	G	72021	-1.43419	0.638108	-2.24757	0.0246066
1:20500988:G:A	A	G	72024	1.20389	0.451184	2.66829	0.00762559
1:20618510:C:T	T	C	72023	-0.493788	0.208912	-2.36362	0.0181
1:20637909:G:A	A	G	72023	1.75262	0.781568	2.24244	0.024936
1:20638041:C:T	T	C	72024	0.397688	0.150469	2.64299	0.0082196
1:20644551:G:A	A	G	72024	1.61599	0.7815	2.0678	0.0386623
1:20644642:A:G	G	A	72024	1.64056	0.781462	2.09935	0.0357894
1:20648528:G:A	A	G	72024	-0.480393	0.208897	-2.29967	0.02147
1:20655775:G:C	C	G	72021	1.34785	0.552605	2.43908	0.0147271
1:20671958:G:A	A	G	72024	1.63044	0.781487	2.08633	0.0369519
1:20672192:C:T	T	C	72024	-0.93898	0.451191	-2.08112	0.0374269
1:20682813:T:C	C	T	72024	0.829372	0.390775	2.12238	0.0338096
1:20684873:T:C	C	T	72024	1.25189	0.638075	1.96199	0.0497681
1:20684941:G:A	A	G	72023	-0.68938	0.253565	-2.71875	0.00655448
1:20687650:G:A	A	G	72024	0.589003	0.247171	2.38297	0.017176
1:20687818:G:A	A	G	72023	1.25439	0.638094	1.96584	0.0493212
1:20690200:G:A	A	G	72024	1.10877	0.552597	2.00647	0.0448099
1:20698427:T:G	G	T	72024	-1.34426	0.638065	-2.10677	0.0351412
1:20704447:C:T	T	C	72023	1.34947	0.552581	2.44213	0.0146032
1:20704522:G:A	A	G	72024	-1.02876	0.494271	-2.08137	0.0374034
1:20704701:G:A	A	G	72024	1.59518	0.63809	2.49994	0.0124237
1:20709723:G:A	A	G	72023	1.60491	0.781465	2.05372	0.0400063
1:20715516:C:G	G	C	72022	1.5918	0.781504	2.03685	0.0416689
1:20717514:C:T	T	C	72024	-0.0834852	0.0374	-2.23222	0.0256034
1:20717559:T:C	C	T	72024	-0.154349	0.0693316	-2.22624	0.0260012
1:20724226:C:T	T	C	72023	-0.161745	0.0703017	-2.30073	0.0214096
1:20726009:C:T	T	C	72024	-0.8266	0.417771	-1.9786	0.047865
1:20726039:G:A	A	G	72024	-1.29285	0.638067	-2.02621	0.0427473
1:20744916:D:2	C	CTG	72024	1.65532	0.7815	2.11814	0.034167
1:20776720:G:A	A	G	72023	1.39351	0.638067	2.18396	0.0289686
1:20780375:I:3	AGCT	A	72022	1.29652	0.638093	2.03187	0.0421702
1:20840958:T:C	C	T	72024	1.43604	0.552597	2.59871	0.00935942
1:20853617:G:T	T	G	72024	-0.909774	0.4178	-2.17754	0.0294438
1:20862295:A:G	G	A	72019	1.67573	0.781465	2.14435	0.0320082
1:20865171:T:A	A	T	72024	0.855638	0.417751	2.0482	0.0405441
1:20893584:C:T	T	C	72024	-0.764267	0.368504	-2.07397	0.0380856
1:20895394:G:A	A	G	72024	1.65914	0.63809	2.60017	0.00931966
1:20899838:C:G	G	C	72024	1.5541	0.781485	1.98864	0.0467442
1:20904956:G:C	C	G	72019	1.5621	0.781483	1.9989	0.0456233
1:20941719:D:9	C	CTGGAGGAGT	72018	1.34527	0.638094	2.10827	0.0350111
1:20942159:C:T	T	C	72024	0.569682	0.235705	2.41693	0.0156545
1:20950054:C:T	T	C	72024	1.69798	0.781503	2.17271	0.0298052
1:20980411:I:1	TG	T	71915	0.90667	0.390697	2.32065	0.0203085
1:20997607:A:G	G	A	72023	1.16057	0.494269	2.34805	0.0188746
1:21225363:C:T	T	C	72020	0.545308	0.276351	1.97325	0.0484714
1:21256090:C:T	T	C	72024	-0.643265	0.28538	-2.25407	0.024195
1:21480049:A:G	G	A	71799	0.654363	0.295417	2.21505	0.0267597
1:21560712:G:A	A	G	72024	1.30001	0.638137	2.0372	0.0416333
1:21564139:G:A	A	G	72024	0.23519	0.115296	2.03987	0.0413668
1:21575804:C:T	T	C	72024	-0.887959	0.451232	-1.96786	0.0490883
1:21575805:G:A	A	G	72024	0.791507	0.368458	2.14816	0.0317045
1:21612082:C:T	T	C	72023	1.63454	0.78151	2.09151	0.0364858
1:21617325:C:T	T	C	72024	-0.835317	0.417743	-1.9996	0.0455477
1:21651822:T:C	C	T	72022	-1.38711	0.5526	-2.51016	0.01207
1:21701518:T:C	C	T	72024	1.5581	0.781531	1.99365	0.0461938
1:21701589:G:A	A	G	72024	1.60329	0.781479	2.05161	0.0402116
1:21706553:G:A	A	G	72024	-1.39735	0.638127	-2.18977	0.0285438
1:21724137:I:1	GT	G	72010	0.894947	0.390753	2.29031	0.022006
1:21736554:T:C	C	T	72024	1.82214	0.781475	2.33167	0.0197208
1:21814460:G:A	A	G	72024	1.38031	0.638072	2.16325	0.0305256
1:21823365:A:G	G	A	72024	1.15292	0.552586	2.08642	0.0369444
1:21823396:G:A	A	G	72024	1.08861	0.552582	1.97004	0.0488378
1:21823649:C:T	T	C	72024	1.53679	0.781493	1.96648	0.0492473
1:21824134:C:G	G	C	72024	-0.28419	0.127688	-2.22566	0.0260399
1:21827899:C:T	T	C	72024	1.32504	0.63808	2.0766	0.0378419
1:21828366:C:T	T	C	72024	1.10508	0.552612	1.99974	0.0455326
1:21831714:G:A	A	G	72024	1.23716	0.494279	2.50297	0.0123179
1:21832561:G:A	A	G	72024	1.62012	0.781477	2.07316	0.0381613
1:21834901:C:T	T	C	72023	0.108506	0.0537676	2.01806	0.0435884
1:21836982:G:A	A	G	72024	1.22608	0.552582	2.21882	0.0265021
1:21840013:G:A	A	G	72024	1.3	0.552593	2.35255	0.0186477
1:21841598:C:T	T	C	72024	1.72091	0.78146	2.20217	0.0276564
1:21841611:G:A	A	G	72024	1.41288	0.552613	2.55673	0.0105681
1:21841622:C:T	T	C	72024	1.58288	0.781488	2.02546	0.0428234
1:21844158:G:C	C	G	72024	1.00363	0.494297	2.03042	0.0423173
1:21848974:C:T	T	C	72024	1.74142	0.781475	2.22838	0.0258582
1:21850138:T:A	A	T	72024	-1.00245	0.494259	-2.02819	0.0425446
1:21850492:C:T	T	C	72024	1.70006	0.781485	2.17542	0.0296017
1:21852117:G:A	A	G	72024	1.27959	0.638105	2.0053	0.0449348
1:21852822:G:A	A	G	72024	0.466234	0.212768	2.19128	0.0284348
1:21852962:A:C	C	A	72024	1.55095	0.781546	1.98447	0.0472075
1:21853019:G:A	A	G	72024	-1.08765	0.451289	-2.4101	0.0159506
1:21855840:G:A	A	G	72024	-0.205146	0.0885992	-2.31544	0.0205919
1:21857023:T:A	A	T	72024	1.37493	0.55258	2.4882	0.0128414
1:21859593:T:G	G	T	72022	-1.29537	0.638082	-2.0301	0.0423502
1:21859942:C:A	A	C	72024	-1.11796	0.368407	-3.03459	0.00240947
1:21864194:G:A	A	G	72024	1.31452	0.638049	2.06022	0.039381
1:21864201:C:G	G	C	72020	1.31853	0.552604	2.38604	0.0170336
1:21864971:D:3	C	CGGA	72021	-1.32201	0.494267	-2.67468	0.00748173
1:21864980:A:T	T	A	72024	0.17449	0.0648059	2.6925	0.00709356
1:21869636:C:G	G	C	72023	1.14678	0.552611	2.07521	0.0379705
1:21872986:T:C	C	T	72021	-1.02662	0.494266	-2.07707	0.0377989
1:21875719:G:A	A	G	72024	-0.834079	0.390772	-2.13444	0.0328101
1:21875970:C:T	T	C	72024	1.30813	0.638092	2.05007	0.0403615
1:21880463:T:G	G	T	72024	-1.16299	0.552594	-2.10461	0.0353289
1:21880759:C:T	T	C	72024	1.05214	0.494282	2.12862	0.0332891
1:21881395:G:A	A	G	72024	1.72135	0.781481	2.20268	0.0276207
1:21884815:T:C	C	T	72022	1.33171	0.638094	2.08701	0.036891
1:21885106:C:T	T	C	72024	1.58959	0.781541	2.03391	0.041964
1:21885442:C:T	T	C	72024	-1.13932	0.494301	-2.30491	0.0211744
1:21887441:C:T	T	C	72024	0.477681	0.216789	2.20344	0.0275667
1:21888700:G:A	A	G	72024	0.117908	0.0484587	2.43316	0.0149702
1:21890088:G:A	A	G	72022	1.14727	0.55264	2.07598	0.0378997
1:21980839:G:A	A	G	72020	1.16093	0.45119	2.57304	0.0100829
1:21984218:G:C	C	G	72024	0.639723	0.319225	2.00399	0.045075
1:22007409:G:A	A	G	72021	1.30362	0.638085	2.04302	0.0410541
1:22007462:A:T	T	A	72019	-0.658486	0.295399	-2.22914	0.0258076
1:22120367:G:A	A	G	72024	-1.29406	0.638096	-2.028	0.0425637
1:22121550:C:A	A	C	72023	1.0726	0.39074	2.74505	0.00605161
1:22490277:A:G	G	A	72024	1.71953	0.781463	2.20039	0.0277822
1:22509204:G:A	A	G	72024	0.963088	0.390818	2.46429	0.0137308
1:22517306:T:C	C	T	72024	1.66365	0.78151	2.12877	0.0332769
1:22569337:C:T	T	C	72024	-0.980593	0.45121	-2.17325	0.0297645
1:22589042:G:A	A	G	72024	1.79078	0.781602	2.29117	0.0219565
1:22589113:T:C	C	T	72024	1.42807	0.638096	2.23802	0.0252229
1:22593560:G:A	A	G	72024	1.70218	0.781488	2.17813	0.0293993
1:22595238:T:C	C	T	72023	0.68069	0.333297	2.04229	0.0411261
1:22597378:C:T	T	C	72023	1.72234	0.78152	2.20384	0.0275391
1:22597471:G:C	C	G	72024	1.5942	0.781493	2.03994	0.0413602
1:22599006:C:T	T	C	72023	0.762037	0.319075	2.38827	0.0169305
1:22600730:G:A	A	G	72024	0.943044	0.45124	2.08989	0.0366308
1:22600781:C:T	T	C	72024	0.79358	0.390739	2.03097	0.0422617
1:22600926:G:A	A	G	72024	1.29434	0.638122	2.02836	0.042527
1:22600955:G:A	A	G	72024	1.14895	0.41772	2.75052	0.00595163
1:22601406:C:T	T	C	72024	-1.38982	0.55264	-2.51488	0.0119094
1:22637696:G:A	A	G	72024	0.765365	0.349505	2.18986	0.0285379
1:22647595:C:T	T	C	72024	0.604119	0.285375	2.11693	0.0342688
1:22659578:C:A	A	C	72023	1.41003	0.638132	2.20963	0.0271342
1:22661247:C:T	T	C	72024	1.63993	0.781459	2.09854	0.0358605
1:22781445:C:T	T	C	72024	-1.27255	0.638093	-1.9943	0.0461225
1:22784512:G:A	A	G	72024	1.61647	0.78152	2.06837	0.0386088
1:22784777:G:A	A	G	72024	1.12232	0.552596	2.03099	0.0422592
1:22895474:G:A	A	G	72024	1.55916	0.781487	1.99512	0.0460337
1:22907986:G:T	T	G	72024	0.727585	0.349516	2.08169	0.0373739
1:22912497:C:T	T	C	72024	-1.49574	0.552639	-2.70653	0.00680063
1:22913826:G:A	A	G	72024	1.56401	0.78149	2.00132	0.0453621
1:22953053:T:G	G	T	72024	1.63628	0.638046	2.56452	0.0103339
1:22953435:C:T	T	C	72024	0.412703	0.192462	2.14434	0.0320093
1:22953462:C:T	T	C	72024	-0.263448	0.131284	-2.00669	0.0447859
1:22959999:C:T	T	C	72024	-1.07264	0.451308	-2.37674	0.0174688
1:23013998:G:A	A	G	72024	1.59411	0.781515	2.03977	0.0413771
1:23071245:A:C	C	A	72019	1.59152	0.638091	2.4942	0.0126264
1:23082281:A:G	G	A	72024	1.2006	0.451203	2.66089	0.00779516
1:23092478:G:A	A	G	72024	1.06399	0.494264	2.15267	0.0313481
1:23092836:G:A	A	G	72024	1.6743	0.781451	2.14255	0.0321526
1:23093301:C:T	T	C	72024	1.53838	0.781496	1.96851	0.0490131
1:23193213:G:A	A	G	72024	1.14157	0.552632	2.0657	0.0388604
1:23193349:T:C	C	T	72024	1.76508	0.781495	2.25859	0.0239116
1:23194093:C:T	T	C	72024	-1.32488	0.638057	-2.07643	0.0378582
1:23194095:G:T	T	G	72024	1.5896	0.781546	2.03392	0.0419635
1:23194144:A:T	T	A	72024	1.64883	0.781512	2.1098	0.0348788
1:23311010:C:T	T	C	72024	1.55772	0.781522	1.99319	0.0462448
1:23311040:G:A	A	G	72024	1.69939	0.638118	2.66312	0.00774373
1:23338594:C:T	T	C	72011	1.30687	0.638084	2.04812	0.0405518
1:23363150:T:C	C	T	72024	1.57829	0.78147	2.01964	0.0434242
1:23363164:A:G	G	A	72024	0.536052	0.235658	2.2747	0.0229267
1:23394024:T:C	C	T	72024	1.82079	0.781538	2.32975	0.0198221
1:23417912:C:T	T	C	72024	1.64054	0.781497	2.09923	0.0357999
1:23434260:C:G	G	C	72024	1.70308	0.63812	2.6689	0.00761164
1:23436937:C:T	T	C	72024	1.67968	0.781572	2.14911	0.031629
1:23452760:C:G	G	C	72024	-0.636436	0.295406	-2.15445	0.0312085
1:23455907:C:T	T	C	72024	-0.756545	0.319067	-2.37111	0.0177371
1:23509915:C:T	T	C	72024	-0.369639	0.172661	-2.14084	0.0322903
1:23516368:C:T	T	C	72024	0.29979	0.0877527	3.4163	0.00063513
1:23530675:G:A	A	G	72024	0.367011	0.170603	2.15125	0.0314595
1:23530769:C:A	A	C	72024	0.966996	0.417745	2.3148	0.0206266
1:23559021:T:C	C	T	72021	-1.29588	0.552655	-2.34482	0.0190389
1:23751272:G:A	A	G	72024	1.61855	0.638226	2.53602	0.0112141
1:23752468:G:A	A	G	72024	1.39527	0.638101	2.1866	0.0287752
1:23756972:C:A	A	C	72024	1.57297	0.78148	2.0128	0.0441391
1:23756986:C:G	G	C	72024	-0.925457	0.451216	-2.05103	0.0402675
1:23794244:C:T	T	C	72024	1.33476	0.638106	2.09176	0.0364635
1:23794341:G:A	A	G	71962	0.995742	0.494327	2.01434	0.0439774
1:23796759:C:T	T	C	72024	1.35128	0.63808	2.11773	0.0342015
1:23798149:C:T	T	C	72024	0.689798	0.319055	2.162	0.0306212
1:23814311:T:C	C	T	72024	1.56939	0.781487	2.0082	0.0446253
1:23865618:C:G	G	C	72024	-1.40244	0.638074	-2.19793	0.0279576
1:23874624:C:A	A	C	72024	0.566804	0.253591	2.23511	0.0254131
1:23875023:C:T	T	C	72024	0.363315	0.170591	2.12974	0.0331961
1:23961872:G:T	T	G	71978	1.34975	0.638052	2.11542	0.034398
1:23971945:G:C	C	G	72024	1.55772	0.781522	1.99319	0.0462448
1:24057428:G:A	A	G	72024	1.02839	0.306579	3.35442	0.000795737
1:24063187:G:A	A	G	72024	1.71496	0.638084	2.68767	0.00719698
1:24076243:C:T	T	C	72023	1.13194	0.552604	2.04838	0.0405265
1:24081370:D:1	G	GC	72024	-0.910697	0.451258	-2.01813	0.0435816
1:24082108:G:A	A	G	72024	1.62272	0.781554	2.07627	0.0378725
1:24086761:C:T	T	C	72024	1.63335	0.781488	2.09005	0.0366164
1:24090808:C:T	T	C	72024	1.03844	0.49428	2.10091	0.0356525
1:24090899:G:A	A	G	72024	0.63281	0.306554	2.06427	0.0389959
1:24090938:G:A	A	G	72024	0.771022	0.390745	1.97321	0.0484758
1:24092207:C:T	T	C	72024	0.825705	0.333257	2.47769	0.013226
1:24092208:G:A	A	G	72024	1.11274	0.451182	2.46627	0.0136551
1:24093009:T:C	C	T	72022	1.56579	0.781468	2.00365	0.0451112
1:24097925:C:T	T	C	72010	-0.832104	0.390765	-2.12942	0.0332229
1:24097944:A:G	G	A	72021	0.770186	0.390755	1.97102	0.0487257
1:24108482:C:T	T	C	72024	0.915868	0.390743	2.34391	0.0190852
1:24121311:T:C	C	T	72023	0.219853	0.106919	2.05625	0.0397618
1:24137139:A:G	G	A	72023	1.15108	0.552625	2.08293	0.037261
1:24157245:D:1	T	TC	72024	1.07021	0.494291	2.16514	0.0303801
1:24157717:C:T	T	C	72022	0.781376	0.368474	2.12057	0.0339612
1:24169489:G:A	A	G	72024	1.27598	0.638121	1.99959	0.0455482
1:24336483:T:A	A	T	72010	1.0971	0.552619	1.98526	0.0471189
1:24336795:C:T	T	C	72024	-1.35049	0.552619	-2.4438	0.0145361
1:24342934:C:T	T	C	72024	0.645263	0.2168	2.9763	0.00291846
1:24342946:G:A	A	G	72024	1.54777	0.781494	1.98053	0.0476483
1:24360883:G:A	A	G	72024	-0.548129	0.241208	-2.27243	0.0230636
1:24360938:G:A	A	G	72024	1.25515	0.638136	1.9669	0.0491982
1:24364188:A:C	C	A	72024	0.629349	0.247167	2.54625	0.0108907
1:24364210:C:A	A	C	72024	0.698607	0.195459	3.57418	0.00035156
1:24442095:G:A	A	G	72024	-1.49102	0.638061	-2.33679	0.0194526
1:24445218:A:C	C	A	72021	-1.35001	0.638099	-2.11568	0.0343755
1:24456257:G:A	A	G	72024	0.382238	0.18686	2.04558	0.0408009
1:24460486:A:G	G	A	72021	1.29368	0.638065	2.0275	0.0426154
1:24531332:C:T	T	C	72022	0.837531	0.368427	2.27326	0.0230134
1:24600954:G:A	A	G	72024	1.3175	0.6381	2.06473	0.0389523
1:24669365:G:A	A	G	72024	1.4315	0.638099	2.24338	0.0248753
1:24669449:G:A	A	G	72024	1.36358	0.638127	2.13685	0.0326135
1:24670296:C:A	A	C	72021	1.29467	0.638149	2.02879	0.0424832
1:24840792:G:A	A	G	72023	1.71711	0.781486	2.19723	0.028007
1:24902622:G:A	A	G	72024	-1.34816	0.638126	-2.11269	0.0346308
1:24929807:G:A	A	G	72024	0.787391	0.34951	2.25284	0.0242722
1:24964543:A:G	G	A	72024	1.31361	0.638078	2.0587	0.0395262
1:25228120:G:A	A	G	72023	1.3081	0.63808	2.05005	0.0403632
1:25228211:A:G	G	A	72024	-0.767303	0.390777	-1.96353	0.0495881
1:25246616:I:6	ACGGGAC	A	72024	1.10923	0.552588	2.00733	0.0447181
1:25246660:T:C	C	T	72024	-0.106445	0.0531553	-2.00253	0.0452311
1:25272633:I:1	AT	A	71765	-0.475966	0.230481	-2.06511	0.0389166
1:25284599:G:A	A	G	72018	0.520637	0.253588	2.05309	0.0400678
1:25284678:C:T	T	C	72023	1.56928	0.781498	2.00804	0.0446428
1:25303461:T:A	A	T	72023	1.56821	0.781482	2.00672	0.0447833
1:25321960:A:G	G	A	71955	1.38175	0.638061	2.16554	0.0303496
1:25392026:C:G	G	C	72024	1.62753	0.781509	2.08255	0.0372955
1:25420731:G:A	A	G	72024	-1.32789	0.638064	-2.08113	0.0374258
1:25543732:A:G	G	A	72024	-1.32451	0.638074	-2.07579	0.0379168
1:25554002:C:A	A	C	72024	1.59375	0.781526	2.03928	0.041426
1:25554973:G:A	A	G	72021	1.351	0.638086	2.11727	0.03424
1:25566862:G:A	A	G	72024	1.69716	0.781496	2.17169	0.0298825
1:25686470:C:T	T	C	72024	0.390481	0.198535	1.96681	0.0492089
1:25746716:T:G	G	T	72024	1.56372	0.781468	2.00101	0.0453952
1:25771768:T:C	C	T	72021	-0.963698	0.451216	-2.13578	0.0327008
1:25805154:C:T	T	C	72024	0.858388	0.368445	2.32976	0.0198215
1:25805165:G:A	A	G	72024	-0.87465	0.349497	-2.5026	0.0123308
1:25808650:C:T	T	C	72024	-1.44775	0.638066	-2.26896	0.0232734
1:25813942:C:T	T	C	72024	-0.989698	0.494352	-2.00201	0.0452872
1:25814143:G:A	A	G	72024	1.72071	0.781483	2.20185	0.0276791
1:25814179:G:A	A	G	72024	1.5341	0.781462	1.96312	0.0496364
1:25829539:C:T	T	C	72023	1.67562	0.781493	2.14413	0.0320262
1:25829640:G:C	C	G	72024	1.565	0.781538	2.00246	0.0452388
1:25829807:C:G	G	C	72024	1.1688	0.552644	2.11493	0.0344394
1:25832004:A:G	G	A	72024	-0.91385	0.451228	-2.02525	0.0428454
1:25835216:C:G	G	C	72024	1.63522	0.781491	2.09243	0.0364036
1:25835217:A:G	G	A	72024	1.62902	0.781454	2.0846	0.0371091
1:25835277:D:10	G	GTTTCACTGAT	72021	-0.124378	0.0378452	-3.28649	0.00101492
1:25863026:C:T	T	C	72023	0.114389	0.0322183	3.55044	0.000384833
1:25863823:T:G	G	T	72024	1.65086	0.781603	2.11215	0.034677
1:25982438:T:C	C	T	72024	1.62863	0.781513	2.08394	0.037169
1:25989480:C:A	A	C	72006	-0.894351	0.451205	-1.98214	0.0474673
1:26023397:C:T	T	C	72024	0.528214	0.268076	1.97039	0.0487976
1:26029665:G:A	A	G	72024	0.124691	0.058652	2.12594	0.0335117
1:26057290:T:C	C	T	72024	1.67468	0.781449	2.14304	0.0321131
1:26058509:T:C	C	T	72024	-1.39152	0.638122	-2.18064	0.0292132
1:26061329:G:A	A	G	72024	0.315218	0.115302	2.73385	0.0062614
1:26066337:C:G	G	C	72024	0.56904	0.221074	2.57398	0.0100556
1:26066380:G:A	A	G	72024	1.66563	0.781481	2.13138	0.0330615
1:26121961:A:G	G	A	72024	1.28187	0.638109	2.00885	0.0445566
1:26161422:G:A	A	G	72024	1.15704	0.55261	2.09378	0.0362829
1:26161800:G:T	T	G	72017	1.30857	0.638059	2.05086	0.040284
1:26168487:A:C	C	A	72024	1.58105	0.638055	2.47792	0.0132174
1:26170000:G:A	A	G	72024	0.533417	0.268119	1.98948	0.0466522
1:26170699:A:T	T	A	72024	-0.955923	0.451213	-2.11856	0.0341307
1:26177555:C:T	T	C	72024	1.77112	0.781507	2.26629	0.0234365
1:26183244:A:G	G	A	72024	1.59065	0.781477	2.03545	0.0418096
1:26184246:T:G	G	T	72024	1.31895	0.638091	2.06703	0.0387351
1:26185130:C:T	T	C	72023	-0.669551	0.186845	-3.58346	0.000339298
1:26188242:G:A	A	G	72022	1.20021	0.55259	2.17198	0.0298607
1:26191311:A:G	G	A	72024	0.402746	0.184245	2.18593	0.028824
1:26201373:G:T	T	G	72024	-0.57466	0.268094	-2.14351	0.0320758
1:26255578:C:T	T	C	72024	1.06807	0.494295	2.16079	0.030715
1:26255843:G:A	A	G	72023	-1.32969	0.638079	-2.0839	0.0371728
1:26269542:T:C	C	T	72023	1.55329	0.781532	1.98749	0.0468717
1:26272069:C:A	A	C	72021	-0.795111	0.368439	-2.15805	0.030927
1:26275063:G:A	A	G	72024	-0.820781	0.417747	-1.96478	0.0494436
1:26280841:A:G	G	A	72024	-0.878841	0.349543	-2.51426	0.0119306
1:26282445:G:A	A	G	72023	0.688803	0.306557	2.2469	0.0246494
1:26282682:A:G	G	A	72024	0.664395	0.253566	2.62021	0.00878946
1:26296980:T:C	C	T	72024	-0.478068	0.181744	-2.63044	0.00852927
1:26297444:G:T	T	G	72024	-0.430459	0.121384	-3.54625	0.000391
1:26322042:C:T	T	C	72024	0.572744	0.285387	2.0069	0.0447641
1:26337591:G:C	C	G	72024	1.73555	0.781541	2.22068	0.0263756
1:26343863:G:T	T	G	72024	-1.28356	0.494302	-2.59672	0.00941378
1:26345204:C:A	A	C	72023	1.7019	0.781496	2.17775	0.0294281
1:26345479:C:T	T	C	72015	1.5444	0.781451	1.97633	0.0481214
1:26345504:G:T	T	G	72024	1.54428	0.781467	1.97614	0.0481432
1:26345778:T:C	C	T	72024	1.12794	0.494345	2.28169	0.0225104
1:26346087:G:A	A	G	72024	0.321118	0.125384	2.56107	0.010437
1:26346245:A:G	G	A	72024	1.58948	0.781482	2.03393	0.0419626
1:26346681:G:A	A	G	72024	1.65221	0.781501	2.11415	0.034506
1:26361763:C:A	A	C	72024	-1.40986	0.638104	-2.20944	0.0271468
1:26361956:G:A	A	G	72024	1.39606	0.638124	2.18776	0.0286906
1:26411553:D:1	G	GA	72023	1.56006	0.781502	1.99624	0.045912
1:26426394:C:T	T	C	72024	0.207918	0.100568	2.06743	0.0386974
1:26426421:T:C	C	T	72023	1.67353	0.781533	2.14134	0.0322498
1:26447579:T:C	C	T	72023	1.63461	0.781477	2.0917	0.0364691
1:26447668:G:A	A	G	72023	-1.46636	0.638082	-2.29808	0.02156
1:26546905:C:T	T	C	72024	1.34944	0.638058	2.11492	0.0344405
1:26555164:C:T	T	C	72024	0.718856	0.349552	2.05651	0.0397373
1:26561550:C:T	T	C	72024	-0.950682	0.417727	-2.27585	0.0228582
1:26561601:C:T	T	C	72024	-0.530384	0.253579	-2.09159	0.0364787
1:26696649:I:18	TGGCGGCGGCGGCGGAGCC	T	71982	0.603195	0.306556	1.96765	0.049112
1:26696756:C:T	T	C	72022	1.7754	0.781502	2.27177	0.0231031
1:26696765:I:3	CCGG	C	72021	1.78179	0.781479	2.28002	0.0226092
1:26732712:T:G	G	T	72024	1.37166	0.552612	2.48214	0.0130619
1:26760866:G:A	A	G	72018	-1.47104	0.638089	-2.30538	0.021148
1:26763271:C:G	G	C	72024	-1.35176	0.638097	-2.11842	0.0341431
1:26772500:C:T	T	C	72024	-1.41009	0.638101	-2.20982	0.027121
1:26772541:A:G	G	A	72024	1.85949	0.781517	2.37933	0.0173467
1:26773690:I:6	CGCAGCA	C	71776	-0.830147	0.368421	-2.25326	0.0242458
1:26774575:G:A	A	G	72024	-1.46351	0.638095	-2.29356	0.0218186
1:26774821:A:G	G	A	72024	1.37475	0.638088	2.15449	0.0312055
1:26779223:D:3	G	GGAA	72023	-1.43055	0.638139	-2.24176	0.02498
1:26779389:C:G	G	C	72024	0.280625	0.120672	2.32552	0.020047
1:26780224:A:G	G	A	72024	1.00546	0.494256	2.03428	0.0419266
1:26780605:G:A	A	G	72024	1.79524	0.781501	2.29717	0.0216121
1:26780628:G:T	T	G	72024	0.917302	0.451219	2.03294	0.042062
1:26790820:G:A	A	G	72024	1.67225	0.781523	2.13973	0.0323797
1:26794354:G:T	T	G	72024	-1.30126	0.638094	-2.03929	0.041425
1:26797655:A:G	G	A	72024	1.12538	0.494269	2.27687	0.0227971
1:26797841:A:G	G	A	72024	1.61433	0.78145	2.06581	0.0388499
1:26826952:I:12	AGCAGCGGCAGCG	A	70681	0.77265	0.276353	2.79588	0.00517731
1:26884190:G:A	A	G	72024	-0.820619	0.319117	-2.57153	0.0101271
1:26885980:T:G	G	T	71995	1.28059	0.638102	2.00687	0.0447676
1:26886035:C:T	T	C	72024	0.622698	0.212759	2.92677	0.00342608
1:26900364:C:A	A	C	72024	1.7365	0.781449	2.22216	0.0262757
1:26911999:C:T	T	C	72024	1.7013	0.781468	2.17705	0.0294799
1:26913468:C:T	T	C	72024	-0.802128	0.33325	-2.40699	0.0160873
1:26913651:A:C	C	A	72024	1.33739	0.638139	2.09577	0.0361064
1:26941539:G:A	A	G	72024	-0.424225	0.198541	-2.13671	0.032625
1:26945653:C:T	T	C	72024	1.57044	0.781473	2.00959	0.0444786
1:26951434:G:A	A	G	72024	1.7023	0.781551	2.1781	0.029402
1:26951802:G:A	A	G	72024	0.452462	0.205288	2.20403	0.0275251
1:27006210:G:A	A	G	72024	-0.782185	0.368423	-2.12306	0.0337518
1:27006624:C:T	T	C	72024	0.695293	0.349516	1.9893	0.0466717
1:27100489:C:G	G	C	72015	1.63629	0.781524	2.09371	0.036289
1:27101742:G:A	A	G	72020	1.5813	0.781448	2.02356	0.0430196
1:27106046:C:T	T	C	72024	1.57386	0.781543	2.01379	0.044035
1:27109615:T:C	C	T	72024	-1.41457	0.63809	-2.21688	0.0266344
1:27113999:C:T	T	C	72024	1.61023	0.63806	2.52363	0.011617
1:27294056:C:T	T	C	72024	1.27891	0.49425	2.58757	0.00966751
1:27305068:A:G	G	A	72023	1.28555	0.552716	2.32588	0.0200276
1:27332073:G:A	A	G	72024	1.61917	0.781527	2.0718	0.0382875
1:27333995:G:A	A	G	72024	-0.265276	0.127686	-2.07757	0.0377522
1:27349463:G:T	T	G	71995	0.506942	0.225624	2.24684	0.024653
1:27349467:G:T	T	G	72021	-1.25556	0.638078	-1.96772	0.0491036
1:27350103:I:13	GGCCGCCGCCCGGC	G	72024	0.386699	0.146471	2.64011	0.00828967
1:27350388:G:T	T	G	72021	0.972309	0.417751	2.32748	0.0199423
1:27356463:G:A	A	G	72024	1.82452	0.781532	2.33454	0.0195702
1:27356665:G:A	A	G	72016	-0.782279	0.368401	-2.12344	0.0337202
1:27358242:D:16	A	AGGGTGCCTGAGGGCAC	72019	1.72502	0.781482	2.20737	0.0272916
1:27358425:G:T	T	G	72024	1.13114	0.552761	2.04634	0.0407261
1:27358735:C:T	T	C	72024	1.59213	0.638125	2.49501	0.0125975
1:27360297:A:G	G	A	72024	1.62559	0.781481	2.08014	0.0375162
1:27361172:A:G	G	A	72024	-1.30978	0.451224	-2.90273	0.00370035
1:27362667:T:A	A	T	72020	-1.307	0.638108	-2.04825	0.0405395
1:27363443:G:A	A	G	72023	1.7047	0.781528	2.18124	0.0291689
1:27364342:C:T	T	C	72024	-0.624159	0.285403	-2.18694	0.0287502
1:27366291:C:T	T	C	72023	0.87188	0.417755	2.08706	0.036886
1:27369373:A:G	G	A	72024	1.81423	0.781558	2.3213	0.0202737
1:27370715:C:T	T	C	72023	0.981427	0.451213	2.17509	0.0296269
1:27370861:G:A	A	G	72024	0.457466	0.216801	2.11007	0.0348556
1:27370878:A:C	C	A	72024	1.32835	0.638097	2.08174	0.0373694
1:27373248:C:T	T	C	72024	-0.582368	0.295396	-1.97148	0.0486726
1:27383161:C:A	A	C	72023	-1.3717	0.638086	-2.14971	0.0315814
1:27393965:G:A	A	G	72024	1.31025	0.63809	2.05339	0.0400387
1:27409860:G:A	A	G	72024	0.756459	0.368437	2.05316	0.0400608
1:27419002:C:T	T	C	72024	-0.709386	0.349508	-2.02967	0.0423935
1:27547366:C:T	T	C	72023	1.25076	0.638088	1.96017	0.0499799
1:27547632:G:A	A	G	72011	1.18476	0.552581	2.14404	0.0320326
1:27547693:G:A	A	G	72011	-1.32873	0.638084	-2.08238	0.0373115
1:27547776:C:T	T	C	72011	1.57277	0.781454	2.01262	0.0441587
1:27548578:C:T	T	C	72024	1.71507	0.781458	2.1947	0.0281882
1:27548818:G:A	A	G	72024	0.708718	0.333247	2.12671	0.033448
1:27548841:D:6	A	AAGGAGG	71953	1.61636	0.638093	2.53311	0.0113078
1:27549332:G:C	C	G	72024	1.17251	0.494293	2.3721	0.0176901
1:27549468:C:T	T	C	72024	0.946762	0.417742	2.26638	0.0234312
1:27549735:T:C	C	T	72024	1.76921	0.781554	2.2637	0.0235953
1:27549949:G:A	A	G	72024	0.810911	0.349593	2.31959	0.020366
1:27549997:C:T	T	C	72024	-1.32565	0.638091	-2.07752	0.037757
1:27550669:C:T	T	C	72024	-1.42513	0.638056	-2.23355	0.0255155
1:27551086:G:A	A	G	72024	1.55784	0.781451	1.99352	0.0462087
1:27666442:A:G	G	A	72024	-1.29667	0.390773	-3.31822	0.000906367
1:27744750:C:T	T	C	72024	1.65577	0.78145	2.11884	0.0341073
1:27819655:A:G	G	A	72024	1.59795	0.781463	2.04482	0.0408759
1:27830866:C:T	T	C	72024	-1.12204	0.552606	-2.03045	0.0423146
1:27872602:C:T	T	C	72024	1.13234	0.552646	2.04895	0.040471
1:27879935:G:T	T	G	72016	1.58375	0.638111	2.48194	0.0130693
1:27880022:G:A	A	G	72024	-0.795773	0.349537	-2.27665	0.0228102
1:27882639:C:T	T	C	72024	-1.37276	0.638141	-2.15119	0.0314646
1:27882750:C:T	T	C	72024	1.53834	0.781524	1.96839	0.0490276
1:27955748:G:A	A	G	72023	-0.160662	0.0782707	-2.05264	0.0401112
1:27955843:C:T	T	C	72024	0.674726	0.225637	2.99031	0.00278787
1:27955861:G:A	A	G	72024	-1.1572	0.494266	-2.34126	0.0192217
1:27960096:D:3	C	CCTT	72024	-0.0590873	0.0293787	-2.01123	0.0443051
1:27966809:C:T	T	C	72022	-1.1513	0.55262	-2.08336	0.0372223
1:27966880:G:A	A	G	72022	0.811764	0.368494	2.20292	0.0276033
1:27966950:D:9	G	GGATTCCACT	72020	-1.30036	0.638085	-2.03791	0.0415625
1:28017155:T:C	C	T	72008	1.81648	0.781524	2.32427	0.0201137
1:28035564:G:A	A	G	72024	-0.767913	0.368403	-2.08444	0.0371236
1:28150490:C:T	T	C	72024	1.55471	0.63811	2.43643	0.0148355
1:28150681:T:C	C	T	72024	0.186695	0.0598212	3.12088	0.00180381
1:28150916:C:T	T	C	72024	-1.28209	0.638098	-2.00924	0.0445153
1:28236208:C:T	T	C	72024	-1.26779	0.638084	-1.98687	0.0469405
1:28236256:T:C	C	T	72024	1.58545	0.781495	2.02874	0.0424886
1:28272435:G:A	A	G	72024	-0.966484	0.417778	-2.31339	0.020704
1:28334461:C:T	T	C	72023	-1.16764	0.494328	-2.36208	0.0181755
1:28459147:A:C	C	A	72023	-0.568169	0.230495	-2.46499	0.0137039
1:28459218:I:1	GA	G	71345	1.15229	0.552614	2.08516	0.0370583
1:28466441:C:T	T	C	72024	1.18113	0.494334	2.38934	0.0168811
1:28473920:G:A	A	G	72024	-1.35893	0.638118	-2.12959	0.0332088
1:28474096:A:C	C	A	72024	-0.846617	0.212734	-3.97971	6.90684e-05
1:28489172:G:A	A	G	72019	1.61835	0.781505	2.07081	0.0383797
1:28531943:G:A	A	G	72024	1.68862	0.781491	2.16077	0.0307164
1:28535927:G:A	A	G	72024	1.00716	0.494265	2.03769	0.0415846
1:28537937:G:A	A	G	72023	1.65014	0.781494	2.11152	0.0347307
1:28553736:G:T	T	G	72021	1.12523	0.349506	3.2195	0.00128473
1:28567347:C:T	T	C	72024	0.886559	0.451211	1.96484	0.0494362
1:28594111:G:T	T	G	72024	1.65707	0.781504	2.12036	0.0339791
1:28714715:A:G	G	A	72024	0.278483	0.134091	2.07683	0.0378212
1:28742778:G:C	C	G	72024	1.69895	0.781476	2.17402	0.0297067
1:28743136:C:T	T	C	72024	1.63683	0.781452	2.0946	0.0362102
1:28863222:C:T	T	C	72024	-1.43287	0.638093	-2.24555	0.0247356
1:29097913:C:T	T	C	72024	0.920864	0.451225	2.04081	0.0412734
1:29121242:C:A	A	C	72024	0.868428	0.390802	2.22217	0.0262751
1:29121398:G:A	A	G	72024	0.875144	0.417777	2.09476	0.0361954
1:29121578:G:A	A	G	72024	1.57477	0.781505	2.01504	0.0439041
1:29121671:C:T	T	C	72024	1.83085	0.781487	2.34277	0.0191437
1:29149053:T:C	C	T	72024	1.57753	0.78154	2.01849	0.0435438
1:29200517:C:G	G	C	72024	1.3372	0.638107	2.09558	0.0361229
1:29255392:C:A	A	C	72024	1.71238	0.781543	2.19103	0.028453
1:29275678:G:A	A	G	72024	-1.01318	0.494257	-2.04992	0.0403763
1:29280126:G:A	A	G	72019	1.31355	0.638066	2.05863	0.0395329
1:29280132:C:T	T	C	72010	1.14713	0.552628	2.07577	0.0379188
1:29282822:G:A	A	G	72024	1.10553	0.4943	2.23656	0.025318
1:29283961:C:T	T	C	72024	1.64556	0.781494	2.10565	0.0352378
1:29292009:A:G	G	A	72024	1.42909	0.638127	2.23951	0.0251257
1:29305402:G:A	A	G	72024	1.34672	0.638108	2.11049	0.0348198
1:29311519:T:G	G	T	72024	1.61532	0.781477	2.06701	0.0387371
1:29315392:G:A	A	G	72024	1.69325	0.781497	2.16667	0.0302631
1:30714318:G:A	A	G	72021	1.30211	0.638096	2.04062	0.0412922
1:30715309:C:A	A	C	72024	1.75008	0.781448	2.23954	0.0251241
1:30716838:C:T	T	C	72024	1.54911	0.781503	1.98223	0.0474578
1:30735210:G:A	A	G	72023	-0.92803	0.417738	-2.22156	0.026316
1:30741648:C:T	T	C	72021	1.62048	0.781505	2.07354	0.038126
1:30873260:G:A	A	G	72023	1.75533	0.781485	2.24614	0.0246978
1:30874392:G:A	A	G	72024	1.2949	0.638065	2.02943	0.0424187
1:30876710:C:T	T	C	72024	-1.06305	0.451216	-2.35597	0.0184772
1:30980179:C:A	A	C	71992	1.55893	0.781474	1.99486	0.0460615
1:31188140:C:A	A	C	72024	1.62249	0.781462	2.07623	0.0378763
1:31310111:A:G	G	A	72023	0.661706	0.306554	2.15853	0.0308901
1:31310144:T:C	C	T	72024	0.936339	0.417735	2.24146	0.024999
1:31365920:G:A	A	G	72024	-0.409707	0.177039	-2.31421	0.0206588
1:31428996:G:A	A	G	72024	1.75974	0.781478	2.25181	0.0243371
1:31432984:D:1	A	AC	72024	1.41737	0.63808	2.22131	0.0263334
1:31433098:A:C	C	A	72024	1.56511	0.781503	2.00269	0.0452142
1:31433119:D:3	C	CCTT	72023	-1.04826	0.494286	-2.12076	0.0339458
1:31577452:I:1	AG	A	72024	1.68403	0.781495	2.15489	0.031174
1:31620852:G:A	A	G	72024	-1.424	0.63815	-2.23146	0.0256539
1:31620942:C:T	T	C	72024	1.28285	0.63808	2.01049	0.0443831
1:31623550:C:T	T	C	72024	1.20611	0.552604	2.1826	0.0290688
1:31654018:C:A	A	C	72024	1.10723	0.451212	2.45391	0.0141337
1:31654044:D:2	C	CTG	72019	-1.33857	0.63812	-2.09768	0.0359371
1:31657065:C:T	T	C	72024	-1.29073	0.638085	-2.02282	0.0430953
1:31658523:C:T	T	C	72024	1.6955	0.781523	2.16948	0.0300498
1:31658535:C:T	T	C	72024	1.65664	0.781478	2.11988	0.0340198
1:31672480:G:A	A	G	72024	1.6219	0.781512	2.07534	0.037959
1:31680092:C:T	T	C	72024	-0.085609	0.0363913	-2.35246	0.0186524
1:31683217:G:A	A	G	72024	-1.15814	0.552594	-2.09583	0.036101
1:31683363:G:C	C	G	72024	1.6071	0.781496	2.05644	0.0397438
1:31684542:G:C	C	G	72018	-0.744374	0.34952	-2.1297	0.0331994
1:31684597:G:C	C	G	72024	1.30318	0.638103	2.04228	0.0411276
1:31695199:G:A	A	G	72023	-1.3398	0.638098	-2.09967	0.035761
1:31698500:C:T	T	C	72024	1.55879	0.781473	1.99469	0.0460806
1:31731075:C:T	T	C	72023	0.806294	0.295403	2.72947	0.0063452
1:31733064:G:A	A	G	72024	1.54833	0.781542	1.98112	0.0475818
1:31735838:C:T	T	C	72024	-0.11463	0.0503016	-2.27886	0.0226784
1:31738914:C:T	T	C	72024	1.62679	0.638098	2.54944	0.0107918
1:31740453:C:T	T	C	72024	0.608705	0.295392	2.06067	0.0393381
1:31741865:G:A	A	G	72024	1.1837	0.552593	2.14208	0.0321904
1:31756550:C:T	T	C	72024	1.20307	0.451195	2.66641	0.00766833
1:31756796:G:T	T	G	72023	-0.993083	0.451177	-2.20109	0.0277327
1:31790655:A:G	G	A	72024	1.69476	0.781556	2.16844	0.0301285
1:31793750:T:C	C	T	72024	0.93575	0.390776	2.39459	0.0166413
1:31796627:C:T	T	C	72024	1.58839	0.7815	2.03249	0.0421078
1:31798232:C:T	T	C	72023	1.00467	0.451228	2.22653	0.0259819
1:31814163:G:A	A	G	72024	0.971016	0.494286	1.96448	0.0494781
1:31815053:G:A	A	G	72024	1.45048	0.638092	2.27315	0.0230199
1:31815200:G:C	C	G	72024	-0.532265	0.241242	-2.20636	0.0273623
1:31911747:C:T	T	C	72022	1.59508	0.781447	2.04119	0.0412358
1:31915912:C:T	T	C	72012	1.72634	0.781475	2.20908	0.027172
1:32075601:A:G	G	A	72024	1.3944	0.638095	2.18526	0.0288732
1:32091768:G:A	A	G	72024	-0.799228	0.368404	-2.16943	0.0300532
1:32091799:C:G	G	C	72024	1.38958	0.638131	2.17758	0.0294404
1:32094959:T:G	G	T	72024	1.73805	0.7815	2.22399	0.0261522
1:32100530:A:C	C	A	72024	1.61556	0.781497	2.06727	0.0387126
1:32162389:G:A	A	G	72024	-1.45435	0.638065	-2.27932	0.022651
1:32170802:G:A	A	G	72024	1.09557	0.552617	1.98251	0.0474256
1:32180413:C:T	T	C	72024	0.529261	0.212755	2.48766	0.0128611
1:32180466:G:A	A	G	72024	-1.41566	0.638118	-2.21849	0.0265245
1:32181396:A:C	C	A	72024	0.497327	0.247225	2.01163	0.0442622
1:32181461:A:G	G	A	72020	-0.762447	0.333271	-2.28777	0.0221539
1:32192408:G:A	A	G	72024	-0.841773	0.417747	-2.01503	0.0439051
1:32194117:G:A	A	G	72024	-1.33061	0.638081	-2.08533	0.0370429
1:32195184:G:A	A	G	72024	0.928873	0.368404	2.52134	0.0116929
1:32204013:A:G	G	A	72024	1.55103	0.781517	1.98464	0.0471881
1:32206176:T:C	C	T	72024	1.34909	0.638088	2.11427	0.0344957
1:32206266:G:A	A	G	72024	1.68541	0.638076	2.64139	0.00825845
1:32207062:G:A	A	G	72023	-0.98242	0.451272	-2.177	0.0294837
1:32207298:C:G	G	C	72024	1.25298	0.638117	1.96356	0.049585
1:32207532:C:T	T	C	72024	0.830353	0.41774	1.98773	0.0468455
1:32207583:G:A	A	G	72023	-0.205056	0.097405	-2.10518	0.0352787
1:32215463:C:T	T	C	72024	-1.3365	0.638075	-2.09457	0.0362125
1:32217207:G:A	A	G	72024	-1.39625	0.638078	-2.18822	0.028657
1:32221767:D:4	T	TAGTG	71904	-1.09689	0.552596	-1.98497	0.0471515
1:32228586:G:A	A	G	72024	-1.4557	0.638106	-2.28128	0.022535
1:32248423:G:C	C	G	72018	-1.27283	0.552617	-2.30328	0.0212657
1:32248517:D:23	G	GGCCGGCCTAGCCCTGGCCCCGCT	72015	-1.13644	0.552626	-2.05644	0.0397433
1:32280130:C:A	A	C	72024	1.57836	0.781523	2.0196	0.0434287
1:32331732:A:G	G	A	72024	1.12416	0.552674	2.03403	0.041952
1:32332126:A:T	T	A	72024	1.60635	0.781494	2.05549	0.0398355
1:32361855:C:G	G	C	71978	-1.21731	0.494279	-2.4628	0.0137879
1:32378723:C:T	T	C	72024	1.19455	0.552627	2.16159	0.0306533
1:32384011:G:A	A	G	72024	1.67057	0.781526	2.13758	0.0325543
1:32471040:C:T	T	C	72019	-1.26835	0.638151	-1.98754	0.0468666
1:32480975:A:G	G	A	72024	-1.3353	0.6381	-2.09261	0.0363872
1:32480981:G:A	A	G	72024	1.2347	0.494277	2.49799	0.0124921
1:32592986:A:G	G	A	72024	1.65288	0.781486	2.11504	0.0344295
1:32593388:G:A	A	G	72024	1.67361	0.78148	2.14159	0.0322302
1:32600237:G:A	A	G	72024	-0.6704	0.333242	-2.01175	0.0442496
1:32650510:T:C	C	T	72024	-1.15865	0.552606	-2.09669	0.0360241
1:32684261:T:C	C	T	72024	-1.15753	0.552608	-2.09466	0.0362047
1:32695133:C:G	G	C	72023	1.66011	0.781534	2.12417	0.0336597
1:32695188:G:A	A	G	72024	1.32709	0.638213	2.07939	0.0375855
1:32695379:C:T	T	C	72024	1.69125	0.781497	2.16411	0.030459
1:32695910:T:C	C	T	72024	1.76615	0.781503	2.25994	0.0238278
1:32768751:C:T	T	C	72024	0.473527	0.184243	2.57012	0.0101682
1:32770431:C:T	T	C	72024	1.10805	0.494257	2.24186	0.0249737
1:32770653:C:T	T	C	72003	-1.12412	0.417765	-2.6908	0.00712965
1:32771004:C:G	G	C	72005	1.68216	0.781494	2.15249	0.0313622
1:32826331:G:A	A	G	72024	0.852073	0.268082	3.17841	0.0014815
1:32826341:T:C	C	T	72024	-1.40094	0.638094	-2.19551	0.0281299
1:32826841:C:T	T	C	72024	-1.38097	0.552574	-2.49916	0.0124511
1:32828062:G:C	C	G	71997	1.36293	0.451224	3.0205	0.00252442
1:32864298:A:G	G	A	72023	-0.664321	0.319077	-2.08201	0.0373455
1:32864672:G:A	A	G	72024	1.34972	0.63808	2.11528	0.0344097
1:32867828:T:C	C	T	72024	1.26689	0.638089	1.98545	0.0470987
1:32894830:G:C	C	G	71547	1.76314	0.63818	2.76277	0.00573279
1:32894853:C:G	G	C	72024	1.09557	0.552617	1.98251	0.0474256
1:32895408:A:G	G	A	72023	0.560996	0.268099	2.0925	0.0363976
1:32898168:C:G	G	C	72020	1.6165	0.638067	2.53344	0.0112971
1:32937145:C:G	G	C	72024	1.1981	0.552612	2.16807	0.0301565
1:32937200:A:G	G	A	72024	1.57343	0.638077	2.46589	0.0136697
1:33012119:C:A	A	C	72024	0.965216	0.451233	2.13906	0.0324338
1:33013197:I:2	ATG	A	72024	1.57807	0.781567	2.01911	0.0434792
1:33096854:C:G	G	C	72024	1.0128	0.39079	2.59168	0.00955265
1:33120055:G:A	A	G	72024	1.6218	0.552576	2.93498	0.00333674
1:33120078:D:3	C	CAGG	72023	0.831313	0.349504	2.37855	0.0173835
1:33120100:T:C	C	T	72023	1.67755	0.781559	2.14642	0.0318431
1:33147608:G:A	A	G	72023	-1.25706	0.638113	-1.96997	0.0488453
1:33158321:G:A	A	G	72024	1.64135	0.781465	2.10035	0.0357013
1:33159816:G:C	C	G	72023	0.958433	0.451207	2.12415	0.0336607
1:33181077:A:G	G	A	72021	-0.420695	0.201818	-2.08453	0.0371153
1:33276439:C:T	T	C	72024	1.56172	0.638129	2.44734	0.0143937
1:33294984:A:G	G	A	72024	1.30466	0.638111	2.04457	0.0409008
1:33307137:C:T	T	C	72023	1.61189	0.781503	2.06255	0.0391594
1:33307192:G:C	C	G	72023	-0.0963701	0.043681	-2.20622	0.0273715
1:33307365:C:T	T	C	72024	-1.02562	0.45121	-2.27304	0.0230268
1:33491223:C:T	T	C	72024	-1.43702	0.638081	-2.25211	0.0243186
1:33491300:C:T	T	C	72024	0.781177	0.34953	2.23494	0.0254245
1:33491514:A:G	G	A	72024	-1.38602	0.638119	-2.17204	0.0298563
1:33491670:C:T	T	C	72024	0.500313	0.212749	2.35166	0.0186925
1:33493238:G:C	C	G	72024	-1.46494	0.638085	-2.29584	0.0216876
1:33493414:A:G	G	A	72024	1.29949	0.638083	2.03655	0.0416984
1:33493508:G:C	C	G	72024	0.707966	0.241199	2.93519	0.00333448
1:33494593:G:A	A	G	72024	1.43182	0.638143	2.24372	0.0248532
1:33495046:A:T	T	A	72024	0.987175	0.451198	2.1879	0.0286802
1:33495277:A:G	G	A	72024	-0.722443	0.295395	-2.44569	0.01446
1:33519663:A:T	T	A	72024	-1.01341	0.494276	-2.05028	0.0403406
1:33533088:G:A	A	G	72024	-0.578858	0.285384	-2.02835	0.0425286
1:33546102:C:T	T	C	72024	1.41371	0.552589	2.55833	0.0105195
1:33569377:G:A	A	G	72024	0.380538	0.184245	2.06539	0.0388892
1:33569517:G:C	C	G	72022	-0.609836	0.306584	-1.98913	0.0466903
1:33577337:T:C	C	T	72024	0.40238	0.161258	2.49526	0.0125888
1:33580806:C:T	T	C	72024	0.790006	0.390755	2.02174	0.0432068
1:33600969:G:A	A	G	72024	1.59554	0.781469	2.04171	0.0411836
1:33600976:C:T	T	C	72024	-0.161591	0.0762118	-2.12029	0.0339848
1:33602424:G:A	A	G	72024	-1.26766	0.638086	-1.98666	0.0469634
1:33605314:C:T	T	C	72024	1.71319	0.781491	2.19221	0.0283673
1:33611190:C:T	T	C	72013	-1.16073	0.55258	-2.10057	0.0356825
1:33636453:C:T	T	C	72023	1.10716	0.451206	2.45377	0.0141391
1:33709172:T:C	C	T	72019	1.70048	0.781492	2.17594	0.0295626
1:33724234:C:A	A	C	72022	-1.15937	0.552615	-2.09798	0.0359104
1:33724621:C:T	T	C	72024	1.68037	0.781492	2.15021	0.0315421
1:33725357:C:T	T	C	72021	-1.02471	0.494287	-2.07312	0.0381648
1:33739155:C:T	T	C	72024	-1.31968	0.638115	-2.06809	0.0386355
1:33743400:G:C	C	G	72024	1.80711	0.781526	2.31229	0.0207645
1:33772689:G:A	A	G	72024	-0.779752	0.390759	-1.99548	0.0459943
1:33825697:A:T	T	A	72024	1.05585	0.494269	2.13618	0.0326681
1:33846968:C:T	T	C	72024	1.0246	0.49429	2.07288	0.0381874
1:33864365:D:1	C	CA	72024	-1.27084	0.638088	-1.99163	0.0464151
1:33864463:A:C	C	A	72023	0.974705	0.494287	1.97194	0.0486203
1:34088984:G:A	A	G	72023	-1.03097	0.45123	-2.2848	0.0223277
1:34177920:T:C	C	T	72024	-0.521974	0.216818	-2.40744	0.0160675
1:34200970:A:C	C	A	72021	1.17626	0.417731	2.81582	0.00486667
1:34757574:A:T	T	A	72024	1.77638	0.781532	2.27294	0.0230326
1:34757749:G:A	A	G	72024	1.32734	0.638074	2.08023	0.0375081
1:34761323:C:G	G	C	72024	-0.804927	0.34951	-2.30302	0.0212807
1:34761735:G:A	A	G	72024	1.06753	0.417772	2.55529	0.010612
1:34761799:A:G	G	A	72024	1.29067	0.638165	2.02247	0.0431314
1:34784796:G:A	A	G	72024	1.53046	0.552608	2.76951	0.00561546
1:34794274:G:A	A	G	72024	1.69871	0.78147	2.17374	0.0297282
1:34794985:C:T	T	C	72024	0.717797	0.349523	2.05365	0.0400135
1:34866279:G:C	C	G	72024	1.55499	0.781468	1.98983	0.0466132
1:34884981:T:G	G	T	72020	1.13986	0.494319	2.30592	0.0211182
1:34885576:G:T	T	G	72024	1.56111	0.781548	1.99746	0.0457788
1:34886130:G:C	C	G	72024	1.65257	0.781519	2.11456	0.0344707
1:34904474:G:A	A	G	72024	-1.39537	0.638078	-2.18683	0.0287583
1:34904549:G:A	A	G	72024	1.62351	0.78151	2.0774	0.0377681
1:34905136:C:T	T	C	72016	-1.15523	0.494251	-2.33734	0.0194241
1:34988335:G:T	T	G	72023	1.32908	0.638101	2.08287	0.0372665
1:34988836:A:C	C	A	72024	0.884492	0.333274	2.65395	0.00795739
1:34988872:C:G	G	C	72024	-0.274372	0.1361	-2.01595	0.043809
1:35011017:T:C	C	T	72024	1.35165	0.638078	2.11831	0.0341524
1:35014743:T:C	C	T	72024	-0.805025	0.390762	-2.06014	0.0393886
1:35113250:G:T	T	G	72024	1.36093	0.638075	2.13287	0.0329391
1:35192515:G:A	A	G	72023	-1.04138	0.494281	-2.10686	0.0351335
1:35192566:G:C	C	G	72022	-1.5366	0.781555	-1.96608	0.0492929
1:35192801:I:15	TGGCGGCTGCTGCGGC	T	71992	1.6861	0.781558	2.15736	0.0309809
1:35359158:A:G	G	A	72024	0.920344	0.390772	2.35519	0.0185157
1:35386151:C:T	T	C	72024	-1.35421	0.552592	-2.45065	0.014262
1:35387169:G:A	A	G	72024	1.60331	0.781545	2.05147	0.0402251
1:35387175:C:G	G	C	72024	0.798776	0.390768	2.04412	0.0409452
1:35396639:A:G	G	A	72024	1.70876	0.78147	2.18659	0.0287754
1:35399500:A:G	G	A	72024	-0.914371	0.417736	-2.18887	0.0286093
1:35408010:C:T	T	C	72023	0.271001	0.135096	2.00599	0.0448611
1:35454470:T:C	C	T	72024	-1.17104	0.552619	-2.11908	0.0340873
1:35456165:G:C	C	G	72024	1.14049	0.451202	2.52768	0.0114841
1:35466683:G:A	A	G	72013	1.12748	0.552618	2.04025	0.0413293
1:35474883:C:T	T	C	72017	-0.929583	0.41774	-2.22527	0.0260663
1:35479052:G:C	C	G	72023	1.59684	0.638135	2.50236	0.012339
1:35506842:C:T	T	C	72024	-1.30574	0.638193	-2.04599	0.0407605
1:35560432:C:T	T	C	72024	1.29532	0.638086	2.03001	0.0423596
1:35560797:C:T	T	C	72024	1.6638	0.781587	2.12874	0.0332788
1:35562515:C:T	T	C	72024	1.73914	0.781479	2.22544	0.0260545
1:35565458:G:A	A	G	72014	1.65973	0.781556	2.12362	0.0337054
1:35588453:G:C	C	G	72024	1.46726	0.552616	2.65512	0.00792973
1:35589953:G:A	A	G	72024	1.27667	0.638058	2.00087	0.0454104
1:35594434:C:T	T	C	72024	-0.0963644	0.0445492	-2.1631	0.0305367
1:35609326:G:A	A	G	72022	-0.12318	0.0590608	-2.08565	0.0370143
1:35715819:T:G	G	T	72024	1.57942	0.781543	2.0209	0.0432941
1:35746897:A:C	C	A	71781	1.57479	0.781599	2.01484	0.0439254
1:35748001:C:T	T	C	72023	-1.03573	0.451198	-2.29552	0.021706
1:35748485:T:C	C	T	72024	1.10281	0.552621	1.9956	0.0459813
1:35748604:T:C	C	T	72024	1.72071	0.781483	2.20185	0.0276791
1:35751335:T:C	C	T	72006	0.318069	0.141576	2.24663	0.024667
1:35760716:A:T	T	A	72024	-0.352671	0.17059	-2.06736	0.0387042
1:35763276:C:T	T	C	72024	-1.57073	0.78165	-2.00951	0.0444867
1:35764667:C:A	A	C	72021	0.515364	0.195434	2.63702	0.00836557
1:35816948:G:A	A	G	72024	1.60781	0.781481	2.05739	0.0396525
1:35825367:T:G	G	T	72024	1.63466	0.638145	2.56157	0.0104219
1:35825716:G:C	C	G	72024	0.446268	0.208907	2.1362	0.0326661
1:35841418:C:T	T	C	72024	1.76005	0.781477	2.25221	0.0243118
1:35841671:A:T	T	A	72024	1.56278	0.638059	2.44927	0.014317
1:35966974:G:T	T	G	72022	1.69653	0.781489	2.1709	0.029942
1:36039790:G:A	A	G	72022	1.54198	0.781467	1.97319	0.0484776
1:36086845:T:G	G	T	72024	-0.706536	0.34954	-2.02133	0.0432492
1:36086966:G:C	C	G	72024	1.73363	0.781499	2.21834	0.0265349
1:36087986:G:A	A	G	72024	-1.43138	0.638063	-2.24332	0.0248794
1:36091337:A:G	G	A	72024	1.27333	0.6381	1.99551	0.0459912
1:36091812:A:G	G	A	72024	-0.321302	0.138215	-2.32466	0.0200931
1:36099362:G:A	A	G	72023	-0.88647	0.451233	-1.96455	0.04947
1:36100205:A:G	G	A	72024	0.48118	0.241229	1.9947	0.0460795
1:36100236:C:T	T	C	72024	-0.0888184	0.036402	-2.43993	0.0146924
1:36137238:G:A	A	G	72024	-1.28553	0.638108	-2.0146	0.0439501
1:36171103:G:T	T	G	72022	1.39066	0.552585	2.51664	0.01185
1:36173374:A:C	C	A	72022	1.19332	0.494291	2.4142	0.0157723
1:36173445:G:T	T	G	72024	0.539238	0.230552	2.3389	0.0193433
1:36176318:C:G	G	C	72024	1.27526	0.63811	1.9985	0.045666
1:36176361:G:A	A	G	72024	-1.28221	0.552605	-2.32031	0.0203271
1:36178973:A:G	G	A	72022	1.58298	0.781477	2.02563	0.0428064
1:36179987:G:A	A	G	72024	-1.02618	0.494302	-2.07601	0.0378965
1:36180056:C:T	T	C	72024	-1.00947	0.494312	-2.04218	0.0411376
1:36287033:G:T	T	G	72024	-0.76262	0.368429	-2.06992	0.0384631
1:36287237:G:A	A	G	72024	1.49901	0.638125	2.34908	0.0188225
1:36291433:A:G	G	A	72024	1.84434	0.63809	2.8904	0.00384864
1:36303916:G:A	A	G	72024	1.33266	0.63807	2.08857	0.0367496
1:36306597:G:T	T	G	72024	-0.881865	0.368431	-2.39357	0.016688
1:36306598:A:T	T	A	72024	-1.003	0.451245	-2.22273	0.0262373
1:36308160:C:G	G	C	72024	-0.092386	0.0413393	-2.23482	0.0254322
1:36308468:C:G	G	C	72023	0.533757	0.22107	2.41443	0.0157625
1:36319268:G:A	A	G	72023	1.26759	0.638106	1.98649	0.0469829
1:36319742:C:T	T	C	72024	-0.149921	0.0743176	-2.0173	0.0436678
1:36319778:C:T	T	C	72024	-0.862238	0.41776	-2.06396	0.0390255
1:36320291:D:4	C	CAGAG	72023	1.61944	0.638064	2.53805	0.0111492
1:36320928:G:C	C	G	72021	1.37762	0.638193	2.15862	0.0308829
1:36321071:G:A	A	G	72024	1.62312	0.781458	2.07704	0.0378016
1:36322546:C:T	T	C	72023	1.27333	0.638104	1.99549	0.0459933
1:36341963:G:A	A	G	72024	0.961446	0.390764	2.46043	0.0138794
1:36343285:C:T	T	C	71996	-1.29673	0.638093	-2.0322	0.0421375
1:36343334:G:T	T	G	72024	-1.38562	0.638056	-2.17163	0.029887
1:36344252:C:T	T	C	72024	0.946455	0.306603	3.08691	0.00202325
1:36354365:T:C	C	T	72024	0.645654	0.260587	2.47769	0.0132259
1:36355226:C:T	T	C	72024	1.50226	0.638105	2.35424	0.0185631
1:36358751:A:C	C	A	72024	1.6673	0.781515	2.13342	0.0328932
1:36361292:G:A	A	G	72024	-1.47316	0.638099	-2.30867	0.0209646
1:36393987:G:A	A	G	72024	1.28796	0.638091	2.01846	0.0435467
1:36394005:C:T	T	C	72024	0.896225	0.368425	2.43258	0.0149939
1:36456222:G:A	A	G	72024	1.39307	0.638091	2.18318	0.0290259
1:36466440:C:T	T	C	72024	1.59268	0.552595	2.88219	0.00395044
1:36466526:G:T	T	G	72024	1.3638	0.63806	2.13741	0.0325677
1:36469807:C:T	T	C	72024	0.0807504	0.0379991	2.12506	0.0335847
1:36473594:C:A	A	C	72024	1.6673	0.781515	2.13342	0.0328932
1:36475516:D:19	C	CCTGCCCCCGGGCTGAAGCT	72019	1.08105	0.368419	2.9343	0.00334405
1:36806226:G:A	A	G	72023	-1.33889	0.638056	-2.09839	0.0358744
1:36825685:G:A	A	G	72024	1.69138	0.781477	2.16434	0.0304419
1:37480304:A:T	T	A	72024	-0.673085	0.268077	-2.51079	0.0120481
1:37480324:A:G	G	A	72024	1.43047	0.638088	2.2418	0.0249771
1:37480355:G:A	A	G	72024	-1.23552	0.552657	-2.23559	0.0253816
1:37540203:T:C	C	T	72024	1.5601	0.781482	1.99634	0.0459007
1:37540728:G:C	C	G	72023	-0.983935	0.49432	-1.99048	0.0465414
1:37554135:T:G	G	T	72024	1.27606	0.638089	1.99981	0.0455242
1:37554154:C:A	A	C	72024	-1.26627	0.552637	-2.29132	0.0219477
1:37557737:A:G	G	A	72024	0.168137	0.0769341	2.18547	0.0288574
1:37562189:D:3	G	GAGA	72022	-1.13293	0.494267	-2.29214	0.0219005
1:37568358:C:T	T	C	72014	1.78837	0.781465	2.28848	0.0221125
1:37576477:A:G	G	A	72024	1.60489	0.781585	2.05337	0.0400399
1:37583871:T:C	C	T	71985	1.6037	0.63808	2.51332	0.0119622
1:37590714:G:A	A	G	72019	-0.766762	0.349504	-2.19385	0.028249
1:37590836:D:2	C	CGT	72010	1.04198	0.494225	2.10831	0.0350079
1:37614250:G:A	A	G	72024	1.20962	0.552603	2.18895	0.0286036
1:37616655:C:T	T	C	72023	0.150726	0.0633231	2.38027	0.0173025
1:37683352:T:G	G	T	72023	-1.15414	0.4512	-2.55794	0.0105313
1:37686450:G:C	C	G	72023	-1.2629	0.552603	-2.28537	0.0222939
1:37700499:I:1	GT	G	71982	-0.875934	0.390751	-2.24167	0.0249858
1:37718449:G:A	A	G	72024	-0.468068	0.216803	-2.15895	0.0308572
1:37718739:A:G	G	A	72024	-0.746054	0.349493	-2.13468	0.0327909
1:37718755:C:A	A	C	72017	0.770385	0.349504	2.20422	0.0275119
1:37718799:G:A	A	G	72024	0.798448	0.368429	2.16717	0.0302251
1:37720014:C:A	A	C	72024	-1.35124	0.638079	-2.11768	0.034206
1:37720019:G:A	A	G	72024	-1.35124	0.638079	-2.11768	0.034206
1:37752911:G:T	T	G	72020	1.57213	0.781496	2.01169	0.0442558
1:37753200:G:C	C	G	72023	0.9866	0.494332	1.99583	0.0459566
1:37761842:C:T	T	C	72024	-0.943812	0.451263	-2.09149	0.0364876
1:37800157:G:A	A	G	72024	-1.38385	0.638072	-2.1688	0.0301012
1:37808664:A:G	G	A	72024	-0.554323	0.235657	-2.35224	0.0186632
1:37822267:T:C	C	T	72024	-1.29165	0.638106	-2.0242	0.0429533
1:37822600:G:T	T	G	72024	1.08577	0.552583	1.9649	0.0494291
1:37823790:G:A	A	G	72022	0.0877951	0.0348849	2.51671	0.0118479
1:37840056:C:G	G	C	72024	1.6673	0.781515	2.13342	0.0328932
1:37862432:T:G	G	T	71952	0.805984	0.390733	2.06275	0.03914
1:37864373:C:T	T	C	72024	1.58406	0.781466	2.02703	0.042663
1:37875701:C:T	T	C	72023	-0.45136	0.216808	-2.08184	0.0373603
1:37885641:T:C	C	T	72020	-1.45174	0.638086	-2.27515	0.0229
1:37960149:C:A	A	C	72024	-1.19005	0.552605	-2.15353	0.0312807
1:37984214:A:C	C	A	72017	-0.692599	0.295431	-2.34437	0.019062
1:37997837:G:A	A	G	72021	1.62617	0.781525	2.08077	0.0374584
1:37997869:G:A	A	G	72021	-1.29433	0.638116	-2.02836	0.0425276
1:37997983:G:A	A	G	72024	0.913893	0.417738	2.18772	0.0286933
1:37998102:G:C	C	G	72014	1.16935	0.552592	2.11611	0.0343387
1:38017727:A:G	G	A	72022	1.35572	0.638085	2.12467	0.0336177
1:38046226:G:A	A	G	72024	1.54684	0.78154	1.97922	0.0477949
1:38046367:G:A	A	G	72024	1.72901	0.781474	2.2125	0.0269351
1:38046416:I:30	CGCCGCCGCCGCCGTCGTCGGCTCGGCCGGT	C	72022	1.58196	0.638085	2.47923	0.0131688
1:38867584:C:T	T	C	72024	1.00628	0.494313	2.03571	0.0417829
1:38875868:G:C	C	G	72021	1.4313	0.638082	2.24312	0.024892
1:38876001:C:T	T	C	72024	-1.19699	0.451188	-2.65298	0.00798026
1:38886605:C:T	T	C	72021	1.25918	0.638121	1.97325	0.0484703
1:38919094:G:A	A	G	72024	0.758758	0.333278	2.27665	0.0228098
1:38919154:A:G	G	A	72024	-0.0633871	0.0314579	-2.01498	0.0439103
1:38998274:A:C	C	A	72021	1.63937	0.781492	2.09775	0.035931
1:39251879:A:T	T	A	72024	-1.29005	0.638096	-2.02172	0.0432091
1:39297716:C:T	T	C	72024	0.738387	0.319093	2.31402	0.0206693
1:39309670:C:T	T	C	72024	0.774642	0.368406	2.10269	0.0354967
1:39315655:A:G	G	A	72024	-1.16544	0.494243	-2.35804	0.0183746
1:39331479:C:T	T	C	72024	0.585837	0.208921	2.80411	0.00504693
1:39331572:A:C	C	A	72024	-0.170608	0.0780767	-2.18513	0.0288823
1:39331780:A:G	G	A	72024	1.59465	0.781495	2.04051	0.041303
1:39333025:T:G	G	T	72024	-0.592419	0.28543	-2.07553	0.0379408
1:39333957:G:A	A	G	72024	0.780756	0.349527	2.23375	0.0255026
1:39334233:C:A	A	C	72024	1.63535	0.781461	2.09268	0.0363809
1:39335688:G:A	A	G	72024	-1.11472	0.494295	-2.25517	0.0241259
1:39357463:A:G	G	A	72024	0.923498	0.368418	2.50666	0.0121901
1:39370074:G:A	A	G	72024	-1.41942	0.638101	-2.22445	0.0261212
1:39387189:G:A	A	G	72024	1.15937	0.552645	2.09786	0.0359206
1:39388528:G:A	A	G	72024	1.58108	0.781491	2.02316	0.0430607
1:39388611:G:C	C	G	72024	0.625961	0.319053	1.96194	0.0497738
1:39411480:C:G	G	C	72024	-1.01561	0.36849	-2.75613	0.00585038
1:39411508:C:A	A	C	72024	0.998382	0.333258	2.99582	0.00273798
1:39411616:G:A	A	G	72024	1.81687	0.781518	2.3248	0.0200856
1:39411978:A:T	T	A	72023	1.61924	0.781457	2.07207	0.0382622
1:39413266:G:A	A	G	70156	0.386298	0.179328	2.15415	0.031232
1:39413740:G:T	T	G	69461	1.58627	0.781611	2.02948	0.0424127
1:39413747:T:C	C	T	71383	0.581142	0.285425	2.03606	0.0417482
1:39422492:A:T	T	A	72024	1.29937	0.638129	2.03623	0.0417313
1:39422737:A:G	G	A	72024	1.63872	0.638071	2.56824	0.0102237
1:39428087:C:G	G	C	72024	1.58688	0.781515	2.03052	0.0423076
1:39430807:G:A	A	G	72024	1.23637	0.417783	2.95936	0.00308379
1:39433119:T:G	G	T	72021	-0.763663	0.349533	-2.18481	0.0289059
1:39433148:T:C	C	T	72002	1.09626	0.417742	2.62425	0.00868578
1:39439490:A:G	G	A	72023	1.54832	0.781537	1.98113	0.047581
1:39452255:G:A	A	G	72024	1.58879	0.781504	2.03299	0.0420571
1:39458378:G:A	A	G	72023	-1.36517	0.638134	-2.13932	0.0324134
1:39481022:A:G	G	A	72017	1.86199	0.781567	2.38238	0.0172038
1:39485544:A:G	G	A	72024	0.671289	0.306567	2.1897	0.0285493
1:39525745:G:A	A	G	72024	1.74516	0.781472	2.23316	0.0255412
1:39563526:C:T	T	C	72000	0.41422	0.184309	2.24742	0.0246161
1:39565113:A:C	C	A	72024	1.82047	0.781547	2.32932	0.0198447
1:39569980:G:A	A	G	72024	-0.933897	0.368488	-2.5344	0.0112661
1:39626842:G:A	A	G	72024	-1.42959	0.638104	-2.24038	0.0250695
1:39661117:C:T	T	C	72020	1.32016	0.552595	2.38903	0.0168956
1:39666115:T:C	C	T	72024	-0.618845	0.295395	-2.09498	0.0361765
1:39683950:A:G	G	A	72024	1.42381	0.552605	2.57655	0.00998128
1:39749075:G:A	A	G	72024	1.38681	0.638085	2.17339	0.0297542
1:39752956:G:A	A	G	72018	-1.10578	0.494339	-2.23688	0.0252971
1:39760534:G:A	A	G	72024	0.923929	0.417762	2.21162	0.0269964
1:39764772:G:A	A	G	72024	-1.31477	0.638087	-2.06048	0.0393558
1:39770135:C:T	T	C	71894	1.495	0.494228	3.02492	0.00248786
1:39770246:T:C	C	T	72000	-1.06218	0.417731	-2.54275	0.0110006
1:39770719:G:C	C	G	71970	-0.768801	0.2854	-2.69377	0.00706657
1:39770809:I:1	GC	G	71271	1.60554	0.781459	2.05454	0.0399274
1:39774988:G:A	A	G	71998	-0.238754	0.119272	-2.00176	0.045314
1:39844572:C:T	T	C	72024	1.283	0.638115	2.01062	0.0443697
1:39897908:C:T	T	C	72024	0.883938	0.349522	2.52899	0.0114412
1:39900899:T:C	C	T	72021	1.31751	0.638053	2.0649	0.0389363
1:39901013:G:T	T	G	72024	-1.31101	0.638113	-2.05452	0.039929
1:39901848:C:G	G	C	72023	1.62103	0.781512	2.07423	0.0380616
1:39965333:C:T	T	C	72024	-1.33212	0.638078	-2.08771	0.0368272
1:39968361:C:A	A	C	72024	0.727338	0.349513	2.081	0.0374372
1:39968573:G:T	T	G	72024	1.58062	0.781482	2.0226	0.0431184
1:40066229:T:C	C	T	72010	0.491378	0.212831	2.30877	0.020959
1:40076878:T:G	G	T	72024	0.648155	0.29542	2.19402	0.0282374
1:40078591:T:C	C	T	72023	1.55006	0.781497	1.98344	0.0473216
1:40078610:C:T	T	C	72023	1.35713	0.552604	2.45588	0.0140562
1:40089495:G:A	A	G	72024	0.218119	0.109519	1.99161	0.0464177
1:40091399:C:A	A	C	72023	-1.49777	0.638112	-2.3472	0.018918
1:40092073:T:A	A	T	72024	-1.37999	0.638077	-2.16274	0.0305646
1:40161425:C:T	T	C	72024	1.69847	0.781521	2.17329	0.029762
1:40161435:I:6	CGGGGCT	C	71989	1.5895	0.781497	2.03392	0.0419631
1:40161455:C:T	T	C	72024	1.73285	0.781521	2.21728	0.0266071
1:40222586:G:A	A	G	72024	0.899036	0.451194	1.99257	0.046312
1:40235810:G:A	A	G	72024	1.1288	0.552594	2.04273	0.0410825
1:40237225:G:T	T	G	72024	1.55231	0.781534	1.98624	0.0470108
1:40238796:A:G	G	A	72024	-0.910956	0.319058	-2.85514	0.00430296
1:40239162:T:A	A	T	72024	1.16447	0.552603	2.10724	0.0351002
1:40239488:A:G	G	A	72024	0.913462	0.349519	2.61349	0.00896424
1:40240037:G:C	C	G	72024	1.65623	0.781493	2.11931	0.0340674
1:40258351:C:T	T	C	72024	1.11747	0.552653	2.02201	0.0431786
1:40258357:C:G	G	C	72024	1.54632	0.781543	1.97855	0.047871
1:40307471:C:T	T	C	72024	1.766	0.781524	2.25968	0.023844
1:40307738:C:T	T	C	72024	0.558597	0.23049	2.42351	0.0153736
1:40406808:G:C	C	G	72024	1.54079	0.781517	1.97153	0.0486669
1:40415272:A:G	G	A	72016	-0.46976	0.195473	-2.4032	0.0162547
1:40451067:A:C	C	A	72024	-1.31981	0.552598	-2.38838	0.0169254
1:40462478:A:G	G	A	72024	0.379632	0.126864	2.99242	0.00276865
1:40462922:G:A	A	G	72020	-1.02475	0.417762	-2.45294	0.0141718
1:40495962:A:T	T	A	72024	0.919015	0.451213	2.03677	0.0416771
1:40515493:G:A	A	G	72024	1.26848	0.638107	1.98788	0.0468283
1:40515539:C:T	T	C	72024	-1.31501	0.638078	-2.0609	0.0393164
1:40546963:C:T	T	C	72024	-1.42232	0.638116	-2.22894	0.0258207
1:40628946:G:T	T	G	72024	1.15072	0.552606	2.08236	0.0373134
1:40629309:C:T	T	C	72024	1.62858	0.781491	2.08394	0.0371693
1:40636001:C:T	T	C	72024	1.64664	0.781506	2.10701	0.0351198
1:40762984:G:A	A	G	72024	1.66452	0.78154	2.12979	0.0331923
1:40770529:G:T	T	G	72023	1.64094	0.781531	2.09965	0.0357633
1:40784103:I:1	GC	G	70776	-0.38566	0.195357	-1.97413	0.048371
1:40784338:G:A	A	G	72024	1.80987	0.781603	2.31559	0.0205834
1:40819423:A:G	G	A	72024	-1.26486	0.638199	-1.98192	0.0474924
1:40831113:G:A	A	G	72024	-1.08923	0.494249	-2.20381	0.0275411
1:40835002:A:G	G	A	72024	-1.36325	0.638088	-2.13646	0.0326454
1:41017245:A:G	G	A	72024	-0.140181	0.0696066	-2.01391	0.0440229
1:41017976:T:A	A	T	72024	1.25463	0.638063	1.96632	0.0492658
1:41020512:T:G	G	T	72015	1.37711	0.638066	2.15826	0.0309108
1:41362042:G:A	A	G	72024	-1.52194	0.638091	-2.38515	0.0170747
1:41362051:G:A	A	G	72024	1.68239	0.781472	2.15285	0.0313339
1:41382314:C:T	T	C	72016	-1.41241	0.494279	-2.85751	0.00427107
1:41382389:C:G	G	C	72024	1.05189	0.494296	2.12806	0.0333353
1:41382495:C:G	G	C	72024	1.692	0.781468	2.16515	0.0303793
1:41510666:G:A	A	G	72023	-0.836336	0.41774	-2.00205	0.0452834
1:41510951:G:A	A	G	72024	1.31359	0.638105	2.05859	0.0395375
1:41510966:G:C	C	G	72017	1.73983	0.63812	2.7265	0.00640258
1:41511176:C:T	T	C	72024	1.34658	0.638066	2.11041	0.0348269
1:41512989:C:T	T	C	72023	-0.951235	0.417735	-2.27713	0.0227816
1:41575568:G:A	A	G	72024	1.73159	0.78146	2.21584	0.0267058
1:41580025:C:G	G	C	72024	1.70503	0.781471	2.18182	0.0291262
1:41580273:T:C	C	T	72024	1.61072	0.781487	2.0611	0.0392976
1:41581082:A:G	G	A	72024	1.53936	0.78151	1.96972	0.048874
1:41581269:A:C	C	A	72024	0.828463	0.4178	1.98292	0.0473802
1:41581688:G:A	A	G	72024	0.628638	0.253594	2.47891	0.0131806
1:41582547:G:C	C	G	72024	0.838138	0.390818	2.14458	0.0319901
1:41583067:A:C	C	A	72024	1.68359	0.78152	2.15425	0.0312237
[truncated: 60,733 more rows]

## Sheet: all
ID	A1	AX	OBS_CT	OR	LOG(OR)_SE	Z_STAT	P
1:942451:T:C	T	C	71971	0.150831	0.667966	-2.83187	0.00462767
1:942590:A:G	G	A	71970	0.243369	0.708412	-1.99485	0.0460595
1:942815:T:A	A	T	72024	0.327771	0.465824	-2.39455	0.0166408
1:942873:G:A	A	G	72024	0.639422	0.217342	-2.05755	0.0396337
1:943837:C:T	T	C	72024	0.326699	0.541619	-2.06551	0.0388751
1:943995:C:T	T	C	72024	0.229772	0.707809	-2.07778	0.0377299
1:954075:G:A	A	G	72024	0.10551	1.11868	-2.01035	0.0443937
1:961649:I:1	CA	C	72024	0.410859	0.418065	-2.12768	0.033364
1:963450:T:C	C	T	72024	0.0889364	1.09614	-2.2076	0.0272719
1:970560:C:G	G	C	72024	0.485781	0.339019	-2.12966	0.0331993
1:971337:G:A	A	G	71055	0.522068	0.231876	-2.80303	0.00506247
1:976594:G:A	A	G	72024	3.11558	0.534804	2.12492	0.0335933
1:979141:C:T	T	C	72024	1.48153	0.191465	2.05299	0.0400739
1:979211:G:A	A	G	72024	0.0906797	1.09602	-2.19013	0.0285146
1:999108:C:G	G	C	72024	0.691889	0.182083	-2.02287	0.0430863
1:999720:G:A	A	G	72024	0.453368	0.378734	-2.08867	0.0367373
1:1020239:G:C	C	G	72024	0.846723	0.0784926	-2.11971	0.0340301
1:1040731:C:T	T	C	72024	0.0941437	1.09606	-2.15585	0.0310957
1:1043942:G:A	A	G	72024	0.258634	0.628047	-2.15325	0.0312991
1:1045508:C:T	T	C	72024	0.0852674	1.09599	-2.24635	0.0246818
1:1046833:G:C	C	G	72024	0.825535	0.0699563	-2.74063	0.00613215
1:1047342:A:G	G	A	72024	0.827598	0.0740883	-2.55408	0.0106469
1:1047439:G:T	T	G	72021	0.256464	0.628453	-2.16526	0.0303676
1:1048126:C:T	T	C	72024	0.816655	0.0701938	-2.88541	0.00390899
1:1049992:C:G	G	C	72024	0.23424	0.708252	-2.04929	0.0404341
1:1050277:G:A	A	G	72022	1.94962	0.33486	1.99377	0.0461769
1:1071926:G:A	A	G	72024	0.837195	0.0709938	-2.50301	0.0123141
1:1180081:C:T	T	C	72024	0.700722	0.168038	-2.11645	0.0343062
1:1197719:G:C	C	G	72022	0.848306	0.0703458	-2.33864	0.0193539
1:1211962:C:T	T	C	72001	0.269922	0.627756	-2.08619	0.036961
1:1286889:C:T	T	C	72024	0.433814	0.333969	-2.50065	0.0123965
1:1287942:G:A	A	G	72024	5.31356	0.7363	2.26845	0.0233015
1:1287951:C:T	T	C	72024	0.388307	0.410475	-2.30454	0.0211921
1:1287996:G:C	C	G	72024	0.845498	0.0757317	-2.21611	0.0266839
1:1288030:C:T	T	C	72024	0.150548	0.817599	-2.3159	0.0205639
1:1290519:G:A	A	G	72024	1.17129	0.0696432	2.27017	0.0231974
1:1291384:G:A	A	G	72022	0.492849	0.30642	-2.30909	0.0209384
1:1296085:C:T	T	C	72024	0.280789	0.627808	-2.02315	0.0430572
1:1310993:G:A	A	G	72024	0.542397	0.232499	-2.63123	0.00850777
1:1313908:G:C	C	G	72024	0.429438	0.392999	-2.15084	0.031489
1:1327705:G:A	A	G	72024	1.2587	0.111119	2.07058	0.0383982
1:1331383:C:A	A	C	72024	0.359748	0.505026	-2.02435	0.0429339
1:1334123:C:G	G	C	72024	0.554683	0.231244	-2.54865	0.0108141
1:1334189:C:T	T	C	72024	0.103615	1.11888	-2.02621	0.0427434
1:1340424:G:C	C	G	72023	2.4274	0.387004	2.2915	0.0219345
1:1355693:C:G	G	C	72024	0.168301	0.67788	-2.62879	0.00856903
1:1390246:A:G	G	A	72024	0.224851	0.613203	-2.43365	0.0149476
1:1390251:A:G	G	A	72024	0.224851	0.613203	-2.43365	0.0149476
1:1398333:T:C	C	T	72024	0.745826	0.10424	-2.81335	0.00490276
1:1419526:G:A	A	G	72024	0.226013	0.707635	-2.1016	0.0355888
1:1426272:G:A	A	G	72016	0.406742	0.417943	-2.15239	0.0313667
1:1436888:G:A	A	G	72017	0.890438	0.0577722	-2.00862	0.0445778
1:1457167:G:A	A	G	72024	0.655237	0.210232	-2.01091	0.0443353
1:1482218:G:C	C	G	72023	0.59451	0.233941	-2.22286	0.0262254
1:1485792:G:A	A	G	72024	0.217785	0.70844	-2.15155	0.0314325
1:1486159:C:T	T	C	72022	0.104505	1.11902	-2.01831	0.043559
1:1520168:G:A	A	G	72024	0.26048	0.508914	-2.64333	0.00820938
1:1524394:G:A	A	G	72023	0.17771	0.678274	-2.54705	0.0108637
1:1529308:G:A	A	G	72024	0.156935	0.818075	-2.26376	0.0235888
1:1624824:C:G	G	C	72023	0.106767	1.11994	-1.99753	0.0457677
1:1627402:C:T	T	C	72024	2.86316	0.481225	2.18593	0.0288205
1:1628035:C:T	T	C	72024	0.0769943	1.08098	-2.37195	0.0176944
1:1628693:G:C	C	G	72023	3.18957	0.534865	2.16856	0.030116
1:1636699:T:C	C	T	72024	0.0940193	1.09644	-2.15631	0.0310595
1:1665970:C:T	T	C	72024	0.169082	0.838111	-2.12069	0.033948
1:1758510:G:T	T	G	72024	0.158811	0.817945	-2.24959	0.0244752
1:1917960:C:T	T	C	72024	0.333367	0.541272	-2.0295	0.0424077
1:1927685:C:T	T	C	72023	0.108987	1.1185	-1.98169	0.0475137
1:1965031:C:T	T	C	72024	0.345773	0.540621	-1.96436	0.0494888
1:1968772:C:T	T	C	72024	0.833602	0.0774199	-2.35081	0.0187326
1:2025718:C:T	T	C	72024	0.107449	1.11878	-1.9939	0.0461628
1:2029976:C:T	T	C	72023	0.640203	0.198941	-2.24172	0.0249795
1:2306248:C:G	G	C	72023	0.231297	0.731818	-2.00057	0.0454392
1:2385004:G:A	A	G	72024	0.190344	0.837478	-1.98086	0.0476073
1:2385892:C:T	T	C	72024	0.245158	0.558731	-2.51615	0.0118646
1:2391509:G:C	C	G	72024	0.188273	0.837427	-1.99404	0.0461478
1:2405770:C:T	T	C	72024	0.410094	0.418177	-2.13156	0.0330429
1:2479806:G:A	A	G	72024	1.15079	0.0696347	2.01699	0.0436965
1:2479812:D:1	A	AC	72024	0.17629	0.837896	-2.07141	0.038321
1:2496609:C:T	T	C	72024	0.296244	0.484151	-2.5128	0.0119779
1:2499182:C:T	T	C	72024	0.0828293	1.09644	-2.27188	0.0230935
1:2504461:C:T	T	C	72024	8.07908	1.02775	2.03286	0.0420662
1:2505206:G:A	A	G	72023	2.20825	0.348032	2.27623	0.0228324
1:2586835:G:T	T	G	72022	0.489037	0.317207	-2.25505	0.02413
1:2606355:C:A	A	C	72023	0.50579	0.334377	-2.03852	0.0414982
1:2641432:C:T	T	C	72024	1.98287	0.319502	2.14253	0.0321511
1:2641471:G:A	A	G	72024	0.105282	1.11879	-2.01209	0.0442102
1:2785900:G:A	A	G	72024	0.0927144	1.0962	-2.16952	0.0300429
1:3021788:G:T	T	G	72024	0.37864	0.486636	-1.99568	0.0459688
1:3463154:C:T	T	C	72024	0.0338444	1.5863	-2.13451	0.032801
1:3463325:C:G	G	C	72024	0.712229	0.154998	-2.18942	0.0285664
1:3478613:G:C	C	G	72023	0.110284	1.11875	-1.97068	0.0487609
1:3496744:A:G	G	A	72021	0.688628	0.188513	-1.97892	0.0478246
1:3497309:C:T	T	C	72024	1.60496	0.230791	2.0499	0.0403743
1:3498467:G:A	A	G	72024	0.148101	0.81724	-2.33696	0.0194412
1:3514618:A:G	G	A	72024	2.74453	0.381159	2.64878	0.00807818
1:3515495:A:G	G	A	72024	0.406213	0.400895	-2.24717	0.0246292
1:3707598:C:T	T	C	72024	0.110209	1.11914	-1.97061	0.0487687
1:3730115:D:3	A	AGTT	72024	0.208551	0.708048	-2.21393	0.0268335
1:3731038:C:G	G	C	72024	0.188581	0.838492	-1.98955	0.04664
1:3829998:C:T	T	C	72015	0.0908424	1.09664	-2.18725	0.0287241
1:3835079:T:C	C	T	72024	0.232801	0.70815	-2.05828	0.0395631
1:3848624:G:A	A	G	72019	2.37935	0.412697	2.1004	0.0356938
1:3872497:T:C	C	T	72024	1.49447	0.190638	2.1075	0.0350743
1:3892956:C:T	T	C	72024	1.39599	0.153973	2.16662	0.0302639
1:5873275:C:T	T	C	72024	0.734977	0.152285	-2.02198	0.0431789
1:5877223:C:T	T	C	72024	0.265714	0.627189	-2.11313	0.0345894
1:5877263:C:T	T	C	72024	0.275453	0.570727	-2.25912	0.0238762
1:5986202:C:T	T	C	72024	0.206689	0.601793	-2.61974	0.00879964
1:6051661:C:T	T	C	72024	1.22425	0.0992391	2.03877	0.0414728
1:6051705:G:A	A	G	72024	2.3917	0.345184	2.5262	0.0115304
1:6124106:A:C	C	A	71783	0.102183	1.11884	-2.03871	0.041479
1:6154816:C:T	T	C	72024	0.354014	0.356929	-2.90931	0.00362222
1:6211923:T:G	G	T	72023	0.223186	0.708009	-2.11826	0.0341526
1:6211968:G:A	A	G	72024	0.711441	0.12778	-2.66445	0.00771145
1:6245268:G:T	T	G	72014	2.30335	0.328791	2.53768	0.0111591
1:6249461:C:T	T	C	72024	0.33545	0.504925	-2.16325	0.0305217
1:6251406:C:T	T	C	72023	0.0407578	1.61833	-1.97741	0.0479948
1:6254126:C:G	G	C	72024	0.341079	0.504616	-2.1316	0.0330394
1:6385557:G:A	A	G	72024	0.183201	0.838278	-2.02459	0.0429093
1:6444626:A:G	G	A	72024	2.0781	0.349339	2.09382	0.0362759
1:6451779:G:A	A	G	72024	0.663837	0.186914	-2.19202	0.0283782
1:6477539:A:G	G	A	72024	0.48034	0.302555	-2.42357	0.015369
1:6532595:C:T	T	C	72024	0.105115	1.11973	-2.01182	0.0442394
1:6575199:C:G	G	C	72024	1.22278	0.0974329	2.06428	0.0389913
1:6593462:G:A	A	G	72024	4.79131	0.740496	2.11588	0.0343547
1:6599359:C:T	T	C	72024	0.252065	0.628202	-2.19367	0.0282591
1:6628579:C:T	T	C	72024	0.840763	0.0776108	-2.2348	0.0254302
1:6632719:G:A	A	G	72002	1.19013	0.0854817	2.03623	0.0417276
1:6637470:A:G	G	A	72012	0.496426	0.334643	-2.09274	0.0363724
1:6680967:T:A	A	T	72024	0.530962	0.290173	-2.18167	0.0291336
1:6820244:A:G	G	A	72024	0.165428	0.817647	-2.20048	0.0277725
1:7664899:G:T	T	G	72024	0.0910506	1.09671	-2.18502	0.028887
1:7738192:C:T	T	C	72024	0.18797	0.837647	-1.99544	0.0459953
1:7835773:A:G	G	A	72021	0.42639	0.400953	-2.12593	0.0335089
1:7935079:G:A	A	G	72024	0.422923	0.418271	-2.05743	0.0396447
1:7938330:C:T	T	C	72024	0.0331956	1.58629	-2.14673	0.0318146
1:8013908:C:T	T	C	72024	0.110675	1.12001	-1.9653	0.0493791
1:8339555:G:A	A	G	72024	0.190408	0.837696	-1.97994	0.0477107
1:8360503:C:T	T	C	71259	0.85373	0.0599876	-2.63621	0.00838381
1:8360685:G:A	A	G	72023	0.182648	0.483893	-3.51357	0.00044212
1:8361046:D:12	A	AGGGATGCGGCGG	71945	0.334928	0.540959	-2.02204	0.0431726
1:8361795:C:G	G	C	72024	0.325505	0.540775	-2.0755	0.0379406
1:8863323:T:C	C	T	72024	0.209275	0.458491	-3.41141	0.000646268
1:9037590:T:C	C	T	72024	0.075311	1.08133	-2.39162	0.016774
1:9041755:G:T	T	G	72022	0.150503	0.816917	-2.31819	0.0204388
1:9104567:C:T	T	C	72023	0.396504	0.437825	-2.11288	0.0346112
1:9105548:G:A	A	G	72024	0.228328	0.707839	-2.08659	0.0369248
1:9245473:A:G	G	A	72024	0.433185	0.265465	-3.15141	0.00162482
1:9262094:C:T	T	C	72024	2.71299	0.483585	2.06386	0.0390311
1:9595940:C:T	T	C	72024	0.257795	0.627869	-2.15903	0.0308478
1:9613009:C:G	G	C	72019	0.041125	1.62066	-1.96903	0.0489491
1:9730648:I:6	TTTCCTC	T	71910	0.144849	0.817872	-2.36231	0.0181615
1:10103090:A:G	G	A	72024	0.710282	0.14708	-2.3259	0.0200241
1:10413125:C:T	T	C	72022	0.092804	1.09597	-2.16909	0.030076
1:10472385:C:A	A	C	72024	0.568267	0.242594	-2.32967	0.0198237
1:10639131:D:6	G	GTCGTCC	71925	0.458498	0.30576	-2.55036	0.010761
1:10645049:G:A	A	G	72024	2.15331	0.34866	2.19987	0.0278161
1:10653653:A:G	G	A	72024	6.52344	0.731491	2.56381	0.0103531
1:10655704:A:G	G	A	72024	0.194386	0.601492	-2.72307	0.00646777
1:10660123:C:T	T	C	72024	0.421653	0.417888	-2.06652	0.0387795
1:10665547:G:A	A	G	72024	1.45549	0.170905	2.19619	0.0280787
1:10948549:T:C	C	T	72024	0.257057	0.628372	-2.16187	0.0306281
1:10954141:C:T	T	C	72024	0.109659	1.1205	-1.97268	0.0485326
1:11042936:G:C	C	G	72024	1.744	0.205066	2.71221	0.00668356
1:11042994:G:C	C	G	72023	0.270642	0.558319	-2.34088	0.0192381
1:11045446:G:C	C	G	72024	0.223464	0.708546	-2.1149	0.0344385
1:11054940:C:T	T	C	72024	3.58321	0.531627	2.40066	0.0163654
1:11058787:C:T	T	C	72024	0.182642	0.837348	-2.03049	0.0423068
1:11073948:T:C	C	T	72019	1.19021	0.0840849	2.07091	0.0383673
1:11091112:C:T	T	C	72023	0.185459	0.837725	-2.01131	0.0442931
1:11091139:C:T	T	C	72024	0.111018	1.11855	-1.9651	0.0494025
1:11109322:T:C	C	T	72022	0.370347	0.403974	-2.45886	0.0139378
1:11128907:T:C	C	T	72024	0.19078	0.83774	-1.97751	0.0479844
1:11535609:C:T	T	C	72023	0.863366	0.0718193	-2.04564	0.0407917
1:11650777:G:A	A	G	72024	0.183557	0.837141	-2.02502	0.0428648
1:11668750:G:A	A	G	72024	0.476872	0.359918	-2.05744	0.0396443
1:11747543:A:G	G	A	72023	1.39146	0.14793	2.23319	0.0255362
1:11768145:C:T	T	C	72024	4.53279	0.741858	2.03723	0.0416267
1:11789395:A:C	C	A	71857	0.296798	0.527701	-2.30188	0.0213421
1:11790792:T:C	C	T	72024	0.174624	0.837894	-2.08274	0.0372745
1:11796313:T:C	C	T	72024	1.61849	0.226836	2.12264	0.0337838
1:11834535:G:A	A	G	72024	1.35173	0.144186	2.09023	0.0365975
1:11837119:G:A	A	G	72023	0.108121	1.11921	-1.98756	0.0468608
1:11922640:C:T	T	C	72024	2.68121	0.441365	2.23459	0.0254443
1:11923098:G:T	T	G	72022	0.18561	0.837344	-2.01125	0.044299
1:11952620:D:1	C	CA	72016	0.215595	0.708044	-2.16703	0.0302327
1:11972896:G:A	A	G	72024	1.46089	0.16571	2.2874	0.0221725
1:12022249:C:T	T	C	72024	0.168295	0.837403	-2.12805	0.0333327
1:12031353:G:A	A	G	72024	0.833734	0.0814869	-2.23153	0.0256458
1:12138316:G:A	A	G	72022	0.101708	1.09687	-2.08379	0.0371792
1:12192870:G:A	A	G	72023	0.314532	0.571266	-2.02475	0.0428934
1:12206763:A:T	T	A	72024	4.4879	0.741818	2.02393	0.0429778
1:12268754:C:T	T	C	72024	0.610682	0.250922	-1.96547	0.0493604
1:12283436:T:A	A	T	72024	1.23089	0.103222	2.01251	0.0441667
1:12304530:A:G	G	A	72024	0.424049	0.418366	-2.05061	0.0403048
1:12304597:A:G	G	A	72024	0.211024	0.707826	-2.19798	0.0279508
1:12319500:C:T	T	C	72024	0.0885752	1.09664	-2.21031	0.0270838
1:12617183:G:A	A	G	72021	0.750731	0.102739	-2.79065	0.00526017
1:12719584:G:A	A	G	72021	0.294825	0.528603	-2.31057	0.0208566
1:12725526:T:G	G	T	72024	2.10789	0.366314	2.03566	0.0417849
1:12794234:T:C	C	T	71884	0.468657	0.378671	-2.00143	0.0453462
1:12794264:C:T	T	C	71986	0.270592	0.558467	-2.34059	0.0192534
1:12794265:G:T	T	G	70111	0.238333	0.548413	-2.61497	0.00892341
1:12794283:G:A	A	G	72004	0.234881	0.70751	-2.04757	0.0406022
1:12794339:G:A	A	G	72000	0.39081	0.373945	-2.51249	0.0119882
1:12794358:A:G	G	A	71954	0.43309	0.357815	-2.33867	0.0193527
1:12795476:A:G	G	A	71736	0.368683	0.403663	-2.47191	0.0134395
1:12795499:A:T	T	A	71490	0.244629	0.613193	-2.2962	0.0216647
1:12795654:C:G	G	C	72020	0.665301	0.167188	-2.43746	0.0147908
1:12795929:G:A	A	G	72024	2.06035	0.367722	1.96582	0.0493195
1:12827315:C:T	T	C	71809	0.481406	0.360106	-2.03008	0.0423481
1:12827799:C:A	A	C	72022	0.499933	0.289531	-2.3945	0.0166429
1:12861295:C:A	A	C	71971	0.295	0.57107	-2.13771	0.0325404
1:12861301:T:A	A	T	71964	0.380642	0.475074	-2.03315	0.0420374
1:12861340:A:T	T	A	71970	0.432439	0.418186	-2.00464	0.045001
1:12861423:G:A	A	G	71820	0.262253	0.627616	-2.13259	0.0329588
1:12861644:C:G	G	C	72016	0.226894	0.61341	-2.41808	0.0156028
1:12882032:T:A	A	T	72024	0.326654	0.465023	-2.40602	0.0161276
1:12892939:C:T	T	C	71862	0.093656	1.09646	-2.15979	0.0307886
1:12893398:G:A	A	G	72021	0.174004	0.838074	-2.08654	0.0369296
1:12920253:G:A	A	G	72011	0.384691	0.437583	-2.18316	0.0290239
1:12939099:T:A	A	T	70849	0.463206	0.35421	-2.17268	0.0298044
1:12939148:T:C	C	T	71067	0.35443	0.50449	-2.05602	0.0397804
1:13053437:G:T	T	G	72018	0.106712	1.11919	-1.99931	0.0455745
1:13116106:G:C	C	G	70535	1.39029	0.155774	2.11535	0.0344004
1:13116331:T:C	C	T	72008	1.94692	0.335318	1.98691	0.0469319
1:13260559:G:C	C	G	71890	0.336315	0.540707	-2.01533	0.0438696
1:13281843:A:G	G	A	72024	0.110708	1.11865	-1.96743	0.0491341
1:13319372:G:T	T	G	72024	0.110708	1.11865	-1.96743	0.0491341
1:13322217:G:A	A	G	72024	1.28757	0.110763	2.28199	0.0224899
1:13345235:G:A	A	G	72023	0.0833179	1.09717	-2.26501	0.0235119
1:13389845:G:A	A	G	72016	0.26017	0.627593	-2.14537	0.0319231
1:13391958:C:T	T	C	70855	0.654511	0.182411	-2.32369	0.0201419
1:13392131:G:A	A	G	72020	0.105948	1.11877	-2.0065	0.0448034
1:13416553:G:A	A	G	72024	0.308985	0.528118	-2.22386	0.0261578
1:13607224:G:C	C	G	72024	0.400622	0.460534	-1.98625	0.0470052
1:13607280:C:A	A	C	71984	0.271994	0.570644	-2.28159	0.0225134
1:13780925:G:A	A	G	72016	0.142997	0.817458	-2.37924	0.0173484
1:13781533:G:C	C	G	72024	0.386539	0.460122	-2.0658	0.0388472
1:15056161:C:T	T	C	72022	0.39003	0.460198	-2.04592	0.0407639
1:15112518:G:T	T	G	72024	1.9693	0.334638	2.02511	0.0428562
1:15289447:C:T	T	C	72024	0.265163	0.627898	-2.11405	0.0345107
1:15289654:G:A	A	G	72024	5.13936	0.521596	3.13831	0.00169928
1:15308724:G:A	A	G	72024	0.222264	0.707922	-2.12437	0.033639
1:15374596:C:T	T	C	72024	0.111427	1.11861	-1.96171	0.0497968
1:15425902:C:G	G	C	72024	0.339254	0.382304	-2.82761	0.0046897
1:15463515:G:T	T	G	72023	0.30603	0.456913	-2.59146	0.00955692
1:15493982:G:C	C	G	72024	0.41347	0.313003	-2.8216	0.00477846
1:15518353:T:C	C	T	72024	0.190837	0.83756	-1.97758	0.0479766
1:15661264:T:C	C	T	72024	0.187679	0.837308	-1.9981	0.0457062
1:15661468:G:C	C	G	72022	0.314188	0.58608	-1.97544	0.0482188
1:15736828:G:A	A	G	72024	0.172866	0.837304	-2.0963	0.0360559
1:15874280:C:T	T	C	72024	1.21956	0.09287	2.13727	0.0325764
1:15928308:C:G	G	C	72024	0.0407988	1.61918	-1.97576	0.0481822
1:15929197:G:A	A	G	72024	0.0905359	1.09608	-2.19145	0.0284193
1:15931998:G:A	A	G	72024	0.617667	0.236233	-2.03954	0.0413965
1:15933643:C:T	T	C	72024	0.284266	0.428052	-2.93853	0.00329768
1:15937302:C:G	G	C	72024	0.225857	0.61358	-2.42488	0.0153136
1:15944485:C:T	T	C	72024	0.0402972	1.61929	-1.98326	0.0473383
1:16022707:C:T	T	C	72020	0.0990913	1.11955	-2.06486	0.0389364
1:16026761:C:G	G	C	72020	0.106212	1.11852	-2.00472	0.0449934
1:16129460:G:C	C	G	72021	0.336241	0.540988	-2.0147	0.0439363
1:16132425:T:C	C	T	72024	0.140286	0.817191	-2.40344	0.0162415
1:16133502:G:A	A	G	72024	0.191952	0.691276	-2.38762	0.0169577
1:16148615:C:T	T	C	72024	0.249154	0.627592	-2.21431	0.0268075
1:16208660:G:A	A	G	72023	0.107228	1.1185	-1.99624	0.0459083
1:16425639:D:1	A	AC	72024	0.29659	0.527875	-2.30245	0.02131
1:16458847:C:T	T	C	72013	0.163708	0.817748	-2.21299	0.0268981
1:16458883:A:T	T	A	72024	0.79466	0.111591	-2.05968	0.0394294
1:16929910:G:T	T	G	72008	0.110306	1.11841	-1.9711	0.0487125
1:16930566:G:T	T	G	71997	0.649726	0.150551	-2.86418	0.00418084
1:16936803:G:C	C	G	72024	0.2148	0.708234	-2.17167	0.0298809
1:16938977:C:G	G	C	71963	0.839681	0.0717495	-2.43533	0.0148783
1:16946876:C:T	T	C	72018	0.775205	0.110726	-2.29962	0.0214699
1:16948392:G:A	A	G	72024	0.305238	0.586136	-2.02455	0.0429134
1:16954773:C:T	T	C	72024	0.564878	0.248618	-2.29729	0.0216025
1:16965888:A:G	G	A	72024	0.346474	0.421533	-2.51451	0.0119198
1:16969165:G:A	A	G	72024	0.0955437	1.09612	-2.14227	0.0321721
1:16970397:C:T	T	C	72024	0.423309	0.392935	-2.18777	0.0286862
1:16971565:G:A	A	G	72024	0.825703	0.0869333	-2.20308	0.0275894
1:16975337:C:T	T	C	72024	1.7283	0.234115	2.33705	0.0194363
1:16997116:C:T	T	C	72024	0.216065	0.707815	-2.16466	0.0304139
1:17004817:D:13	C	CCAGGCTGGGGAAG	72023	0.233183	0.708123	-2.05604	0.0397784
1:17092489:C:T	T	C	72022	0.261626	0.62771	-2.13608	0.0326728
1:17222423:A:G	G	A	72023	0.362167	0.475262	-2.13703	0.0325957
1:17259690:C:T	T	C	72024	0.678347	0.196493	-1.97511	0.0482555
1:17270928:C:T	T	C	72019	1.14654	0.0656047	2.08445	0.0371192
1:17282996:C:T	T	C	72024	1.64387	0.168628	2.94765	0.00320202
1:17359353:C:T	T	C	72024	0.104897	1.11866	-2.01559	0.0438425
1:17394364:T:C	C	T	72024	0.196793	0.601321	-2.70339	0.00686371
1:17409133:T:C	C	T	72023	0.0856071	1.09673	-2.24119	0.0250137
1:17422289:T:C	C	T	72024	0.0913825	1.09678	-2.18157	0.0291412
1:17438330:G:A	A	G	72020	0.100247	0.782835	-2.93819	0.00330132
1:17697234:C:T	T	C	72024	8.23959	1.0277	2.0521	0.0401602
1:18481057:G:A	A	G	72024	0.316845	0.586149	-1.96084	0.049898
1:18691760:G:A	A	G	72023	0.179305	0.837957	-2.05102	0.0402652
1:18839988:C:T	T	C	72024	0.102372	1.11977	-2.03536	0.0418144
1:18840180:A:G	G	A	72024	0.185831	0.83736	-2.00979	0.0444532
1:18854455:G:A	A	G	72023	0.454321	0.333824	-2.36338	0.0181092
1:18857603:G:A	A	G	72024	0.262232	0.627782	-2.13215	0.0329946
1:18883395:C:T	T	C	72024	2.60928	0.383435	2.50126	0.0123751
1:19106658:C:G	G	C	72024	0.332471	0.504628	-2.18221	0.0290941
1:19146915:C:T	T	C	72024	0.287888	0.571047	-2.18053	0.0292184
1:19179129:C:T	T	C	72024	0.282772	0.527566	-2.39423	0.0166554
1:19219423:G:A	A	G	72024	0.252881	0.627252	-2.19184	0.0283908
1:19239922:C:A	A	C	72020	0.243209	0.469669	-3.01028	0.00261009
1:19679184:C:T	T	C	72024	2.88531	0.43981	2.4093	0.0159833
1:19814752:G:A	A	G	72024	0.31322	0.586388	-1.97966	0.047742
1:19882622:C:G	G	C	72024	2.20383	0.366414	2.15657	0.0310395
1:20114224:C:T	T	C	72024	1.2437	0.102251	2.13292	0.0329316
1:20318553:T:C	C	T	71775	0.448484	0.392998	-2.04043	0.0413078
1:20323486:T:C	C	T	72024	2.87184	0.537391	1.9631	0.0496341
1:20352093:C:G	G	C	72023	0.18869	0.691165	-2.41281	0.0158302
1:20501333:A:G	G	A	72024	1.32538	0.137154	2.05391	0.0399841
1:20618510:C:T	T	C	72023	0.39185	0.379746	-2.46712	0.0136206
1:20633747:C:T	T	C	72021	7.16768	0.729126	2.70129	0.00690705
1:20639917:T:C	C	T	72024	0.109889	1.11852	-1.9743	0.048348
1:20648528:G:A	A	G	72024	0.398619	0.379541	-2.42332	0.0153795
1:20649187:G:C	C	G	72024	0.111064	1.11911	-1.96376	0.0495585
1:20682696:T:G	G	T	72024	1.53067	0.204565	2.08103	0.037431
1:20684941:G:A	A	G	72023	0.322543	0.465317	-2.43172	0.0150274
1:20690230:C:T	T	C	72024	0.145471	0.81724	-2.35889	0.0183298
1:20690244:C:T	T	C	72024	0.640656	0.206072	-2.16071	0.0307174
1:20704522:G:A	A	G	72024	0.103309	1.11855	-2.02944	0.042414
1:20726009:C:T	T	C	72024	0.173926	0.837538	-2.08841	0.0367608
1:20849462:T:C	C	T	72024	0.655755	0.200403	-2.1056	0.0352392
1:20853617:G:T	T	G	72024	0.0759073	1.08123	-2.38456	0.0170997
1:20893584:C:T	T	C	72024	0.232813	0.708687	-2.05665	0.0397199
1:20942159:C:T	T	C	72024	4.42603	0.74204	2.00462	0.0450042
1:21445097:C:T	T	C	72024	0.365108	0.475246	-2.12008	0.0339992
1:21823357:G:A	A	G	72024	0.181673	0.837913	-2.03547	0.0418034
1:21824134:C:G	G	C	72024	0.464769	0.231504	-3.30972	0.000933899
1:21829494:C:T	T	C	72024	0.422082	0.43747	-1.97169	0.0486449
1:21834901:C:T	T	C	72023	1.29353	0.11126	2.31328	0.0207075
1:21841583:T:C	C	T	72024	4.52527	0.742102	2.03433	0.0419187
1:21853019:G:A	A	G	72024	0.098353	1.09666	-2.11477	0.0344497
1:21853026:G:A	A	G	72024	0.170428	0.837665	-2.11235	0.0346561
1:21855840:G:A	A	G	72024	0.631712	0.163275	-2.81318	0.00490539
1:21857047:A:C	C	A	72024	0.183277	0.83819	-2.02431	0.0429384
1:21859942:C:A	A	C	72024	0.127329	0.802528	-2.56811	0.0102255
1:21864980:A:T	T	A	72024	1.45743	0.138589	2.71794	0.00656907
1:21887441:C:T	T	C	72024	3.38784	0.614337	1.98619	0.0470117
1:22005703:T:G	G	T	72023	0.182372	0.838035	-2.03059	0.0422967
1:22647535:G:A	A	G	72024	0.243047	0.627828	-2.25301	0.0242585
1:22661030:C:T	T	C	72024	1.86202	0.288633	2.15382	0.0312542
1:22906855:C:A	A	C	72024	0.179809	0.838078	-2.04738	0.0406211
1:22953462:C:T	T	C	72024	0.621436	0.242069	-1.96524	0.0493866
1:22959999:C:T	T	C	72024	0.0876539	1.09684	-2.21943	0.0264577
1:23452760:C:G	G	C	72024	0.246211	0.558587	-2.50913	0.0121029
1:23516368:C:T	T	C	72024	1.56031	0.191782	2.31975	0.0203547
1:23743468:C:G	G	C	71968	3.57498	0.475376	2.6799	0.00736435
1:23798680:G:A	A	G	72023	1.79271	0.264434	2.20746	0.0272818
1:24121311:T:C	C	T	72023	1.7119	0.239598	2.24378	0.0248463
1:24134294:C:T	T	C	72024	0.491344	0.317322	-2.2394	0.02513
1:24342934:C:T	T	C	72024	3.35959	0.614325	1.9726	0.0485411
1:24364210:C:A	A	C	72024	6.99075	0.730805	2.66089	0.00779351
1:24902490:C:T	T	C	72024	0.182507	0.837671	-2.03059	0.0422966
1:25290790:A:G	G	A	72013	0.276774	0.646271	-1.98764	0.0468518
1:25805165:G:A	A	G	72024	0.187306	0.690632	-2.42533	0.0152945
1:25835277:D:10	G	GTTTCACTGAT	72021	0.781353	0.0711425	-3.46808	0.000524185
1:25863026:C:T	T	C	72023	1.15732	0.0649476	2.24961	0.024474
1:26022851:G:A	A	G	72024	0.103532	1.11962	-2.02557	0.0428084
1:26161451:C:A	A	C	72024	1.24275	0.0912378	2.38198	0.01722
1:26181925:G:A	A	G	72024	1.49992	0.187921	2.15736	0.0309776
1:26185130:C:T	T	C	72023	0.238534	0.356795	-4.017	5.89438e-05
1:26201373:G:T	T	G	72024	0.32234	0.493933	-2.29211	0.0218994
1:26280841:A:G	G	A	72024	0.194347	0.690797	-2.37134	0.0177239
1:26296980:T:C	C	T	72024	0.455916	0.329481	-2.38389	0.0171307
1:26297444:G:T	T	G	72024	0.457315	0.220091	-3.55482	0.000378234
1:26328857:G:C	C	G	72024	0.22496	0.708333	-2.10612	0.035194
1:26346087:G:A	A	G	72024	1.74291	0.281151	1.976	0.0481546
1:26346298:C:G	G	C	72024	0.104997	1.11924	-2.01371	0.0440401
1:26561550:C:T	T	C	72024	0.0726968	1.08056	-2.42602	0.0152653
1:26773690:I:6	CGCAGCA	C	71776	0.137659	0.803017	-2.46941	0.0135337
1:26774905:C:G	G	C	72014	0.228187	0.707628	-2.08809	0.0367896
1:26779330:A:G	G	A	72024	0.21381	0.708688	-2.17679	0.0294959
1:26779389:C:G	G	C	72024	1.91365	0.278338	2.33174	0.0197143
1:26779617:A:T	T	A	72024	0.269544	0.570834	-2.29668	0.021637
1:26851175:G:A	A	G	72024	0.316814	0.527998	-2.17698	0.0294819
1:26884190:G:A	A	G	72024	0.135441	0.667235	-2.99628	0.00273294
1:26886035:C:T	T	C	72024	5.74249	0.735268	2.37722	0.0174437
1:26892680:C:T	T	C	72024	0.222638	0.613449	-2.44879	0.0143336
1:26913468:C:T	T	C	72024	0.239215	0.627554	-2.27931	0.0226485
1:26941539:G:A	A	G	72024	0.378192	0.361482	-2.68991	0.00714706
1:26951802:G:A	A	G	72024	2.91137	0.538909	1.98294	0.0473742
1:26994144:G:C	C	G	72023	0.750892	0.146118	-1.9607	0.0499139
1:27333995:G:A	A	G	72024	0.602901	0.233909	-2.16325	0.030522
1:27350103:I:13	GGCCGCCGCCCGGC	G	72024	1.98828	0.336207	2.04419	0.0409351
1:27353420:T:G	G	T	72024	1.85348	0.296808	2.07901	0.0376169
1:27361172:A:G	G	A	72024	0.035313	1.58632	-2.10771	0.0350559
1:27362252:T:C	C	T	72023	0.828165	0.0868979	-2.16971	0.0300291
1:27364342:C:T	T	C	72024	0.291687	0.52779	-2.3344	0.0195747
1:27549363:C:T	T	C	72024	0.177023	0.837588	-2.06721	0.0387141
1:27666442:A:G	G	A	72024	0.0613839	1.06975	-2.60866	0.00908968
1:27880022:G:A	A	G	72024	0.114946	0.791596	-2.73282	0.00627941
1:27955843:C:T	T	C	72024	5.06687	0.738902	2.19613	0.0280829
1:27955861:G:A	A	G	72024	0.10911	1.11949	-1.97894	0.0478229
1:27963628:C:T	T	C	72024	0.696322	0.183223	-1.97543	0.0482199
1:28232976:C:A	A	C	72024	0.306798	0.586511	-2.01457	0.0439498
1:28259923:T:A	A	T	71857	0.376419	0.487335	-2.00489	0.044975
1:28269204:C:G	G	C	72022	0.281037	0.627676	-2.02217	0.0431586
1:28272435:G:A	A	G	72024	0.176613	0.837316	-2.07066	0.0383908
1:28474096:A:C	C	A	72024	0.180934	0.422116	-4.05013	5.11895e-05
1:28714715:A:G	G	A	72024	2.07849	0.318521	2.29699	0.0216191
1:28743915:C:T	T	C	72024	0.316448	0.586483	-1.96186	0.049779
1:28863089:G:A	A	G	72024	0.183625	0.69079	-2.45351	0.0141471
1:29148784:G:A	A	G	72024	0.77718	0.119953	-2.10153	0.0355948
1:29259550:C:T	T	C	72020	0.306908	0.586447	-2.01417	0.0439913
1:29275678:G:A	A	G	72024	0.106499	1.11869	-2.00199	0.0452857
1:30735210:G:A	A	G	72023	0.178071	0.838498	-2.05793	0.0395964
1:31065721:I:1	GA	G	72024	8.54253	1.02629	2.09011	0.0366076
1:31365920:G:A	A	G	72024	0.431832	0.320888	-2.61686	0.00887416
1:31735273:C:T	T	C	72024	2.9005	0.538926	1.97594	0.0481616
1:31794174:G:A	A	G	72024	1.20085	0.0881982	2.07517	0.0379707
1:32091768:G:A	A	G	72024	0.124962	0.802445	-2.59176	0.00954865
1:32102646:G:T	T	G	72019	1.66779	0.246207	2.07751	0.0377549
1:32180424:C:T	T	C	72024	0.555096	0.298105	-1.97452	0.0483222
1:32181461:A:G	G	A	72020	0.272157	0.628128	-2.07184	0.0382808
1:32192408:G:A	A	G	72024	0.172453	0.837358	-2.09902	0.0358153
1:32207062:G:A	A	G	72023	0.0958211	1.09667	-2.13854	0.032473
1:32207484:T:C	C	T	72024	0.324544	0.540724	-2.08116	0.0374189
1:32207583:G:A	A	G	72023	0.597204	0.178484	-2.8882	0.00387459
1:32217180:A:G	G	A	72024	1.50715	0.198889	2.06256	0.0391544
1:32330894:C:T	T	C	72024	3.89976	0.528287	2.57609	0.00999237
1:32361855:C:G	G	C	71978	0.102132	1.11892	-2.03901	0.0414493
1:32742103:C:T	T	C	72024	0.410399	0.437804	-2.0343	0.0419209
1:32742133:C:T	T	C	72024	2.58603	0.44221	2.14858	0.0316676
1:32770653:C:T	T	C	72003	0.173551	0.837399	-2.09134	0.0364977
1:32771638:C:T	T	C	72024	2.89561	0.481325	2.2089	0.0271819
1:32772399:C:T	T	C	72024	0.191232	0.8375	-1.97525	0.0482402
1:32864298:A:G	G	A	72023	0.298918	0.586246	-2.05986	0.0394116
1:32895962:G:C	C	G	72023	0.454131	0.360062	-2.19232	0.0283568
1:33096783:G:A	A	G	72024	2.28688	0.364779	2.26764	0.0233509
1:33147454:C:T	T	C	72024	0.316292	0.586181	-1.96371	0.0495637
1:33159889:C:T	T	C	72024	0.175194	0.837472	-2.0799	0.0375345
1:33307192:G:C	C	G	72023	0.78278	0.0822638	-2.97705	0.00291033
1:33307246:G:C	C	G	72024	0.369165	0.47503	-2.09779	0.0359239
1:33307365:C:T	T	C	72024	0.0885258	1.09611	-2.21187	0.0269755
1:33332362:D:3	A	ACTT	72023	0.181821	0.837503	-2.03549	0.0418013
1:33367181:A:G	G	A	72024	2.92031	0.538923	1.98858	0.0467476
1:33479326:C:T	T	C	72024	0.225278	0.707722	-2.10594	0.0352093
1:33491670:C:T	T	C	72024	3.64544	0.612773	2.11086	0.0347846
1:33519663:A:T	T	A	72024	0.106232	1.11896	-2.00376	0.0450958
1:33533199:G:A	A	G	72024	0.240747	0.548692	-2.59528	0.0094513
1:33557880:C:T	T	C	72024	1.36324	0.147801	2.09648	0.0360395
1:33569377:G:A	A	G	72024	2.74995	0.482348	2.09721	0.0359754
1:33600906:C:T	T	C	72024	0.54538	0.271278	-2.23488	0.0254255
1:33792459:C:T	T	C	72024	2.57086	0.441444	2.13898	0.0324371
1:34088984:G:A	A	G	72023	0.0873386	1.09659	-2.22322	0.0262007
1:34177920:T:C	C	T	72024	0.446679	0.392804	-2.0517	0.0401988
1:34794836:T:C	C	T	72024	1.67376	0.213723	2.41	0.0159526
1:34905133:C:A	A	C	72024	0.537443	0.276548	-2.2453	0.0247487
1:34905136:C:T	T	C	72016	0.108565	1.11904	-1.98421	0.0472324
1:35014743:T:C	C	T	72024	0.154945	0.817909	-2.27982	0.0226185
1:35192640:G:T	T	G	72024	0.232514	0.708229	-2.05979	0.0394182
1:35399500:A:G	G	A	72024	0.076743	1.08053	-2.37596	0.0175036
1:35474883:C:T	T	C	72017	0.174298	0.837506	-2.08594	0.0369837
1:35609326:G:A	A	G	72022	0.797794	0.11146	-2.02679	0.0426838
1:35751335:T:C	C	T	72006	2.01277	0.333471	2.09767	0.035934
1:35764667:C:A	A	C	72021	4.43195	0.607016	2.45272	0.0141781
1:36086845:T:G	G	T	72024	0.180255	0.69087	-2.48004	0.0131367
1:36173367:C:T	T	C	72017	2.61691	0.484603	1.98512	0.0471313
1:36319778:C:T	T	C	72024	0.167125	0.837072	-2.13723	0.0325795
1:36469807:C:T	T	C	72024	1.17305	0.0768767	2.07618	0.037877
1:36859975:C:T	T	C	72024	0.228302	0.707698	-2.08717	0.0368727
1:37480304:A:T	T	A	72024	0.325085	0.493559	-2.27666	0.0228062
1:37540728:G:C	C	G	72023	0.106719	1.11885	-1.99988	0.0455134
1:37554056:G:T	T	G	72024	0.74819	0.145482	-1.99405	0.0461465
1:37567707:G:A	A	G	72021	0.300105	0.528388	-2.27791	0.0227317
1:37616655:C:T	T	C	72023	1.35707	0.132168	2.31015	0.02088
1:37683352:T:G	G	T	72023	0.0899998	1.09659	-2.19585	0.0281024
1:37700499:I:1	GT	G	71982	0.145605	0.816966	-2.35855	0.0183463
1:37718449:G:A	A	G	72024	0.460577	0.393074	-1.97234	0.048571
1:37723070:C:T	T	C	72024	0.211815	0.707871	-2.19255	0.0283398
1:37754371:C:G	G	C	72024	1.8255	0.288587	2.08553	0.0370213
1:37761842:C:T	T	C	72024	0.084406	1.09589	-2.25581	0.0240827
1:37823790:G:A	A	G	72022	1.17496	0.0704702	2.28797	0.0221391
1:37868518:G:A	A	G	72019	0.187704	0.839629	-1.99242	0.0463254
1:38876001:C:T	T	C	72024	0.0869434	1.09655	-2.22744	0.0259182
1:39251895:G:A	A	G	72024	0.504357	0.330407	-2.0716	0.0383031
1:39315655:A:G	G	A	72024	0.110204	1.11922	-1.97049	0.0487825
1:39322623:C:A	A	C	72021	0.631828	0.18056	-2.54286	0.010995
1:39331572:A:C	C	A	72024	0.75119	0.145959	-1.96011	0.0499829
1:39337287:G:A	A	G	72024	0.177225	0.837581	-2.06587	0.0388407
1:39350938:G:T	T	G	72024	0.628081	0.236135	-1.96958	0.048887
1:39411480:C:G	G	C	72024	0.20555	0.708195	-2.23395	0.0254867
1:39413266:G:A	A	G	70156	2.44004	0.445466	2.00243	0.0452381
1:39414233:C:T	T	C	72024	0.403332	0.460172	-1.97316	0.048477
1:39433119:T:G	G	T	72021	0.190644	0.691516	-2.39669	0.016544
1:39453812:A:G	G	A	72024	0.228521	0.7084	-2.08375	0.0371832
1:39485658:G:A	A	G	72021	0.177931	0.837932	-2.06026	0.0393736
1:39563526:C:T	T	C	72000	2.61624	0.482433	1.99352	0.046205
1:39569980:G:A	A	G	72024	0.220324	0.707624	-2.13766	0.0325446
1:39626555:C:T	T	C	72024	1.24025	0.109257	1.97071	0.0487568
1:39639623:C:T	T	C	72024	1.9866	0.254736	2.69465	0.00704623
1:39639624:A:C	C	A	72024	1.9866	0.254736	2.69465	0.00704623
1:39666115:T:C	C	T	72024	0.34284	0.540705	-1.9798	0.0477256
1:39770124:C:T	T	C	68651	0.819647	0.0937494	-2.12142	0.0338866
1:39770246:T:C	C	T	72000	0.181337	0.837715	-2.03816	0.0415339
1:39770719:G:C	C	G	71970	0.223788	0.548442	-2.72965	0.00634007
1:39774988:G:A	A	G	71998	0.59866	0.219125	-2.34141	0.019211
1:39841892:T:G	G	T	72024	0.282992	0.528093	-2.39037	0.0168315
1:40066229:T:C	C	T	72010	3.50991	0.612979	2.04834	0.0405263
1:40089495:G:A	A	G	72024	1.76021	0.245303	2.30505	0.0211637
1:40238796:A:G	G	A	72024	0.152527	0.667689	-2.8163	0.00485797
1:40239759:G:A	A	G	72024	1.69147	0.217062	2.42142	0.0154601
1:40415272:A:G	G	A	72016	0.481427	0.355003	-2.05914	0.039481
1:40416240:C:T	T	C	72024	0.350711	0.50498	-2.07492	0.0379941
1:40462478:A:G	G	A	72024	1.89019	0.288657	2.20564	0.0274089
1:40462922:G:A	A	G	72020	0.164347	0.838294	-2.15411	0.0312319
1:40514772:C:G	G	C	72022	0.274475	0.627624	-2.05998	0.0394002
1:40514876:C:G	G	C	72024	0.274508	0.627626	-2.05979	0.0394189
1:40629361:T:C	C	T	72024	0.482308	0.30243	-2.41104	0.0159069
1:40784103:I:1	GC	G	70776	0.455153	0.354186	-2.22234	0.0262603
1:41017290:C:T	T	C	72024	2.93863	0.537664	2.00486	0.0449779
1:41017312:D:1	C	CT	72024	0.605913	0.23521	-2.13009	0.033164
1:41020524:G:A	A	G	72024	1.69489	0.265108	1.99021	0.0465675
1:41382314:C:T	T	C	72016	0.0372636	1.61916	-2.03175	0.0421785
1:41510726:G:A	A	G	72024	0.449611	0.365847	-2.185	0.0288891
1:41512989:C:T	T	C	72023	0.178117	0.838175	-2.05842	0.0395499
1:41581187:T:A	A	T	72024	0.315528	0.585916	-1.96873	0.0489846
1:41583792:C:T	T	C	72024	0.571712	0.254054	-2.20079	0.0277511
1:41584671:C:A	A	C	72024	1.56359	0.198552	2.25122	0.0243719
1:42199222:C:A	A	C	72022	0.204881	0.613074	-2.58586	0.0097135
1:42482662:G:C	C	G	72010	2.16146	0.390475	1.97396	0.0483861
1:42545489:C:A	A	C	72014	0.17685	0.837517	-2.06856	0.0385878
1:42566377:A:T	T	A	72023	0.0773319	1.08052	-2.3689	0.0178409
1:42637316:C:T	T	C	72018	0.684116	0.157741	-2.40665	0.0160996
1:42666023:C:T	T	C	72024	0.555178	0.260147	-2.26206	0.0236937
1:42746753:C:T	T	C	72020	0.315103	0.540898	-2.13507	0.0327552
1:42767533:C:A	A	C	72017	0.679021	0.182563	-2.12039	0.0339733
1:42830821:G:A	A	G	72024	0.5242	0.219369	-2.94427	0.00323713
1:42842807:C:T	T	C	72024	2.42146	0.44663	1.9801	0.0476924
1:42927775:C:T	T	C	72024	0.0873964	1.09672	-2.22236	0.0262592
1:43170863:C:G	G	C	72024	0.0879044	1.09619	-2.21815	0.0265447
1:43171905:T:C	C	T	72024	0.188571	0.838068	-1.99063	0.046522
1:43172874:I:2	TAC	T	72024	0.0390166	1.62116	-2.00089	0.0454045
1:43199447:G:A	A	G	72024	0.284947	0.571182	-2.19799	0.02795
1:43282826:C:T	T	C	72021	0.0886466	1.09644	-2.20997	0.0271069
1:43305066:G:A	A	G	72021	0.227885	0.708149	-2.08842	0.0367596
1:43384469:G:A	A	G	72024	1.56804	0.218729	2.05654	0.0397303
1:43425908:A:G	G	A	72023	0.500887	0.344172	-2.00881	0.0445577
1:43441763:G:A	A	G	72024	0.192954	0.837894	-1.96361	0.0495748
1:43448297:G:A	A	G	72024	0.111039	1.11865	-1.96475	0.0494436
1:43591257:C:T	T	C	72024	0.333402	0.540966	-2.03045	0.0423105
1:43591886:C:G	G	C	72024	1.56664	0.203025	2.21124	0.0270195
1:43592518:T:A	A	T	72024	0.284932	0.558814	-2.24673	0.0246572
1:43604066:C:T	T	C	72024	0.0972118	1.09658	-2.12557	0.0335389
1:43605398:G:A	A	G	72024	0.196133	0.691745	-2.35486	0.0185296
1:43605602:G:A	A	G	72024	0.497681	0.349122	-1.99872	0.045639
1:43671649:G:T	T	G	72024	1.51513	0.20836	1.99416	0.0461343
1:43671861:C:T	T	C	72024	0.110987	1.11836	-1.96569	0.049334
1:43971620:G:A	A	G	72024	0.409106	0.448284	-1.99378	0.0461759
1:44698152:A:C	C	A	72024	0.346683	0.504747	-2.09876	0.0358377
1:44701040:A:G	G	A	72024	0.101981	1.119	-2.04018	0.0413323
1:44725182:A:T	T	A	72024	0.110876	1.11944	-1.96469	0.0494504
1:44802854:A:G	G	A	72021	0.0905798	1.09653	-2.1901	0.0285168
1:44806680:D:11	C	CTGGAGGAACCA	72021	0.432817	0.417924	-2.00381	0.0450905
1:44826562:C:T	T	C	72024	0.362375	0.403566	-2.51526	0.0118943
1:44879960:T:C	C	T	72024	0.223114	0.613039	-2.44694	0.0144074
1:45004331:A:G	G	A	72024	0.551886	0.26003	-2.28594	0.0222577
1:45010598:G:A	A	G	72024	0.250102	0.627852	-2.20735	0.0272898
1:45088063:C:T	T	C	72024	0.319108	0.434341	-2.62979	0.0085438
1:45329408:C:T	T	C	72024	2.89903	0.481251	2.21168	0.0269885
1:45332035:C:T	T	C	72024	0.221525	0.707892	-2.12916	0.0332407
1:45341096:T:G	G	T	72024	0.441796	0.372155	-2.19507	0.0281586
1:45342624:G:T	T	G	72024	0.0386602	1.62166	-2.00594	0.0448629
1:45342863:A:C	C	A	72024	0.108577	1.11901	-1.98416	0.0472384
1:45343266:C:T	T	C	72024	0.432334	0.275364	-3.04528	0.00232467
1:45345991:C:T	T	C	72022	0.316266	0.586139	-1.96399	0.0495316
1:45421794:C:T	T	C	72024	0.470967	0.372331	-2.02231	0.0431443
1:45607438:G:T	T	G	72022	0.524074	0.276586	-2.33607	0.0194877
1:45623339:T:C	C	T	72024	4.35801	0.742044	1.98373	0.0472859
1:46032649:C:T	T	C	72024	0.223748	0.708207	-2.11412	0.0345051
1:46034239:C:T	T	C	72024	0.673726	0.168347	-2.34594	0.0189789
1:46188960:A:C	C	A	72024	0.346683	0.504747	-2.09876	0.0358377
1:46189320:C:G	G	C	72024	0.238516	0.708603	-2.02274	0.0431003
1:46277917:C:G	G	C	72024	0.577588	0.248606	-2.20789	0.0272522
1:46281247:C:T	T	C	72024	0.218491	0.707905	-2.14861	0.0316653
1:46281319:C:T	T	C	72024	0.1112	1.11848	-1.96375	0.0495589
1:46281365:G:A	A	G	72022	9.07563	1.0237	2.15454	0.0311979
1:46285644:C:A	A	C	72023	2.37586	0.414627	2.08708	0.0368809
1:46562690:C:T	T	C	72024	1.13989	0.0640836	2.04316	0.0410366
1:46594211:C:T	T	C	71727	0.210486	0.707639	-2.20216	0.027654
1:46613090:T:C	C	T	72024	0.801725	0.0908626	-2.43212	0.0150105
1:46935105:A:C	C	A	72024	0.231761	0.708286	-2.06421	0.038998
1:47084879:C:A	A	C	71721	0.462432	0.385698	-1.99963	0.0455399
1:47094593:C:T	T	C	72020	0.330049	0.465125	-2.38326	0.01716
1:47140804:C:T	T	C	72024	0.0921748	1.09612	-2.17501	0.0296295
1:47142168:C:A	A	C	72024	0.0687413	1.08098	-2.47683	0.0132554
1:47416887:D:6	A	ACGCGCC	71978	0.17598	0.837654	-2.07411	0.038069
1:47417213:A:G	G	A	72024	0.734658	0.111888	-2.75589	0.00585331
1:47775282:C:T	T	C	72024	0.108915	1.11868	-1.98197	0.0474826
1:48232390:G:A	A	G	72024	0.752014	0.136691	-2.08501	0.0370686
1:48247538:G:A	A	G	72024	0.10665	1.11929	-1.99966	0.0455372
1:48298805:G:A	A	G	72024	0.111332	1.11927	-1.96131	0.0498432
1:48663230:C:T	T	C	72024	0.709117	0.125475	-2.73948	0.00615372
1:50418801:C:G	G	C	72022	0.189177	0.837234	-1.98878	0.0467259
1:50421437:D:9	C	CCGCCACCGA	72021	7.71157	1.02933	1.98452	0.0471978
1:50738885:G:A	A	G	72019	1.29344	0.104447	2.46352	0.013758
1:51294410:G:A	A	G	72024	0.469023	0.359884	-2.10375	0.0354006
1:51309349:G:A	A	G	72024	0.13021	0.803548	-2.53701	0.0111803
1:51448059:G:C	C	G	72021	0.110619	1.11831	-1.96874	0.0489831
1:51760724:C:T	T	C	72024	0.517643	0.330411	-1.99288	0.0462746
1:51772673:G:A	A	G	72024	0.224088	0.70776	-2.11331	0.0345742
1:52033295:T:C	C	T	72024	3.64563	0.530756	2.43715	0.0148037
1:52359528:C:T	T	C	72024	0.473079	0.348902	-2.14528	0.0319304
1:52361610:I:1	AG	A	72024	7.5781	1.03116	1.96405	0.0495238
1:52373278:C:T	T	C	72024	0.178543	0.837813	-2.05646	0.0397384
1:52383874:T:C	C	T	72024	0.790143	0.104081	-2.26306	0.0236321
1:52385909:C:T	T	C	72024	0.371392	0.410581	-2.41243	0.0158465
1:52436875:C:T	T	C	72024	0.625196	0.224671	-2.09058	0.0365661
1:52813702:G:A	A	G	72024	0.308974	0.493749	-2.37873	0.0173722
1:52921628:C:T	T	C	72024	0.355797	0.475323	-2.17409	0.0296985
1:53075877:C:T	T	C	72024	1.24883	0.0750954	2.95899	0.00308645
1:53216829:C:G	G	C	72024	0.349786	0.504833	-2.08075	0.0374565
1:53250719:T:G	G	T	72024	0.185984	0.837475	-2.00853	0.0445869
1:53272602:A:T	T	A	72024	0.343437	0.504751	-2.11738	0.0342272
1:53509938:G:A	A	G	72019	0.143497	0.81754	-2.37474	0.0175615
1:53594502:A:G	G	A	72023	0.487618	0.344079	-2.08737	0.0368544
1:53600228:C:T	T	C	72024	0.395803	0.460461	-2.01285	0.0441307
1:53809714:T:C	C	T	72021	0.178138	0.678676	-2.54201	0.0110218
1:53866351:C:T	T	C	72024	2.23154	0.388547	2.06589	0.0388392
1:53894505:C:T	T	C	72024	0.0928979	1.09614	-2.16784	0.030171
1:53894522:G:A	A	G	72024	0.186851	0.837077	-2.00393	0.0450773
1:53909964:G:A	A	G	72024	0.314099	0.493628	-2.34599	0.0189766
1:53952054:C:T	T	C	72024	0.397565	0.338967	-2.7212	0.00650453
1:54036666:G:A	A	G	72024	0.471151	0.338814	-2.22121	0.0263367
1:54068793:C:A	A	C	72024	0.377053	0.39392	-2.47606	0.0132841
1:54601370:A:T	T	A	72022	0.599693	0.1554	-3.29046	0.00100024
1:54623286:C:T	T	C	72022	0.0736415	1.08085	-2.41342	0.0158035
1:54653606:A:C	C	A	72023	2.14199	0.332381	2.29175	0.0219202
1:54731504:T:C	C	T	72024	9.37574	1.02513	2.18325	0.0290173
1:54741484:C:T	T	C	72023	0.526575	0.318756	-2.01207	0.0442123
1:54841674:T:G	G	T	72010	0.666088	0.165587	-2.45389	0.014132
1:54886642:D:2	T	TTC	71610	0.805413	0.0846934	-2.5551	0.0106158
1:54886646:C:A	A	C	71395	0.808219	0.0848582	-2.50916	0.012102
1:55008471:G:A	A	G	72024	4.48389	0.742066	2.02205	0.0431716
1:55215091:T:C	C	T	72024	4.31547	0.470844	3.1055	0.00189957
1:56876064:C:T	T	C	72024	0.338505	0.382717	-2.83033	0.00464994
1:56956799:G:A	A	G	72011	0.226293	0.70791	-2.09903	0.0358143
1:58782812:G:A	A	G	72024	0.409622	0.427619	-2.08719	0.0368713
1:59904995:C:T	T	C	72023	0.236786	0.438457	-3.28561	0.00101764
1:59990692:C:T	T	C	72023	0.640079	0.1851	-2.41039	0.0159354
1:60040005:C:T	T	C	72024	0.768388	0.134097	-1.96469	0.0494498
1:60055316:G:A	A	G	72021	8.88207	1.0249	2.13097	0.0330919
1:61801649:C:T	T	C	72022	0.677771	0.159384	-2.4403	0.0146749
1:61827512:C:T	T	C	72024	0.100942	1.11857	-2.05014	0.0403512
1:61899604:A:C	C	A	72015	0.467567	0.292384	-2.60005	0.00932109
1:62108514:A:G	G	A	72009	3.14095	0.53636	2.13388	0.0328528
1:62210065:G:C	C	G	72024	0.108695	1.11981	-1.98178	0.0475044
1:62210542:D:5	G	GAAGAA	72018	0.0884133	1.09673	-2.21179	0.0269815
1:62247522:C:A	A	C	72024	0.18365	0.837626	-2.02325	0.0430478
1:62529378:G:A	A	G	72024	0.111341	1.11928	-1.96122	0.0498534
1:62597921:D:5	G	GAACTC	72022	0.641987	0.221884	-1.99738	0.0457841
1:62654159:C:T	T	C	72024	5.07689	0.737653	2.20253	0.0276282
1:63568415:T:C	C	T	72024	0.594279	0.221066	-2.35408	0.0185688
1:63568498:A:G	G	A	72024	0.111287	1.11882	-1.96246	0.0497093
1:64582181:T:C	C	T	72024	0.488718	0.359991	-1.98885	0.0467176
1:64673193:C:T	T	C	72024	0.0754155	1.08051	-2.39216	0.0167496
1:64745237:I:6	TGGGGCC	T	71983	0.375413	0.450458	-2.17496	0.029633
1:64777794:G:A	A	G	72024	3.36631	0.614334	1.97583	0.0481741
1:66635993:G:A	A	G	72024	0.504223	0.330469	-2.07202	0.038264
1:66682343:C:T	T	C	72024	0.178094	0.677598	-2.54641	0.0108836
1:67103348:G:A	A	G	72013	0.1062	1.11836	-2.0051	0.044952
1:67111602:T:A	A	T	71962	0.418924	0.418163	-2.08068	0.0374629
1:67395860:C:T	T	C	72021	0.167428	0.837019	-2.1352	0.0327446
1:67686077:C:G	G	C	72024	0.415358	0.355274	-2.47306	0.0133962
1:68494670:C:T	T	C	72023	0.437322	0.378635	-2.18438	0.0289342
1:70036607:T:G	G	T	72024	0.30245	0.493539	-2.42298	0.0153936
1:70181208:D:1	T	TC	71971	0.108944	1.11963	-1.98004	0.0476985
1:71065097:G:A	A	G	72018	0.703527	0.162623	-2.16235	0.030591
1:74041766:G:C	C	G	72024	0.639821	0.223655	-1.99667	0.0458607
1:74205207:G:A	A	G	72024	0.571449	0.255316	-2.19172	0.0284
1:74370392:G:C	C	G	72015	1.2978	0.130445	1.9983	0.0456843
1:74439529:A:G	G	A	72022	0.399748	0.460283	-1.99208	0.0463618
1:74572180:D:3	C	CCTT	72010	3.14046	0.535024	2.13891	0.0324431
1:74606870:G:A	A	G	72023	0.782373	0.0641082	-3.82827	0.000129048
1:75740069:T:A	A	T	72024	0.256319	0.628413	-2.1663	0.0302881
1:75797172:C:T	T	C	72024	0.0919092	1.09627	-2.17733	0.0294558
1:75803830:C:T	T	C	72024	0.093197	1.09569	-2.1658	0.0303264
1:75878283:G:A	A	G	72019	0.165509	0.677909	-2.65335	0.00796978
1:77161705:A:C	C	A	71437	3.39138	0.533705	2.28823	0.0221242
1:77633023:G:A	A	G	72022	0.247274	0.707993	-1.97355	0.0484332
1:77721882:C:T	T	C	72024	0.263364	0.444072	-3.00451	0.0026601
1:77801492:A:T	T	A	72024	0.0870173	1.09674	-2.22629	0.0259949
1:77860067:A:G	G	A	72014	0.775929	0.129139	-1.96451	0.0494715
1:77873089:A:G	G	A	72023	0.279023	0.64678	-1.97356	0.0484318
1:77942189:T:C	C	T	72024	0.229491	0.708153	-2.07849	0.0376638
1:78629880:G:A	A	G	72021	5.30289	0.737693	2.26145	0.0237317
1:78641529:A:G	G	A	72024	0.150488	0.817418	-2.3169	0.0205094
1:78650229:G:A	A	G	72024	0.39037	0.354907	-2.65044	0.00803869
1:78650302:G:A	A	G	72024	0.388805	0.450616	-2.09641	0.0360456
1:78927046:A:G	G	A	72018	2.60724	0.442299	2.16662	0.030264
1:81950362:A:G	G	A	72024	0.362431	0.450121	-2.25477	0.0241477
1:81952012:A:G	G	A	72023	1.24336	0.0620399	3.51093	0.000446549
1:81966070:C:T	T	C	72024	0.529053	0.260088	-2.4479	0.0143693
1:83949943:A:T	T	A	72024	2.78589	0.439732	2.32998	0.0198073
1:84489651:A:G	G	A	72003	0.420564	0.385811	-2.24503	0.0247662
1:84532896:C:T	T	C	72018	0.235635	0.708224	-2.04098	0.0412527
1:84545750:C:T	T	C	72018	0.211989	0.708271	-2.19015	0.0285133
1:85071948:C:G	G	C	72022	0.880606	0.0572274	-2.22175	0.0263
1:85071955:A:G	G	A	72024	0.338603	0.540722	-2.00275	0.0452045
1:85082327:G:C	C	G	72024	0.104806	1.11875	-2.01622	0.0437774
1:85128747:C:G	G	C	72023	0.348429	0.421546	-2.50108	0.0123816
1:85657946:T:G	G	T	71996	0.109143	1.11916	-1.97924	0.0477887
1:85745490:T:C	C	T	72023	0.275256	0.517351	-2.49358	0.0126464
1:85838599:C:T	T	C	72022	0.612512	0.226653	-2.16272	0.0305624
1:86354635:T:G	G	T	72018	0.1106	1.11846	-1.96863	0.0489957
1:86382271:C:T	T	C	72024	0.11156	1.11871	-1.96046	0.0499417
1:86386978:T:C	C	T	72019	0.110359	1.1201	-1.96769	0.0491037
1:86494364:C:T	T	C	72024	0.352578	0.505137	-2.06376	0.0390401
1:86572706:C:T	T	C	72002	0.692538	0.163172	-2.25156	0.0243498
1:87104526:A:G	G	A	72021	1.99535	0.350767	1.96945	0.0489017
1:88943073:C:T	T	C	72014	4.32011	0.606956	2.41085	0.0159153
1:88982782:G:A	A	G	72024	7.72387	1.02785	1.98893	0.0467092
1:88988294:C:G	G	C	72022	0.265416	0.570886	-2.32351	0.0201519
1:89112594:C:A	A	C	72024	0.31978	0.465225	-2.45069	0.0142582
1:89120228:C:T	T	C	72024	0.0913263	1.09637	-2.18294	0.02904
1:89121777:C:T	T	C	72023	0.10629	1.12008	-2.00128	0.0453626
1:89185345:A:G	G	A	72019	0.210167	0.707761	-2.20392	0.0275297
1:89193027:C:A	A	C	72024	0.176755	0.837329	-2.06966	0.0384839
1:89381727:C:T	T	C	72023	0.559362	0.281984	-2.06025	0.0393742
1:90716934:G:C	C	G	72024	0.120437	0.791727	-2.67343	0.0075079
1:90939135:T:C	C	T	72024	0.259537	0.443892	-3.03871	0.00237596
1:91313427:T:G	G	T	72014	3.3468	0.616028	1.96095	0.0498843
1:91313956:C:A	A	C	71937	0.111061	1.11855	-1.96475	0.0494431
1:91314026:T:C	C	T	72024	0.165273	0.678286	-2.65398	0.00795495
1:91968164:C:T	T	C	72023	0.25217	0.627748	-2.1946	0.0281926
1:92074943:G:T	T	G	72024	0.458035	0.325222	-2.40086	0.0163568
1:92177183:I:3	ACAG	A	72022	0.175167	0.837276	-2.08058	0.0374727
1:92182215:A:G	G	A	72024	0.11012	1.11956	-1.97058	0.048772
1:92380874:G:A	A	G	72023	0.0828086	1.09636	-2.27227	0.0230703
1:92847236:T:G	G	T	72022	0.108019	1.11906	-1.98867	0.0467372
1:93154776:A:G	G	A	72022	0.30937	0.586203	-2.00138	0.0453512
1:93258837:D:1	G	GA	72020	0.139277	0.817864	-2.4103	0.0159396
1:93536411:T:C	C	T	72024	0.0909667	1.09597	-2.18734	0.0287177
1:93589249:G:T	T	G	72023	0.394956	0.394411	-2.35536	0.0185046
1:94000869:C:T	T	C	72024	5.11922	0.739028	2.20966	0.0271287
1:94008251:C:T	T	C	72020	0.711392	0.140552	-2.42281	0.0154011
1:94014583:C:T	T	C	72022	0.155241	0.817489	-2.27866	0.0226874
1:94043432:C:G	G	C	72024	0.110053	1.11907	-1.97199	0.0486111
1:94048910:T:C	C	T	72024	1.24397	0.0858837	2.54191	0.0110249
1:94060733:A:C	C	A	72023	3.00203	0.537539	2.04504	0.0408511
1:94063218:C:T	T	C	72024	1.2084	0.0861875	2.1963	0.0280707
1:94079421:A:T	T	A	72024	1.66631	0.240565	2.12255	0.0337916
1:94098928:G:A	A	G	72024	0.179269	0.593099	-2.89812	0.0037541
1:94178063:A:G	G	A	72024	0.335049	0.540875	-2.02168	0.043209
1:94186585:C:T	T	C	72024	0.1069	1.11974	-1.99676	0.0458516
1:98922045:T:C	C	T	72024	0.392366	0.475617	-1.96704	0.0491782
1:99296864:G:A	A	G	72024	0.232582	0.708026	-2.05997	0.0394017
1:99688897:G:A	A	G	72024	0.0847388	1.09557	-2.25286	0.0242677
1:99861608:G:A	A	G	72024	0.29313	0.571084	-2.14879	0.0316512
1:99862348:C:G	G	C	72021	0.193713	0.691023	-2.37528	0.0175354
1:99880655:C:T	T	C	72024	0.666504	0.176652	-2.29665	0.0216386
1:99884201:A:G	G	A	72022	0.810579	0.0909465	-2.30912	0.0209371
1:100103058:G:C	C	G	72011	0.163883	0.83851	-2.15692	0.0310118
1:100158234:T:A	A	T	72023	0.158839	0.818076	-2.24901	0.0245118
1:100499218:G:A	A	G	72024	1.55112	0.14488	3.02992	0.00244621
1:100874231:G:A	A	G	72023	0.579801	0.267456	-2.03798	0.0415519
1:101804544:A:T	T	A	72024	0.0923544	1.09645	-2.17258	0.0298123
1:103074773:G:A	A	G	72022	0.342449	0.541113	-1.98042	0.047656
1:103536187:C:T	T	C	72010	1.38711	0.148194	2.20809	0.0272377
1:103546335:A:G	G	A	71505	0.183832	0.837007	-2.02356	0.0430156
1:103550985:C:G	G	C	72024	0.139966	0.817347	-2.40578	0.016138
1:103660629:C:T	T	C	71994	3.65394	0.611489	2.1191	0.0340822
1:107056747:C:T	T	C	72024	0.0816576	1.09788	-2.28188	0.0224965
1:107602461:A:G	G	A	72023	0.0409031	1.61983	-1.97339	0.0484511
1:107609935:G:T	T	G	72018	0.814247	0.101764	-2.01929	0.0434572
1:107964847:G:A	A	G	72024	0.280384	0.484315	-2.62556	0.00865076
1:108192563:A:G	G	A	72023	0.1738	0.837165	-2.09021	0.0365988
1:108192606:C:G	G	C	72021	0.110598	1.11875	-1.96814	0.0490523
1:108657567:C:T	T	C	72024	0.752892	0.140343	-2.02243	0.0431317
1:108730881:G:A	A	G	72024	0.415978	0.437737	-2.00377	0.0450952
1:108733484:G:A	A	G	72024	0.724583	0.142037	-2.26814	0.0233204
1:109004606:G:C	C	G	72024	0.107705	1.12047	-1.98877	0.0467262
1:109200180:C:T	T	C	72024	0.193746	0.690719	-2.37609	0.0174972
1:109251497:G:T	T	G	72024	0.228816	0.708288	-2.08226	0.0373189
1:109280977:C:T	T	C	72024	0.25538	0.627837	-2.17414	0.0296949
1:109336271:T:C	C	T	72020	0.738564	0.149744	-2.02377	0.0429937
1:109342050:C:A	A	C	72023	1.52518	0.169975	2.48339	0.0130137
1:109491059:C:T	T	C	72024	0.305433	0.493556	-2.40302	0.0162604
1:109612857:G:A	A	G	72013	1.54467	0.219522	1.9807	0.0476253
1:109656728:G:T	T	G	72024	0.486458	0.313809	-2.29632	0.0216576
1:109657572:G:A	A	G	72024	0.338897	0.540995	-2.00013	0.0454866
1:109713674:D:3	A	AGAG	72023	0.251899	0.558872	-2.46698	0.0136258
1:109739860:C:T	T	C	72023	1.35971	0.131719	2.33278	0.0196596
1:109750748:C:T	T	C	72024	0.339664	0.540816	-1.99661	0.0458678
1:109753134:G:C	C	G	72024	0.169855	0.584855	-3.0312	0.00243583
1:109758336:C:G	G	C	72007	0.278089	0.517087	-2.47505	0.0133219
1:110167078:C:T	T	C	72020	0.0923462	1.09648	-2.1726	0.0298107
1:110232885:C:T	T	C	72024	0.233637	0.707963	-2.05376	0.039999
1:110339812:G:T	T	G	72024	0.0854638	1.09592	-2.24439	0.0248073
1:110674020:D:3	C	CCTT	72022	0.12801	0.802854	-2.56043	0.0104544
1:111147833:C:T	T	C	72024	1.50351	0.111854	3.64585	0.000266514
1:111182293:T:G	G	T	72024	4.8824	0.738781	2.14629	0.0318501
1:111230897:A:G	G	A	72024	0.197596	0.540151	-3.00199	0.00268219
1:111319203:G:T	T	G	72024	0.395615	0.418391	-2.21638	0.0266653
1:111459529:C:T	T	C	72024	0.374701	0.487139	-2.01509	0.0438957
1:111478023:C:A	A	C	72023	0.559497	0.206293	-2.81502	0.00487748
1:111766292:D:2	C	CTG	72023	0.361443	0.505275	-2.01405	0.0440039
1:111766537:I:1	AC	A	72024	0.23095	0.55879	-2.62272	0.00872296
1:112456088:A:C	C	A	72024	0.138185	0.818082	-2.41927	0.0155517
1:112456571:G:C	C	G	72024	0.657474	0.191401	-2.19095	0.0284551
1:112456865:G:A	A	G	72024	0.140683	0.817172	-2.40004	0.0163933
1:112689033:T:C	C	T	72024	0.178292	0.837207	-2.05963	0.0394342
1:112723972:G:A	A	G	72024	0.821859	0.086367	-2.27154	0.0231142
1:113114844:G:A	A	G	72024	0.718094	0.142693	-2.32075	0.0203003
1:113651054:A:T	T	A	72023	0.312347	0.586543	-1.9839	0.0472672
1:113682989:G:C	C	G	72024	0.215452	0.707477	-2.1697	0.0300294
1:113881819:T:C	C	T	72024	0.199886	0.691111	-2.3296	0.0198275
1:114427894:T:G	G	T	72024	0.226629	0.708065	-2.09648	0.03604
1:114510838:G:A	A	G	72024	0.557391	0.2666	-2.19238	0.0283518
1:114608861:C:T	T	C	72023	0.543335	0.247663	-2.46315	0.0137723
1:114623516:C:T	T	C	72024	5.08354	0.603311	2.69514	0.00703586
1:114674758:T:A	A	T	72023	1.86392	0.30944	2.01228	0.0441904
1:114684306:C:T	T	C	72023	4.41421	0.743858	1.99612	0.0459212
1:114855517:G:A	A	G	72023	0.16921	0.837388	-2.12162	0.0338699
1:114856610:C:G	G	C	72023	0.386208	0.428709	-2.21917	0.0264749
1:115062162:C:A	A	C	72024	0.0859002	1.09664	-2.23826	0.0252038
1:115691353:C:T	T	C	72024	0.531574	0.239144	-2.6424	0.00823218
1:116124166:G:A	A	G	72024	0.164563	0.677797	-2.66225	0.00776205
1:116128251:G:A	A	G	72024	0.0394667	1.61957	-1.99577	0.0459586
1:116577442:C:T	T	C	72024	0.398471	0.437597	-2.10267	0.0354948
1:116949356:C:T	T	C	72024	0.300076	0.484173	-2.48614	0.0129137
1:117013471:G:A	A	G	72024	0.488845	0.325535	-2.19856	0.027909
1:117017450:T:A	A	T	72024	0.23566	0.707805	-2.04204	0.041148
1:117018209:A:G	G	A	72024	1.39647	0.163034	2.04832	0.0405286
1:117112453:C:T	T	C	72024	0.107987	1.11925	-1.9886	0.0467457
1:117120823:G:A	A	G	72023	0.110254	1.11961	-1.96942	0.0489053
1:117954065:A:G	G	A	72023	0.213796	0.707866	-2.17941	0.0293009
1:118081244:C:A	A	C	72020	0.422547	0.385881	-2.23244	0.0255861
1:118150613:G:A	A	G	71920	0.124867	0.802489	-2.59256	0.00952639
1:118899099:G:T	T	G	72024	1.79628	0.2901	2.01902	0.0434853
1:118931787:C:T	T	C	72024	2.76014	0.482345	2.10489	0.0353008
1:119042312:C:T	T	C	72024	0.214618	0.613589	-2.50802	0.0121409
1:119042327:T:C	C	T	72024	1.26401	0.105262	2.22576	0.0260304
1:119393796:G:T	T	G	72023	0.349578	0.504867	-2.08179	0.0373613
1:119740411:C:T	T	C	72024	0.161339	0.817237	-2.23221	0.025601
1:119750807:C:T	T	C	72012	0.822633	0.0968816	-2.0153	0.0438733
1:119937325:T:C	C	T	72024	0.250588	0.508224	-2.7231	0.00646724
1:119963685:C:T	T	C	72023	0.556138	0.199475	-2.94141	0.00326725
1:120840387:G:A	A	G	70379	1.20804	0.0903625	2.09155	0.036479
1:145242069:C:T	T	C	71527	0.0725695	1.08083	-2.42704	0.0152227
1:145728388:I:5	ATCCAG	A	72016	0.108624	1.11904	-1.98373	0.0472863
1:145771766:G:C	C	G	72018	0.0374283	1.62116	-2.02652	0.0427111
1:145838085:G:A	A	G	72022	1.3303	0.11788	2.42115	0.0154714
1:145849573:G:A	A	G	72024	0.382329	0.459972	-2.09029	0.0365922
1:145897621:C:T	T	C	72023	0.732091	0.127335	-2.44905	0.0143235
1:145912466:C:A	A	C	72024	0.234002	0.708226	-2.05079	0.0402873
1:145978080:A:G	G	A	72006	1.25978	0.113674	2.03157	0.042197
1:145994078:C:T	T	C	72024	0.681079	0.149435	-2.5702	0.0101641
1:145994973:C:T	T	C	72024	2.87131	0.482495	2.18608	0.02881
1:146066478:T:A	A	T	69755	1.22953	0.0901899	2.29103	0.0219615
1:146066556:T:C	C	T	69725	2.28195	0.366387	2.2518	0.0243349
1:146069627:C:G	G	C	71863	2.45416	0.444308	2.02063	0.0433177
1:146140533:C:T	T	C	71878	0.088264	1.09663	-2.21352	0.0268618
1:146994394:G:A	A	G	72024	0.225548	0.613082	-2.42908	0.0151373
1:146994403:C:G	G	C	72024	1.80084	0.27121	2.169	0.0300827
1:146994570:C:T	T	C	72024	0.107552	1.11932	-1.99209	0.0463617
1:147209052:C:A	A	C	72021	0.319716	0.50485	-2.25873	0.0239001
1:147264515:D:1	C	CT	72023	0.192168	0.837362	-1.96974	0.0488685
1:147265976:G:A	A	G	72024	0.107655	1.11858	-1.99254	0.0463113
1:147285334:C:G	G	C	72024	0.0970343	1.09594	-2.12849	0.0332962
1:147285366:C:T	T	C	72023	3.69217	0.610227	2.14054	0.0323112
1:147612917:C:G	G	C	72024	0.224775	0.707699	-2.10917	0.0349301
1:147613046:C:A	A	C	72024	0.09094	1.09639	-2.18677	0.0287594
1:147619678:G:A	A	G	72024	0.354472	0.450484	-2.30225	0.0213211
1:147619836:C:T	T	C	72021	0.178105	0.837736	-2.05958	0.0394389
1:147624316:C:T	T	C	72024	0.367216	0.293977	-3.40776	0.000654977
1:147759177:A:G	G	A	72023	0.0728376	1.08091	-2.42345	0.0153741
1:148533055:C:T	T	C	71908	0.417466	0.37244	-2.34548	0.0190025
1:148533165:T:A	A	T	70600	0.442862	0.378629	-2.15118	0.0314623
1:148931821:C:G	G	C	72009	0.0857735	1.09681	-2.23926	0.0251388
1:148952908:G:C	C	G	71961	0.597557	0.259418	-1.98485	0.0471612
1:148953762:A:C	C	A	71986	0.245411	0.627505	-2.23874	0.0251729
1:149005154:C:T	T	C	72023	0.0784322	1.08092	-2.35497	0.0185244
1:149027490:C:T	T	C	70614	0.609348	0.221061	-2.24085	0.0250359
1:149584118:G:A	A	G	71562	0.603294	0.171267	-2.95066	0.003171
1:149782760:C:G	G	C	72024	2.57944	0.442394	2.14192	0.0321996
1:149887783:C:G	G	C	72024	7.95353	1.02948	2.01424	0.0439846
1:149900238:T:A	A	T	72024	0.0392453	1.62236	-1.99581	0.0459545
1:149909519:G:A	A	G	72020	3.61173	0.614347	2.09033	0.0365883
1:149929316:A:G	G	A	72020	0.102145	1.11913	-2.03852	0.0414984
1:149929829:G:A	A	G	72024	0.219805	0.708173	-2.13933	0.032409
1:149931385:C:A	A	C	72021	0.0833384	1.09714	-2.26484	0.0235225
1:149967458:T:C	C	T	72024	0.513363	0.268476	-2.48354	0.0130082
1:150068813:C:G	G	C	72010	0.181769	0.837485	-2.03588	0.0417621
1:150081410:G:T	T	G	72024	4.63495	0.740432	2.07126	0.0383346
1:150157370:A:C	C	A	71985	0.102805	1.11886	-2.03324	0.042028
1:150286485:A:T	T	A	72001	0.51932	0.330686	-1.98144	0.0475419
1:150286514:C:G	G	C	71946	0.267997	0.627581	-2.09818	0.035889
1:150464619:A:G	G	A	72024	0.230819	0.708486	-2.06937	0.0385112
1:150473159:G:C	C	G	72024	0.183654	0.836942	-2.02487	0.0428805
1:150497543:A:G	G	A	72023	0.87526	0.0628804	-2.11885	0.0341035
1:150511016:A:C	C	A	72024	0.455292	0.392975	-2.00221	0.0452624
1:150512436:C:G	G	C	72024	0.111015	1.1195	-1.96346	0.0495927
1:150553658:A:T	T	A	72016	0.496052	0.265846	-2.63714	0.00836072
1:150557241:G:A	A	G	71727	0.478999	0.309656	-2.37701	0.0174534
1:150557533:C:T	T	C	72024	0.484002	0.329588	-2.20174	0.0276839
1:150559125:G:C	C	G	72024	0.0388493	1.58574	-2.0483	0.0405309
1:150560119:G:A	A	G	72024	0.166661	0.837283	-2.14001	0.032354
1:150998204:G:A	A	G	72024	1.28476	0.103924	2.41115	0.0159025
1:151038961:T:C	C	T	72024	3.42425	0.615899	1.99851	0.0456612
1:151048253:A:C	C	A	72024	0.26932	0.571178	-2.29675	0.0216329
1:151048254:G:C	C	G	72024	0.26932	0.571178	-2.29675	0.0216329
1:151132785:G:A	A	G	71992	0.155989	0.816877	-2.27448	0.022937
1:151136113:C:T	T	C	72024	0.288817	0.528081	-2.35184	0.0186809
1:151158968:C:T	T	C	72022	0.106562	1.12087	-1.99758	0.0457622
1:151168334:C:T	T	C	72024	0.394156	0.379505	-2.45322	0.0141585
1:151169019:G:C	C	G	72024	4.3248	0.745807	1.96346	0.0495924
1:151170064:T:C	C	T	72023	0.395888	0.460173	-2.01364	0.044047
1:151176873:C:T	T	C	72024	0.230583	0.708329	-2.07128	0.0383329
1:151178095:G:A	A	G	72024	2.90879	0.536063	1.99181	0.0463919
1:151287762:T:C	C	T	72024	0.092875	1.09658	-2.1672	0.0302194
1:151288333:A:G	G	A	72024	0.241224	0.627692	-2.26549	0.0234827
1:151307632:T:C	C	T	72023	0.219623	0.708436	-2.1397	0.0323788
1:151342998:A:G	G	A	72024	0.644745	0.165893	-2.64568	0.00815267
1:151346281:C:T	T	C	72024	0.0256061	1.54556	-2.37126	0.0177277
1:151366291:C:T	T	C	72024	0.0973586	1.09646	-2.12443	0.0336341
1:151518532:C:T	T	C	72024	4.30067	0.743789	1.96127	0.0498475
1:151519105:C:T	T	C	72024	1.81892	0.289686	2.06514	0.0389098
1:151530606:C:T	T	C	72024	0.187832	0.690588	-2.42143	0.0154598
1:151761468:G:A	A	G	72019	0.464358	0.349156	-2.19701	0.0280195
1:151762403:G:C	C	G	72024	0.310746	0.586589	-1.9925	0.0463162
1:151802217:A:C	C	A	72018	0.394995	0.450927	-2.05994	0.0394045
1:151811329:G:C	C	G	72019	0.482386	0.360028	-2.02487	0.0428807
1:151815128:G:A	A	G	72024	0.253385	0.628296	-2.18503	0.0288867
1:151816774:G:A	A	G	72024	0.0963271	1.09583	-2.13537	0.0327311
1:151838734:C:A	A	C	72024	1.26486	0.0914318	2.56984	0.0101746
1:151889299:A:C	C	A	72024	0.0416473	1.62072	-1.96117	0.0498589
1:152108662:C:G	G	C	72022	0.520949	0.3063	-2.12897	0.0332568
1:152108886:C:G	G	C	72022	1.21392	0.0763131	2.54021	0.0110787
1:152109208:D:4	T	TTCTG	72024	3.11501	0.436733	2.60166	0.00927736
1:152109510:C:G	G	C	72024	0.320459	0.493561	-2.30569	0.0211279
1:152155187:A:G	G	A	72024	0.451693	0.378705	-2.09861	0.0358516
1:152155362:C:G	G	C	72024	0.219634	0.708436	-2.13963	0.0323846
1:152155657:T:A	A	T	72024	2.60031	0.48351	1.97644	0.048105
1:152155832:G:A	A	G	72024	0.311995	0.586257	-1.98679	0.046946
1:152213569:C:T	T	C	71710	0.385382	0.340003	-2.80445	0.00504024
1:152213951:G:A	A	G	70904	0.693715	0.182081	-2.00841	0.0445995
1:152214016:T:C	C	T	69845	1.72063	0.251316	2.1594	0.0308188
1:152214719:G:A	A	G	71924	0.346863	0.441652	-2.39742	0.0165108
1:152215360:C:T	T	C	71930	0.398256	0.460839	-1.99779	0.0457391
1:152215736:C:T	T	C	71967	0.325958	0.465048	-2.41047	0.0159319
1:152218205:C:T	T	C	71664	0.639476	0.224789	-1.98901	0.0467006
1:152218555:C:A	A	C	72015	0.107131	1.11858	-1.99691	0.0458353
1:152219030:A:T	T	A	72023	0.184077	0.838024	-2.01952	0.0434335
1:152219219:A:G	G	A	72024	0.103626	1.12041	-2.02335	0.0430375
1:152219608:C:T	T	C	72023	0.214504	0.612926	-2.5116	0.0120185
1:152219644:C:T	T	C	72024	2.16235	0.388596	1.98456	0.0471929
1:152219869:T:C	C	T	71990	0.543665	0.216139	-2.81959	0.00480853
1:152220747:C:G	G	C	72024	0.22523	0.708875	-2.10281	0.0354821
1:152221298:C:T	T	C	72024	0.233614	0.708032	-2.0537	0.0400047
1:152221311:G:T	T	G	72023	0.338779	0.540802	-2.00149	0.0453401
1:152221400:T:G	G	T	72024	0.410784	0.278223	-3.19774	0.00138508
1:152303400:C:T	T	C	72019	2.06456	0.306281	2.36683	0.0179411
1:152303407:C:A	A	C	72024	2.72415	0.359902	2.78452	0.00536072
1:152304624:C:T	T	C	72023	1.19457	0.081529	2.18068	0.0292072
1:152304750:C:G	G	C	72017	0.179391	0.837511	-2.05154	0.0402142
1:152308425:T:C	C	T	72023	0.250895	0.558428	-2.47609	0.0132829
1:152308797:G:A	A	G	72024	0.127053	0.802345	-2.5714	0.0101287
1:152308947:C:T	T	C	72024	1.4669	0.183298	2.0903	0.0365908
1:152310229:C:G	G	C	72019	0.212842	0.613552	-2.52172	0.0116783
1:152310577:G:A	A	G	72023	1.17088	0.0738678	2.13562	0.0327102
1:152312524:G:A	A	G	72011	8.81017	1.02623	2.1203	0.0339808
1:152313073:G:T	T	G	72024	0.181982	0.838118	-2.03294	0.0420585
1:152313079:C:T	T	C	72024	0.686819	0.152315	-2.46649	0.0136443
1:152313222:G:A	A	G	72024	0.0838991	1.09753	-2.25792	0.0239507
1:152313384:C:T	T	C	72024	0.579632	0.248634	-2.19343	0.0282761
1:152313745:C:G	G	C	72022	0.340944	0.54078	-1.98979	0.0466143
1:152314225:C:T	T	C	72024	0.181319	0.691164	-2.47046	0.0134938
1:152314581:C:A	A	C	72022	0.58231	0.270652	-1.99796	0.0457209
1:152350723:C:T	T	C	72024	0.176331	0.837054	-2.07322	0.0381522
1:152351840:G:T	T	G	72001	0.225491	0.708334	-2.10278	0.0354846
1:152352874:A:T	T	A	72007	0.525008	0.271402	-2.37412	0.0175908
1:152353310:A:C	C	A	71703	0.701944	0.11963	-2.95831	0.00309326
1:152353845:I:2	GTA	G	72024	1.20281	0.0892385	2.06929	0.0385185
1:152579915:G:T	T	G	72024	0.474147	0.365841	-2.03979	0.0413713
1:152797993:G:A	A	G	72002	0.110059	1.12127	-1.96807	0.0490598
1:152805174:C:G	G	C	72023	0.109945	1.11857	-1.97374	0.0484111
1:152827474:T:C	C	T	72024	0.323419	0.527695	-2.13913	0.0324254
1:152827692:C:T	T	C	72024	0.105777	1.11901	-2.00752	0.0446945
1:153003079:A:G	G	A	72024	2.54312	0.44431	2.10077	0.0356614
1:153093604:A:G	G	A	72024	1.58795	0.231211	2.0001	0.0454891
1:153358312:G:A	A	G	72023	0.225936	0.707759	-2.10171	0.0355787
1:153667529:C:T	T	C	71953	0.108552	1.12081	-1.98118	0.0475711
1:153775562:T:G	G	T	72024	0.127123	0.803099	-2.5683	0.01022
1:153777158:T:C	C	T	72024	0.137113	0.816892	-2.43233	0.015002
1:153812083:G:A	A	G	72018	1.20642	0.0676377	2.77444	0.00552971
1:153936728:I:3	CTTT	C	72024	0.169154	0.838277	-2.11976	0.0340261
1:153936729:I:1	CT	C	72024	0.169154	0.838277	-2.11976	0.0340261
1:153982578:C:T	T	C	72021	0.11789	0.803052	-2.66234	0.00775984
1:154001935:G:T	T	G	72023	0.233949	0.708284	-2.05095	0.0402721
1:154154951:G:A	A	G	72023	0.319824	0.414446	-2.75062	0.00594824
1:154273415:D:3	G	GGCC	72019	0.106499	1.11982	-1.99999	0.0455014
1:154330869:C:T	T	C	72023	0.651192	0.161797	-2.65117	0.00802134
1:154343552:C:T	T	C	72023	0.418014	0.418036	-2.08652	0.0369319
1:154588209:G:A	A	G	72024	0.364307	0.47555	-2.12335	0.0337245
1:154601870:C:T	T	C	72024	0.547633	0.240614	-2.50255	0.0123301
1:154869825:G:T	T	G	72024	0.101293	1.12042	-2.04364	0.0409888
1:154925209:C:T	T	C	72024	0.0973928	1.09571	-2.12556	0.0335401
1:154945031:I:3	CGGT	C	71844	0.101878	0.78265	-2.91826	0.0035199
1:154946713:C:T	T	C	72024	2.42657	0.4454	1.9903	0.0465579
1:154993752:D:3	A	ATCC	72024	0.500407	0.317344	-2.18165	0.0291353
1:155015543:G:A	A	G	72024	0.419941	0.309573	-2.80271	0.0050676
1:155018551:G:A	A	G	72023	2.9507	0.479647	2.25591	0.024076
1:155023376:A:G	G	A	72024	0.0863161	1.09593	-2.2353	0.0253978
1:155030492:C:T	T	C	72023	1.87087	0.309346	2.02493	0.0428744
1:155031730:C:T	T	C	72024	0.090273	1.09626	-2.19376	0.028253
1:155034056:A:C	C	A	72024	0.399977	0.400967	-2.28535	0.0222926
1:155047222:G:A	A	G	72024	0.109037	1.11875	-1.98084	0.047609
1:155057920:G:C	C	G	72024	0.221961	0.708628	-2.12418	0.0336548
1:155135693:G:C	C	G	72024	0.167793	0.837961	-2.1302	0.0331551
1:155169810:G:A	A	G	72020	0.327131	0.504905	-2.21308	0.0268923
1:155178126:G:A	A	G	72024	1.52232	0.195753	2.14676	0.0318126
1:155187512:C:T	T	C	72024	8.15318	1.02771	2.04183	0.041168
1:155188572:G:A	A	G	72005	0.0672182	1.06938	-2.52464	0.0115816
1:155188590:G:A	A	G	71485	0.486672	0.366583	-1.96453	0.0494683
1:155201143:T:A	A	T	72024	0.108474	1.12043	-1.98249	0.0474243
1:155205146:C:T	T	C	72024	0.431659	0.427038	-1.96732	0.0491467
1:155209132:C:A	A	C	72024	0.218615	0.612837	-2.48099	0.0131018
1:155209154:T:C	C	T	72021	0.460534	0.360287	-2.15209	0.0313905
1:155247840:C:T	T	C	72023	0.162707	0.837255	-2.16876	0.0301011
1:155257361:C:T	T	C	72023	0.201988	0.691053	-2.31465	0.0206322
1:155269652:G:A	A	G	72024	0.141055	0.802743	-2.43989	0.0146916
1:155282822:C:A	A	C	72024	0.231437	0.70746	-2.06859	0.0385842
1:155285856:C:T	T	C	72024	0.314869	0.587039	-1.96852	0.0490079
1:155290591:C:T	T	C	72010	1.45151	0.132013	2.82251	0.004765
1:155324518:T:C	C	T	72024	0.153756	0.817879	-2.28932	0.0220608
1:155324874:C:G	G	C	72024	0.157603	0.817895	-2.25907	0.0238793
1:155327109:T:G	G	T	72023	6.59608	0.730612	2.58205	0.00982158
1:155328223:C:G	G	C	72024	0.180478	0.838243	-2.04254	0.0410979
1:155380096:T:C	C	T	72019	0.151615	0.837511	-2.2524	0.024297
1:155438895:T:A	A	T	72024	1.6104	0.236692	2.01309	0.0441053
1:155478366:T:C	C	T	72024	0.223495	0.707921	-2.11657	0.0342961
1:155717018:C:T	T	C	72024	0.109822	1.11894	-1.9741	0.0483706
1:155727700:A:G	G	A	72024	0.182687	0.837932	-2.02878	0.0424803
1:155766250:C:T	T	C	72024	0.471918	0.292362	-2.56856	0.0102121
1:155776454:G:C	C	G	72014	1.2405	0.107876	1.99782	0.045736
1:155805099:T:C	C	T	72023	0.108034	1.11945	-1.98786	0.0468268
1:155868589:A:C	C	A	72024	0.0932079	1.09637	-2.16435	0.0304372
1:155942127:T:C	C	T	72024	0.0338157	1.5868	-2.13438	0.0328119
1:155942530:T:C	C	T	72024	0.250003	0.55846	-2.48233	0.0130526
1:156048551:G:A	A	G	72024	0.275382	0.627677	-2.05455	0.0399222
1:156050337:T:C	C	T	72024	0.322925	0.540897	-2.08974	0.0366409
1:156070189:C:G	G	C	72024	1.50442	0.168725	2.42054	0.0154977
1:156134826:C:T	T	C	72024	0.101027	1.09598	-2.09162	0.0364727
1:156154589:C:T	T	C	72023	0.193066	0.838155	-1.96232	0.0497258
1:156172956:C:T	T	C	72024	0.457911	0.365805	-2.13524	0.0327417
1:156174884:I:1	AT	A	72024	0.278761	0.571184	-2.23641	0.0253252
1:156246214:G:A	A	G	72024	2.37511	0.411033	2.10456	0.0353295
1:156278990:T:C	C	T	72024	0.184607	0.837265	-2.01791	0.0436006
1:156294535:C:T	T	C	72024	0.109246	1.11938	-1.97802	0.0479262
1:156346888:C:T	T	C	72022	0.0898731	1.0971	-2.19612	0.0280833
1:156533052:D:1	A	AG	72024	0.438715	0.360341	-2.28646	0.0222273
1:156533055:G:A	A	G	72024	0.438715	0.360341	-2.28646	0.0222273
1:156552061:G:A	A	G	72024	0.195915	0.691119	-2.3586	0.0183441
1:156563145:C:T	T	C	72024	0.153404	0.817511	-2.29316	0.0218389
1:156657004:G:T	T	G	72024	1.23024	0.0912025	2.27201	0.023086
1:156671558:T:C	C	T	72024	0.0878988	1.09602	-2.21855	0.0265176
1:156672915:G:A	A	G	72023	2.59408	0.441584	2.15866	0.0308763
1:156675222:G:A	A	G	72024	0.62985	0.202321	-2.28485	0.0223215
1:156732424:G:A	A	G	72024	0.620297	0.228606	-2.089	0.0367079
1:156873660:C:T	T	C	72024	0.360833	0.50516	-2.01785	0.0436066
1:156907728:A:G	G	A	72023	0.616433	0.152584	-3.17075	0.00152045
1:156936031:G:A	A	G	72024	0.684158	0.166729	-2.27654	0.0228136
1:156937467:C:T	T	C	72024	0.109001	1.11934	-1.9801	0.0476925
1:156938433:C:T	T	C	72024	0.629238	0.199596	-2.32091	0.0202916
1:156956508:C:T	T	C	72024	0.265996	0.570844	-2.31986	0.0203487
1:156958784:C:T	T	C	72024	0.79279	0.0858439	-2.70487	0.00683314
1:156979272:C:G	G	C	72024	0.431402	0.418129	-2.01066	0.0443614
1:157097874:C:T	T	C	72021	0.397253	0.401232	-2.30087	0.021399
1:157524324:C:A	A	C	72024	0.187869	0.691484	-2.41801	0.0156058
1:157543053:G:A	A	G	72024	0.273755	0.570761	-2.26981	0.023219
1:157698629:C:A	A	C	72024	0.498705	0.29301	-2.37446	0.0175746
1:157803944:C:T	T	C	72024	0.104605	1.11956	-2.01648	0.0437501
1:158094765:G:A	A	G	72023	0.249204	0.627583	-2.21402	0.0268273
1:158181715:T:G	G	T	72024	0.266768	0.517076	-2.55548	0.0106042
1:158255236:T:C	C	T	72024	0.0884303	1.09695	-2.21116	0.0270245
1:158255260:G:A	A	G	72023	0.727407	0.152538	-2.08649	0.0369345
1:158292270:G:A	A	G	72024	0.127427	0.802392	-2.56759	0.0102408
1:158399127:G:A	A	G	72024	0.631684	0.224661	-2.04471	0.0408839
1:158480352:C:T	T	C	72024	0.76653	0.100794	-2.63786	0.00834298
1:158562817:C:T	T	C	72024	0.832672	0.0857389	-2.13574	0.0327005
1:158579487:C:T	T	C	72024	1.35306	0.108052	2.79833	0.0051367
1:158639985:T:C	C	T	72024	0.110034	1.11897	-1.97231	0.0485738
1:158667996:T:C	C	T	72024	0.353533	0.504943	-2.0592	0.0394749
1:158685180:A:T	T	A	72024	1.28377	0.120906	2.06605	0.038824
1:158699997:T:C	C	T	72024	0.104372	1.11834	-2.02067	0.043314
1:158766166:G:A	A	G	72024	0.128224	0.802547	-2.55932	0.0104876
1:158939215:T:C	C	T	72024	0.0943698	1.09618	-2.15343	0.0312851
1:159063559:C:T	T	C	72024	0.332779	0.541372	-2.03238	0.0421147
1:159440705:G:T	T	G	72024	0.397658	0.355001	-2.59763	0.00938692
1:159588437:T:C	C	T	72024	0.447371	0.4089	-1.96715	0.0491663
1:159781200:C:G	G	C	72024	0.857901	0.0684049	-2.24057	0.0250538
1:159830019:G:A	A	G	72024	0.383645	0.486467	-1.96938	0.0489099
1:159858799:G:A	A	G	72024	0.186496	0.837217	-2.00587	0.0448706
1:159872993:G:A	A	G	72023	0.177036	0.837218	-2.06804	0.038636
1:159930790:G:C	C	G	72024	0.417508	0.385894	-2.26345	0.0236081
1:159934221:G:A	A	G	72024	0.191731	0.837858	-1.97129	0.0486908
1:160094134:I:1	TG	T	71939	5.18632	0.737701	2.23129	0.025662
1:160123375:G:A	A	G	72024	0.658248	0.191951	-2.17854	0.0293659
1:160156081:G:A	A	G	72023	0.222939	0.707653	-2.12089	0.033931
1:160159111:G:A	A	G	72024	0.548797	0.247825	-2.42117	0.0154706
1:160171266:C:T	T	C	72024	3.44553	0.616101	2.00791	0.0446528
1:160171431:C:T	T	C	72020	0.312049	0.586164	-1.98681	0.0469436
1:160174675:G:A	A	G	72024	0.176718	0.837149	-2.07036	0.0384188
1:160201282:A:G	G	A	72024	0.0397753	1.61847	-1.99231	0.0463367
1:160295833:C:G	G	C	72018	0.229306	0.708145	-2.07966	0.0375571
1:160297708:T:A	A	T	72024	0.468657	0.385992	-1.96347	0.0495917
1:160349081:C:A	A	C	72024	0.108416	1.11853	-1.98633	0.0469963
1:160351701:G:A	A	G	71969	0.215772	0.707676	-2.167	0.0302347
1:160357162:A:G	G	A	72023	0.184829	0.837569	-2.01574	0.0438267
1:160415878:C:T	T	C	72024	0.383198	0.486829	-1.97031	0.0488033
1:160421172:G:A	A	G	72024	0.278587	0.57085	-2.23881	0.0251682
1:160553960:G:A	A	G	72024	0.0400535	1.61831	-1.9882	0.0467892
1:160684946:A:G	G	A	72017	0.108537	1.12008	-1.9826	0.0474121
1:160739318:C:T	T	C	72024	0.373534	0.429237	-2.29418	0.0217803
1:160841584:C:G	G	C	72024	0.798245	0.0750192	-3.00375	0.00266673
1:160876690:C:T	T	C	72024	8.47302	1.02775	2.07919	0.0375998
1:161000763:G:A	A	G	72024	0.0941111	1.09618	-2.15592	0.0310898
1:161038013:C:T	T	C	72020	0.17406	0.837521	-2.08753	0.03684
1:161048434:C:T	T	C	72024	0.603676	0.230771	-2.18709	0.0287359
1:161049267:G:A	A	G	72024	1.56922	0.211256	2.13287	0.0329358
1:161051701:C:T	T	C	72024	1.85914	0.289115	2.14488	0.0319626
1:161120701:A:G	G	A	72024	0.223504	0.708142	-2.11585	0.0343574
1:161161022:G:A	A	G	72024	0.038429	1.62089	-2.01059	0.044369
1:161166860:G:A	A	G	72023	0.0977988	1.11945	-2.07678	0.0378221
1:161171898:T:C	C	T	72023	0.108995	1.11893	-1.98088	0.0476051
1:161191166:C:T	T	C	72023	1.34722	0.123187	2.41944	0.0155443
1:161328437:G:A	A	G	72024	0.200075	0.601575	-2.67475	0.00747853
1:161524857:A:G	G	A	72024	0.427126	0.365714	-2.32607	0.0200146
1:161525079:G:C	C	G	72024	0.342354	0.441933	-2.4255	0.0152871
1:161525781:G:T	T	G	71992	0.402301	0.35529	-2.56285	0.0103817
1:161526382:A:G	G	A	72023	0.219269	0.548857	-2.76475	0.0056966
1:161711414:T:C	C	T	72024	0.0406071	1.61992	-1.97776	0.0479563
1:161711432:G:A	A	G	72024	1.93997	0.286804	2.31054	0.0208582
1:161713106:C:T	T	C	72024	0.121318	0.791293	-2.66569	0.00768316
1:161726798:C:T	T	C	72024	0.289248	0.484324	-2.56124	0.0104299
1:162343968:G:T	T	G	72024	3.398	0.614334	1.99108	0.0464725
1:162412015:A:G	G	A	72024	0.0930186	1.09651	-2.16593	0.0303167
1:162776144:A:G	G	A	72018	0.34074	0.540983	-1.99015	0.0465749
1:162790823:C:G	G	C	72024	0.451788	0.343711	-2.31166	0.0207963
1:162804271:G:A	A	G	72018	0.105416	1.11845	-2.01156	0.0442661
1:163068975:T:C	C	T	72022	0.282448	0.571177	-2.21343	0.0268679
1:163336760:G:A	A	G	72008	7.94042	1.02939	2.01282	0.044134
1:163345807:A:G	G	A	72011	0.180085	0.83703	-2.04811	0.0405493
1:164820173:G:A	A	G	72009	0.296022	0.48417	-2.51424	0.0119289
1:165249578:C:T	T	C	72024	0.108513	1.11856	-1.98549	0.0470899
1:165665065:T:C	C	T	72024	1.64428	0.193803	2.56601	0.0102877
1:165669311:C:T	T	C	72024	0.466136	0.360164	-2.11925	0.0340693
1:165895642:G:A	A	G	72024	0.0390787	1.61852	-2.00318	0.045158
1:166070621:C:T	T	C	72024	5.01384	0.737548	2.1859	0.0288233
1:166858183:G:C	C	G	72024	0.108591	1.11848	-1.98498	0.0471468
1:167376138:C:T	T	C	72024	0.172012	0.837817	-2.10092	0.0356477
1:167389600:A:G	G	A	72024	0.816321	0.0971485	-2.08904	0.0367037
1:167553713:C:G	G	C	72017	0.313776	0.493455	-2.3489	0.018829
1:167697244:T:G	G	T	72023	2.65518	0.483532	2.01954	0.0434311
1:167836374:C:A	A	C	72023	0.175387	0.83765	-2.07815	0.0376958
1:167846017:C:T	T	C	72024	0.0904878	1.09676	-2.19059	0.0284816
1:167846116:G:A	A	G	72024	0.037127	1.58744	-2.07467	0.0380174
1:168199918:C:G	G	C	72024	0.226236	0.707936	-2.09931	0.0357899
1:168236753:G:T	T	G	72021	0.798015	0.114035	-1.97858	0.0478636
1:168581065:C:T	T	C	72024	0.269894	0.571214	-2.29288	0.021855
1:168581218:T:C	C	T	72024	0.184245	0.690745	-2.44879	0.0143338
1:168714248:T:A	A	T	72024	0.339357	0.505023	-2.13991	0.0323624
1:168714271:C:G	G	C	72024	0.339357	0.505023	-2.13991	0.0323624
1:168728922:C:T	T	C	72024	0.167944	0.837955	-2.12914	0.0332423
1:168728949:C:T	T	C	72024	4.7397	0.604985	2.57192	0.0101136
1:169421571:G:A	A	G	72024	0.54163	0.310605	-1.97413	0.0483674
1:169485757:G:A	A	G	72024	8.33188	1.02783	2.06268	0.0391434
1:169541188:A:G	G	A	72022	0.0998959	1.11857	-2.05943	0.0394526
1:169550736:C:T	T	C	72002	0.155985	0.816885	-2.27449	0.0229367
1:169572311:C:T	T	C	72024	0.174296	0.837275	-2.08653	0.0369308
1:169603051:C:T	T	C	72024	0.504053	0.302506	-2.26466	0.0235334
1:169704668:C:A	A	C	72024	0.401439	0.410548	-2.22313	0.0262072
1:169708782:G:C	C	G	72024	0.804063	0.102606	-2.12538	0.0335552
1:169710514:A:T	T	A	72009	0.169528	0.83839	-2.11684	0.0342733
1:169729632:C:T	T	C	72024	0.0864298	1.09632	-2.2333	0.025529
1:169792756:T:G	G	T	72024	0.147856	0.81701	-2.33965	0.0193019
1:169854323:C:T	T	C	72024	0.273145	0.528062	-2.45758	0.0139878
1:170041757:G:A	A	G	72024	0.108024	1.11959	-1.98769	0.0468461
1:170726325:G:A	A	G	72018	1.84505	0.271211	2.25842	0.0239196
1:170965170:G:A	A	G	72021	0.561987	0.220294	-2.61595	0.00889808
1:171114169:D:2	G	GTA	72023	0.449856	0.39299	-2.03269	0.0420834
1:171114246:T:C	C	T	72023	0.467519	0.359914	-2.11249	0.0346447
1:171116228:A:G	G	A	72012	0.273708	0.444031	-2.91802	0.00352259
1:171205599:A:G	G	A	72024	0.111128	1.11825	-1.96475	0.0494431
1:171536051:I:3	GGCA	G	72023	0.295761	0.587344	-2.07409	0.0380714
1:171591619:G:A	A	G	72024	0.178071	0.837143	-2.06126	0.0392778
1:171785938:G:T	T	G	72024	0.128888	0.802129	-2.55422	0.0106427
1:171796740:C:T	T	C	72024	0.175669	0.838286	-2.07465	0.0380186
1:172379114:A:G	G	A	72023	0.510102	0.339107	-1.98505	0.0471391
1:173188550:C:T	T	C	72016	0.224084	0.70889	-2.10997	0.0348613
1:173521386:A:T	T	A	71970	0.197878	0.6912	-2.3439	0.0190833
1:173837036:G:A	A	G	72023	0.183322	0.837506	-2.02567	0.0427984
1:173840873:A:G	G	A	71980	0.171889	0.678023	-2.59712	0.00940099
1:173873492:C:A	A	C	72023	1.13109	0.0607462	2.02788	0.0425724
1:173910838:G:A	A	G	72020	0.575277	0.239733	-2.30633	0.021092
1:173946813:C:T	T	C	72017	0.864024	0.0713371	-2.04879	0.0404822
1:174800473:T:A	A	T	72024	4.37976	0.605875	2.43779	0.0147775
1:174989979:A:C	C	A	72016	0.838106	0.0871247	-2.02711	0.0426516
1:175077651:C:T	T	C	72024	0.228958	0.708693	-2.08019	0.037508
1:175098412:G:A	A	G	72022	0.585673	0.272605	-1.96252	0.0497019
1:175098434:G:C	C	G	72024	0.248857	0.708263	-1.96379	0.0495549
1:175128648:A:C	C	A	72024	0.334356	0.493502	-2.21995	0.0264223
1:175128650:T:A	A	T	72024	0.334356	0.493502	-2.21995	0.0264223
1:175362729:C:T	T	C	72024	0.0913633	1.09649	-2.18234	0.0290848
1:175365273:C:T	T	C	72024	0.56602	0.287823	-1.97735	0.0480026
1:175379560:G:A	A	G	72024	0.247915	0.627534	-2.22246	0.0262521
1:175379608:T:C	C	T	72024	0.399313	0.459946	-1.99591	0.045944
1:175386266:C:T	T	C	72024	0.676314	0.19322	-2.0241	0.0429597
1:175393869:A:G	G	A	72024	0.177217	0.837057	-2.06722	0.0387136
1:175403192:C:A	A	C	72024	4.89837	0.738952	2.15021	0.0315385
1:176081251:T:C	C	T	72019	0.25207	0.62813	-2.19389	0.0282436
1:176595274:C:T	T	C	72024	0.180852	0.837212	-2.04258	0.0410937
1:176695760:G:A	A	G	72021	0.180601	0.837705	-2.04304	0.0410487
1:176710175:T:C	C	T	72024	1.5894	0.186722	2.48153	0.0130819
1:176739741:G:T	T	G	72019	0.328477	0.465349	-2.39237	0.0167398
1:176864319:G:C	C	G	72021	0.549532	0.266501	-2.24647	0.0246736
1:177930596:D:1	T	TG	72024	0.0888517	1.0956	-2.20955	0.0271362
1:177967930:C:T	T	C	72024	0.509528	0.313622	-2.14995	0.0315592
1:178514733:C:T	T	C	72024	1.16581	0.075097	2.04286	0.0410658
1:178865020:G:A	A	G	72024	0.689927	0.172189	-2.15558	0.0311161
1:179064325:A:C	C	A	72023	0.0893518	1.09573	-2.20417	0.0275125
1:179383513:T:A	A	T	72024	0.7406	0.129481	-2.31922	0.0203833
1:179525403:G:A	A	G	72024	0.205763	0.691059	-2.28783	0.0221472
1:179534774:A:G	G	A	72024	1.51311	0.208544	1.98598	0.0470353
1:179575806:G:A	A	G	72024	1.63124	0.246586	1.98447	0.0472033
1:179595714:A:G	G	A	72024	3.76341	0.612872	2.16248	0.030581
1:179640394:G:C	C	G	72024	0.309521	0.586624	-1.99911	0.045596
1:179814068:A:T	T	A	72024	0.617774	0.166796	-2.88755	0.00388249
1:179851108:C:T	T	C	72024	0.481426	0.295698	-2.47213	0.0134311
1:179851307:T:C	C	T	72024	0.103346	1.11824	-2.02969	0.0423883
1:179882807:G:A	A	G	72024	0.0757552	1.08108	-2.38674	0.0169985
1:179882930:C:T	T	C	72024	0.505853	0.286754	-2.37663	0.0174715
1:179996909:C:T	T	C	72023	0.144827	0.817265	-2.36424	0.018067
1:180093513:C:T	T	C	72023	0.22952	0.613183	-2.4002	0.016386
1:180155163:G:A	A	G	72024	4.41577	0.741956	2.00171	0.0453158
1:180178830:C:T	T	C	72023	0.39805	0.41805	-2.20351	0.0275587
1:180189594:G:A	A	G	72022	1.7811	0.280498	2.05789	0.0396011
1:180806134:G:C	C	G	72024	0.109711	1.11907	-1.97477	0.0482947
1:180916207:T:C	C	T	72024	0.383208	0.475145	-2.01871	0.0435176
1:180917038:G:A	A	G	72024	0.169533	0.837227	-2.11975	0.0340275
1:180941044:G:C	C	G	72000	2.0521	0.25358	2.83487	0.00458448
1:181050122:A:G	G	A	72024	0.3278	0.541174	-2.06098	0.0393045
1:181783712:G:A	A	G	72023	0.227223	0.613562	-2.41511	0.0157303
1:181798347:D:3	C	CAAG	72023	0.236194	0.707715	-2.0391	0.0414403
1:182385538:G:C	C	G	72023	0.422178	0.438026	-1.96867	0.0489911
1:182386384:G:A	A	G	72021	0.255082	0.47654	-2.86685	0.0041458
1:182603239:T:C	C	T	72021	0.282344	0.627568	-2.01513	0.0438911
1:182603262:T:A	A	T	72023	0.110435	1.11872	-1.96951	0.0488943
1:182828742:C:G	G	C	72024	0.245491	0.613432	-2.28957	0.0220463
1:183544408:C:T	T	C	72023	0.349196	0.374103	-2.81238	0.00491757
1:183551081:C:T	T	C	72024	9.42392	1.02515	2.18821	0.0286544
1:183556131:C:T	T	C	72021	0.0726986	1.08102	-2.42496	0.0153101
1:183883801:C:T	T	C	72023	0.354798	0.504672	-2.05323	0.0400504
1:183940734:T:C	C	T	72024	0.231627	0.707624	-2.06696	0.0387383
1:185309085:G:T	T	G	72017	0.290958	0.527827	-2.33898	0.0193367
1:185977851:A:C	C	A	72024	0.252226	0.628213	-2.19262	0.028335
1:185981067:G:A	A	G	71963	0.102684	1.11832	-2.03528	0.0418225
1:186003754:A:T	T	A	72021	0.237815	0.613217	-2.34217	0.0191718
1:186016044:G:T	T	G	72024	3.33838	0.532579	2.26348	0.0236059
1:186048815:A:G	G	A	72016	0.10517	1.11859	-2.0134	0.0440728
1:186112827:C:T	T	C	72023	0.106429	1.11919	-2.0017	0.0453171
1:186120130:A:G	G	A	72024	0.103343	1.11826	-2.02967	0.0423901
1:186144198:G:C	C	G	72024	0.429365	0.427188	-1.9791	0.0478046
1:186189789:G:A	A	G	72023	0.495775	0.334379	-2.09831	0.0358774
1:186304843:D:6	C	CTCTTCT	71985	0.18619	0.691	-2.43269	0.0149873
1:186306558:A:G	G	A	72022	0.14964	0.817813	-2.32269	0.0201959
1:186306725:G:A	A	G	72024	0.234121	0.708152	-2.05029	0.0403362
1:186307956:C:G	G	C	72024	0.125207	0.802912	-2.58782	0.00965863
1:186313708:G:A	A	G	72015	0.149481	0.818789	-2.32122	0.0202751
1:186370987:G:A	A	G	72018	1.6123	0.236364	2.02088	0.0432925
1:186375582:G:T	T	G	72024	1.34898	0.123851	2.41699	0.0156494
1:186676873:C:T	T	C	72024	0.40842	0.360157	-2.48631	0.0129077
1:186946693:G:A	A	G	72019	0.223056	0.612806	-2.4483	0.0143533
1:190098037:G:A	A	G	72024	0.217901	0.463812	-3.2852	0.00101909
1:190098446:C:T	T	C	72024	0.28264	0.570655	-2.21426	0.0268107
1:190226106:A:C	C	A	72022	0.164929	0.838823	-2.14854	0.0316713
1:190264905:C:T	T	C	72024	0.330466	0.382553	-2.89438	0.00379911
1:192578444:A:G	G	A	72012	0.187861	0.691196	-2.41907	0.0155601
1:192659461:T:C	C	T	72024	0.110511	1.11898	-1.96843	0.0490184
1:193059751:T:A	A	T	72024	0.0776104	1.08079	-2.36499	0.0180303
1:193096669:G:A	A	G	72006	0.589477	0.205422	-2.57285	0.0100865
1:196673091:T:G	G	T	72024	0.569656	0.22712	-2.47764	0.0132253
1:196677478:G:A	A	G	72021	0.174719	0.837493	-2.08309	0.0372428
1:196902544:C:T	T	C	72024	0.463597	0.338733	-2.26946	0.0232405
1:196914507:T:G	G	T	72021	0.173569	0.837366	-2.0913	0.0365016
1:196914666:D:1	G	GT	72021	0.224595	0.708446	-2.10808	0.0350245
1:196950923:A:G	G	A	72023	0.829622	0.0652672	-2.86185	0.00421182
1:196994128:I:1	CA	C	71548	1.28069	0.0876993	2.82101	0.00478733
1:196995731:T:C	C	T	72019	1.27418	0.106199	2.2816	0.0225132
1:197642779:T:C	C	T	72024	0.179412	0.837793	-2.05071	0.040295
1:198253085:C:G	G	C	72019	0.881307	0.0617831	-2.04504	0.0408507
1:198694116:C:T	T	C	72024	0.167407	0.837442	-2.13427	0.0328206
1:198706830:G:T	T	G	72024	1.35534	0.124049	2.45108	0.0142428
1:198716687:G:A	A	G	72021	0.727788	0.15992	-1.9869	0.0469329
1:198716840:C:T	T	C	72022	0.217093	0.708561	-2.15567	0.0311091
1:200408417:T:C	C	T	72024	0.398576	0.41819	-2.19961	0.0278342
1:200409262:D:12	G	GTGGTGGTGGTGA	71947	0.225563	0.707794	-2.10394	0.0353838
1:200598259:C:T	T	C	72021	0.33767	0.541378	-2.00542	0.0449186
1:200618552:C:G	G	C	72024	1.73391	0.251339	2.18978	0.0285402
1:200873858:C:T	T	C	72024	1.55437	0.219664	2.00794	0.0446492
1:200873999:G:C	C	G	72024	0.363728	0.475345	-2.12761	0.0333694
1:200911793:G:A	A	G	72022	0.277434	0.646007	-1.98477	0.0471704
1:200913546:G:A	A	G	72024	0.519178	0.293171	-2.23592	0.025357
1:200976808:C:T	T	C	72024	0.41473	0.372446	-2.3631	0.0181228
1:201039938:G:A	A	G	72024	0.81216	0.0894017	-2.32722	0.0199535
1:201049032:T:G	G	T	72024	0.0337061	1.58644	-2.1369	0.0326058
1:201092032:C:T	T	C	72024	0.206316	0.602388	-2.62015	0.00878905
1:201094018:T:C	C	T	72024	0.204909	0.601601	-2.63495	0.00841497
1:201135719:G:C	C	G	72024	0.232737	0.708079	-2.05887	0.0395064
1:201143948:T:C	C	T	72023	0.181109	0.837289	-2.0407	0.0412804
1:201194229:C:T	T	C	72024	0.241726	0.508744	-2.79109	0.00525308
1:201206520:C:G	G	C	72019	0.174364	0.837674	-2.08507	0.0370626
1:201206790:I:1	GC	G	72024	0.70886	0.13929	-2.47036	0.0134976
1:201207459:C:T	T	C	72024	0.658675	0.195068	-2.14041	0.0323216
1:201208488:G:A	A	G	72024	0.223044	0.708865	-2.1166	0.0342934
1:201208840:T:C	C	T	72024	0.174352	0.837671	-2.08516	0.0370547
1:201209514:G:A	A	G	72024	0.301732	0.586163	-2.04417	0.0409367
1:201210126:G:A	A	G	72018	0.371376	0.460003	-2.15333	0.0312925
1:201210127:G:T	T	G	72017	0.177191	0.837228	-2.06697	0.0387369
1:201212319:C:T	T	C	72024	0.174352	0.837671	-2.08516	0.0370547
1:201212601:G:T	T	G	72013	0.577353	0.252558	-2.17495	0.0296339
1:201227020:G:A	A	G	72024	0.147091	0.817443	-2.34475	0.0190397
1:201328801:G:A	A	G	72024	0.243699	0.508135	-2.77844	0.00546209
1:201387066:G:A	A	G	72023	0.149616	0.817063	-2.32501	0.0200713
1:201899803:T:C	C	T	72024	9.3638	1.02504	2.18221	0.0290943
1:201900435:C:T	T	C	72024	0.344214	0.54139	-1.96991	0.0488482
1:201900664:G:A	A	G	72023	0.313928	0.586587	-1.97514	0.0482523
1:201946202:C:A	A	C	72014	1.80733	0.238739	2.47906	0.0131731
1:201996151:C:T	T	C	72021	0.186347	0.838243	-2.00436	0.0450313
1:202003252:G:A	A	G	72022	0.0939047	1.09805	-2.15424	0.0312212
1:202005651:G:A	A	G	72010	1.71146	0.270096	1.98946	0.0466501
1:202012049:G:A	A	G	72024	3.11041	0.479401	2.36702	0.0179318
1:202158299:C:T	T	C	72024	0.151738	0.817163	-2.3075	0.0210272
1:202306771:I:1	TG	T	71123	1.58497	0.22677	2.03096	0.0422586
1:202314879:C:A	A	C	72023	0.108306	1.11872	-1.9869	0.0469329
1:202318948:C:G	G	C	72024	0.327695	0.540861	-2.06277	0.0391347
1:202422702:A:G	G	A	72024	0.279925	0.570679	-2.23108	0.0256755
1:202438030:G:C	C	G	72022	0.109102	1.11921	-1.97949	0.0477612
1:202445074:A:T	T	A	72024	0.821381	0.0602316	-3.26686	0.00108746
1:202540192:A:G	G	A	71920	0.396377	0.438057	-2.11248	0.0346449
1:202580505:G:A	A	G	72024	0.219008	0.708446	-2.14363	0.0320625
1:202729046:C:G	G	C	72024	0.494867	0.339275	-2.07344	0.0381316
1:202741517:G:C	C	G	72024	0.200594	0.54028	-2.97341	0.00294512
1:202764111:G:A	A	G	71991	0.276083	0.571505	-2.25204	0.0243196
1:203044726:C:T	T	C	72024	0.181205	0.83747	-2.03963	0.0413872
1:203085829:C:T	T	C	72024	0.444268	0.392963	-2.06464	0.038957
1:203183675:C:A	A	C	72024	0.174725	0.838433	-2.08071	0.0374601
1:203217005:G:A	A	G	72024	0.0905111	1.09592	-2.19202	0.0283781
1:203217828:A:G	G	A	72024	0.187256	0.837535	-2.00025	0.0454731
1:203217851:C:A	A	C	72023	0.686798	0.185842	-2.02169	0.0432084
1:203219251:D:29	C	CCCACTGGTTGTCCCGGAAGATGTAGGGCA	71784	0.742934	0.140865	-2.10946	0.0349052
1:203219815:G:C	C	G	72024	4.31926	0.742125	1.97148	0.0486692
1:203225807:C:T	T	C	72024	4.56584	0.7405	2.05078	0.0402882
1:203307418:G:A	A	G	72024	4.98225	0.603338	2.66166	0.00777557
1:203484035:C:G	G	C	72024	0.110751	1.11917	-1.96616	0.0492804
1:203709370:G:A	A	G	72024	0.179324	0.837816	-2.05124	0.0402434
1:203709457:C:T	T	C	72024	0.110451	1.11987	-1.96737	0.0491411
1:203727414:C:A	A	C	72024	0.778614	0.115217	-2.17189	0.0298637
1:204122959:G:A	A	G	72018	1.44842	0.165721	2.23553	0.0253823
1:204160573:T:C	C	T	72023	0.123499	0.803053	-2.60446	0.00920182
1:204190657:G:T	T	G	72024	0.636533	0.214157	-2.10928	0.03492
1:204198471:C:T	T	C	72022	2.42624	0.411679	2.15299	0.0313193
1:204257544:G:A	A	G	72024	0.181826	0.691121	-2.46658	0.0136409
1:204439036:G:A	A	G	72022	0.148545	0.817548	-2.33242	0.0196784
1:204443454:G:A	A	G	71851	0.110421	1.11985	-1.96763	0.0491101
1:204457817:C:T	T	C	72024	0.178134	0.83777	-2.0593	0.0394657
1:204460570:G:A	A	G	72022	1.63225	0.217495	2.25275	0.0242749
1:204468871:G:A	A	G	72024	0.18507	0.691302	-2.44035	0.0146729
1:204468907:G:T	T	G	72016	0.408194	0.437674	-2.04722	0.0406368
1:204981868:G:A	A	G	72024	0.609024	0.198403	-2.49945	0.0124385
1:204984099:G:A	A	G	72024	0.169329	0.837474	-2.12056	0.0339592
1:204988804:A:G	G	A	72024	0.64606	0.189578	-2.3044	0.0212004
1:204997400:G:A	A	G	72024	0.226924	0.707892	-2.09515	0.0361577
1:205059101:C:T	T	C	72024	0.803739	0.0848493	-2.57493	0.0100261
1:205065227:G:C	C	G	72024	0.319994	0.541481	-2.10433	0.0353501
1:205304321:G:A	A	G	72024	0.109786	1.11893	-1.9744	0.0483367
1:205339650:C:T	T	C	72023	0.121559	0.802944	-2.62454	0.00867668
1:205384366:T:G	G	T	71991	0.503399	0.275751	-2.4891	0.0128065
1:205523581:G:T	T	G	72023	0.210724	0.6913	-2.25258	0.0242859
1:205619875:G:C	C	G	72024	0.094449	1.09612	-2.15277	0.0313371
1:205770763:T:C	C	T	72024	0.249437	0.627442	-2.21303	0.0268953
1:205810210:C:T	T	C	72024	0.25295	0.627294	-2.19126	0.0284331
1:205923132:G:A	A	G	72024	2.93858	0.537357	2.00598	0.0448583
1:206507946:T:G	G	T	72023	0.53211	0.23453	-2.69009	0.0071433
1:206648103:A:G	G	A	72024	0.420047	0.418292	-2.07364	0.0381126
1:206937419:C:T	T	C	72024	0.114587	0.791837	-2.73594	0.00622027
1:206962378:G:A	A	G	72024	0.84833	0.0670529	-2.45307	0.0141642
1:207023148:C:T	T	C	72024	0.580359	0.275773	-1.97303	0.0484919
1:207134587:G:A	A	G	72022	1.29697	0.0930863	2.79346	0.00521468
1:207331261:A:G	G	A	72024	0.0915661	1.09642	-2.18045	0.029224
1:207468680:C:T	T	C	72024	0.105546	1.11814	-2.01103	0.0443225
1:207475154:G:A	A	G	72024	0.645737	0.196881	-2.22146	0.0263198
1:207506740:C:A	A	C	72024	3.74945	0.473983	2.7883	0.00529848
1:207587507:G:A	A	G	72024	0.400898	0.418191	-2.18572	0.0288363
1:207645313:T:G	G	T	72024	0.575769	0.27446	-2.0114	0.0442837
1:209609012:C:T	T	C	72023	0.037484	1.58636	-2.07005	0.0384481
1:209611528:G:T	T	G	72023	4.12132	0.609013	2.32536	0.0200528
1:209616530:A:C	C	A	72024	0.521339	0.313927	-2.07486	0.0379999
1:209625855:G:A	A	G	72024	1.8039	0.289351	2.03888	0.0414624
1:209830968:A:G	G	A	72024	0.221882	0.708605	-2.12475	0.0336075
1:210013766:D:6	C	CAGTACA	72024	0.577276	0.253694	-2.16574	0.0303309
1:210021210:C:T	T	C	72019	0.538156	0.26638	-2.32602	0.0200173
1:210239498:C:T	T	C	71947	1.15261	0.0635635	2.23445	0.0254536
1:210241747:G:T	T	G	72022	7.86311	1.02776	2.00647	0.0448059
1:210362896:A:G	G	A	72017	0.210344	0.708779	-2.19958	0.0278369
1:210362905:G:A	A	G	72019	1.72579	0.240257	2.27126	0.023131
1:210683919:C:T	T	C	72014	2.92293	0.537452	1.99569	0.0459678
1:211353286:G:A	A	G	72024	0.266102	0.627549	-2.10959	0.0348933
1:211783358:T:C	C	T	72024	3.61508	0.530707	2.42152	0.0154559
1:211942020:A:G	G	A	72024	0.322528	0.46534	-2.43169	0.0150284
1:212329252:C:T	T	C	72024	0.092552	1.09653	-2.17047	0.0299711
1:212414079:G:A	A	G	72024	0.0251519	1.53042	-2.40641	0.0161102
1:212625443:C:G	G	C	72024	0.340767	0.504321	-2.13466	0.0327888
1:212625901:G:A	A	G	72024	0.107574	1.11828	-1.99376	0.0461782
1:212626236:G:T	T	G	72024	0.291656	0.527676	-2.3351	0.019538
1:212686796:G:A	A	G	72023	0.090724	1.09588	-2.18996	0.0285271
1:212815137:G:A	A	G	72024	0.681163	0.190265	-2.018	0.0435916
1:212836040:C:T	T	C	72024	0.357886	0.428873	-2.39591	0.0165792
1:212972689:C:T	T	C	72023	0.0412134	1.62127	-1.96697	0.0491865
1:213998083:C:A	A	C	72023	0.340429	0.504526	-2.13576	0.0326986
1:214383340:T:C	C	T	72024	4.69961	0.742015	2.08551	0.037023
1:214384602:C:T	T	C	72024	0.561587	0.242534	-2.37901	0.0173593
1:214641955:A:G	G	A	72024	0.790906	0.0859641	-2.72877	0.00635706
1:214642312:G:A	A	G	72024	0.47779	0.34891	-2.11683	0.0342739
1:215628969:A:G	G	A	72024	0.657359	0.192006	-2.18495	0.0288922
1:215648730:C:T	T	C	72024	0.357428	0.505012	-2.03722	0.0416276
1:215675568:G:A	A	G	72024	1.79558	0.279984	2.09057	0.0365666
1:215782107:G:A	A	G	72024	0.226036	0.708089	-2.10011	0.0357193
1:215844349:A:G	G	A	72024	1.81426	0.250081	2.38194	0.0172216
1:215877863:C:T	T	C	72024	0.223645	0.707781	-2.11604	0.0343413
1:215998912:C:A	A	C	72022	0.175482	0.837784	-2.07717	0.0377862
1:216078251:T:C	C	T	72024	7.77266	1.03111	1.98873	0.0467306
1:216199995:G:A	A	G	72024	0.290731	0.571219	-2.16267	0.0305668
1:216246872:G:T	T	G	72024	1.13764	0.0639701	2.01592	0.0438088
1:218305027:G:T	T	G	72022	0.109212	1.11939	-1.97828	0.0478967
1:218346973:G:A	A	G	72024	0.779518	0.0904391	-2.75412	0.00588503
1:219211661:C:G	G	C	72023	0.350186	0.504647	-2.07926	0.0375937
1:219928157:G:A	A	G	72024	0.667299	0.152307	-2.65593	0.00790902
1:219987319:G:C	C	G	72023	0.315919	0.414556	-2.77952	0.00544385
1:220073999:T:C	C	T	72024	0.203973	0.494224	-3.21669	0.00129677
1:220096125:T:C	C	T	71915	0.1931	0.837344	-1.964	0.0495298
1:220102153:T:C	C	T	72022	8.17391	1.02805	2.04362	0.0409915
1:220154027:A:T	T	A	72023	0.110741	0.791039	-2.78186	0.00540485
1:220157425:C:T	T	C	72024	0.152286	0.667437	-2.81973	0.00480641
1:220171072:A:G	G	A	72024	0.175147	0.837519	-2.0801	0.037516
1:220653124:C:A	A	C	72024	0.102276	1.11862	-2.0383	0.04152
1:220787122:C:G	G	C	72024	0.531414	0.321912	-1.96394	0.0495372
1:220884415:G:A	A	G	72024	0.449955	0.39294	-2.03239	0.0421142
1:222540018:G:A	A	G	72024	2.64062	0.484823	2.00282	0.0451968
1:222540019:C:A	A	C	72019	2.64064	0.484824	2.00284	0.0451949
1:222540160:G:A	A	G	72024	0.670821	0.189024	-2.11218	0.0346708
1:222621171:G:A	A	G	72024	0.107818	1.11866	-1.99106	0.0464746
1:222632252:A:C	C	A	72023	0.0943134	1.0966	-2.15314	0.0313078
1:222725514:T:C	C	T	72022	0.128296	0.802525	-2.55869	0.0105068
1:223005235:T:A	A	T	72023	4.71093	0.604226	2.56508	0.0103153
1:223005871:A:C	C	A	72024	0.405257	0.460636	-1.96084	0.0498976
1:223394634:C:T	T	C	72023	0.11114	1.12024	-1.96116	0.0498603
1:223755597:G:A	A	G	72024	0.271656	0.570868	-2.28287	0.022438
1:223784159:G:A	A	G	72024	0.471232	0.313123	-2.4029	0.0162655
1:223795985:T:C	C	T	72024	1.54994	0.189899	2.30761	0.0210209
1:223799979:C:T	T	C	72024	1.36234	0.150529	2.05413	0.0399632
1:224305127:G:A	A	G	72024	0.322038	0.527632	-2.14749	0.0317541
1:224379082:C:T	T	C	72024	3.71642	0.611407	2.14712	0.0317841
1:225117688:A:G	G	A	71993	0.147182	0.667769	-2.86939	0.00411268
1:225140956:C:A	A	C	72024	0.145554	0.817363	-2.35784	0.0183817
1:225141011:G:A	A	G	72024	0.261335	0.627289	-2.13929	0.0324125
1:225307461:G:T	T	G	72007	0.294475	0.527994	-2.31548	0.0205864
1:225308383:A:T	T	A	72024	0.174602	0.837338	-2.08428	0.0371348
1:225351700:D:1	T	TG	71980	0.1885	0.837629	-1.99212	0.0463575
1:225381416:C:A	A	C	72024	0.466432	0.38604	-1.97556	0.0482047
1:225399105:G:A	A	G	72023	0.83479	0.0758924	-2.37935	0.0173431
1:225517799:C:T	T	C	72024	0.253857	0.570786	-2.40193	0.016309
1:225839959:G:C	C	G	72024	0.383081	0.354883	-2.70373	0.00685653
1:225847138:I:9	TCTGCTGCTG	T	71971	0.672465	0.159021	-2.4953	0.0125851
1:225888844:C:A	A	C	72023	0.0894313	1.09661	-2.20158	0.0276948
1:225939864:A:C	C	A	72023	4.30806	0.74389	1.96331	0.0496101
1:226295877:G:A	A	G	72024	0.164532	0.836836	-2.15651	0.0310435
1:226381161:G:A	A	G	72024	0.171281	0.837539	-2.10671	0.0351431
1:226881992:C:T	T	C	72024	0.147218	0.817439	-2.34371	0.0190931
1:226965147:C:G	G	C	72024	0.231254	0.508148	-2.88152	0.00395758
1:226984656:G:A	A	G	72023	0.180118	0.83722	-2.04742	0.0406166
1:227010924:G:A	A	G	72024	0.168929	0.837162	-2.12417	0.0336557
1:227775867:D:2	C	CAG	72024	0.180799	0.837912	-2.04122	0.0412285
1:227921936:C:T	T	C	72024	0.23098	0.708197	-2.06923	0.0385243
1:228107681:D:2	C	CGT	72023	0.0401632	1.61827	-1.98657	0.0469703
1:228107766:G:A	A	G	72024	0.580441	0.247231	-2.20024	0.02779
1:228146901:G:A	A	G	72024	0.295216	0.457041	-2.66945	0.00759754
1:228158951:C:T	T	C	72024	0.634041	0.122251	-3.7271	0.000193697
1:228212255:G:A	A	G	72024	0.434223	0.354262	-2.35474	0.0185356
1:228212329:C:G	G	C	72024	0.167951	0.837313	-2.13072	0.0331118
1:228213479:G:A	A	G	72024	0.169757	0.837782	-2.11676	0.0342799
1:228215815:G:A	A	G	72024	0.339909	0.441559	-2.44379	0.0145338
1:228216606:C:T	T	C	72024	0.110355	1.11992	-1.96805	0.0490626
1:228249974:C:T	T	C	72024	0.411027	0.366786	-2.42402	0.01535
1:228268715:C:G	G	C	72024	0.197272	0.539944	-3.00619	0.00264548
1:228273344:C:T	T	C	72024	0.23943	0.708849	-2.01664	0.0437332
1:228274373:G:A	A	G	72024	8.8664	1.02518	2.12868	0.0332811
1:228280649:G:A	A	G	72024	0.19246	0.837705	-1.96712	0.0491695
1:228282040:A:G	G	A	72024	0.154486	0.817762	-2.28385	0.0223801
1:228283224:G:A	A	G	72024	0.112606	0.791484	-2.7592	0.00579436
1:228288795:G:A	A	G	72024	0.277335	0.570728	-2.24718	0.0246283
1:228292104:G:A	A	G	72024	0.0954342	1.09841	-2.13883	0.0324496
1:228294224:G:A	A	G	72024	0.399565	0.385865	-2.37746	0.0174323
1:228294239:C:T	T	C	72024	0.106861	1.12008	-1.99649	0.0458811
1:228308120:T:G	G	T	72024	0.281405	0.57085	-2.22118	0.0263388
1:228308296:C:T	T	C	72022	0.17319	0.837997	-2.09233	0.0364092
1:228319060:C:T	T	C	72024	0.338802	0.465598	-2.32462	0.0200921
1:228333765:C:T	T	C	72024	0.0724843	1.08094	-2.42787	0.0151878
1:228351333:C:T	T	C	72024	1.31455	0.137304	1.9919	0.0463824
1:228360187:G:A	A	G	72023	0.0609359	1.06963	-2.61581	0.00890173
1:228362590:C:T	T	C	72024	0.372582	0.379514	-2.60148	0.00928234
1:228365046:G:A	A	G	72024	0.0954342	1.09841	-2.13883	0.0324496
1:228371080:C:T	T	C	72024	0.180542	0.837691	-2.04347	0.0410062
1:228371188:G:C	C	G	72024	0.815287	0.0993941	-2.0546	0.0399174
1:228371374:C:T	T	C	72024	0.268659	0.476393	-2.75888	0.00579994
1:228372278:G:A	A	G	72024	0.125513	0.802914	-2.58477	0.00974438
1:228372865:G:A	A	G	72021	0.152754	0.817365	-2.29876	0.0215186
1:228375787:C:T	T	C	72024	0.19213	0.837495	-1.96966	0.0488772
1:228376851:C:G	G	C	72021	0.079225	1.08137	-2.34468	0.0190432
1:228414978:C:T	T	C	72024	0.104806	1.11958	-2.01472	0.0439344
1:228425279:G:A	A	G	72024	0.16499	0.677723	-2.65871	0.00784395
1:228735804:C:T	T	C	72024	2.63357	0.442389	2.18889	0.0286047
1:229463569:G:A	A	G	72024	0.110115	1.11862	-1.97227	0.0485784
1:229464794:T:C	C	T	72024	0.20626	0.708005	-2.22967	0.0257693
1:229477652:G:T	T	G	72024	1.60926	0.203993	2.33229	0.0196853
1:229487498:A:G	G	A	71882	0.221047	0.708358	-2.13081	0.0331045
1:229632404:A:T	T	A	72024	0.190512	0.691328	-2.39834	0.0164694
1:229636394:A:T	T	A	72024	1.49908	0.183321	2.20843	0.0272142
1:230250492:A:C	C	A	72023	0.797487	0.0874007	-2.58911	0.00962246
1:230262647:G:T	T	G	72024	0.231148	0.707994	-2.0688	0.0385648
1:230425838:C:T	T	C	72022	0.426272	0.295522	-2.88533	0.00391007
1:230710600:A:G	G	A	72024	0.222401	0.707504	-2.12476	0.0336069
1:230759548:C:T	T	C	72024	0.041534	1.62007	-1.96365	0.0495708
1:230779092:G:A	A	G	72024	0.189633	0.838755	-1.9823	0.0474459
1:230798204:A:G	G	A	72014	0.264717	0.627816	-2.11701	0.0342589
1:230916254:G:A	A	G	72024	2.82775	0.440464	2.35997	0.0182766
1:231019925:G:A	A	G	72024	0.217479	0.508393	-3.00093	0.00269152
1:231163961:G:A	A	G	72023	0.100592	1.09651	-2.09453	0.0362124
1:231241138:T:C	C	T	72021	0.106564	1.11857	-2.00167	0.04532
1:231337363:C:A	A	C	72024	0.177233	0.838139	-2.06444	0.0389756
1:231421126:T:C	C	T	72024	0.253624	0.62755	-2.18612	0.0288065
1:231694027:C:T	T	C	72024	1.85312	0.278285	2.21668	0.0266451
1:231694385:C:G	G	C	72024	0.279585	0.647232	-1.96908	0.0489445
1:232425800:G:C	C	G	72024	0.0819101	1.09591	-2.28315	0.0224217
1:232514232:G:A	A	G	72024	0.282367	0.627927	-2.01384	0.044026
1:232514233:C:A	A	C	72024	0.282367	0.627927	-2.01384	0.044026
1:232514379:G:A	A	G	72024	0.477958	0.313051	-2.35819	0.0183643
1:232514418:T:C	C	T	72024	1.39151	0.168381	1.96217	0.0497432
1:232514693:C:T	T	C	72023	0.148469	0.817799	-2.33234	0.019683
1:232805768:C:T	T	C	72024	0.108676	1.11929	-1.98285	0.0473845
1:233179093:C:T	T	C	72024	0.673827	0.190361	-2.07386	0.0380924
1:233236930:G:A	A	G	72024	1.85363	0.278685	2.2145	0.0267946
1:233250781:A:G	G	A	72023	0.103451	1.119	-2.0274	0.0426216
1:233252390:A:G	G	A	72024	0.348714	0.46565	-2.26243	0.0236706
1:233263003:T:G	G	T	72024	1.37245	0.143649	2.20398	0.0275261
1:234309115:T:G	G	T	72024	0.106719	1.11878	-2	0.0454999
1:234460333:A:G	G	A	72024	0.183746	0.837364	-2.02326	0.0430468
1:234478440:C:G	G	C	72023	0.168456	0.837278	-2.12723	0.0334011
1:234478541:G:A	A	G	72023	0.168456	0.837278	-2.12723	0.0334011
1:234478833:G:A	A	G	72020	0.16847	0.837276	-2.12713	0.033409
1:234607525:G:A	A	G	72024	0.556579	0.294151	-1.99199	0.0463724
1:234608599:A:G	G	A	72024	0.21972	0.708347	-2.13935	0.0324073
1:234608964:G:C	C	G	72022	0.110794	1.11997	-1.96441	0.0494827
1:235135714:C:T	T	C	72024	0.168174	0.67775	-2.6304	0.00852835
1:235380120:G:A	A	G	72024	0.108883	1.11906	-1.98155	0.0475297
1:235458763:G:A	A	G	72018	0.629185	0.224701	-2.06199	0.0392088
1:235465651:I:2	TAA	T	72024	0.416273	0.313085	-2.79928	0.00512166
1:235773840:G:A	A	G	72011	0.108024	1.11855	-1.98954	0.046642
1:235806002:C:T	T	C	72022	3.70716	0.612849	2.13799	0.0325174
1:235808878:A:C	C	A	72024	8.03916	1.02767	2.02821	0.0425391
1:235812976:G:C	C	G	71996	0.0240594	1.52985	-2.43633	0.0148371
1:235991019:G:A	A	G	72024	0.720745	0.14961	-2.18883	0.0286092
1:236024142:G:A	A	G	72024	0.185253	0.690982	-2.44005	0.0146852
1:236038188:C:T	T	C	72023	0.110579	1.11847	-1.96878	0.0489785
1:236042216:C:T	T	C	72024	0.354558	0.450619	-2.30102	0.0213905
1:236048941:I:3	ATTC	A	72024	0.152132	0.817892	-2.30227	0.0213198
1:236142950:A:G	G	A	72024	0.0733787	1.0807	-2.41707	0.0156461
1:236168734:C:G	G	C	71948	0.350564	0.505111	-2.07521	0.0379668
1:236220932:A:G	G	A	72022	3.83658	0.610033	2.20411	0.0275164
1:236539054:G:C	C	G	72024	0.17026	0.837573	-2.11376	0.0345358
1:236540622:T:C	C	T	72023	0.291661	0.428118	-2.87809	0.00400091
1:236555440:C:G	G	C	72024	0.22019	0.613099	-2.46822	0.0135786
1:236571470:T:G	G	T	72024	1.69585	0.265509	1.98932	0.0466661
1:236572523:C:T	T	C	72022	0.440623	0.359974	-2.27674	0.0228018
1:236595551:T:C	C	T	72021	0.808961	0.107914	-1.96456	0.0494652
1:236596002:T:C	C	T	72023	0.639654	0.221062	-2.02128	0.0432506
1:237423193:T:C	C	T	72024	3.08697	0.537723	2.09623	0.0360617
1:237423225:G:A	A	G	72024	0.145323	0.817177	-2.36031	0.0182596
1:237503374:C:T	T	C	72024	0.0690779	1.08092	-2.47246	0.0134188
1:237617392:G:A	A	G	72024	0.351156	0.505223	-2.07141	0.0383206
1:237723210:A:G	G	A	72014	0.218985	0.708475	-2.14369	0.0320577
1:237882757:G:A	A	G	72024	0.181079	0.838043	-2.03906	0.041444
1:237889882:G:A	A	G	72024	0.198759	0.494485	-3.26736	0.00108556
1:240092723:I:3	TGCA	T	71978	0.423282	0.400936	-2.14428	0.0320108
1:240188234:C:T	T	C	72024	1.58656	0.203746	2.26541	0.0234877
1:240207729:G:A	A	G	71721	1.44259	0.164314	2.23011	0.02574
1:240208636:G:A	A	G	72024	0.0856266	1.09628	-2.2419	0.0249679
1:241635234:T:G	G	T	72023	0.340219	0.505168	-2.13427	0.0328204
1:241635727:T:C	C	T	72024	0.606418	0.220059	-2.27297	0.0230282
1:241766239:C:T	T	C	72021	0.170026	0.837329	-2.11602	0.0343432
1:241850534:A:G	G	A	72024	0.40285	0.418044	-2.17487	0.0296397
1:241857368:T:A	A	T	72023	0.649011	0.170363	-2.53756	0.0111628
1:241866882:C:G	G	C	72022	0.529823	0.232691	-2.72985	0.00633631
1:243142305:A:G	G	A	72023	0.0639557	1.06959	-2.57067	0.0101502
1:243164800:G:A	A	G	72024	0.0396552	1.61884	-1.99374	0.0461807
1:243286369:T:C	C	T	72023	0.0765628	1.08091	-2.37729	0.0174404
1:243489054:C:G	G	C	72024	0.111025	1.11886	-1.96449	0.0494731
1:244054180:A:G	G	A	72024	5.86012	0.733183	2.41164	0.0158811
1:244378469:C:T	T	C	72017	0.766378	0.131909	-2.01715	0.0436796
1:244572540:A:G	G	A	72022	0.186385	0.8373	-2.00637	0.0448163
1:244858206:T:A	A	T	72024	0.0893925	1.09618	-2.20285	0.0276053
1:245083450:C:T	T	C	72020	0.162729	0.677443	-2.68018	0.00735829
1:245684391:C:T	T	C	72024	0.172845	0.837157	-2.09681	0.0360104
1:245685450:C:T	T	C	72024	0.109126	1.11833	-1.98086	0.0476071
1:245686843:C:T	T	C	72024	0.520388	0.313781	-2.08164	0.0373749
1:246647271:A:G	G	A	72024	0.107679	1.11848	-1.99254	0.0463124
1:246647582:C:T	T	C	72024	0.286368	0.517647	-2.4157	0.0157051
1:246744108:A:G	G	A	71726	1.31207	0.124637	2.17918	0.0293179
1:246759054:G:A	A	G	72011	2.75604	0.4835	2.09678	0.0360128
1:246987437:C:T	T	C	72024	0.875971	0.0665848	-1.98877	0.0467261
1:246988047:A:C	C	A	72023	0.0920172	1.09708	-2.17466	0.0296557
1:247301193:C:A	A	C	72024	0.199189	0.601601	-2.68202	0.007318
1:247322783:T:G	G	T	72022	0.854487	0.0624354	-2.51867	0.01178
1:247424238:C:A	A	C	72024	0.0391918	1.61981	-1.99979	0.045523
1:247606110:C:A	A	C	72024	2.72709	0.408714	2.45461	0.0141037
1:247758095:G:C	C	G	72019	0.37814	0.486619	-1.99847	0.0456661
1:247868013:A:G	G	A	72024	0.0747304	1.08101	-2.39949	0.0164177
1:247876102:G:C	C	G	72024	3.53718	0.614221	2.0568	0.0397053
1:248038872:G:C	C	G	72023	0.335406	0.504787	-2.16411	0.0304561
1:248145289:C:T	T	C	72024	0.106489	1.11843	-2.00255	0.0452251
1:248145805:C:G	G	C	72017	1.28668	0.110086	2.28971	0.0220382
1:248180884:C:T	T	C	72020	2.47495	0.344688	2.6291	0.00856102
1:248273555:C:T	T	C	70679	1.30468	0.134629	1.97546	0.0482154
1:248273610:T:C	C	T	69017	1.2832	0.0998655	2.49694	0.0125269
1:248323866:G:A	A	G	72024	0.775265	0.128291	-1.98417	0.0472373
1:248361798:G:A	A	G	68733	0.596845	0.210796	-2.44832	0.0143523
1:248406229:G:C	C	G	72024	0.258299	0.570907	-2.37103	0.0177385
1:248559187:C:T	T	C	71723	0.110554	1.11814	-1.96957	0.0488882
1:248593438:C:A	A	C	72024	0.0906656	1.09687	-2.18857	0.0286282
1:248638812:C:G	G	C	71800	0.479325	0.372406	-1.97466	0.0483063
1:248638847:G:A	A	G	71640	0.14935	0.817563	-2.32577	0.020031
2:46316:G:C	C	G	72022	0.387945	0.460146	-2.05781	0.0396084
2:253112:T:C	C	T	71972	0.331754	0.258029	-4.27611	1.90183e-05
2:1083588:C:T	T	C	72023	1.87583	0.280874	2.23962	0.0251154
2:1436345:C:T	T	C	71984	0.232043	0.707574	-2.06457	0.038964
2:1456113:A:G	G	A	72024	2.60801	0.485894	1.97283	0.0485146
2:1638908:T:C	C	T	72023	0.62362	0.240791	-1.96109	0.0498681
2:1644636:C:T	T	C	72024	0.208155	0.540519	-2.90364	0.00368847
2:1648959:C:T	T	C	72012	1.21458	0.0877557	2.2152	0.0267462
2:1654461:C:T	T	C	72024	0.105806	1.11998	-2.00553	0.0449068
2:1684142:G:T	T	G	72008	0.241614	0.627856	-2.26232	0.0236774
2:3387664:A:T	T	A	72023	0.318833	0.465458	-2.45584	0.0140556
2:3499049:C:T	T	C	72024	1.48472	0.174602	2.26357	0.0236004
2:3500888:G:A	A	G	72024	0.196589	0.690607	-2.35538	0.0185037
2:3683063:A:G	G	A	72024	0.501975	0.263855	-2.61206	0.00899982
2:5693393:D:3	G	GGAC	71919	4.92217	0.738886	2.15696	0.0310086
2:5693393:D:6	G	GGACGAC	71903	0.153677	0.817184	-2.2919	0.0219115
2:5693752:D:12	C	CCAGCAGCAGCGG	70709	0.476967	0.329829	-2.24452	0.0247992
2:9003566:T:G	G	T	72024	0.110925	1.11904	-1.96499	0.0494156
2:9448252:C:T	T	C	72014	0.363082	0.42948	-2.35896	0.0183263
2:9587494:T:C	C	T	72024	0.186795	0.837586	-2.00307	0.0451699
2:9913230:T:C	C	T	72024	0.148216	0.817325	-2.33577	0.0195031
2:9954974:C:G	G	C	72022	3.51538	0.614328	2.04638	0.0407191
2:9961313:G:A	A	G	72024	0.0904818	1.09597	-2.19223	0.028363
2:9992084:G:A	A	G	72024	0.1104	1.1191	-1.96913	0.0489384
2:10440774:C:T	T	C	72024	0.0673457	1.08196	-2.49356	0.0126471
2:10789772:C:T	T	C	72024	0.0907675	1.09643	-2.18842	0.0286391
2:10789850:C:T	T	C	72024	0.22533	0.708004	-2.10478	0.0353108
2:10797171:G:A	A	G	72019	0.0918577	1.09635	-2.1777	0.0294284
2:11192296:T:G	G	T	72024	8.68016	1.02627	2.10572	0.0352283
2:11618516:C:T	T	C	72024	0.176065	0.83832	-2.07189	0.0382761
2:11618576:C:T	T	C	72024	0.328718	0.434616	-2.55986	0.0104714
2:11625256:C:T	T	C	72024	0.110824	1.11846	-1.96682	0.0492043
2:11662008:A:C	C	A	72024	0.0353109	1.58644	-2.10759	0.0350669
2:11669946:C:T	T	C	72024	0.347132	0.504816	-2.09591	0.0360898
2:11782364:C:T	T	C	72024	0.260148	0.627782	-2.14486	0.0319638
2:11802965:G:A	A	G	72022	0.177957	0.837337	-2.06155	0.0392502
2:11804495:C:T	T	C	72024	0.146312	0.817443	-2.35125	0.0187105
2:12718448:C:G	G	C	72024	0.0917094	1.09661	-2.17866	0.0293569
2:15287082:G:A	A	G	71994	0.265388	0.570994	-2.32325	0.0201655
2:15473344:C:G	G	C	72024	0.08247	1.09631	-2.2761	0.0228399
2:15603203:T:C	C	T	72021	0.109521	1.11901	-1.97643	0.0481058
2:15945607:G:A	A	G	72024	0.339994	0.541176	-1.99348	0.0462085
2:15945795:C:G	G	C	72024	0.53243	0.313894	-2.00801	0.0446422
2:17517469:I:1	GT	G	72017	0.185513	0.837704	-2.01101	0.0443242
2:17714880:T:C	C	T	72024	0.403988	0.31737	-2.85588	0.00429178
2:18576365:A:T	T	A	72024	0.518696	0.313816	-2.09179	0.0364569
2:20294486:C:T	T	C	72024	0.257117	0.558816	-2.43054	0.0150764
2:20638470:C:T	T	C	72024	0.14739	0.817372	-2.34247	0.0191565
2:20641030:G:A	A	G	72024	0.182197	0.838186	-2.03137	0.0422176
2:21007986:T:C	C	T	72023	2.18042	0.390339	1.99702	0.0458227
2:21008821:C:G	G	C	72024	0.243326	0.709399	-1.99233	0.0463353
2:21012603:C:T	T	C	72024	0.165791	0.592438	-3.03328	0.00241913
2:21023036:C:T	T	C	72023	2.57688	0.443336	2.13513	0.0327502
2:21037987:T:A	A	T	72024	0.243326	0.709399	-1.99233	0.0463353
2:23642503:C:T	T	C	72024	0.0968729	0.783291	-2.98019	0.00288072
2:23642704:C:T	T	C	72024	0.240823	0.613408	-2.32096	0.0202891
2:23691678:G:A	A	G	72024	0.324115	0.54061	-2.08405	0.0371559
2:23691690:G:A	A	G	72024	0.512944	0.292834	-2.27976	0.0226222
2:24039407:C:T	T	C	72024	2.35631	0.315375	2.71771	0.00657352
2:24208254:C:T	T	C	72024	1.38144	0.152473	2.11925	0.0340697
2:24275750:G:T	T	G	72019	0.247566	0.628077	-2.22279	0.0262303
2:24971861:A:G	G	A	72024	0.136107	0.802785	-2.48424	0.0129828
2:25300227:T:G	G	T	72023	1.29887	0.129981	2.0118	0.0442414
2:25531474:C:T	T	C	72023	0.724473	0.134293	-2.40005	0.0163926
2:25743602:C:A	A	C	72024	0.294258	0.484516	-2.52478	0.011577
2:25878210:C:T	T	C	72023	1.85425	0.287753	2.14586	0.0318838
2:26184251:A:T	T	A	72024	0.850603	0.0567226	-2.85265	0.00433568
2:26187232:G:A	A	G	72024	0.247129	0.558908	-2.50103	0.0123834
2:26312058:G:A	A	G	72024	0.0971734	1.09718	-2.12477	0.0336059
2:26316994:T:G	G	T	72022	0.811674	0.0915189	-2.27993	0.0226118
2:26318945:T:A	A	T	72023	0.853445	0.0564744	-2.80613	0.00501403
2:26424335:T:G	G	T	72024	0.431432	0.298754	-2.81384	0.00489537
2:26464041:G:A	A	G	72024	0.108838	1.11894	-1.98215	0.047463
2:26778077:G:T	T	G	72023	0.18455	0.690533	-2.44714	0.0143993
2:27034124:G:A	A	G	72024	0.111095	1.11873	-1.96417	0.0495105
2:27053935:T:C	C	T	72024	0.10984	1.11908	-1.9737	0.048416
2:27083694:G:A	A	G	72024	0.444433	0.38641	-2.09869	0.0358441
2:27085741:A:T	T	A	72024	0.334174	0.493408	-2.22148	0.0263188
2:27097540:G:A	A	G	72024	0.184794	0.838458	-2.01383	0.0440272
2:27097585:G:A	A	G	72024	0.159835	0.817888	-2.24189	0.0249687
2:27131671:C:T	T	C	72023	0.0976987	1.11824	-2.07993	0.0375321
2:27132333:G:A	A	G	72023	2.4492	0.411728	2.17561	0.0295845
2:27137857:G:T	T	G	72024	0.0958241	1.09657	-2.1387	0.0324602
2:27206912:D:2	G	GCA	72011	2.34565	0.412606	2.06629	0.038801
2:27207493:C:T	T	C	72024	2.26004	0.365791	2.2291	0.0258075
2:27237853:C:T	T	C	72024	0.202984	0.708393	-2.25105	0.0243823
2:27282899:G:T	T	G	72024	0.101044	1.11857	-2.04923	0.0404394
2:27298592:G:A	A	G	72024	0.18352	0.838047	-2.02307	0.0430656
2:27374721:T:C	C	T	72024	0.535908	0.310609	-2.00829	0.0446122
2:27375855:C:G	G	C	72024	0.228161	0.708671	-2.08518	0.0370533
2:27376507:T:C	C	T	72023	0.219036	0.601731	-2.52358	0.0116166
2:27376639:G:A	A	G	72024	0.188311	0.838314	-1.99169	0.0464055
2:27461793:C:T	T	C	72023	4.45524	0.741989	2.01362	0.0440497
2:27472348:C:T	T	C	72021	1.93185	0.278254	2.36647	0.0179588
2:27576792:G:A	A	G	72023	0.19318	0.691457	-2.37778	0.0174171
2:27579789:T:C	C	T	72024	0.0382525	1.61824	-2.01672	0.0437246
2:27580689:C:T	T	C	72023	0.461346	0.298976	-2.58753	0.00966682
2:27581157:C:T	T	C	72024	2.04746	0.333443	2.1491	0.0316267
2:27621162:G:A	A	G	72024	0.44129	0.408763	-2.00129	0.045361
2:27621342:A:G	G	A	72023	0.507489	0.313878	-2.16097	0.0306977
2:27629104:C:G	G	C	72024	0.186122	0.838783	-2.00451	0.045015
2:27629119:T:G	G	T	72024	0.443042	0.393117	-2.07086	0.0383716
2:27653672:T:C	C	T	72024	0.223761	0.548773	-2.72822	0.00636762
2:27657434:C:A	A	C	72023	0.176802	0.837333	-2.06934	0.0385142
2:27677800:A:G	G	A	72023	0.300376	0.528144	-2.27726	0.0227706
2:28601935:C:T	T	C	72016	0.237172	0.708038	-2.03234	0.0421194
2:28601936:G:A	A	G	72009	1.23735	0.0756753	2.81425	0.00488908
2:28643044:C:T	T	C	72024	0.109748	1.12037	-1.97218	0.0485894
2:28849882:A:G	G	A	72010	0.143781	0.802786	-2.41591	0.0156958
2:28861144:C:G	G	C	72024	1.35837	0.144647	2.11745	0.034222
2:28861149:G:C	C	G	72023	0.182483	0.837052	-2.03225	0.0421284
2:28901988:A:G	G	A	72024	0.193904	0.602082	-2.72454	0.00643919
2:29011465:G:A	A	G	72023	2.82975	0.48238	2.15637	0.0310551
2:29014448:C:G	G	C	72024	0.775313	0.128795	-1.97593	0.0481632
2:29014559:A:G	G	A	72023	0.497763	0.27585	-2.52902	0.0114381
2:29033015:C:A	A	C	72024	0.420488	0.437547	-1.97999	0.0477041
2:29035583:G:A	A	G	72023	0.479889	0.298909	-2.45627	0.014039
2:29275128:G:A	A	G	72024	0.110509	1.11868	-1.96898	0.0489554
2:29383824:T:C	C	T	72022	0.104023	1.11956	-2.02146	0.0432326
2:29920157:A:G	G	A	72024	4.81042	0.738835	2.12603	0.0335007
2:30763111:G:A	A	G	72024	1.16534	0.0742844	2.0598	0.0394173
2:30775929:C:T	T	C	72022	0.0897371	1.09655	-2.1986	0.0279067
2:30912228:G:A	A	G	72023	0.103575	1.11979	-2.0249	0.0428778
2:30929425:C:T	T	C	72024	0.22836	0.70779	-2.08654	0.0369299
2:30944883:G:A	A	G	72024	0.270685	0.627685	-2.08194	0.0373484
2:30992932:C:T	T	C	72024	4.69653	0.740301	2.08945	0.0366669
2:31177800:G:C	C	G	72021	0.150763	0.817124	-2.31549	0.0205859
2:31189346:C:T	T	C	72020	0.239626	0.707667	-2.01885	0.0435025
2:31346842:G:A	A	G	72024	0.247766	0.558518	-2.49816	0.0124838
2:31529313:T:C	C	T	72024	0.603136	0.245688	-2.05795	0.0395949
2:32377761:G:A	A	G	72023	3.50414	0.614403	2.04092	0.0412592
2:32505028:A:G	G	A	72020	0.288618	0.570842	-2.17687	0.02949
2:32524975:C:T	T	C	72019	0.39975	0.418434	-2.1913	0.0284299
2:32630523:A:G	G	A	72021	0.304611	0.528099	-2.25094	0.0243893
2:33257500:C:T	T	C	72022	0.51908	0.306305	-2.14067	0.0323005
2:33262806:C:A	A	C	72002	0.82761	0.0838383	-2.25688	0.0240154
2:33273662:A:G	G	A	72023	0.202371	0.691142	-2.31161	0.0207991
2:33293262:C:T	T	C	72022	0.157346	0.817281	-2.26276	0.0236507
2:33347499:G:A	A	G	72024	0.767029	0.0888382	-2.98555	0.00283068
2:33584927:C:A	A	C	72022	0.857118	0.0739242	-2.08564	0.037011
2:36522304:T:C	C	T	72021	0.320624	0.50449	-2.25472	0.0241508
2:36578602:C:T	T	C	72024	0.367276	0.504467	-1.98554	0.0470839
2:36857987:G:A	A	G	72024	0.302317	0.571138	-2.09455	0.0362107
2:36925151:G:T	T	G	72023	0.157406	0.817006	-2.26305	0.0236323
2:37094165:T:A	A	T	72019	0.345771	0.541238	-1.96213	0.0497474
2:37179500:C:T	T	C	72022	0.844269	0.0799764	-2.11667	0.0342875
2:37286197:C:T	T	C	72021	0.798581	0.105318	-2.13562	0.0327105
2:37359656:A:G	G	A	72018	3.09623	0.536399	2.10699	0.0351188
2:37369709:A:G	G	A	72004	0.171057	0.837386	-2.10865	0.0349745
2:37645984:C:T	T	C	72024	2.08614	0.349312	2.10503	0.0352883
2:37951780:A:T	T	A	72023	0.187617	0.690996	-2.42165	0.0154502
2:37952202:G:A	A	G	72021	1.76974	0.289047	1.97488	0.0482819
2:38309485:C:T	T	C	72023	0.812137	0.0792837	-2.62458	0.00867564
2:38861308:G:C	C	G	72024	0.285024	0.528718	-2.37401	0.017596
2:38931156:C:G	G	C	72024	1.22155	0.0686124	2.9167	0.00353756
2:38951083:G:A	A	G	72024	0.109901	1.11876	-1.97376	0.0484086
2:38960552:D:3	G	GGCC	72004	0.550321	0.219768	-2.71766	0.00657451
2:39190426:C:G	G	C	72024	0.179664	0.837407	-2.04998	0.0403663
2:39766076:C:A	A	C	72021	0.177481	0.837961	-2.06321	0.0390926
2:39768440:C:T	T	C	72024	0.110647	1.12024	-1.96513	0.0493995
2:42330076:G:A	A	G	72021	0.197998	0.690956	-2.34385	0.019086
2:42493270:G:C	C	G	72024	7.67886	1.0294	1.98025	0.0476754
2:42718994:A:G	G	A	72018	0.68463	0.177577	-2.1336	0.0328758
2:42763085:C:G	G	C	72024	1.20732	0.0703013	2.67995	0.00736329
2:42763324:C:T	T	C	72024	0.106415	1.11877	-2.00257	0.0452239
2:42767441:C:A	A	C	72024	0.590492	0.233333	-2.25771	0.0239636
2:43344138:G:A	A	G	72022	0.838329	0.0562145	-3.13699	0.00170693
2:43398139:C:A	A	C	72023	1.15875	0.0715053	2.06056	0.0393451
2:43556467:A:G	G	A	72022	0.293511	0.493478	-2.48408	0.0129885
2:43575013:G:A	A	G	72024	1.61096	0.21824	2.1849	0.028896
2:43700082:G:C	C	G	72024	1.4852	0.186903	2.11635	0.0343152
2:43726318:T:C	C	T	72022	0.40234	0.437865	-2.07931	0.0375887
2:43731507:C:T	T	C	71990	0.179187	0.837204	-2.05365	0.0400097
2:43787183:A:G	G	A	72017	0.493461	0.309427	-2.28264	0.0224514
2:43796754:A:G	G	A	72022	0.259083	0.627608	-2.152	0.0313977
2:43875377:G:A	A	G	72024	0.333839	0.505239	-2.17144	0.0298981
2:43943739:C:T	T	C	72024	0.164463	0.677737	-2.66338	0.00773594
2:43995941:C:T	T	C	72020	0.619681	0.214008	-2.23613	0.0253431
2:44275695:D:1	T	TC	72024	0.532603	0.29654	-2.12443	0.033634
2:44304253:T:C	C	T	72024	2.14472	0.387738	1.96785	0.0490856
2:44359499:T:C	C	T	71997	0.507623	0.306407	-2.2128	0.0269117
2:45413163:G:C	C	G	72024	1.26833	0.118574	2.00463	0.0450021
2:46480456:G:C	C	G	72023	1.27613	0.112304	2.17117	0.029918
2:46619626:G:A	A	G	72007	0.110427	1.11905	-1.969	0.0489531
2:46975079:G:T	T	G	72024	0.225714	0.708106	-2.10207	0.0355475
2:47369510:C:T	T	C	72024	0.718637	0.124658	-2.65043	0.00803885
2:47478415:A:C	C	A	72022	0.361193	0.475366	-2.14223	0.0321751
2:47799457:A:G	G	A	72024	0.273703	0.484287	-2.6755	0.00746177
2:47905554:T:G	G	T	69848	0.271686	0.57122	-2.28127	0.0225324
2:48362663:A:G	G	A	72021	0.415217	0.418291	-2.1013	0.035615
2:48471148:A:G	G	A	72024	2.18276	0.38857	2.00887	0.0445506
2:48507288:G:A	A	G	72024	0.110875	1.11858	-1.9662	0.0492759
2:48580968:G:A	A	G	72024	1.74369	0.266085	2.08957	0.0366563
2:48582297:G:T	T	G	72023	5.91164	0.734157	2.42036	0.0155052
2:48723685:T:C	C	T	72021	0.0732942	1.08069	-2.41816	0.0155994
2:48725674:A:G	G	A	72016	0.374526	0.421572	-2.3296	0.0198274
2:48725722:A:T	T	A	72018	1.33866	0.143036	2.03913	0.0414369
2:51027525:A:T	T	A	72024	0.0804933	0.769638	-3.27372	0.00106141
2:53700433:G:A	A	G	72024	0.23897	0.558908	-2.5611	0.0104342
2:53923334:C:T	T	C	72024	0.385831	0.410669	-2.31903	0.0203932
2:54343858:C:T	T	C	72020	4.92489	0.738777	2.15803	0.0309257
2:54360416:I:1	GA	G	72024	1.94015	0.307809	2.15317	0.0313054
2:54629608:C:T	T	C	72024	0.146404	0.817119	-2.35141	0.0187023
2:54953991:C:G	G	C	72013	0.0861422	1.09572	-2.23757	0.0252491
2:55025265:G:A	A	G	72024	2.41307	0.364908	2.41403	0.015777
2:55027128:A:T	T	A	72023	1.69509	0.239403	2.20438	0.0274979
2:55050033:G:A	A	G	72020	0.321393	0.465585	-2.43798	0.0147694
2:55050102:G:C	C	G	72021	0.0835878	1.09607	-2.26433	0.0235541
2:55237375:G:T	T	G	72023	0.481547	0.348922	-2.09431	0.0362322
2:55318874:G:T	T	G	72024	0.643467	0.222866	-1.97825	0.0479007
2:55544326:T:C	C	T	72013	0.18592	0.837164	-2.00968	0.0444646
2:55549946:D:3	A	ATTC	72020	0.546355	0.251667	-2.40193	0.016309
2:55568219:A:G	G	A	72024	0.18816	0.691757	-2.41481	0.0157433
2:55573703:G:A	A	G	72024	0.601851	0.25247	-2.01111	0.0443137
2:55644709:C:A	A	C	72014	0.186557	0.690704	-2.43088	0.0150621
2:55871006:G:A	A	G	72024	0.259486	0.558774	-2.41431	0.0157652
2:58159568:A:G	G	A	72024	0.105387	1.11909	-2.01067	0.0443602
2:58165745:T:C	C	T	72024	0.220574	0.70775	-2.13567	0.0327061
2:60942399:T:G	G	T	72022	0.171712	0.691068	-2.54958	0.0107852
2:61071676:T:C	C	T	72019	0.0933244	1.09582	-2.1643	0.0304417
2:61214656:A:C	C	A	72024	0.220081	0.548433	-2.76015	0.00577744
2:61522669:T:C	C	T	72023	0.17929	0.533134	-3.22387	0.00126473
2:61873012:T:C	C	T	71973	0.164266	0.837421	-2.15694	0.0310103
2:62771349:C:T	T	C	72017	0.372302	0.428815	-2.30414	0.0212146
2:62948896:G:A	A	G	72024	4.13662	0.606949	2.33937	0.0193161
2:63404150:C:G	G	C	72024	1.14178	0.0594951	2.22855	0.025844
2:63404605:G:C	C	G	72024	0.0345165	1.56184	-2.15536	0.0311337
2:63437458:T:C	C	T	72021	0.0964365	1.09612	-2.13378	0.0328609
2:63599292:A:C	C	A	72013	0.214074	0.613017	-2.51451	0.0119199
2:64104811:T:C	C	T	72024	0.175233	0.83726	-2.08017	0.0375102
2:64552696:G:A	A	G	72024	2.25813	0.414493	1.96514	0.0493984
2:64553072:A:G	G	A	72024	0.378947	0.486626	-1.99405	0.0461462
2:65018631:G:A	A	G	72024	1.58274	0.184532	2.48823	0.0128379
2:65072514:A:T	T	A	72024	0.367003	0.450361	-2.22574	0.0260319
2:65073048:T:A	A	T	71985	0.142888	0.81738	-2.3804	0.0172938
2:65246611:G:A	A	G	72024	0.103279	1.1189	-2.02906	0.0424519
2:65313910:C:T	T	C	72024	0.424418	0.385969	-2.22048	0.0263863
2:68502807:A:G	G	A	72023	0.845218	0.0650923	-2.58342	0.00978275
2:68526072:C:T	T	C	72024	0.0874555	1.09559	-2.22404	0.0261458
2:68646087:G:A	A	G	72024	2.94149	0.537546	2.00712	0.0447373
2:68775287:C:T	T	C	72024	0.202869	0.708218	-2.25241	0.0242966
2:68822676:C:T	T	C	72024	0.780251	0.114452	-2.16807	0.0301532
2:69193377:G:A	A	G	72024	0.0416209	1.61931	-1.96328	0.0496134
2:69423610:C:G	G	C	72024	0.313542	0.586584	-1.97725	0.0480137
2:69816117:G:A	A	G	72024	1.59128	0.226753	2.04865	0.0404967
2:69896537:G:A	A	G	72012	1.84747	0.288573	2.12707	0.0334143
2:69960949:T:C	C	T	72023	0.267309	0.627533	-2.10244	0.0355146
2:70087994:A:G	G	A	72023	0.605159	0.159338	-3.15219	0.00162053
2:70088284:A:G	G	A	72024	0.184296	0.837424	-2.01954	0.0434313
2:70088387:I:3	AGGG	A	72024	0.220656	0.612984	-2.46523	0.0136923
2:70160664:C:T	T	C	72023	1.99742	0.296237	2.33549	0.019518
2:70275073:D:3	G	GCAA	72022	0.0909516	1.09684	-2.18576	0.0288331
2:70277035:C:T	T	C	72022	0.187123	0.837669	-2.00078	0.0454163
2:70816639:T:C	C	T	72024	0.190999	0.837651	-1.97634	0.0481157
2:70958378:G:A	A	G	72024	9.05679	1.02378	2.15233	0.031371
2:71072718:G:A	A	G	72024	0.435377	0.329635	-2.52262	0.0116485
2:71073542:C:T	T	C	72023	0.546325	0.303413	-1.99247	0.0463196
2:71133431:C:G	G	C	72024	0.108639	1.11958	-1.98263	0.0474086
2:71189942:A:C	C	A	72023	0.191763	0.837258	-1.9725	0.0485521
2:71276753:C:T	T	C	72019	1.26355	0.105864	2.20968	0.0271275
2:71398734:C:A	A	C	72022	1.29262	0.10775	2.38211	0.0172137
2:71426698:C:G	G	C	72024	0.309443	0.586254	-2.00081	0.0454133
2:71535299:G:A	A	G	72024	3.54094	0.614364	2.05805	0.039585
2:71553013:G:T	T	G	72024	0.105535	1.11897	-2.00963	0.0444703
2:71553131:G:A	A	G	72024	0.319247	0.465537	-2.45263	0.0141814
2:71569911:A:T	T	A	72022	1.30291	0.124636	2.12298	0.0337556
2:71668784:C:T	T	C	72023	2.40606	0.446601	1.96594	0.0493054
2:71674223:D:2	T	TGA	72023	2.59042	0.484718	1.96366	0.0495698
2:72134790:C:T	T	C	72024	4.60459	0.740404	2.06246	0.0391639
2:72891527:A:G	G	A	72024	4.40275	0.742157	1.99719	0.0458043
2:72918198:G:A	A	G	72024	0.351459	0.403555	-2.59113	0.00956612
2:73088905:C:T	T	C	72024	0.231741	0.613473	-2.38337	0.0171547
2:73221841:C:T	T	C	72019	4.84197	0.738976	2.13447	0.0328044
2:73258990:C:T	T	C	72024	0.329927	0.441766	-2.51012	0.0120691
2:73263977:C:T	T	C	72017	0.0900531	1.09569	-2.19712	0.0280116
2:73265474:G:A	A	G	72024	0.259677	0.627527	-2.14862	0.0316646
2:73291521:C:T	T	C	72024	0.104138	1.11868	-2.02206	0.0431701
2:73291874:I:3	GGGC	G	72024	0.255003	0.558545	-2.44649	0.0144253
2:73292236:C:A	A	C	72024	0.369714	0.45022	-2.21008	0.0270994
2:73386151:C:T	T	C	72024	0.2701	0.627972	-2.08443	0.0371212
2:73450595:G:C	C	G	72024	2.30951	0.412557	2.02889	0.042469
2:73450755:G:C	C	G	72021	0.363811	0.410428	-2.46357	0.013756
2:73608501:A:G	G	A	72023	0.137938	0.817298	-2.42378	0.0153599
2:73774930:G:A	A	G	72022	0.200025	0.601719	-2.67452	0.00748362
2:73849405:G:A	A	G	72024	0.131423	0.8035	-2.52562	0.0115495
2:74047409:D:6	T	TCCCCGG	71952	0.0360943	1.58636	-2.09387	0.0362718
2:74100548:A:G	G	A	72024	1.35722	0.137368	2.22352	0.0261806
2:74159204:G:A	A	G	72024	0.0708794	1.08098	-2.4485	0.0143451
2:74239351:C:T	T	C	72024	0.366228	0.475016	-2.11467	0.0344584
2:74430308:C:A	A	C	72021	0.0749424	1.08074	-2.39746	0.0165093
2:74430655:C:T	T	C	72023	0.821892	0.0694433	-2.82456	0.00473457
2:74462889:C:A	A	C	72024	0.108615	1.11942	-1.98312	0.0473543
2:74475336:T:G	G	T	72024	0.21786	0.707694	-2.15334	0.0312921
2:74492721:C:T	T	C	72024	2.51886	0.441465	2.09259	0.0363856
2:74515003:T:A	A	T	72021	3.34112	0.614376	1.96347	0.049592
2:74515752:C:A	A	C	72023	0.482467	0.334623	-2.1781	0.0293983
2:74524036:T:C	C	T	72023	0.184647	0.83764	-2.01675	0.0437215
2:74529456:C:A	A	C	72024	0.306816	0.373423	-3.16399	0.00155622
2:74550220:G:A	A	G	72008	0.267724	0.571022	-2.30779	0.0210108
2:74581794:C:T	T	C	72023	0.525223	0.321902	-2.0004	0.0454575
2:74656681:G:T	T	G	72022	0.192024	0.837791	-1.96963	0.0488811
2:74674513:C:T	T	C	72024	0.0991273	1.09632	-2.10829	0.0350063
2:74680069:C:T	T	C	72024	7.91978	0.727291	2.8453	0.0044369
2:74867725:G:A	A	G	72024	0.667185	0.177623	-2.27836	0.0227054
2:74874394:C:T	T	C	72024	1.64437	0.15162	3.28029	0.00103699
2:74958749:G:A	A	G	72024	0.525236	0.310688	-2.07252	0.0382167
2:75518117:G:T	T	G	72024	0.410896	0.418119	-2.12719	0.0334047
2:76748903:A:G	G	A	72024	0.16947	0.83741	-2.11973	0.0340289
2:79026764:G:T	T	G	72024	0.11071	1.11882	-1.96712	0.0491696
2:79085570:C:T	T	C	72024	0.163284	0.816998	-2.2182	0.0265413
2:79122848:G:A	A	G	72023	0.309995	0.493461	-2.37344	0.0176233
2:79158697:T:G	G	T	72021	0.066956	1.06966	-2.52763	0.0114834
2:79158719:C:T	T	C	72024	0.187801	0.837835	-1.99606	0.0459273
2:84441297:G:A	A	G	72024	0.402765	0.460159	-1.97628	0.048123
2:84525661:G:A	A	G	72024	0.111015	1.12053	-1.96166	0.0498021
2:84547565:G:A	A	G	72024	5.18807	0.737622	2.23199	0.0256158
2:84549906:D:4	A	ACTAT	72024	0.182014	0.837566	-2.03407	0.0419444
2:84653564:A:C	C	A	72024	0.447047	0.365627	-2.20195	0.027669
2:84653612:T:C	C	T	72024	0.0902043	1.09586	-2.19524	0.0281467
2:84762944:C:T	T	C	72013	0.198095	0.602961	-2.6851	0.00725088
2:84785653:G:A	A	G	72023	0.617459	0.205171	-2.34995	0.0187758
2:85309400:C:T	T	C	72024	0.312998	0.586147	-1.98169	0.0475143
2:85344057:G:A	A	G	72016	1.82725	0.279945	2.15332	0.0312937
2:85344612:D:1	T	TC	72022	0.314205	0.571755	-2.02483	0.0428844
2:85344711:G:A	A	G	72024	0.243777	0.627647	-2.24888	0.0245202
2:85349546:C:T	T	C	72024	0.539577	0.239056	-2.58086	0.00985557
2:85350190:G:C	C	G	72023	0.0740143	1.08037	-2.40982	0.0159603
2:85560892:G:C	C	G	72024	0.217228	0.707993	-2.15653	0.0310425
2:85616332:G:T	T	G	72023	0.168368	0.839283	-2.12277	0.0337732
2:85663435:C:T	T	C	72024	0.385019	0.486806	-1.96066	0.0499187
2:85665785:C:T	T	C	72024	0.75294	0.101741	-2.78915	0.00528473
2:85754754:G:A	A	G	72024	0.60945	0.22374	-2.21327	0.0268791
2:85754755:A:G	G	A	72024	0.555245	0.28206	-2.08589	0.0369883
2:86031350:C:T	T	C	72024	0.226885	0.708355	-2.09402	0.0362583
2:86081664:C:A	A	C	72023	0.186487	0.838226	-2.00351	0.0451229
2:86130646:A:G	G	A	72024	0.107007	1.11868	-1.99775	0.0457433
2:86220041:C:T	T	C	72024	0.17106	0.837426	-2.10854	0.0349846
2:86338066:A:G	G	A	72024	0.41778	0.329426	-2.64946	0.00806208
2:86604089:C:A	A	C	72024	0.42552	0.37251	-2.29375	0.021805
2:86785941:G:T	T	G	72018	0.448908	0.393224	-2.03685	0.0416651
2:86858370:C:A	A	C	72024	0.328343	0.541311	-2.05741	0.0396469
2:88027987:T:C	C	T	72024	0.212916	0.708713	-2.18263	0.0290631
2:88186017:G:A	A	G	72024	0.340693	0.540434	-1.99242	0.0463247
2:88448297:G:C	C	G	72023	3.04346	0.479344	2.32191	0.0202377
2:88452451:C:A	A	C	72021	0.311492	0.586175	-1.98982	0.046611
2:88529076:C:T	T	C	72024	0.38843	0.344106	-2.74811	0.00599396
2:88591000:T:C	C	T	72024	0.109263	1.11864	-1.97918	0.0477955
2:94871899:G:A	A	G	72024	0.878713	0.0599847	-2.15551	0.0311223
2:95277055:G:A	A	G	72024	1.31126	0.133654	2.02756	0.0426047
2:95285711:G:A	A	G	72023	0.141467	0.817396	-2.39258	0.0167302
2:95482409:C:G	G	C	72023	0.183955	0.837714	-2.02106	0.0432741
2:95595122:G:A	A	G	72018	0.108632	1.11913	-1.9835	0.0473116
[truncated: 13,347 more rows]

## Sheet: twoascontrol
ID	A1	AX	OBS_CT	OR	LOG(OR)_SE	Z_STAT	P
1:942873:G:A	A	G	72024	0.619134	0.225061	-2.13024	0.0331519
1:971337:G:A	A	G	71055	0.591098	0.246545	-2.13257	0.0329604
1:972360:G:A	A	G	72024	4.2832	0.663924	2.19106	0.0284471
1:972909:T:G	G	T	72024	6.1831	0.779062	2.33848	0.0193624
1:973551:G:A	A	G	72024	2.36025	0.342477	2.50752	0.0121582
1:980209:C:T	T	C	72024	0.0501925	1.52438	-1.9627	0.0496814
1:1046833:G:C	C	G	72024	0.871273	0.0679998	-2.02647	0.0427166
1:1048024:C:T	T	C	72024	0.31507	0.574185	-2.01148	0.044275
1:1048069:C:T	T	C	72024	0.126464	1.05299	-1.96374	0.0495607
1:1048126:C:T	T	C	72024	0.86013	0.0683795	-2.20347	0.027562
1:1050736:C:A	A	C	72024	5.25313	0.797033	2.08125	0.0374113
1:1071926:G:A	A	G	72024	0.860859	0.0689102	-2.17419	0.0296906
1:1084163:A:C	C	A	72024	8.47903	1.07456	1.98927	0.0466715
1:1180268:G:A	A	G	72024	0.487074	0.366212	-1.96427	0.0494988
1:1180548:C:T	T	C	72024	0.559405	0.263421	-2.20515	0.0274436
1:1205471:C:T	T	C	72024	0.214912	0.780876	-1.96898	0.0489559
1:1242601:C:T	T	C	72024	5.48846	0.794632	2.14269	0.0321382
1:1287298:C:T	T	C	72024	0.202541	0.766361	-2.08363	0.0371937
1:1287942:G:A	A	G	72024	2.60145	0.427442	2.23672	0.0253047
1:1287996:G:C	C	G	72024	0.81307	0.0735184	-2.81478	0.00488104
1:1291524:C:T	T	C	72023	1.7444	0.28284	1.96722	0.0491581
1:1294180:T:G	G	T	71919	5.05733	0.795998	2.03623	0.041727
1:1319225:G:A	A	G	71765	0.830231	0.0875755	-2.12446	0.0336313
1:1327705:G:A	A	G	72024	1.23501	0.0987969	2.13647	0.0326415
1:1331478:G:A	A	G	72024	0.672502	0.171139	-2.31829	0.0204334
1:1332103:G:A	A	G	72024	3.5759	0.58168	2.19058	0.0284822
1:1336453:G:A	A	G	72024	0.512671	0.26895	-2.48418	0.0129851
1:1340129:C:T	T	C	72024	3.84944	0.653116	2.06384	0.0390327
1:1340444:C:T	T	C	72024	1.82617	0.293516	2.05175	0.0401942
1:1341782:T:C	C	T	72024	0.519686	0.324329	-2.0181	0.0435804
1:1405738:A:G	G	A	72019	2.0104	0.255806	2.72995	0.00633442
1:1405796:D:4	T	TACTC	72021	0.123386	1.06148	-1.97125	0.0486952
1:1436888:G:A	A	G	72017	0.87897	0.0554572	-2.3262	0.0200079
1:1450709:C:T	T	C	72024	0.848549	0.0667791	-2.45926	0.0139225
1:1452119:T:A	A	T	72024	0.750832	0.124831	-2.2957	0.0216931
1:1456291:C:T	T	C	72008	3.35265	0.514676	2.35051	0.0187478
1:1457167:G:A	A	G	72024	0.648121	0.216777	-2.00057	0.0454387
1:1471966:G:A	A	G	72024	0.119766	0.744016	-2.85237	0.00433939
1:1485813:A:G	G	A	72024	1.83374	0.281013	2.15777	0.0309461
1:1490660:G:C	C	G	72017	0.506031	0.319408	-2.13256	0.0329608
1:1520272:G:T	T	G	71390	0.581897	0.253917	-2.13244	0.0329711
1:1535453:C:T	T	C	72024	3.6159	0.581269	2.21127	0.0270173
1:1628693:G:C	C	G	72023	3.04018	0.39519	2.81363	0.00489863
1:1665964:C:T	T	C	72023	1.19075	0.0791303	2.20627	0.0273654
1:1676434:G:A	A	G	71161	1.28448	0.0720704	3.47371	0.000513313
1:1704291:C:T	T	C	72022	0.457701	0.316583	-2.46867	0.0135615
1:1704588:T:C	C	T	72024	2.15456	0.37819	2.02963	0.0423938
1:1919252:G:T	T	G	72024	1.95907	0.331747	2.02707	0.0426556
1:1944437:C:T	T	C	72023	0.513082	0.21546	-3.09719	0.00195364
1:1965031:C:T	T	C	72024	0.197063	0.765648	-2.12138	0.0338897
1:1970687:G:A	A	G	72023	0.116656	1.0507	-2.04485	0.0408697
1:2029150:G:A	A	G	72024	8.77218	1.0736	2.02271	0.0431032
1:2029365:C:G	G	C	71993	9.11792	1.0649	2.07553	0.0379371
1:2030030:C:A	A	C	72022	0.721802	0.139292	-2.34045	0.0192607
1:2030217:C:G	G	C	72023	3.33949	0.587591	2.05214	0.0401562
1:2385840:T:C	C	T	72024	3.50895	0.581003	2.1606	0.030726
1:2408628:G:A	A	G	72024	0.233597	0.633011	-2.29721	0.0216068
1:2408777:C:T	T	C	72023	0.215191	0.778673	-1.97288	0.0485092
1:2588600:C:T	T	C	72023	5.88312	0.783965	2.26042	0.0237955
1:3186202:G:A	A	G	72024	3.003	0.530653	2.07218	0.0382483
1:3474760:G:A	A	G	72024	0.493132	0.34943	-2.02323	0.043049
1:3477969:G:A	A	G	72024	0.538094	0.295607	-2.09643	0.0360438
1:3480534:G:A	A	G	72024	5.49127	0.78462	2.17068	0.0299553
1:3501864:I:1	GC	G	71965	4.53483	0.655673	2.3057	0.0211273
1:3501871:C:A	A	C	72024	0.362849	0.384231	-2.63844	0.00832891
1:3505434:G:C	C	G	72019	0.157552	0.754456	-2.44945	0.0143076
1:3506123:G:A	A	G	72022	2.63376	0.43228	2.24024	0.0250751
1:3509969:G:T	T	G	72014	6.36687	0.627602	2.9495	0.00318293
1:3872497:T:C	C	T	72024	1.55503	0.164056	2.6911	0.00712161
1:3890748:C:T	T	C	72024	1.44189	0.141775	2.58122	0.00984526
1:3892956:C:T	T	C	72024	1.3256	0.133431	2.11246	0.0346472
1:5864373:C:T	T	C	72024	11.7955	1.05217	2.34535	0.0190093
1:5877110:G:A	A	G	72024	0.290831	0.569132	-2.17	0.0300072
1:6154816:C:T	T	C	72024	0.32032	0.429254	-2.65212	0.00799876
1:6211118:C:T	T	C	72024	0.788371	0.10355	-2.29635	0.0216559
1:6225210:C:T	T	C	72024	2.72008	0.451732	2.21517	0.0267486
1:6234959:A:T	T	A	72023	0.804134	0.109993	-1.98185	0.0474958
1:6249461:C:T	T	C	72024	0.260299	0.643831	-2.0905	0.0365733
1:6254126:C:G	G	C	72024	0.256471	0.642685	-2.11728	0.0342365
1:6349823:C:T	T	C	72024	3.73288	0.669667	1.96692	0.0491926
1:6470331:C:T	T	C	72024	0.667815	0.193526	-2.08625	0.036956
1:6473327:T:C	C	T	72018	1.45512	0.183218	2.04723	0.0406352
1:6496569:T:A	A	T	72023	9.38561	1.07349	2.08588	0.0369897
1:6575388:G:A	A	G	72024	1.36687	0.111366	2.80625	0.00501221
1:6593462:G:A	A	G	72024	2.65985	0.456546	2.14276	0.0321322
1:6632719:G:A	A	G	72002	1.18737	0.0768742	2.234	0.0254832
1:7785565:C:T	T	C	72022	0.209733	0.780488	-2.00121	0.0453697
1:7827513:G:C	C	G	72024	1.29576	0.109306	2.3704	0.0177687
1:7846736:I:4	AATCT	A	72024	3.83356	0.670892	2.003	0.0451778
1:8360256:G:A	A	G	72024	4.91018	0.79603	1.99906	0.0456021
1:8360685:G:A	A	G	72023	0.363277	0.514714	-1.96729	0.0491498
1:8361828:G:A	A	G	72024	8.30216	1.07379	1.97107	0.048716
1:8871941:T:C	C	T	72023	5.40322	0.639798	2.63676	0.00837018
1:9037635:G:A	A	G	72024	3.74036	0.67056	1.96729	0.0491502
1:9264855:G:A	A	G	72024	8.6978	1.06329	2.03431	0.0419203
1:9744557:C:T	T	C	72024	0.123435	1.05278	-1.98716	0.0469046
1:10106256:G:T	T	G	72023	8.41858	1.07506	1.98169	0.0475142
1:10130779:G:A	A	G	72023	2.59923	0.36638	2.60718	0.00912917
1:10273026:A:G	G	A	72017	0.245256	0.643595	-2.18375	0.0289804
1:10295760:G:A	A	G	72022	0.302996	0.561196	-2.12766	0.0333654
1:10304474:C:T	T	C	72024	0.198395	0.545779	-2.96365	0.00304018
1:10474984:G:C	C	G	72024	1.91975	0.30978	2.10535	0.0352606
1:10618364:G:A	A	G	72024	3.71156	0.519036	2.52671	0.0115137
1:10639131:D:6	G	GTCGTCC	71925	0.492258	0.334618	-2.1181	0.034167
1:10645049:G:A	A	G	72024	1.80907	0.27405	2.16316	0.030529
1:10653544:G:A	A	G	72024	0.250412	0.552829	-2.50466	0.012257
1:10653653:A:G	G	A	72024	2.10521	0.378468	1.96692	0.0491926
1:10655704:A:G	G	A	72024	0.202207	0.771047	-2.0731	0.0381626
1:10665530:C:A	A	C	70097	0.228098	0.638632	-2.31429	0.0206517
1:10948556:G:C	C	G	72014	0.537279	0.277351	-2.2399	0.0250975
1:10955156:A:T	T	A	72024	8.42957	1.07127	1.98992	0.0466003
1:10966405:C:T	T	C	72024	0.353674	0.408642	-2.5435	0.0109748
1:11042936:G:C	C	G	72024	1.53861	0.167861	2.56687	0.010262
1:11045488:T:C	C	T	72024	21.0605	1.54887	1.9675	0.049126
1:11099740:T:C	C	T	72024	0.122351	1.05612	-1.98923	0.0466756
1:11210869:A:G	G	A	72023	9.01654	1.07092	2.05343	0.0400309
1:11529657:A:G	G	A	72024	8.88124	1.06599	2.04875	0.0404868
1:11535585:G:A	A	G	72024	3.62345	0.57435	2.24154	0.0249913
1:11650051:C:T	T	C	72024	10.4447	1.06499	2.20293	0.0275998
1:11658554:G:T	T	G	72024	0.206746	0.77084	-2.04487	0.0408681
1:11711942:G:A	A	G	72024	1.3057	0.113403	2.35217	0.0186645
1:11857663:G:A	A	G	72020	0.527373	0.266177	-2.40384	0.0162239
1:12253770:A:G	G	A	72024	1.25268	0.0916231	2.45881	0.01394
1:12283436:T:A	A	T	72024	1.28228	0.0922043	2.69664	0.00700424
1:12507032:A:G	G	A	72024	0.199932	0.773031	-2.08242	0.0373041
1:12617183:G:A	A	G	72021	0.756073	0.102188	-2.7363	0.00621338
1:12794265:G:T	T	G	70111	0.210794	0.763028	-2.04039	0.0413115
1:12827469:T:C	C	T	72017	3.75746	0.664393	1.99241	0.046326
1:12827687:C:T	T	C	71964	0.533381	0.314902	-1.99592	0.0459427
1:12827698:C:G	G	C	71978	0.48705	0.361677	-1.98904	0.0466971
1:12827717:G:A	A	G	71978	3.32263	0.595399	2.01673	0.0437241
1:12827799:C:A	A	C	72022	0.536753	0.31369	-1.98354	0.0473068
1:12859848:D:2	A	AGG	72020	0.408846	0.353237	-2.53206	0.0113395
1:12861232:A:T	T	A	71897	0.358692	0.362376	-2.82936	0.00466412
1:12861233:C:G	G	C	71889	0.38033	0.348209	-2.77626	0.00549888
1:12861340:A:T	T	A	71970	0.254756	0.552788	-2.47373	0.0133711
1:12861624:C:G	G	C	71892	0.611163	0.226344	-2.17542	0.029599
1:12861630:A:G	G	A	71471	0.837215	0.084747	-2.09653	0.0360352
1:12882032:T:A	A	T	72024	0.298079	0.564514	-2.14414	0.0320217
1:12894934:T:C	C	T	71030	0.362252	0.468298	-2.16831	0.0301351
1:12938797:C:G	G	C	72022	5.25855	0.794782	2.08844	0.036758
1:12939223:A:G	G	A	71404	4.32065	0.664496	2.20228	0.0276456
1:12941495:T:C	C	T	72014	5.95564	0.777006	2.29643	0.0216514
1:13053469:C:T	T	C	71172	1.19306	0.0823857	2.14258	0.0321467
1:13053533:T:G	G	T	70933	1.12259	0.0581117	1.98995	0.0465967
1:13115724:I:1	CT	C	72024	0.14421	0.755812	-2.56212	0.0104034
1:13260385:G:A	A	G	71686	0.781157	0.103882	-2.37749	0.0174307
1:13283950:G:A	A	G	72022	21.7174	1.55083	1.98482	0.047165
1:13318633:T:C	C	T	71974	2.82994	0.486704	2.13735	0.0325697
1:13322153:C:G	G	C	72021	1.54667	0.198082	2.20164	0.0276907
1:13322217:G:A	A	G	72024	1.32087	0.0980217	2.83905	0.00452482
1:13342683:G:A	A	G	71995	1.98589	0.326148	2.10355	0.035418
1:13345086:T:G	G	T	71335	3.32904	0.579381	2.07581	0.0379119
1:13345236:D:2	C	CAG	72021	0.7102	0.13011	-2.63016	0.00853459
1:13369121:C:T	T	C	72024	1.45533	0.152412	2.46196	0.0138182
1:13369516:T:C	C	T	72006	0.788799	0.10946	-2.1674	0.030204
1:13392231:G:A	A	G	72024	0.281932	0.561102	-2.25643	0.0240434
1:13418294:T:C	C	T	72024	3.29452	0.589169	2.02363	0.0430082
1:13421074:C:T	T	C	72024	10.7435	1.07176	2.21534	0.026737
1:13607224:G:C	C	G	72024	0.129074	0.749681	-2.73098	0.00631459
1:13742096:G:A	A	G	72020	0.21269	0.77165	-2.00599	0.0448578
1:15056161:C:T	T	C	72022	0.273569	0.565858	-2.29068	0.0219819
1:15289654:G:A	A	G	72024	2.19989	0.300835	2.62073	0.00877411
1:15485906:G:A	A	G	72024	2.12986	0.375062	2.01582	0.0438192
1:15493982:G:C	C	G	72024	0.515802	0.337769	-1.96002	0.0499936
1:15568175:D:2	T	TGA	72023	0.559228	0.276852	-2.09931	0.0357898
1:15578868:G:T	T	G	72022	0.86637	0.0646205	-2.21978	0.0264337
1:15626794:C:G	G	C	72024	3.27175	0.574318	2.06388	0.0390287
1:15660869:T:G	G	T	72024	2.65111	0.460914	2.11531	0.0344031
1:15744212:C:T	T	C	72024	2.45614	0.430863	2.08557	0.037018
1:15774922:A:C	C	A	72021	5.00194	0.792987	2.03008	0.0423487
1:15920934:C:A	A	C	72024	3.89442	0.664757	2.04518	0.0408373
1:15932440:C:T	T	C	72024	1.89294	0.321115	1.98724	0.0468963
1:15933643:C:T	T	C	72024	0.309156	0.509202	-2.30539	0.0211447
1:15934570:C:T	T	C	72024	4.45554	0.647971	2.30589	0.021117
1:15935517:C:G	G	C	72024	2.64278	0.45992	2.11304	0.0345971
1:16022693:G:A	A	G	72024	2.39076	0.369355	2.35982	0.0182837
1:16138117:G:T	T	G	72024	0.729358	0.114903	-2.74659	0.00602179
1:16233753:G:A	A	G	72024	1.46769	0.181018	2.11961	0.0340387
1:16431304:G:A	A	G	72024	2.4202	0.436658	2.02412	0.0429575
1:16458883:A:T	T	A	72024	0.723925	0.110739	-2.91737	0.00352999
1:16565782:G:A	A	G	71296	1.60169	0.221368	2.12794	0.0333417
1:16569091:T:C	C	T	71884	7.33419	0.757239	2.63133	0.00850511
1:16569127:C:T	T	C	70180	2.32767	0.374676	2.25493	0.0241376
1:16588944:G:A	A	G	71367	1.15258	0.0570036	2.49113	0.0127336
1:16922783:C:T	T	C	72024	11.6449	1.05057	2.33671	0.0194544
1:16938975:A:T	T	A	72023	1.79365	0.293571	1.99016	0.0465737
1:16946828:G:A	A	G	72022	0.199143	0.761927	-2.11796	0.0341785
1:16948392:G:A	A	G	72024	0.197969	0.776346	-2.08624	0.0369569
1:16965888:A:G	G	A	72024	0.380237	0.477656	-2.02438	0.0429306
1:16969200:G:A	A	G	72024	0.122422	1.057	-1.98702	0.04692
1:16975337:C:T	T	C	72024	1.71485	0.193203	2.7915	0.00524645
1:17070176:A:G	G	A	72022	4.843	0.794188	1.98635	0.0469946
1:17093627:G:A	A	G	72024	8.51755	1.0737	1.9951	0.0460322
1:17105048:C:G	G	C	72023	4.21075	0.460062	3.12488	0.00177875
1:17375449:C:A	A	C	72024	5.3946	0.795929	2.11752	0.0342155
1:17394962:G:A	A	G	72024	0.358147	0.407439	-2.52016	0.0117302
1:17438423:G:T	T	G	72020	2.85409	0.528624	1.98393	0.0472636
1:17697234:C:T	T	C	72024	4.57825	0.566265	2.68658	0.0072187
1:18634312:C:T	T	C	72023	24.0208	1.53516	2.07074	0.0383829
1:18840420:T:A	A	T	72023	2.61495	0.427812	2.24689	0.0246473
1:18854581:C:T	T	C	72024	2.13057	0.342416	2.20898	0.027176
1:18854784:C:T	T	C	72024	4.05636	0.569906	2.45705	0.0140084
1:19176684:C:A	A	C	72024	2.13529	0.378888	2.00219	0.0452646
1:19284115:C:T	T	C	72024	8.4104	1.07491	1.98106	0.0475845
1:19307087:C:A	A	C	72024	0.118165	1.05883	-2.01702	0.0436934
1:19645953:G:A	A	G	72024	2.284	0.390623	2.11439	0.0344821
1:19665809:C:T	T	C	72022	3.97887	0.655892	2.10553	0.0352454
1:19683252:G:A	A	G	72024	0.215269	0.778633	-1.97252	0.0485502
1:19882644:G:A	A	G	72024	2.34347	0.431151	1.97526	0.0482389
1:20148301:T:G	G	T	72024	0.559492	0.224298	-2.58908	0.00962339
1:20332868:G:A	A	G	72024	3.43137	0.579528	2.12752	0.0333767
1:20342591:C:G	G	C	72012	0.463538	0.376187	-2.04384	0.040969
1:20618510:C:T	T	C	72023	0.372988	0.439517	-2.24385	0.0248422
1:20638041:C:T	T	C	72024	2.11208	0.287731	2.59851	0.00936291
1:20648528:G:A	A	G	72024	0.345813	0.463348	-2.29171	0.0219225
1:20653701:G:A	A	G	72024	0.381272	0.438735	-2.19778	0.0279648
1:20684941:G:A	A	G	72023	0.287901	0.564887	-2.20423	0.0275084
1:20687650:G:A	A	G	72024	3.51084	0.51932	2.41827	0.0155946
1:20717514:C:T	T	C	72024	0.821681	0.0690906	-2.84269	0.00447342
1:20724226:C:T	T	C	72023	0.709763	0.132106	-2.59507	0.00945705
1:20851399:C:T	T	C	72024	0.367913	0.470897	-2.12341	0.0337194
1:20942159:C:T	T	C	72024	2.8624	0.481836	2.18261	0.0290644
1:20980411:I:1	TG	T	71915	8.46858	1.07209	1.9927	0.0462942
1:21575805:G:A	A	G	72024	9.94257	1.06385	2.15898	0.030852
1:21838974:C:T	T	C	72024	0.121002	1.06252	-1.98768	0.0468474
1:21841632:C:T	T	C	72024	0.681518	0.183717	-2.08708	0.0368806
1:21852822:G:A	A	G	72024	2.74413	0.424727	2.37674	0.0174666
1:21857298:G:A	A	G	72023	3.35347	0.477121	2.53604	0.0112115
1:21873961:G:T	T	G	72023	0.834838	0.0896003	-2.01469	0.0439367
1:21879030:C:T	T	C	72024	3.06891	0.447713	2.50456	0.0122603
1:21888700:G:A	A	G	72024	1.23222	0.0883734	2.36293	0.018131
1:21984218:G:C	C	G	72024	4.00635	0.671934	2.0655	0.0388755
1:22121550:C:A	A	C	72023	8.94483	1.07262	2.04272	0.0410798
1:22509204:G:A	A	G	72024	9.26349	1.07243	2.07574	0.0379184
1:22599006:C:T	T	C	72023	6.28799	0.780406	2.35601	0.0184726
1:22637696:G:A	A	G	72024	4.8714	0.795081	1.99147	0.0464292
1:22661030:C:T	T	C	72024	1.59253	0.234412	1.98506	0.0471383
1:22953756:C:T	T	C	72023	2.81488	0.492933	2.09951	0.0357718
1:23091561:A:T	T	A	72024	4.17445	0.664127	2.15167	0.0314232
1:23431040:C:T	T	C	72024	8.24206	1.07171	1.96812	0.0490541
1:23509915:C:T	T	C	72024	0.418872	0.354378	-2.45555	0.0140671
1:23516368:C:T	T	C	72024	1.56103	0.162342	2.74325	0.00608339
1:23530675:G:A	A	G	72024	2.0195	0.324731	2.16441	0.0304331
1:23743463:G:A	A	G	72024	3.25757	0.484135	2.43937	0.0147131
1:24057428:G:A	A	G	72024	3.8123	0.660474	2.02617	0.0427471
1:24090899:G:A	A	G	72024	3.80139	0.662033	2.01707	0.0436881
1:24108482:C:T	T	C	72024	8.44077	1.07176	1.99025	0.0465636
1:24121311:T:C	C	T	72023	1.52637	0.197643	2.13967	0.0323812
1:24342934:C:T	T	C	72024	3.54101	0.468339	2.69978	0.00693857
1:24364188:A:C	C	A	72024	3.37638	0.518968	2.34466	0.0190445
1:24364210:C:A	A	C	72024	3.64885	0.411511	3.14551	0.00165798
1:24456257:G:A	A	G	72024	2.34374	0.358727	2.37436	0.0175792
1:24531332:C:T	T	C	72022	8.45851	1.06237	2.00981	0.0444512
1:25272633:I:1	AT	A	71765	0.32016	0.507813	-2.24282	0.0249083
1:25284599:G:A	A	G	72018	2.68211	0.496813	1.98586	0.0470488
1:25307699:C:A	A	C	72021	2.38483	0.415157	2.09349	0.0363055
1:25370511:C:T	T	C	72021	2.93518	0.484736	2.22135	0.026327
1:25805154:C:T	T	C	72024	8.9607	1.06259	2.06368	0.0390479
1:25805165:G:A	A	G	72024	0.119312	1.0568	-2.01175	0.0442463
1:25835277:D:10	G	GTTTCACTGAT	72021	0.8373	0.0700256	-2.53583	0.0112182
1:25863026:C:T	T	C	72023	1.20771	0.0588001	3.20961	0.00132916
1:26029665:G:A	A	G	72024	1.24019	0.107118	2.00959	0.0444741
1:26058526:G:A	A	G	72024	5.89579	0.78849	2.25017	0.024438
1:26061329:G:A	A	G	72024	1.66908	0.214642	2.38663	0.0170035
1:26066337:C:G	G	C	72024	2.50198	0.432303	2.12139	0.0338889
1:26185130:C:T	T	C	72023	0.294019	0.425436	-2.87731	0.00401085
1:26199967:T:A	A	T	72024	1.37331	0.160512	1.97632	0.0481182
1:26296980:T:C	C	T	72024	0.465572	0.361785	-2.1131	0.0345922
1:26297444:G:T	T	G	72024	0.541444	0.241561	-2.5398	0.0110916
1:26425442:G:A	A	G	72024	1.53504	0.206653	2.0738	0.0380983
1:26555164:C:T	T	C	72024	5.43371	0.796584	2.12485	0.033599
1:26696516:I:3	AGGC	A	72004	0.372036	0.473623	-2.08767	0.0368281
1:26696649:I:18	TGGCGGCGGCGGCGGAGCC	T	71982	5.81034	0.770968	2.28237	0.0224672
1:26696671:A:G	G	A	71986	0.521	0.327617	-1.99015	0.0465747
1:26697133:G:A	A	G	72024	3.71311	0.652917	2.00924	0.0445112
1:26794507:G:A	A	G	72022	0.259188	0.639195	-2.11235	0.0346568
1:26826952:I:12	AGCAGCGGCAGCG	A	70681	5.00919	0.643654	2.50332	0.0123033
1:26886035:C:T	T	C	72024	2.77035	0.424667	2.39947	0.016419
1:26891057:C:T	T	C	72024	3.87376	0.661092	2.04847	0.0405141
1:26913468:C:T	T	C	72024	0.210069	0.783781	-1.99076	0.0465076
1:26951802:G:A	A	G	72024	2.40586	0.392736	2.23536	0.0253939
1:27370861:G:A	A	G	72024	3.63454	0.46811	2.75679	0.00583717
1:27549949:G:A	A	G	72024	5.26675	0.796577	2.08569	0.0370066
1:27955843:C:T	T	C	72024	6.19187	0.550041	3.31473	0.000917308
1:27960096:D:3	C	CCTT	72024	0.864361	0.054117	-2.69351	0.00707033
1:28150681:T:C	C	T	72024	1.40113	0.109598	3.07742	0.00208799
1:28459147:A:C	C	A	72023	0.340645	0.508471	-2.11794	0.03418
1:28474096:A:C	C	A	72024	0.195093	0.543795	-3.00532	0.002653
1:28553736:G:T	T	G	72021	12.1242	1.05489	2.36537	0.018012
1:28812526:T:A	A	T	72024	3.76096	0.670884	1.97452	0.0483227
1:31424740:G:A	A	G	72024	0.832613	0.0896296	-2.04382	0.0409717
1:31585810:C:T	T	C	72024	1.86488	0.317532	1.96263	0.0496897
1:31680092:C:T	T	C	72024	0.855333	0.0670459	-2.33071	0.0197686
1:31684542:G:C	C	G	72018	0.125454	1.05805	-1.96193	0.049771
1:31793750:T:C	C	T	72024	8.95717	1.07447	2.0405	0.0413001
1:32195184:G:A	A	G	72024	8.25973	1.06106	1.98988	0.0466041
1:32207535:C:T	T	C	72024	0.120356	1.05645	-2.00417	0.0450516
1:32208027:G:T	T	G	72024	0.201317	0.771055	-2.07881	0.0376349
1:32214893:C:T	T	C	72024	0.634648	0.206427	-2.20264	0.0276198
1:32279662:T:C	C	T	72024	6.71605	0.76556	2.48772	0.0128564
1:32386828:G:A	A	G	72024	0.238042	0.636074	-2.25651	0.0240385
1:32695147:A:T	T	A	72024	0.422434	0.393224	-2.19143	0.0284209
1:32770654:G:A	A	G	72024	0.835332	0.0821065	-2.19137	0.0284248
1:32826331:G:A	A	G	72024	5.19427	0.639074	2.57804	0.00993636
1:32895645:C:T	T	C	72024	0.282122	0.564852	-2.24027	0.0250737
1:33013345:G:A	A	G	72024	0.264955	0.63955	-2.07677	0.037823
1:33096783:G:A	A	G	72024	1.83499	0.279328	2.1732	0.0297652
1:33181077:A:G	G	A	72021	0.409318	0.416318	-2.14563	0.0319025
1:33307192:G:C	C	G	72023	0.846002	0.0806753	-2.07292	0.0381801
1:33491300:C:T	T	C	72024	5.06458	0.795265	2.03991	0.0413591
1:33491670:C:T	T	C	72024	2.29345	0.410723	2.02097	0.043283
1:33493508:G:C	C	G	72024	3.9251	0.516451	2.64767	0.00810488
1:33495277:A:G	G	A	72024	0.0802634	1.04139	-2.42219	0.0154271
1:33519924:C:T	T	C	72024	2.92405	0.486913	2.20362	0.0275512
1:33569377:G:A	A	G	72024	2.24297	0.355701	2.27102	0.023146
1:34177920:T:C	C	T	72024	0.398493	0.444737	-2.06879	0.0385661
1:34200970:A:C	C	A	72021	8.63207	1.08326	1.98981	0.0466114
1:34988836:A:C	C	A	72024	5.92484	0.785741	2.2643	0.0235557
1:35104342:C:T	T	C	72024	0.115385	1.05076	-2.05516	0.0398637
1:35415658:C:T	T	C	72024	3.92579	0.654803	2.08852	0.036751
1:35594434:C:T	T	C	72024	0.85072	0.0821156	-1.96883	0.0489723
1:35751335:T:C	C	T	72006	1.7879	0.264376	2.19779	0.0279644
1:35760716:A:T	T	A	72024	0.46502	0.344433	-2.223	0.0262156
1:35764667:C:A	A	C	72021	2.3312	0.375094	2.25645	0.0240422
1:36091812:A:G	G	A	72024	0.494409	0.27142	-2.59521	0.00945322
1:36100205:A:G	G	A	72024	2.79136	0.487603	2.10526	0.0352689
1:36173445:G:T	T	G	72024	2.47966	0.455528	1.99356	0.0462007
1:36287033:G:T	T	G	72024	0.122774	1.06179	-1.97535	0.0482281
1:36319742:C:T	T	C	72024	0.737158	0.138899	-2.1955	0.0281276
1:36341963:G:A	A	G	72024	9.22661	1.07112	2.07456	0.0380275
1:36344252:C:T	T	C	72024	6.24178	0.77032	2.37728	0.0174409
1:36354365:T:C	C	T	72024	2.95249	0.528481	2.04861	0.0405006
1:36394005:C:T	T	C	72024	23.1764	1.53127	2.05264	0.0401076
1:36475398:G:A	A	G	72016	0.115973	1.05066	-2.05053	0.0403127
1:36475516:D:19	C	CCTGCCCCCGGGCTGAAGCT	72019	4.93429	0.804892	1.98314	0.0473523
1:36880691:C:T	T	C	72023	8.56276	1.08318	1.98251	0.0474221
1:37557737:A:G	G	A	72024	1.40946	0.140846	2.43677	0.0148193
1:37562195:A:C	C	A	72024	0.896304	0.055133	-1.98566	0.0470712
1:37592711:C:T	T	C	71993	8.46128	1.07306	1.99009	0.0465805
1:37616655:C:T	T	C	72023	1.40052	0.115933	2.90552	0.0036664
1:37718449:G:A	A	G	72024	0.408832	0.444867	-2.0106	0.0443673
1:37718739:A:G	G	A	72024	0.125588	1.05756	-1.96182	0.0497833
1:37718755:C:A	A	C	72017	4.89805	0.792761	2.00418	0.0450507
1:37808664:A:G	G	A	72024	0.346591	0.511365	-2.07212	0.0382544
1:37823790:G:A	A	G	72022	1.14607	0.0636797	2.14098	0.0322755
1:37984214:A:C	C	A	72017	0.167666	0.766056	-2.33114	0.0197461
1:37997765:G:A	A	G	72021	6.18053	0.771562	2.36067	0.018242
1:38875089:C:T	T	C	72023	1.55598	0.211989	2.0855	0.0370237
1:38919094:G:A	A	G	72024	5.37359	0.784145	2.14437	0.0320034
1:38919154:A:G	G	A	72024	0.870248	0.0579224	-2.39937	0.0164234
1:39084279:C:T	T	C	72020	2.75509	0.497786	2.03592	0.0417586
1:39269466:C:T	T	C	72024	2.31425	0.407828	2.05745	0.0396431
1:39269520:A:G	G	A	72024	2.45166	0.428138	2.09457	0.0362093
1:39331479:C:T	T	C	72024	2.76685	0.421404	2.41505	0.0157331
1:39331572:A:C	C	A	72024	0.706533	0.147321	-2.35802	0.0183726
1:39336105:T:C	C	T	72024	0.377128	0.473704	-2.05861	0.0395318
1:39357463:A:G	G	A	72024	8.19302	1.06218	1.98016	0.0476856
1:39411480:C:G	G	C	72024	0.10939	1.06284	-2.082	0.0373421
1:39411508:C:A	A	C	72024	5.10229	0.783578	2.07981	0.0375434
1:39413266:G:A	A	G	70156	2.11723	0.339775	2.20767	0.0272675
1:39627172:C:G	G	C	72024	0.231197	0.632542	-2.31524	0.0205998
1:40066229:T:C	C	T	72010	2.99992	0.441745	2.48693	0.0128852
1:40067564:G:A	A	G	72024	2.85261	0.491361	2.13333	0.0328979
1:40067585:G:T	T	G	72023	0.362788	0.511572	-1.982	0.0474793
1:40074172:C:G	G	C	72024	8.72156	1.06252	2.03835	0.0415145
1:40238796:A:G	G	A	72024	0.106809	1.0468	-2.13672	0.0326209
1:40307738:C:T	T	C	72024	2.63694	0.456869	2.12231	0.0338116
1:40409771:T:A	A	T	72016	4.94869	0.793918	2.01422	0.0439867
1:40462478:A:G	G	A	72024	2.05823	0.239529	3.01361	0.00258157
1:41017245:A:G	G	A	72024	0.68439	0.1313	-2.88824	0.00387405
1:41020519:T:A	A	T	72024	0.782598	0.12045	-2.03517	0.041834
1:41075449:C:A	A	C	72021	5.28706	0.783973	2.12413	0.033659
1:41580147:C:T	T	C	72024	0.424033	0.415236	-2.06616	0.0388135
1:41582180:G:A	A	G	72024	2.01063	0.341642	2.04439	0.0409148
1:42430761:G:T	T	G	72024	2.44925	0.326233	2.74583	0.00603575
1:42482662:G:C	C	G	72010	1.91951	0.310103	2.10275	0.0354873
1:42666023:C:T	T	C	72024	0.564664	0.276201	-2.06924	0.0385236
1:42682595:D:12	G	GCCCGCCGCCCCC	70398	0.50145	0.35124	-1.96519	0.0493928
1:42748243:C:T	T	C	72024	2.60042	0.366437	2.60802	0.00910683
1:42766578:G:A	A	G	72024	7.70022	0.759307	2.68831	0.00718155
1:42830821:G:A	A	G	72024	0.594379	0.231493	-2.24731	0.0246199
1:42842807:C:T	T	C	72024	2.12872	0.347298	2.17542	0.0295987
1:42851149:G:A	A	G	72024	4.88084	0.793785	1.99716	0.0458077
1:42929683:G:A	A	G	72024	1.33333	0.130045	2.21216	0.0269553
1:43166871:I:30	GCCAGAGGTTTCTGATCTCCCTCAAGGAAAT	G	72023	9.01496	1.06352	2.06755	0.0386825
1:43219472:G:A	A	G	72024	0.382128	0.440869	-2.18205	0.0291055
1:43254061:G:A	A	G	72024	3.07013	0.529435	2.11871	0.034115
1:43282934:G:A	A	G	72024	3.93926	0.660609	2.07535	0.0379544
1:43386112:C:A	A	C	72024	5.40633	0.785936	2.14721	0.0317764
1:43425908:A:G	G	A	72023	0.409593	0.390886	-2.28351	0.0224005
1:43429746:C:T	T	C	72024	1.52868	0.202619	2.09458	0.036208
1:43432327:G:A	A	G	72022	3.76183	0.669986	1.97751	0.0479838
1:43443446:C:T	T	C	72024	0.415076	0.37128	-2.36828	0.0178711
1:43443673:C:T	T	C	72024	0.746093	0.148046	-1.97847	0.0478756
1:43592518:T:A	A	T	72024	0.0487891	1.49146	-2.02503	0.0428639
1:43603793:G:A	A	G	72023	0.452767	0.401145	-1.97529	0.0482354
1:43603965:C:T	T	C	72023	0.181196	0.762122	-2.24134	0.0250041
1:43605602:G:A	A	G	72024	0.326442	0.429242	-2.6081	0.00910476
1:43606823:G:A	A	G	72024	0.560062	0.278069	-2.08477	0.0370906
1:43972433:G:A	A	G	72024	1.57387	0.22641	2.00316	0.0451597
1:43975156:C:T	T	C	72019	6.75666	0.765348	2.49629	0.01255
1:44000822:G:A	A	G	72021	2.49821	0.426946	2.14447	0.0319952
1:44000910:C:T	T	C	72015	4.3657	0.655235	2.24924	0.0244975
1:44130625:C:T	T	C	72024	0.321504	0.50937	-2.22774	0.0258977
1:44219779:G:A	A	G	72023	0.251846	0.635199	-2.17087	0.0299407
1:44355007:G:C	C	G	72024	2.13912	0.349979	2.17269	0.0298035
1:44800858:T:C	C	T	72024	3.80534	0.654543	2.04174	0.0411774
1:44804353:G:C	C	G	72022	0.192994	0.628787	-2.6163	0.00888881
1:44826919:G:A	A	G	72024	0.461255	0.342056	-2.26221	0.0236842
1:44879960:T:C	C	T	72024	0.217104	0.777257	-1.96509	0.0494044
1:45010117:C:T	T	C	72024	0.325624	0.467749	-2.39875	0.0164512
1:45038968:C:T	T	C	72024	4.78723	0.793265	1.97406	0.0483751
1:45327282:T:A	A	T	72024	0.761242	0.107708	-2.53282	0.011315
1:45329408:C:T	T	C	72024	2.19341	0.347214	2.26217	0.0236871
1:45345436:G:A	A	G	72024	0.105808	1.05074	-2.13766	0.0325441
1:45568980:G:A	A	G	72024	4.63959	0.650308	2.35985	0.0182825
1:45569927:C:T	T	C	72023	2.57103	0.28968	3.25983	0.00111479
1:45803933:C:A	A	C	71851	0.103135	1.04968	-2.16421	0.0304481
1:46028810:C:T	T	C	72024	0.112421	1.0511	-2.07925	0.0375945
1:46030647:G:A	A	G	72024	0.19367	0.772437	-2.12522	0.033568
1:46185522:A:G	G	A	72024	5.51694	0.785011	2.17554	0.0295898
1:46196834:C:A	A	C	72023	5.65295	0.794602	2.17993	0.0292626
1:46259994:A:G	G	A	72024	8.44422	1.08165	1.97243	0.0485605
1:46281365:G:A	A	G	72022	2.85206	0.48062	2.1806	0.0292127
1:46286067:G:A	A	G	72024	5.61192	0.796036	2.16685	0.030246
1:46394446:G:A	A	G	72020	4.10051	0.660783	2.13551	0.032719
1:46413141:C:T	T	C	72024	0.134713	0.75253	-2.66382	0.00772585
1:46580594:T:G	G	T	72023	5.53373	0.643663	2.65801	0.00786038
1:46668333:I:6	GCCTCCT	G	71991	5.63761	0.776916	2.22606	0.0260103
1:46673121:G:T	T	G	72024	0.250927	0.632708	-2.1852	0.0288744
1:46815071:C:T	T	C	72022	2.52242	0.466648	1.98269	0.0474022
1:47048577:T:C	C	T	72024	0.21411	0.776646	-1.98451	0.0471985
1:47417213:A:G	G	A	72024	0.795352	0.111454	-2.05439	0.0399383
1:48587046:T:G	G	T	72024	0.235111	0.642828	-2.25208	0.0243173
1:48663230:C:T	T	C	72024	0.754397	0.126343	-2.23072	0.0256994
1:48776630:T:C	C	T	72012	0.794883	0.0698449	-3.28671	0.00101365
1:50738885:G:A	A	G	72019	1.28143	0.0922851	2.68708	0.00720802
1:52238118:C:T	T	C	72024	12.1486	1.05721	2.36208	0.0181725
1:52239117:C:G	G	C	72024	1.29194	0.105432	2.42951	0.0151194
1:52356260:G:C	C	G	72024	0.177374	0.761375	-2.27154	0.0231144
1:52361540:D:6	T	TTCCTCC	71588	0.864241	0.0585672	-2.49122	0.0127306
1:52361610:I:1	AG	A	72024	9.8202	0.755248	3.02476	0.00248831
1:52374887:C:T	T	C	72017	1.14512	0.0637625	2.12522	0.0335681
1:52905036:I:1	GC	G	72023	2.20401	0.392487	2.01352	0.0440603
1:53075866:C:T	T	C	72018	0.339295	0.51126	-2.11416	0.0345013
1:53075877:C:T	T	C	72024	1.26162	0.0667379	3.48226	0.000497203
1:53078832:G:A	A	G	72024	0.637827	0.214542	-2.09604	0.036079
1:53210365:C:T	T	C	72024	2.19885	0.377646	2.08643	0.0369393
1:53211071:T:C	C	T	72024	2.5521	0.456373	2.05296	0.0400762
1:53594755:C:T	T	C	72024	0.847689	0.0689065	-2.39806	0.0164822
1:53952054:C:T	T	C	72024	0.406841	0.376315	-2.38984	0.0168559
1:54611605:C:T	T	C	72024	1.93721	0.217614	3.03864	0.00237652
1:54692539:C:T	T	C	72021	9.85517	1.05704	2.16453	0.0304239
1:54871610:C:T	T	C	72024	1.34281	0.13661	2.15771	0.0309503
1:55137847:A:G	G	A	72023	0.294238	0.564686	-2.16645	0.0302767
1:55215091:T:C	C	T	72024	2.7633	0.30281	3.35664	0.000788961
1:56704248:G:T	T	G	72024	0.589416	0.255772	-2.06677	0.0387559
1:56744234:C:A	A	C	72023	1.40257	0.107546	3.1457	0.0016569
1:56876106:T:G	G	T	72024	0.112111	1.05105	-2.08197	0.0373448
1:56931815:C:T	T	C	72017	4.90731	0.79413	2.00311	0.045166
1:59697659:G:C	C	G	72023	5.01958	0.793953	2.03204	0.0421494
1:59904995:C:T	T	C	72023	0.296009	0.508316	-2.3949	0.016625
1:59904999:C:T	T	C	72024	0.537819	0.313649	-1.97747	0.047988
1:62084547:G:A	A	G	72023	2.51752	0.428443	2.15496	0.0311653
1:62108514:A:G	G	A	72009	3.24212	0.412824	2.84922	0.00438262
1:62206809:A:G	G	A	72024	1.52998	0.192472	2.20944	0.0271439
1:62263230:A:G	G	A	72023	1.48184	0.176143	2.23276	0.0255649
1:62271490:C:T	T	C	72019	0.449369	0.355026	-2.25311	0.0242522
1:62441492:C:A	A	C	72023	8.43629	1.06302	2.00611	0.0448445
1:62450679:A:G	G	A	72024	0.214463	0.630768	-2.44087	0.0146521
1:62559049:G:T	T	G	72024	3.05051	0.451541	2.47001	0.0135111
1:62604065:A:G	G	A	72024	10.5768	1.07228	2.19966	0.0278308
1:62816803:G:A	A	G	72023	3.32457	0.580417	2.06979	0.0384723
1:62864118:C:T	T	C	72021	3.22119	0.588122	1.98896	0.0467058
1:64178105:T:G	G	T	72024	0.535615	0.31658	-1.97214	0.0485932
1:64678160:G:T	T	G	72024	0.258065	0.63978	-2.1172	0.0342425
1:64855641:G:A	A	G	72024	0.235824	0.634629	-2.2764	0.0228222
1:64864885:G:A	A	G	72016	2.11732	0.364835	2.05614	0.0397693
1:65992931:G:A	A	G	72024	0.119201	1.05242	-2.02099	0.0432804
1:66247528:G:A	A	G	72024	9.41614	1.06405	2.10745	0.0350786
1:67321751:A:G	G	A	72021	1.64379	0.179647	2.76658	0.00566468
1:71047541:A:C	C	A	72024	1.93281	0.291721	2.25892	0.0238881
1:74205599:A:G	G	A	72022	0.753744	0.114579	-2.46731	0.0136134
1:74463482:C:T	T	C	72024	2.40036	0.372646	2.34974	0.0187866
1:74606870:G:A	A	G	72023	0.802114	0.0631471	-3.49192	0.00047956
1:74631765:C:T	T	C	72022	2.2204	0.377861	2.11106	0.0347672
1:75732652:G:A	A	G	72022	1.29969	0.102443	2.55872	0.0105058
1:75732886:C:T	T	C	72024	0.353585	0.519496	-2.00123	0.0453675
1:77044483:G:A	A	G	72024	9.03846	1.07337	2.05101	0.0402662
1:77161333:C:T	T	C	71999	0.262771	0.648937	-2.05948	0.0394481
1:77779657:T:G	G	T	72023	0.66029	0.20633	-2.01171	0.0442503
1:77929505:G:A	A	G	72023	3.78331	0.670263	1.98519	0.0471233
1:78628271:C:T	T	C	72010	0.492108	0.349452	-2.02906	0.0424524
1:78650229:G:A	A	G	72024	0.366874	0.410211	-2.44444	0.0145077
1:78655163:C:T	T	C	72024	7.21048	0.761789	2.59329	0.00950638
1:81950362:A:G	G	A	72024	0.26672	0.562618	-2.34894	0.018827
1:81952012:A:G	G	A	72023	1.13204	0.0553588	2.24031	0.0250705
1:81990616:C:G	G	C	72021	8.10549	1.06153	1.97125	0.0486954
1:84408453:A:G	G	A	72023	3.40896	0.589223	2.0814	0.0373976
1:84489651:A:G	G	A	72003	0.417613	0.441691	-1.97695	0.0480474
1:84501930:T:C	C	T	72020	4.10585	0.655363	2.15516	0.0311493
1:84563354:C:T	T	C	72023	0.30548	0.565353	-2.09758	0.0359424
1:84929565:G:A	A	G	72024	0.203997	0.778873	-2.04096	0.0412546
1:85085855:C:T	T	C	72024	5.71227	0.778055	2.23971	0.0251098
1:85093522:G:A	A	G	72024	1.26647	0.103521	2.28198	0.0224905
1:85200896:G:A	A	G	72023	2.29628	0.386477	2.15094	0.0314808
1:85252657:G:A	A	G	72023	1.75102	0.255229	2.19487	0.0281728
1:85582179:G:A	A	G	72024	4.98741	0.783992	2.04966	0.0403976
1:85706463:C:T	T	C	72023	0.200227	0.765868	-2.09997	0.0357312
1:86031919:G:A	A	G	72017	0.413009	0.447819	-1.97465	0.0483081
1:86063726:G:A	A	G	72022	3.77262	0.653086	2.03307	0.0420453
1:86356562:C:T	T	C	72024	2.55473	0.461235	2.03355	0.041997
1:86440317:G:A	A	G	72023	0.329578	0.511296	-2.17084	0.0299429
1:86547234:G:C	C	G	72021	3.50695	0.474392	2.64496	0.00817009
1:86572644:C:T	T	C	72010	0.539789	0.261253	-2.36007	0.0182713
1:86572706:C:T	T	C	72002	0.647721	0.165777	-2.61977	0.00879901
1:88943073:C:T	T	C	72014	2.19428	0.375859	2.09082	0.0365444
1:89020661:G:T	T	G	72024	2.32615	0.375038	2.25101	0.0243847
1:89112594:C:A	A	C	72024	0.123553	0.74899	-2.79187	0.0052404
1:89117201:G:A	A	G	72022	0.349977	0.518893	-2.02332	0.04304
1:89268811:C:T	T	C	72023	5.44089	0.784955	2.15801	0.0309268
1:89381727:C:T	T	C	72023	0.549971	0.303924	-1.96723	0.0491563
1:89933345:C:T	T	C	72024	2.36268	0.375064	2.2924	0.0218828
1:90939135:T:C	C	T	72024	0.190004	0.623201	-2.66481	0.00770326
1:90940405:T:C	C	T	72024	0.266486	0.643331	-2.0556	0.0398206
1:91314026:T:C	C	T	72024	0.112797	1.05197	-2.07436	0.0380457
1:91385574:C:T	T	C	72018	0.256937	0.643986	-2.11018	0.0348431
1:91695741:T:A	A	T	72024	0.773309	0.130759	-1.96604	0.0492944
1:91976319:G:A	A	G	72024	0.829362	0.088763	-2.10785	0.0350442
1:91981670:D:3	G	GAGC	71992	10.0155	1.05621	2.18151	0.0291458
1:92080686:A:G	G	A	72024	2.40708	0.388485	2.26113	0.0237514
1:92183914:C:T	T	C	72023	0.364359	0.471199	-2.14265	0.032141
1:92288987:D:3	A	AAGG	72014	3.70255	0.659909	1.98364	0.0472963
1:92288991:D:1	C	CT	72021	3.70178	0.659909	1.98333	0.0473311
1:92297975:T:C	C	T	71932	4.35372	0.647916	2.2704	0.0231831
1:92324328:C:T	T	C	72024	0.32435	0.436886	-2.57717	0.00996117
1:93589233:C:T	T	C	72024	1.21397	0.0875245	2.21534	0.026737
1:93589249:G:T	T	G	72023	0.331378	0.468015	-2.35996	0.0182769
1:93592362:G:A	A	G	72024	3.35281	0.596968	2.02657	0.042706
1:93909130:G:C	C	G	72024	3.67421	0.518865	2.50805	0.01214
1:94021848:C:T	T	C	72021	0.689261	0.124704	-2.98416	0.0028436
1:94021934:A:G	G	A	72024	0.778709	0.117507	-2.12855	0.0332918
1:94025011:G:A	A	G	72024	3.01256	0.487404	2.26258	0.0236618
1:94079421:A:T	T	A	72024	2.04719	0.206965	3.46178	0.000536613
1:94098928:G:A	A	G	72024	0.0884042	1.04116	-2.32995	0.019809
1:94098973:C:G	G	C	72024	0.326058	0.43036	-2.60405	0.00921292
1:95064934:C:T	T	C	72024	1.83382	0.29989	2.02209	0.0431674
1:95150230:G:A	A	G	72024	1.98483	0.338526	2.02505	0.042862
1:97193111:D:1	C	CT	72024	3.93438	0.662107	2.06878	0.038567
1:97679174:G:T	T	G	71899	5.82243	0.769958	2.28807	0.0221335
1:98685000:C:G	G	C	72024	5.24801	0.784242	2.11395	0.0345194
1:98738360:G:T	T	G	72024	5.35071	0.784364	2.13833	0.0324898
1:99689087:C:T	T	C	72024	1.42281	0.168899	2.08782	0.0368138
1:99870501:C:T	T	C	72023	0.24436	0.635449	-2.21751	0.0265884
1:99877698:G:A	A	G	72024	1.13955	0.0580979	2.24853	0.0245425
1:99880655:C:T	T	C	72024	0.678002	0.180152	-2.1571	0.0309982
1:99884612:C:T	T	C	72023	2.96905	0.448462	2.4266	0.0152409
1:99891342:G:A	A	G	72024	0.256892	0.638624	-2.12817	0.0333233
1:99913653:G:A	A	G	72024	1.80281	0.276057	2.13488	0.0327712
1:99916481:A:G	G	A	72024	4.33682	0.507863	2.88885	0.00386649
1:100498105:G:T	T	G	72024	2.88463	0.53549	1.97837	0.0478875
1:101239696:C:T	T	C	72024	1.8323	0.266138	2.2754	0.0228819
1:102940367:G:A	A	G	72024	5.78831	0.778607	2.2551	0.0241268
1:103002770:G:A	A	G	72020	0.438882	0.4185	-1.9678	0.0490913
1:103074773:G:A	A	G	72022	0.195949	0.7669	-2.12531	0.0335605
1:103536181:C:T	T	C	72021	2.92559	0.535101	2.00616	0.0448397
1:103574333:A:G	G	A	72024	0.420003	0.3929	-2.20792	0.0272495
1:103691525:C:T	T	C	72008	10.7461	1.05109	2.25913	0.0238751
1:103750495:C:G	G	C	71724	6.53984	0.767528	2.4467	0.0144169
1:107057289:T:C	C	T	72024	1.9791	0.316084	2.15969	0.0307969
1:107148789:G:A	A	G	72024	4.93027	0.796267	2.00359	0.0451139
1:107421136:C:G	G	C	72013	2.11066	0.250272	2.98475	0.00283814
1:107964847:G:A	A	G	72024	0.318819	0.569698	-2.00656	0.0447966
1:108136793:G:A	A	G	72022	5.55195	0.785928	2.18105	0.0291796
1:108139134:G:T	T	G	72020	4.71807	0.7859	1.97404	0.048377
1:108560502:A:G	G	A	72024	0.109182	1.04712	-2.11509	0.0344226
1:108717870:T:C	C	T	72024	2.12757	0.374071	2.01829	0.0435616
1:108843156:C:T	T	C	72024	3.0108	0.328485	3.35542	0.000792453
1:108852508:C:A	A	C	72023	8.72104	1.07173	2.02079	0.0433014
1:108924181:T:G	G	T	72019	2.28566	0.415185	1.99105	0.0464751
1:108974752:T:C	C	T	72023	1.73281	0.261073	2.10572	0.035229
1:108983419:C:T	T	C	72024	1.20376	0.0863145	2.14851	0.031673
1:109164691:C:T	T	C	72024	0.359574	0.51528	-1.98501	0.0471437
1:109264151:G:A	A	G	72024	1.52417	0.21023	2.00472	0.0449932
1:109271269:G:A	A	G	72019	1.22602	0.0864655	2.35669	0.0184384
1:109281791:G:C	C	G	72023	0.12502	1.0565	-1.96808	0.049059
1:109296801:C:T	T	C	72023	2.57406	0.40412	2.33962	0.0193036
1:109298234:G:A	A	G	72024	2.04705	0.275299	2.60226	0.00926107
1:109345782:C:T	T	C	72023	0.380123	0.474971	-2.03647	0.0417036
1:109350982:C:G	G	C	72018	0.104526	1.05122	-2.14828	0.0316918
1:109491191:C:T	T	C	72024	0.298405	0.568312	-2.12789	0.0333462
1:109507558:C:T	T	C	72024	1.13449	0.0630641	2.00087	0.0454059
1:109604007:A:T	T	A	72018	3.91743	0.661996	2.0626	0.0391502
1:109608665:C:T	T	C	72023	1.58627	0.204357	2.25773	0.0239624
1:109668989:D:1	T	TG	72024	0.474931	0.378887	-1.96519	0.0493922
1:109758336:C:G	G	C	72007	0.262458	0.643375	-2.07913	0.0376052
1:109923580:G:T	T	G	72024	0.324023	0.465692	-2.41993	0.0155237
1:109923643:G:A	A	G	72023	0.324013	0.465693	-2.41999	0.0155209
1:110112959:C:A	A	C	72024	2.49563	0.404789	2.25931	0.0238644
1:110198335:G:A	A	G	72024	10.2578	1.05714	2.2022	0.0276514
1:110341230:G:A	A	G	72024	2.79856	0.425598	2.41802	0.0156054
1:110342050:C:T	T	C	72018	0.381712	0.412101	-2.33702	0.0194383
1:110379182:T:G	G	T	72014	2.77278	0.491399	2.07541	0.0379489
1:111118820:I:1	GT	G	72019	0.325119	0.571989	-1.96431	0.0494941
1:111147833:C:T	T	C	72024	1.26973	0.0953393	2.50479	0.0122524
1:111230897:A:G	G	A	72024	0.249311	0.64289	-2.16064	0.0307233
1:111236138:C:A	A	C	72023	0.4595	0.342024	-2.27357	0.0229919
1:111419683:D:4	T	TAATC	72021	0.471544	0.317986	-2.36408	0.018075
1:111478023:C:A	A	C	72023	0.646832	0.213669	-2.03899	0.0414511
1:111488905:G:A	A	G	72024	6.8534	0.765828	2.51329	0.0119612
1:111739238:G:A	A	G	72021	8.51674	1.06246	2.01611	0.043789
1:112456571:G:C	C	G	72024	0.681869	0.194731	-1.96639	0.0492537
1:112516254:G:A	A	G	72024	5.29606	0.785405	2.12243	0.033802
1:112710189:G:C	C	G	72024	0.315449	0.565207	-2.0413	0.041221
1:112710757:G:A	A	G	72024	6.32728	0.776745	2.37513	0.0175428
1:113622884:C:T	T	C	72024	0.219478	0.771287	-1.9662	0.049276
1:113705972:G:A	A	G	72022	3.13584	0.524055	2.18087	0.0291927
1:113706069:G:A	A	G	72022	1.45744	0.188229	2.00118	0.0453727
1:113825156:C:T	T	C	71935	8.78909	1.08259	2.0077	0.0446748
1:113911596:G:A	A	G	72024	1.88319	0.285503	2.21702	0.0266218
1:113957278:C:T	T	C	72018	3.98283	0.66084	2.09127	0.0365041
1:114425658:G:C	C	G	72024	0.391163	0.441985	-2.12367	0.0336975
1:114675639:A:T	T	A	72024	0.41272	0.294752	-3.00248	0.00267794
1:114780570:T:C	C	T	72024	0.334235	0.404574	-2.7088	0.00675264
1:115663973:C:G	G	C	72022	0.106187	1.04591	-2.14412	0.0320236
1:115691353:C:T	T	C	72024	0.45385	0.262038	-3.01479	0.00257159
1:116124166:G:A	A	G	72024	0.0996758	1.04966	-2.19674	0.0280394
1:116577442:C:T	T	C	72024	0.336176	0.514782	-2.11764	0.0342058
1:116614043:C:T	T	C	72024	9.09533	1.06276	2.07738	0.0377665
1:117013471:G:A	A	G	72024	0.399677	0.3711	-2.4713	0.0134624
1:117081930:C:T	T	C	72024	0.120116	1.05296	-2.0127	0.0441458
1:117095336:G:C	C	G	72024	5.45665	0.784264	2.1636	0.0304949
1:117622914:G:A	A	G	72024	2.89811	0.458801	2.31922	0.0203833
1:117881831:G:A	A	G	71966	0.367278	0.409581	-2.44552	0.0144645
1:118031857:A:T	T	A	72022	3.66513	0.581887	2.23216	0.0256046
1:118041837:G:C	C	G	72023	9.29416	1.06572	2.09191	0.0364464
1:119042327:T:C	C	T	72024	1.20982	0.0933047	2.04141	0.0412098
1:119385051:A:C	C	A	72024	0.587731	0.267254	-1.98869	0.046735
1:119750807:C:T	T	C	72012	0.792705	0.0948847	-2.44828	0.014354
1:119895679:T:C	C	T	72024	4.42764	0.647477	2.29795	0.0215648
1:120005367:C:T	T	C	72023	3.59822	0.478162	2.67784	0.00740995
1:120069346:C:T	T	C	72007	0.448428	0.288544	-2.7795	0.00544428
1:121177226:T:A	A	T	72024	2.05661	0.28648	2.51695	0.0118374
1:144423107:A:T	T	A	72023	4.02118	0.67107	2.07366	0.0381105
1:145623160:D:1	C	CG	72017	3.39961	0.581187	2.10545	0.0352521
1:145663399:T:C	C	T	72023	0.343074	0.512728	-2.08651	0.0369328
1:145680980:C:T	T	C	71798	5.64638	0.783887	2.20825	0.0272272
1:145838085:G:A	A	G	72022	1.22697	0.103255	1.98099	0.0475922
1:145838207:G:T	T	G	72024	6.11597	0.771565	2.34705	0.0189227
1:145856832:G:A	A	G	72024	0.341014	0.433652	-2.48086	0.0131065
1:145876212:C:T	T	C	72024	5.33569	0.786993	2.12762	0.0333689
1:145876230:D:1	A	AG	72024	4.33567	0.647	2.2672	0.0233782
1:145879301:T:A	A	T	72024	5.08223	0.784072	2.07347	0.0381285
1:145893587:C:T	T	C	72023	0.382634	0.35069	-2.73939	0.00615526
1:145897621:C:T	T	C	72023	0.652248	0.129503	-3.29977	0.000967626
1:145978080:A:G	G	A	72006	1.27971	0.100929	2.44366	0.0145391
1:145994078:C:T	T	C	72024	0.694485	0.150993	-2.41458	0.0157535
1:145994983:G:A	A	G	72024	1.15941	0.0601291	2.45987	0.0138986
1:146018354:C:T	T	C	72024	5.53269	0.776986	2.20168	0.027688
1:146066370:G:A	A	G	71474	1.57165	0.181119	2.49628	0.0125504
1:146066556:T:C	C	T	69725	1.97383	0.285556	2.38124	0.0172546
1:146126366:C:G	G	C	71980	3.14888	0.580073	1.97742	0.0479944
1:146138337:C:T	T	C	71601	3.81061	0.672599	1.98898	0.046703
1:146139892:T:G	G	T	71734	1.43756	0.17058	2.12772	0.0333606
1:147167882:C:T	T	C	72023	8.93255	1.06414	2.05771	0.0396175
1:147212492:A:C	C	A	72023	0.120657	1.05534	-2.0039	0.0450812
1:147285366:C:T	T	C	72023	2.4783	0.404034	2.24627	0.0246865
1:147287686:G:A	A	G	72021	4.82802	0.795035	1.98034	0.0476658
1:147618877:C:T	T	C	72024	0.406124	0.389343	-2.3144	0.0206458
1:147908633:C:A	A	C	72024	2.05985	0.339164	2.13063	0.0331193
1:147908979:G:A	A	G	72024	0.121564	1.05691	-1.99385	0.0461679
1:148533008:T:A	A	T	71857	0.274496	0.655394	-1.97258	0.0485429
1:148953762:A:C	C	A	71986	0.10208	1.04946	-2.17446	0.0296707
1:149020218:A:G	G	A	71503	0.563479	0.217436	-2.63814	0.00833627
1:149584118:G:A	A	G	71562	0.524224	0.18466	-3.49742	0.000469776
1:149936192:C:T	T	C	72024	10.668	1.04505	2.2652	0.0235005
1:150081410:G:T	T	G	72024	3.17077	0.478776	2.41026	0.0159412
1:150159066:C:T	T	C	72024	2.53642	0.460918	2.01935	0.0434511
1:150258183:G:T	T	G	72024	0.738105	0.131429	-2.31051	0.0208599
1:150510168:A:G	G	A	72021	0.121194	1.0519	-2.00623	0.0448318
1:150554121:C:A	A	C	72024	2.69543	0.487773	2.03282	0.0420703
1:150558003:C:T	T	C	72024	0.355132	0.512333	-2.02069	0.0433121
1:150558515:C:T	T	C	72024	2.29303	0.374762	2.2144	0.0268014
1:150560149:C:G	G	C	72023	3.90461	0.569669	2.39114	0.0167962
1:150950618:A:G	G	A	72024	2.71984	0.461894	2.16624	0.0302926
1:150988142:A:C	C	A	71974	2.84273	0.42379	2.46529	0.0136902
1:151002264:C:T	T	C	72024	0.683776	0.184046	-2.06538	0.0388874
1:151036757:C:T	T	C	71957	9.35956	1.06461	2.10068	0.0356692
1:151048253:A:C	C	A	72024	0.210901	0.773125	-2.01309	0.0441055
1:151048254:G:C	C	G	72024	0.210901	0.773125	-2.01309	0.0441055
1:151117511:A:G	G	A	72023	4.20838	0.467668	3.07286	0.00212016
1:151133140:G:A	A	G	72024	0.586165	0.230794	-2.31441	0.020645
1:151178095:G:A	A	G	72024	2.28932	0.385985	2.14582	0.0318869
1:151185802:T:C	C	T	72024	0.378324	0.350693	-2.77167	0.00557692
1:151240003:C:T	T	C	72019	0.111161	1.05645	-2.07939	0.0375817
1:151288333:A:G	G	A	72024	0.10719	1.05101	-2.12476	0.0336063
1:151289257:A:C	C	A	72023	0.535218	0.3133	-1.99516	0.0460259
1:151289853:C:T	T	C	71973	3.96961	0.575725	2.39466	0.0166356
1:151290002:G:A	A	G	72024	5.07165	0.775644	2.09332	0.036321
1:151290711:T:A	A	T	72023	3.85132	0.661002	2.03996	0.0413546
1:151406366:G:A	A	G	72023	0.745271	0.142362	-2.06521	0.0389027
1:151530709:G:A	A	G	72023	2.16696	0.299165	2.58496	0.00973916
1:151721565:G:T	T	G	72023	0.508471	0.279944	-2.41601	0.0156916
1:151800945:C:T	T	C	72024	0.445376	0.395256	-2.04636	0.040721
1:151802412:G:T	T	G	72021	1.18561	0.0607807	2.8012	0.00509131
1:151838734:C:A	A	C	72024	1.29051	0.0811092	3.14438	0.00166441
1:151888321:A:G	G	A	72024	6.71121	0.778438	2.44564	0.0144595
1:152087005:C:T	T	C	72024	31.1642	1.50504	2.28516	0.0223032
1:152108886:C:G	G	C	72022	1.27234	0.0684133	3.5206	0.000430569
1:152109147:T:C	C	T	72024	0.53355	0.278163	-2.2584	0.0239209
1:152109208:D:4	T	TTCTG	72024	2.53759	0.313365	2.97167	0.00296187
1:152109349:C:G	G	C	72024	0.652828	0.202089	-2.11017	0.0348439
1:152155724:G:A	A	G	72023	5.57998	0.783494	2.19426	0.0282171
1:152156507:C:A	A	C	72024	4.09427	0.566063	2.49016	0.0127685
1:152156732:G:C	C	G	72024	6.32589	0.626021	2.94663	0.00321261
1:152215736:C:T	T	C	71967	0.208249	0.631699	-2.48381	0.0129986
1:152216836:T:C	C	T	70744	0.561204	0.288823	-2.00008	0.0454914
1:152217578:G:A	A	G	71919	0.350675	0.439112	-2.3864	0.0170144
1:152218205:C:T	T	C	71664	0.627872	0.233286	-1.99506	0.0460365
1:152218600:C:G	G	C	72024	2.91997	0.535246	2.00202	0.0452827
1:152218996:G:A	A	G	72024	0.716926	0.121998	-2.72778	0.00637619
1:152219608:C:T	T	C	72023	0.217072	0.777296	-1.96518	0.0493932
1:152219644:C:T	T	C	72024	2.23568	0.310189	2.59373	0.00949419
1:152219894:C:T	T	C	72024	2.67409	0.404704	2.43045	0.0150802
1:152219983:T:C	C	T	72019	9.36238	1.06443	2.10131	0.0356139
1:152221400:T:G	G	T	72024	0.375044	0.322072	-3.045	0.00232678
1:152303862:T:G	G	T	72024	0.396504	0.39114	-2.36506	0.018027
1:152305074:G:T	T	G	72024	2.92262	0.421102	2.54684	0.0108703
1:152305122:C:G	G	C	72024	0.462846	0.330271	-2.33251	0.0196737
1:152306965:A:T	T	A	72004	3.40962	0.48076	2.55138	0.0107298
1:152307032:G:T	T	G	72023	4.86194	0.793965	1.99182	0.0463904
1:152307927:T:G	G	T	72023	1.4185	0.16795	2.08157	0.037382
1:152308083:T:C	C	T	69562	2.07531	0.288334	2.53217	0.0113358
1:152309080:C:G	G	C	72024	1.3412	0.138186	2.12442	0.0336354
1:152310229:C:G	G	C	72019	0.198931	0.779752	-2.07091	0.0383667
1:152310577:G:A	A	G	72023	1.17947	0.0665845	2.47909	0.0131719
1:152311101:G:T	T	G	72024	0.476814	0.332384	-2.22823	0.025865
1:152311263:T:C	C	T	72014	0.2122	0.779677	-1.98829	0.0467793
1:152311446:T:C	C	T	72024	1.2379	0.1029	2.07401	0.0380786
1:152312577:T:G	G	T	72024	5.02016	0.643121	2.5088	0.0121143
1:152313079:C:T	T	C	72024	0.716541	0.154369	-2.15924	0.0308316
1:152314225:C:T	T	C	72024	0.113098	1.05771	-2.06058	0.0393427
1:152315363:C:A	A	C	72023	0.51914	0.293855	-2.23097	0.0256829
1:152353310:A:C	C	A	71703	0.753419	0.119579	-2.36774	0.0178971
1:152354239:C:A	A	C	72024	0.636763	0.20465	-2.20551	0.0274182
1:152354681:D:4	G	GTATT	72019	1.46162	0.154047	2.46382	0.0137465
1:152354950:A:T	T	A	71823	1.70882	0.218959	2.44705	0.0144031
1:152355033:T:C	C	T	71476	2.29365	0.354886	2.33919	0.0193257
1:152409646:C:T	T	C	72024	21.7954	1.5344	2.0084	0.0446003
1:152566034:G:A	A	G	72024	0.511035	0.334456	-2.00719	0.0447293
1:152698923:C:G	G	C	72024	1.33875	0.135339	2.15559	0.0311158
1:152719849:G:A	A	G	72024	2.47942	0.38629	2.35063	0.0187418
1:152720056:G:C	C	G	71998	6.32575	0.771745	2.39021	0.016839
1:153003346:T:C	C	T	72024	0.212129	0.777732	-1.9937	0.046185
1:153070728:G:A	A	G	72024	3.04017	0.536027	2.07436	0.0380454
1:153093645:C:G	G	C	72024	4.36792	0.654612	2.25215	0.0243126
1:153261076:G:A	A	G	72024	5.63997	0.776462	2.2279	0.0258873
1:153261226:G:A	A	G	72024	0.456219	0.321336	-2.44225	0.0145959
1:153543844:T:C	C	T	72024	21.4435	1.53344	1.99905	0.0456025
1:153619032:C:T	T	C	72023	1.32618	0.094904	2.97462	0.00293355
1:153778336:G:A	A	G	72016	0.254823	0.642604	-2.12757	0.0333728
1:153812083:G:A	A	G	72018	1.1815	0.060555	2.75428	0.00588221
1:153941976:A:G	G	A	72021	0.262864	0.650236	-2.05482	0.0398963
1:153944314:T:C	C	T	72024	9.05273	1.06222	2.07402	0.0380778
1:153973997:G:A	A	G	72024	9.05829	1.07447	2.05095	0.0402715
1:153974027:G:A	A	G	72024	0.665129	0.163117	-2.49989	0.0124232
1:154154951:G:A	A	G	72023	0.294955	0.504366	-2.42073	0.0154894
1:154348533:G:A	A	G	72024	1.89738	0.302958	2.11406	0.0345099
1:154558519:G:A	A	G	71302	1.83447	0.25843	2.34786	0.0188818
1:154585259:T:C	C	T	72024	0.433793	0.373983	-2.23322	0.0255343
1:154602227:G:C	C	G	72024	4.08244	0.653216	2.15349	0.03128
1:154945031:I:3	CGGT	C	71844	0.120708	1.0512	-2.0114	0.0442833
1:154946221:G:A	A	G	72024	8.4519	1.08355	1.96982	0.0488596
1:154978025:C:T	T	C	72024	5.77169	0.779571	2.24863	0.0245363
1:155015543:G:A	A	G	72024	0.286303	0.395018	-3.1662	0.00154445
1:155018551:G:A	A	G	72023	2.01234	0.33782	2.07004	0.038449
1:155024520:C:T	T	C	72024	9.87249	1.05909	2.16201	0.0306174
1:155041488:C:T	T	C	71992	8.26952	1.06147	1.99024	0.046565
1:155042857:G:A	A	G	72024	2.11769	0.313281	2.39505	0.0166181
1:155085888:C:G	G	C	72023	4.0364	0.662116	2.10741	0.0350818
1:155182052:G:A	A	G	72024	0.256488	0.64437	-2.11163	0.034718
1:155197495:G:A	A	G	72024	4.42397	0.654471	2.27212	0.0230791
1:155200600:C:T	T	C	71114	0.620303	0.237413	-2.01146	0.0442765
1:155212167:C:T	T	C	72024	4.36019	0.570302	2.58199	0.00982316
1:155287885:C:T	T	C	72024	0.186823	0.770287	-2.17788	0.0294149
1:155290591:C:T	T	C	72010	1.25038	0.112784	1.98121	0.0475682
1:155328203:G:A	A	G	72024	0.558803	0.289977	-2.00692	0.0447586
1:155438895:T:A	A	T	72024	1.59792	0.200157	2.34166	0.0191982
1:155478699:G:A	A	G	72024	0.379825	0.474058	-2.04204	0.0411477
1:155688320:D:9	G	GGCGGCGGCA	72010	1.94615	0.28139	2.3663	0.017967
1:155760620:T:A	A	T	72024	1.58063	0.232218	1.97152	0.0486649
1:155765659:G:A	A	G	72024	9.93212	1.07317	2.13924	0.0324159
1:156037123:G:A	A	G	72024	6.27974	0.636136	2.88826	0.00387374
1:156065975:G:T	T	G	72024	0.495253	0.325927	-2.15596	0.0310865
1:156158071:T:C	C	T	72024	2.19	0.397968	1.96976	0.0488653
1:156158729:A:G	G	A	72017	2.78644	0.495272	2.06909	0.0385373
1:156200071:G:A	A	G	72024	1.36443	0.14425	2.15417	0.0312267
1:156236365:G:A	A	G	72024	1.2104	0.0855407	2.23232	0.025594
1:156260513:G:C	C	G	72024	0.393636	0.441428	-2.11207	0.0346804
1:156299000:G:A	A	G	72024	0.435638	0.423747	-1.96094	0.049886
1:156595472:T:C	C	T	72024	2.20968	0.397592	1.99413	0.0461383
1:156669480:C:A	A	C	72024	2.25023	0.379021	2.1398	0.0323707
1:156669523:G:T	T	G	72023	1.65251	0.232884	2.15684	0.0310178
1:156669860:A:T	T	A	72024	0.325065	0.566042	-1.98524	0.0471176
1:156670790:C:G	G	C	72024	2.68185	0.42746	2.30783	0.0210084
1:156672915:G:A	A	G	72023	2.5087	0.336711	2.73161	0.00630257
1:156700948:C:T	T	C	72024	0.206776	0.766983	-2.05496	0.0398826
1:156727182:C:G	G	C	72023	0.660005	0.197443	-2.10445	0.0353395
1:156732424:G:A	A	G	72024	0.586084	0.238921	-2.23626	0.0253345
1:156734106:C:T	T	C	72024	3.72585	0.581304	2.26266	0.0236566
1:156768015:C:G	G	C	72022	0.256015	0.561363	-2.42716	0.0152175
1:156841518:I:1	CG	C	72022	3.72591	0.581303	2.2627	0.0236545
1:156844242:C:T	T	C	72024	9.50359	1.06358	2.11707	0.0342541
1:156846615:C:T	T	C	72024	4.08261	0.576514	2.44007	0.0146843
1:156907728:A:G	G	A	72023	0.58293	0.159124	-3.39162	0.000694796
1:156931985:T:C	C	T	72024	0.485468	0.256337	-2.81911	0.00481573
1:156936993:C:T	T	C	72024	5.37489	0.787182	2.1364	0.0326465
1:157524324:C:A	A	C	72024	0.118008	1.0583	-2.01928	0.0434579
1:157695537:C:A	A	C	72024	8.65988	1.07032	2.01687	0.0437093
1:157697232:C:T	T	C	72024	0.110742	1.04642	-2.10294	0.0354708
1:157769962:C:A	A	C	71936	0.302007	0.507934	-2.3572	0.0184131
1:157769983:G:A	A	G	72024	0.661673	0.204907	-2.01547	0.0438554
1:157770070:G:A	A	G	72023	1.37321	0.140964	2.24989	0.0244561
1:158089587:G:A	A	G	72024	0.398301	0.41574	-2.21424	0.0268125
1:158293272:T:C	C	T	72024	0.574679	0.242452	-2.28475	0.0223275
1:158329902:C:T	T	C	72024	0.777491	0.110612	-2.27536	0.0228843
1:158398889:G:T	T	G	72024	0.544987	0.216007	-2.81006	0.00495321
1:158547678:T:C	C	T	72024	2.10841	0.374737	1.99055	0.0465302
1:158653295:C:A	A	C	72024	0.280279	0.64871	-1.96077	0.0499057
1:158685148:A:G	G	A	72024	0.12496	0.74947	-2.77497	0.0055206
1:158755570:T:G	G	T	72024	8.44775	1.07342	1.98795	0.0468173
1:158766189:C:T	T	C	72024	8.19137	1.07072	1.96418	0.0495094
1:159015883:G:A	A	G	72021	0.877542	0.0660937	-1.97645	0.0481037
1:159051901:A:G	G	A	72023	0.124724	1.05767	-1.96815	0.0490506
1:159062696:I:1	GT	G	69612	0.49847	0.333272	-2.08902	0.0367061
1:159206154:C:T	T	C	72024	0.111941	1.0478	-2.08989	0.036628
1:159206416:C:T	T	C	72023	1.53955	0.145807	2.95933	0.00308305
1:159535445:C:T	T	C	72024	0.592259	0.254552	-2.05777	0.039612
1:159535748:A:G	G	A	72024	0.325814	0.571539	-1.96212	0.0497486
1:159781200:C:G	G	C	72024	0.84874	0.0661025	-2.48104	0.0130999
1:159782169:G:C	C	G	72024	1.45727	0.134127	2.80754	0.0049922
1:159813488:G:C	C	G	72022	2.79722	0.497053	2.06945	0.0385035
1:159833324:A:G	G	A	72024	0.818797	0.0775781	-2.577	0.00996623
1:159952340:G:A	A	G	72024	0.116042	1.06238	-2.02734	0.0426274
1:160371116:C:T	T	C	72023	2.51161	0.462008	1.99331	0.0462275
1:160816626:C:T	T	C	72024	3.90265	0.520349	2.61681	0.00887555
1:160876690:C:T	T	C	72024	5.05545	0.565625	2.86492	0.00417119
1:161054688:T:C	C	T	72024	2.64807	0.427389	2.27856	0.0226931
1:161122997:A:C	C	A	72024	3.80691	0.580543	2.3027	0.0212956
1:161191166:C:T	T	C	72023	1.52589	0.108719	3.88689	0.000101536
1:161198357:T:C	C	T	72023	1.20977	0.074836	2.54468	0.0109377
1:161198608:T:C	C	T	72024	3.59307	0.524913	2.43661	0.0148258
1:161215362:A:G	G	A	72023	0.107223	1.05046	-2.1256	0.0335367
1:161228740:C:T	T	C	72024	0.759909	0.138879	-1.97696	0.0480465
1:161284443:C:T	T	C	72024	3.98284	0.663428	2.08311	0.0372409
1:161328437:G:A	A	G	72024	0.0977256	1.04224	-2.23134	0.0256588
1:161525781:G:T	T	G	71992	0.447242	0.396291	-2.03046	0.0423093
1:161526447:C:G	G	C	72024	4.23509	0.653915	2.20733	0.0272912
1:161673028:G:A	A	G	72021	2.95876	0.524179	2.06947	0.0385024
1:161749866:G:C	C	G	72024	0.313985	0.571944	-2.02539	0.0428275
1:162500922:T:C	C	T	72023	3.749	0.660305	2.00133	0.045357
1:162590492:C:T	T	C	72023	0.52707	0.219892	-2.91244	0.0035862
1:163328247:T:C	C	T	72017	0.740883	0.147518	-2.03306	0.0420464
1:165661441:G:A	A	G	72024	3.84325	0.662014	2.03367	0.0419847
1:165665065:T:C	C	T	72024	1.38845	0.160834	2.04053	0.0412976
1:165743187:D:1	A	AG	72021	11.7666	1.05234	2.34264	0.0191476
1:166070621:C:T	T	C	72024	2.39334	0.4319	2.02059	0.0433225
1:166922792:C:T	T	C	72024	0.189574	0.767048	-2.16802	0.0301573
1:166992757:C:A	A	C	72019	0.214685	0.631773	-2.43534	0.0148778
1:167126249:G:C	C	G	72024	3.30751	0.580438	2.06085	0.0393173
1:167127418:C:G	G	C	72024	8.46321	1.08312	1.97183	0.0486288
1:167415566:A:G	G	A	72023	2.92555	0.529393	2.02776	0.0425846
1:167697244:T:G	G	T	72023	2.45376	0.366617	2.44839	0.0143497
1:167765603:T:G	G	T	72023	2.29351	0.414829	2.00103	0.0453893
1:167878467:T:C	C	T	72024	0.234939	0.55003	-2.63337	0.00845431
1:167993421:C:T	T	C	72023	0.434401	0.355948	-2.34244	0.0191582
1:168236753:G:T	T	G	72021	0.76681	0.112911	-2.35156	0.018695
1:168297631:A:G	G	A	71807	1.35903	0.133951	2.29019	0.0220102
1:168714248:T:A	A	T	72024	0.265992	0.643342	-2.05845	0.0395466
1:168714271:C:G	G	C	72024	0.265992	0.643342	-2.05845	0.0395466
1:169378397:G:A	A	G	72024	0.230823	0.631303	-2.32234	0.0202145
1:169477750:T:C	C	T	72024	3.51978	0.589242	2.13562	0.0327101
1:169485757:G:A	A	G	72024	3.30638	0.524917	2.27818	0.022716
1:169529619:T:C	C	T	72021	3.30455	0.519854	2.2993	0.0214878
1:169603051:C:T	T	C	72024	0.497179	0.332772	-2.09996	0.0357327
1:169603056:G:A	A	G	72024	0.573944	0.25227	-2.20091	0.0277426
1:169617114:A:G	G	A	72024	2.7296	0.420648	2.38716	0.0169789
1:169701668:T:C	C	T	72024	1.96929	0.332185	2.04005	0.0413452
1:169830742:C:T	T	C	72024	2.66627	0.491017	1.99724	0.0457989
1:169851914:A:C	C	A	72024	0.584027	0.267503	-2.01047	0.0443809
1:169873698:T:A	A	T	72008	1.78272	0.205754	2.80986	0.00495632
1:169876054:A:G	G	A	72012	0.735988	0.135472	-2.26277	0.0236501
1:170552071:G:A	A	G	72024	0.214147	0.632109	-2.43802	0.0147681
1:170965170:G:A	A	G	72021	0.558469	0.233271	-2.49734	0.012513
1:171199358:T:C	C	T	72024	0.847195	0.065125	-2.54625	0.0108887
1:171205308:D:4	A	ATGAT	72009	8.56317	1.07365	2.00016	0.0454826
1:171205313:G:C	C	G	72020	8.56364	1.07365	2.00022	0.0454768
1:171341576:C:T	T	C	72023	0.48501	0.321103	-2.25344	0.0242314
1:171515859:A:G	G	A	72023	1.58376	0.171592	2.67962	0.00737061
1:171783869:C:T	T	C	72024	0.605582	0.215949	-2.32261	0.0202001
1:171784028:C:T	T	C	72024	11.9517	1.05142	2.35955	0.0182973
1:172418294:G:A	A	G	72023	5.36475	0.793808	2.11619	0.0343286
1:172441821:A:G	G	A	72024	6.04005	0.777688	2.31251	0.0207495
1:173524920:C:T	T	C	72024	0.623603	0.232629	-2.03002	0.0423547
1:173831621:C:G	G	C	72014	0.294806	0.561357	-2.17587	0.0295653
1:173873546:C:T	T	C	72024	1.8917	0.304614	2.09274	0.0363728
1:173941381:D:1	C	CT	71956	3.42236	0.515319	2.38752	0.0169627
1:174547862:C:T	T	C	71997	5.64255	0.771611	2.2425	0.0249292
1:174989979:A:C	C	A	72016	0.835502	0.0846409	-2.12335	0.0337245
1:175117113:C:T	T	C	72024	0.35272	0.515717	-2.02064	0.0433167
1:175127021:C:T	T	C	72023	0.38332	0.471477	-2.03379	0.041973
1:176556492:G:A	A	G	72024	3.73357	0.661176	1.99246	0.046321
1:176594581:G:A	A	G	72024	2.69958	0.48538	2.04602	0.0407541
1:176710175:T:C	C	T	72024	1.4067	0.156893	2.17502	0.0296289
1:176739741:G:T	T	G	72019	0.312843	0.564911	-2.05706	0.0396809
1:176791432:C:G	G	C	72020	0.686144	0.113871	-3.30786	0.000940106
1:176894729:T:C	C	T	72024	0.147482	0.758561	-2.52326	0.0116271
1:177276287:G:A	A	G	72022	0.244975	0.638529	-2.20287	0.0276037
1:177278733:A:C	C	A	72024	2.48785	0.459588	1.98312	0.0473537
1:177944622:G:A	A	G	72024	11.2645	1.05632	2.29255	0.0218742
1:177964265:T:C	C	T	72022	8.19112	1.05455	1.99427	0.0461229
1:178514733:C:T	T	C	72024	1.14891	0.0679351	2.04332	0.0410207
1:178521252:A:G	G	A	72024	1.31152	0.126758	2.13939	0.0324038
1:178521672:C:T	T	C	72024	8.74824	1.07339	2.02055	0.0433259
1:178892283:A:G	G	A	72024	0.318042	0.56936	-2.01204	0.0442162
1:179064366:C:T	T	C	72024	0.104839	1.04647	-2.15518	0.0311481
1:179110281:C:T	T	C	72024	1.42417	0.179332	1.97172	0.0486415
1:179509389:C:T	T	C	71992	3.59472	0.520307	2.45906	0.01393
1:179690715:C:G	G	C	72024	9.27658	1.07135	2.07915	0.0376032
1:179882783:C:G	G	C	72024	2.52748	0.363953	2.54764	0.0108454
1:180095913:A:G	G	A	72024	0.784573	0.115973	-2.09199	0.036439
1:180154945:I:3	CGCT	C	72010	2.06426	0.3502	2.0696	0.0384898
1:180155163:G:A	A	G	72024	3.22159	0.481052	2.43191	0.0150194
1:180274337:C:A	A	C	72024	5.63354	0.636153	2.71749	0.00657795
1:180502143:G:C	C	G	72024	0.263741	0.396557	-3.3609	0.000776898
1:180945306:G:A	A	G	72024	2.88305	0.534593	1.98067	0.0476286
1:180990100:C:G	G	C	72024	2.92438	0.490595	2.18731	0.0287198
1:181717108:G:A	A	G	72024	0.123709	1.06273	-1.96646	0.049246
1:181737641:C:T	T	C	72024	2.11689	0.375078	1.99945	0.0455601
1:181783712:G:A	A	G	72023	0.110988	1.04772	-2.09821	0.035887
1:182385538:G:C	C	G	72023	0.280721	0.559411	-2.27095	0.0231501
1:182474046:T:C	C	T	72024	5.85309	0.777036	2.27399	0.0229669
1:182474503:D:4	G	GATCC	72022	1.50815	0.209181	1.96427	0.049499
1:182527656:T:G	G	T	72022	2.93336	0.418324	2.57252	0.0100962
1:182530821:C:T	T	C	72021	3.10333	0.441701	2.5639	0.0103503
1:182530822:A:G	G	A	72024	3.10336	0.441702	2.56391	0.0103499
1:182551123:G:A	A	G	72024	2.70046	0.447419	2.22034	0.0263959
1:182581340:C:T	T	C	72024	2.36169	0.384123	2.23724	0.0252705
1:182828742:C:G	G	C	72024	0.0461652	1.50534	-2.04307	0.041045
1:182904302:C:T	T	C	72024	9.11211	1.06317	2.07833	0.0376793
1:183544408:C:T	T	C	72023	0.400344	0.417926	-2.19041	0.0284942
1:183963981:T:C	C	T	72024	0.450743	0.331611	-2.40299	0.0162616
1:185125100:G:A	A	G	72024	4.61525	0.64886	2.35701	0.018423
1:186007216:C:T	T	C	72019	2.0929	0.365605	2.02008	0.0433752
1:186074775:C:T	T	C	72020	0.303209	0.570004	-2.09355	0.0363002
1:186171403:A:C	C	A	72024	4.78368	0.797482	1.96269	0.0496821
1:186189789:G:A	A	G	72023	0.366267	0.386347	-2.59972	0.0093301
1:186308191:G:T	T	G	72024	9.70725	1.06521	2.13374	0.0328644
1:186370987:G:A	A	G	72018	1.52183	0.199134	2.1087	0.0349706
1:186965414:G:A	A	G	71983	3.1673	0.586068	1.96714	0.0491667
1:190098037:G:A	A	G	72024	0.252715	0.560103	-2.45578	0.0140578
1:190454873:T:G	G	T	72023	0.67194	0.192458	-2.06583	0.0388445
1:192578444:A:G	G	A	72012	0.0499804	1.52389	-1.96611	0.0492865
1:193082595:A:G	G	A	72024	4.22032	0.65382	2.2023	0.0276438
1:193180391:A:G	G	A	72024	2.10703	0.231057	3.22553	0.00125739
1:196673091:T:G	G	T	72024	0.452996	0.253055	-3.12925	0.00175253
1:196726545:G:T	T	G	72022	0.529737	0.306213	-2.07494	0.0379917
1:196902544:C:T	T	C	72024	0.448176	0.376025	-2.13435	0.0328139
1:196983044:D:3	C	CAGA	72024	3.81391	0.670085	1.99774	0.0457448
1:196994128:I:1	CA	C	71548	1.17857	0.0773716	2.12351	0.0337113
1:197002557:D:1	A	AG	72020	0.2598	0.554613	-2.43024	0.0150887
1:197057021:T:A	A	T	72023	0.79201	0.102437	-2.27635	0.0228251
1:197142520:C:T	T	C	72023	0.410642	0.413735	-2.15122	0.0314591
1:197427615:C:T	T	C	72023	3.68926	0.475143	2.74744	0.00600629
1:197917975:C:T	T	C	72024	3.24229	0.524334	2.24338	0.0248724
1:200048706:G:C	C	G	72023	1.95769	0.278373	2.41318	0.0158139
1:200407305:T:C	C	T	72024	2.93106	0.522633	2.05759	0.0396299
1:200407503:G:A	A	G	72024	3.60949	0.574131	2.23567	0.0253733
1:200408417:T:C	C	T	72024	0.377057	0.476965	-2.04493	0.0408617
1:200559427:T:C	C	T	72017	1.73064	0.255184	2.1494	0.0316029
1:200565523:T:G	G	T	72021	0.883392	0.0617856	-2.00672	0.0447797
1:200663938:C:T	T	C	72022	0.251049	0.635393	-2.1752	0.029615
1:200666490:C:G	G	C	72024	0.808134	0.093778	-2.27161	0.0231102
1:200666593:C:G	G	C	72024	0.808134	0.093778	-2.27161	0.0231102
1:200873458:G:A	A	G	72020	0.385588	0.439278	-2.16944	0.0300495
1:200873999:G:C	C	G	72024	0.238617	0.636238	-2.25214	0.0243135
1:200901129:C:T	T	C	72024	0.110547	1.05108	-2.09529	0.0361452
1:201074521:C:T	T	C	72001	3.06593	0.48605	2.30501	0.0211658
1:201092032:C:T	T	C	72024	0.218634	0.773301	-1.96606	0.0492914
1:201209514:G:A	A	G	72024	0.200607	0.776805	-2.06797	0.0386432
1:201215703:D:1	G	GC	72024	0.607763	0.250232	-1.99003	0.0465873
1:201227028:G:A	A	G	72024	0.10566	1.05213	-2.13617	0.0326652
1:201782679:A:G	G	A	72022	0.262367	0.643919	-2.07792	0.0377166
1:201891476:C:A	A	C	72022	0.520472	0.271838	-2.40224	0.0162952
1:201899382:G:T	T	G	72023	1.81233	0.222476	2.67272	0.00752392
1:201900609:G:C	C	G	72024	4.52704	0.66096	2.28466	0.0223327
1:202318935:C:G	G	C	72024	0.836677	0.0839358	-2.12445	0.0336322
1:202318948:C:G	G	C	72024	0.0841661	1.03949	-2.38094	0.0172683
1:202445074:A:T	T	A	72024	0.886749	0.0585048	-2.05441	0.0399358
1:202741517:G:C	C	G	72024	0.264127	0.644016	-2.06723	0.0387127
1:202741712:T:C	C	T	72018	4.7686	0.643354	2.42798	0.015183
1:202764111:G:A	A	G	71991	0.19731	0.770336	-2.10685	0.0351309
1:203007485:C:T	T	C	72024	1.31499	0.124278	2.20334	0.027571
1:203045381:G:A	A	G	72024	1.89983	0.317598	2.02068	0.0433131
1:203048952:G:A	A	G	72024	0.587519	0.251567	-2.11414	0.0345036
1:203219810:C:A	A	C	72024	2.30475	0.37193	2.24497	0.0247698
1:203307395:G:A	A	G	72023	0.529354	0.306356	-2.07634	0.0378628
1:203709343:A:C	C	A	71822	0.217134	0.772096	-1.97804	0.047924
1:203774227:G:C	C	G	72024	0.321473	0.570502	-1.9892	0.0466792
1:203798700:G:A	A	G	72024	0.357092	0.508149	-2.02649	0.0427141
1:204411296:G:A	A	G	72024	4.36788	0.660629	2.23163	0.0256396
1:204432234:C:T	T	C	72024	4.36025	0.66237	2.22312	0.0262075
1:204469106:D:3	C	CATT	71878	1.31663	0.128269	2.14453	0.0319905
1:204549441:G:A	A	G	72024	3.51763	0.574165	2.19064	0.0284781
1:204618398:C:T	T	C	72024	0.309414	0.511024	-2.29553	0.0217026
1:204619316:C:T	T	C	72024	2.22803	0.407332	1.96675	0.0492125
1:204619752:T:C	C	T	72024	2.62277	0.387935	2.48555	0.0129351
1:204954370:G:A	A	G	72023	2.88642	0.447574	2.36836	0.0178672
1:204954882:G:A	A	G	72023	3.3399	0.587353	2.05318	0.0400553
1:205162080:G:A	A	G	72024	3.58365	0.574658	2.22112	0.0263432
1:205169238:T:C	C	T	72023	0.108406	1.05542	-2.10519	0.0352744
1:205257325:A:G	G	A	72024	1.87283	0.309748	2.02568	0.0427972
1:205305220:G:A	A	G	72024	2.50638	0.349401	2.62975	0.00854476
1:205526105:C:T	T	C	72024	1.18744	0.0814429	2.10942	0.034908
1:205664566:A:C	C	A	72023	3.17963	0.585655	1.97516	0.0482496
1:205795009:G:T	T	G	72024	3.0558	0.449301	2.48618	0.0129124
1:205915010:C:T	T	C	72024	0.833341	0.0840392	-2.16938	0.0300541
1:205932024:C:T	T	C	72024	0.663199	0.200029	-2.0531	0.0400626
1:206099709:G:A	A	G	72024	4.84737	0.795061	1.9853	0.0471109
1:206647778:G:T	T	G	72024	0.120864	1.05398	-2.00487	0.0449772
1:206685323:C:G	G	C	72007	0.308219	0.509514	-2.30993	0.0208918
1:206866629:G:A	A	G	72023	9.17351	1.05603	2.09872	0.0358417
1:206912989:G:A	A	G	72023	3.15829	0.485965	2.36649	0.0179578
1:206913830:A:T	T	A	72024	0.31147	0.565611	-2.06229	0.0391806
1:206931778:C:T	T	C	72024	5.96943	0.771608	2.31549	0.020586
1:206935759:C:T	T	C	72024	1.66267	0.254901	1.99459	0.0460879
1:207049211:A:C	C	A	72024	0.179062	0.761876	-2.25762	0.0239696
1:207062027:G:A	A	G	72024	0.566695	0.263072	-2.15885	0.0308616
1:207078978:C:T	T	C	72023	9.40306	1.06606	2.10217	0.0355386
1:207099828:G:A	A	G	72024	3.60093	0.576591	2.22201	0.0262826
1:207114183:A:G	G	A	72021	0.0454626	1.51163	-2.04473	0.0408818
1:207134587:G:A	A	G	72022	1.18711	0.0819898	2.09196	0.036442
1:207468601:G:C	C	G	72024	2.5262	0.40689	2.27756	0.0227527
1:207470904:C:T	T	C	72024	3.80585	0.669632	1.99593	0.0459413
1:207476240:T:C	C	T	72023	1.65064	0.25383	1.97439	0.0483372
1:207480031:G:A	A	G	72020	5.26178	0.793126	2.09358	0.0362977
1:207485518:D:2	A	AGT	72009	0.538286	0.298037	-2.07815	0.0376958
1:207889542:G:T	T	G	72024	4.2083	0.662604	2.16881	0.0300974
1:207899091:G:A	A	G	72011	0.661138	0.14648	-2.8249	0.00472953
1:208038464:T:G	G	T	72024	22.1838	1.53165	2.02355	0.0430167
1:208096063:C:T	T	C	72024	0.102656	1.05048	-2.16699	0.0302359
1:209605625:C:T	T	C	72024	2.6503	0.485273	2.0085	0.0445899
1:209622632:G:T	T	G	72019	2.52405	0.432	2.1432	0.032097
1:209623536:G:A	A	G	72024	0.473966	0.379294	-1.96844	0.0490169
1:209623941:G:A	A	G	72023	4.97247	0.786575	2.03911	0.0414386
1:209630660:G:A	A	G	72024	2.00731	0.259707	2.683	0.00729643
1:209705015:G:A	A	G	72020	0.486586	0.282689	-2.54818	0.0108287
1:210021210:C:T	T	C	72019	0.481349	0.291732	-2.50629	0.0122007
1:210683904:C:T	T	C	72024	1.98233	0.307698	2.22384	0.0261589
1:211479124:C:T	T	C	72024	1.98536	0.349252	1.96363	0.0495734
1:211942020:A:G	G	A	72024	0.300574	0.564791	-2.12833	0.0333099
1:212410457:G:A	A	G	72023	3.21546	0.59504	1.96284	0.0496642
1:212699677:I:6	TGCTGCG	T	72018	2.65767	0.490618	1.99228	0.0463399
1:212791757:C:T	T	C	72021	1.4095	0.173781	1.97511	0.0482562
1:212872746:G:A	A	G	72022	0.802678	0.0996421	-2.20591	0.0273905
1:212872781:T:G	G	T	72023	3.71111	0.66385	1.97535	0.048229
1:213005041:T:C	C	T	72017	2.17937	0.336583	2.31455	0.0206375
1:213262811:C:G	G	C	72004	0.394005	0.44145	-2.10985	0.0348716
1:214334267:G:T	T	G	72024	1.57219	0.189389	2.38909	0.01689
1:214383490:T:C	C	T	72024	2.01149	0.336066	2.07957	0.0375648
1:214384170:T:G	G	T	72024	2.87705	0.536333	1.97035	0.0487977
1:214629136:C:G	G	C	72021	2.63822	0.431359	2.24895	0.0245156
1:214644948:G:A	A	G	72023	1.32554	0.094139	2.99363	0.00275681
1:215675568:G:A	A	G	72024	1.74223	0.230449	2.40905	0.015994
1:215782764:T:C	C	T	72024	2.09057	0.338886	2.17607	0.0295503
1:215998954:G:A	A	G	72022	1.74825	0.231249	2.41563	0.015708
1:216078251:T:C	C	T	72024	3.05327	0.535435	2.08468	0.0370979
1:216199995:G:A	A	G	72024	0.209192	0.773541	-2.02252	0.0431229
1:216289285:C:T	T	C	72024	1.61132	0.183438	2.60062	0.00930562
1:216325540:C:T	T	C	72023	0.119124	1.0534	-2.01973	0.0434117
1:216422153:C:T	T	C	72024	0.116549	1.05339	-2.0405	0.0413002
1:217782211:G:A	A	G	72024	0.695013	0.166433	-2.18601	0.0288145
1:217782237:C:T	T	C	72024	0.308802	0.565723	-2.07709	0.0377936
1:218331057:D:1	G	GC	72024	1.26674	0.0924038	2.55888	0.0105009
1:218346973:G:A	A	G	72024	0.75265	0.0896036	-3.17124	0.0015179
1:219928157:G:A	A	G	72024	0.708633	0.154696	-2.22641	0.0259867
1:219987319:G:C	C	G	72023	0.37445	0.473567	-2.07425	0.0380559
1:220073999:T:C	C	T	72024	0.29429	0.565994	-2.16113	0.030685
1:220102762:A:G	G	A	72016	6.46849	0.771846	2.4188	0.0155717
1:220125322:A:G	G	A	72017	0.889879	0.0557963	-2.09099	0.0365292
1:220884415:G:A	A	G	72024	0.33797	0.468849	-2.31375	0.0206816
1:222522662:C:A	A	C	72024	3.49403	0.574804	2.17649	0.0295187
1:222540160:G:A	A	G	72024	0.672583	0.192301	-2.06255	0.0391559
1:222540192:C:T	T	C	72024	1.57381	0.226905	1.99863	0.0456487
1:222563285:D:3	G	GTTC	72023	0.564023	0.267128	-2.14376	0.0320517
1:222659454:C:T	T	C	72023	4.07011	0.661534	2.12184	0.0338509
1:223005389:A:C	C	A	72024	0.411725	0.444991	-1.99419	0.046131
1:223110495:T:C	C	T	72023	0.895289	0.0554057	-1.99635	0.0458964
1:223111102:T:A	A	T	72024	0.895315	0.0554057	-1.99581	0.0459541
1:223111573:G:T	T	G	72024	0.889981	0.0555484	-2.09827	0.0358811
1:223289274:G:A	A	G	72024	8.59317	1.07238	2.0058	0.0448779
1:223619377:C:T	T	C	72024	1.36094	0.145355	2.12018	0.0339912
1:223784159:G:A	A	G	72024	0.49562	0.345618	-2.03098	0.0422567
1:224114151:C:T	T	C	72021	2.59086	0.381348	2.49638	0.0125467
1:224153179:A:G	G	A	72024	3.76112	0.58751	2.2548	0.0241459
1:224379082:C:T	T	C	72024	2.51559	0.407147	2.26579	0.0234644
1:225042976:C:T	T	C	72024	2.01424	0.355972	1.96713	0.0491684
1:225117688:A:G	G	A	71993	0.10708	1.04636	-2.13519	0.0327452
1:225147201:C:T	T	C	72023	0.340621	0.471704	-2.28318	0.0224196
1:225399105:G:A	A	G	72023	0.862573	0.0734557	-2.01259	0.044158
1:225839271:G:A	A	G	72024	20.7833	1.54769	1.96044	0.0499441
1:225887898:C:T	T	C	72024	0.12192	1.05941	-1.98638	0.0469907
1:225988248:T:C	C	T	72024	0.271033	0.643262	-2.02952	0.0424052
1:226366025:C:T	T	C	72022	5.11244	0.792378	2.05922	0.0394736
1:226368297:A:C	C	A	72024	1.85094	0.237265	2.59496	0.00946022
1:226737221:G:A	A	G	72024	1.70775	0.239942	2.23043	0.0257186
1:226961396:T:A	A	T	72022	1.93225	0.309373	2.12911	0.0332455
1:226986670:G:A	A	G	72024	0.183131	0.771222	-2.20112	0.0277272
1:227029014:G:C	C	G	72024	1.58441	0.231191	1.99062	0.0465227
1:227733920:G:A	A	G	72023	4.84899	0.784688	2.01197	0.0442228
1:227735255:C:A	A	C	72021	2.05314	0.333746	2.15545	0.0311269
1:228146901:G:A	A	G	72024	0.360559	0.518579	-1.9671	0.0491711
1:228158951:C:T	T	C	72024	0.69737	0.124632	-2.89203	0.00382767
1:228212255:G:A	A	G	72024	0.437422	0.395584	-2.09022	0.0365981
1:228259761:C:T	T	C	72024	3.67895	0.574207	2.26857	0.0232945
1:228268715:C:G	G	C	72024	0.146696	0.757359	-2.53432	0.0112666
1:228274373:G:A	A	G	72024	5.04	0.559817	2.88917	0.00386259
1:228294224:G:A	A	G	72024	0.380489	0.4414	-2.18917	0.0285846
1:228351334:G:A	A	G	72024	5.48005	0.777683	2.18741	0.0287125
1:228370054:G:A	A	G	72024	0.773339	0.1171	-2.19503	0.0281616
1:228371081:G:A	A	G	72024	0.155827	0.771221	-2.41047	0.0159318
1:228371374:C:T	T	C	72024	0.213647	0.632022	-2.44205	0.0146041
1:228377560:A:G	G	A	72024	8.80519	1.06377	2.04493	0.0408614
1:228409078:C:A	A	C	72017	3.16846	0.579505	1.99006	0.0465848
1:229450529:T:C	C	T	71994	2.92949	0.535241	2.00812	0.0446301
1:229558403:G:C	C	G	72023	3.65843	0.661516	1.9607	0.049914
1:229636394:A:T	T	A	72024	1.43745	0.157058	2.31042	0.0208651
1:229637351:A:G	G	A	72024	0.57156	0.23442	-2.38625	0.0170211
1:229637371:G:A	A	G	72024	1.71459	0.247513	2.17837	0.0293783
1:229659178:G:A	A	G	72024	4.24809	0.570817	2.53404	0.0112757
1:230425838:C:T	T	C	72022	0.46866	0.322574	-2.34947	0.0188001
1:230686941:C:T	T	C	72017	1.64877	0.244716	2.04331	0.0410219
1:230779122:G:T	T	G	72009	1.66203	0.227136	2.23673	0.0253041
1:230979199:T:C	C	T	72024	0.125315	1.05564	-1.96745	0.0491311
1:231039981:D:17	T	TGCCGCCCGGGCCCCGCC	71999	0.61001	0.234834	-2.1048	0.0353086
1:231351530:C:G	G	C	72024	0.120735	1.05027	-2.01296	0.044119
1:231694027:C:T	T	C	72024	2.04216	0.229344	3.11326	0.00185032
1:232514379:G:A	A	G	72024	0.502535	0.345258	-1.99297	0.0462646
1:232514501:C:T	T	C	72024	3.33903	0.580865	2.07566	0.037925
1:233179093:C:T	T	C	72024	0.637609	0.195894	-2.29731	0.0216013
1:233259321:G:A	A	G	72024	0.186574	0.771091	-2.17734	0.0294551
1:233379629:G:A	A	G	72024	0.450758	0.399001	-1.99705	0.0458199
1:233671405:C:T	T	C	72024	4.91598	0.7855	2.02736	0.0426258
1:234429618:T:A	A	T	72024	3.17887	0.586768	1.97101	0.048723
1:234478527:C:G	G	C	72022	1.41836	0.151885	2.30109	0.0213863
1:234607525:G:A	A	G	72024	0.528543	0.315672	-2.01992	0.0433915
1:235342296:G:A	A	G	72023	0.125386	1.05493	-1.96824	0.0490404
1:235759521:G:T	T	G	72021	0.245621	0.643431	-2.182	0.0291098
1:235800912:T:C	C	T	72023	1.75583	0.215502	2.61224	0.00899522
1:235806173:C:T	T	C	72024	2.45729	0.411359	2.18558	0.0288463
1:235806694:A:T	T	A	72020	2.73963	0.400863	2.51413	0.0119325
1:236045571:T:C	C	T	72024	1.60477	0.198105	2.38751	0.0169629
1:236253450:T:C	C	T	72022	0.758443	0.116776	-2.36766	0.0179007
1:236566651:C:T	T	C	72012	4.19693	0.654818	2.19046	0.0284908
1:236569075:T:C	C	T	72016	0.749943	0.133701	-2.15226	0.0313772
1:236571470:T:G	G	T	72024	1.58774	0.220451	2.09713	0.035982
1:236574699:C:T	T	C	72024	3.9511	0.653291	2.10319	0.0354492
1:236595551:T:C	C	T	72021	0.804286	0.105864	-2.05736	0.0396513
1:236754037:G:A	A	G	72024	10.4009	1.05111	2.22803	0.0258788
1:236757620:C:G	G	C	72024	4.90924	0.784429	2.02838	0.0425216
1:236816521:G:A	A	G	72024	0.17347	0.759962	-2.30505	0.0211637
1:237617392:G:A	A	G	72024	0.265608	0.645183	-2.05482	0.0398964
1:237889882:G:A	A	G	72024	0.277104	0.565138	-2.27088	0.0231541
1:240207729:G:A	A	G	71721	1.38093	0.141925	2.27413	0.0229581
1:241634149:C:T	T	C	72024	5.04371	0.784433	2.06282	0.03913
1:241744477:G:A	A	G	72024	10.2111	1.05682	2.19854	0.0279105
1:241772875:C:T	T	C	72024	2.64766	0.345199	2.82062	0.00479314
1:241857368:T:A	A	T	72023	0.694361	0.174561	-2.0896	0.0366536
1:241860599:A:G	G	A	72023	4.72329	0.648277	2.39482	0.0166285
1:241957884:G:T	T	G	72024	5.34935	0.79582	2.10723	0.0350977
1:243139983:G:T	T	G	72024	2.45081	0.407403	2.20032	0.0277838
1:243139984:G:A	A	G	72023	0.53638	0.287635	-2.16563	0.0303391
1:243165082:T:A	A	T	72024	3.13562	0.530107	2.15584	0.031096
1:244054180:A:G	G	A	72024	3.50788	0.436295	2.87652	0.00402084
1:244389053:C:T	T	C	72021	0.595264	0.252995	-2.05044	0.0403213
1:244572696:C:A	A	C	72024	3.38643	0.519654	2.34729	0.0189107
1:244605781:A:G	G	A	72017	0.203851	0.631317	-2.51912	0.0117648
1:244635539:C:T	T	C	72023	0.209449	0.777822	-2.00981	0.0444512
1:246551218:G:A	A	G	72019	0.353211	0.512406	-2.03099	0.0422563
1:246744108:A:G	G	A	71726	1.27448	0.109912	2.20667	0.0273373
1:246857753:C:G	G	C	72024	0.590512	0.248426	-2.12042	0.033971
1:246861258:G:C	C	G	72024	2.91843	0.52797	2.02861	0.0424977
1:246904025:T:C	C	T	72022	3.20301	0.523678	2.22291	0.0262217
1:247101054:T:C	C	T	72024	1.24068	0.0924706	2.33217	0.0196917
1:247157018:C:T	T	C	72023	0.113247	1.05572	-2.06322	0.039092
1:247300748:G:A	A	G	72024	4.82419	0.655054	2.40231	0.0162919
1:247322783:T:G	G	T	72022	0.870084	0.0601911	-2.31205	0.0207748
1:247329562:C:G	G	C	72024	0.323931	0.574402	-1.96243	0.0497123
1:247424386:A:G	G	A	72024	3.58228	0.510211	2.50092	0.012387
1:247605905:T:G	G	T	72023	7.30831	0.767698	2.59088	0.00957319
1:247606110:C:A	A	C	72024	1.90168	0.29599	2.17149	0.0298944
1:247672917:A:G	G	A	72024	0.467465	0.349447	-2.1761	0.029548
1:247712463:A:G	G	A	72022	0.171025	0.764877	-2.3088	0.0209547
1:247841485:G:A	A	G	72024	4.05211	0.655371	2.13503	0.0327584
1:247949513:A:G	G	A	71793	2.17404	0.295213	2.6306	0.00852355
1:247966137:C:T	T	C	72023	0.368046	0.439305	-2.27529	0.0228882
1:247966173:G:A	A	G	72023	2.18534	0.39802	1.96415	0.0495132
1:248061276:T:C	C	T	70576	0.799826	0.0899595	-2.48291	0.0130315
1:248145805:C:G	G	C	72017	1.22137	0.0972748	2.05575	0.0398064
1:248180661:A:T	T	A	72024	0.206604	0.782861	-2.01435	0.0439733
1:248180884:C:T	T	C	72020	2.17493	0.262926	2.95519	0.0031248
1:248203330:G:T	T	G	72024	0.723813	0.155661	-2.07646	0.0378516
1:248273036:G:A	A	G	72024	0.265884	0.500246	-2.64808	0.00809493
1:248273610:T:C	C	T	69017	1.20775	0.0882872	2.13801	0.0325159
1:248361798:G:A	A	G	68733	0.607282	0.222312	-2.24352	0.0248631
1:248388023:C:T	T	C	72024	1.33225	0.145143	1.97646	0.0481025
1:248473420:G:T	T	G	71987	1.66829	0.240964	2.12395	0.033674
1:248473453:G:A	A	G	71953	0.323385	0.433407	-2.60474	0.00919445
1:248474296:C:T	T	C	72010	3.24933	0.587719	2.00513	0.0449496
1:248488748:C:T	T	C	71945	1.87252	0.296147	2.11815	0.0341627
1:248573962:G:A	A	G	71706	2.06193	0.352646	2.05203	0.0401667
1:248574655:C:T	T	C	71982	0.152382	0.755023	-2.4918	0.0127097
1:248626730:C:T	T	C	72023	0.330952	0.498202	-2.21955	0.0264493
1:248626731:A:T	T	A	72024	0.326679	0.509915	-2.19405	0.0282318
1:248650682:A:G	G	A	71994	4.79015	0.792952	1.97561	0.0481993
1:248916781:G:A	A	G	72024	4.76398	0.7831	1.99347	0.0462103
2:253112:T:C	C	T	71972	0.410138	0.292525	-3.04678	0.00231305
2:672826:G:A	A	G	72024	0.300632	0.459538	-2.61538	0.0089127
2:1165590:G:A	A	G	72024	3.74632	0.520452	2.53774	0.0111571
2:1456113:A:G	G	A	72024	2.4367	0.371296	2.39875	0.0164512
2:1644636:C:T	T	C	72024	0.162025	0.759157	-2.3974	0.0165119
2:1648959:C:T	T	C	72012	1.17444	0.0784967	2.04839	0.040522
2:1653588:C:T	T	C	72023	0.448424	0.375916	-2.1335	0.0328837
2:1680222:G:A	A	G	72024	5.14164	0.655292	2.49869	0.0124653
2:1923240:T:C	C	T	72024	9.59911	1.05628	2.14117	0.0322604
2:3257324:T:C	C	T	72024	2.05482	0.361144	1.99419	0.0461317
2:3387804:A:G	G	A	72023	5.44758	0.643277	2.63521	0.00840846
2:3401852:G:T	T	G	72022	1.7254	0.22928	2.37901	0.0173591
2:3703824:G:T	T	G	72024	9.74343	1.07683	2.11417	0.0345008
2:6849938:C:T	T	C	72023	0.782296	0.125263	-1.96004	0.0499907
2:6865110:G:A	A	G	72024	0.370588	0.470319	-2.11062	0.0348048
2:6865221:G:A	A	G	72024	1.37462	0.150175	2.11871	0.034115
2:9407531:G:A	A	G	72022	1.95147	0.307604	2.17353	0.0297406
2:9543235:T:C	C	T	72020	0.849476	0.0750882	-2.17259	0.029811
2:9904926:G:A	A	G	72023	0.356496	0.511991	-2.01455	0.0439521
2:9954974:C:G	G	C	72022	2.69478	0.427958	2.31639	0.0205372
2:10048414:G:A	A	G	72024	0.491021	0.336327	-2.11481	0.034446
2:10048467:C:T	T	C	72024	3.70399	0.514967	2.54271	0.0109997
2:10065925:G:A	A	G	72024	11.9448	1.05768	2.34505	0.0190247
2:10127144:C:T	T	C	72023	9.05346	1.06405	2.07052	0.0384033
2:10771871:T:C	C	T	72024	20.4774	1.53314	1.96937	0.0489104
2:10777707:T:A	A	T	72024	0.241563	0.641842	-2.21336	0.026873
2:10778596:G:A	A	G	72023	9.40305	1.06432	2.1056	0.0352392
2:11595340:G:A	A	G	72024	0.113049	1.05554	-2.06523	0.0389016
2:11618696:G:T	T	G	72024	5.52002	0.785196	2.17574	0.0295748
2:11625252:G:A	A	G	72024	1.28536	0.125252	2.00427	0.0450409
2:15309182:C:T	T	C	72022	9.00005	1.06452	2.06405	0.039013
2:15330651:C:T	T	C	72024	23.2957	1.52438	2.06528	0.0388969
2:15379690:C:T	T	C	72024	0.63724	0.225245	-2.00053	0.0454434
2:15536489:T:G	G	T	72024	0.386577	0.412544	-2.30382	0.0212328
2:15629663:A:T	T	A	72020	0.244252	0.557995	-2.52611	0.0115333
2:15945555:C:T	T	C	72022	6.20215	0.63445	2.87634	0.00402312
2:15945795:C:G	G	C	72024	0.436609	0.355163	-2.33334	0.0196302
2:17816640:C:T	T	C	72024	0.194204	0.771813	-2.12337	0.0337229
2:18587104:G:A	A	G	72024	2.82606	0.529317	1.96268	0.0496831
2:20624853:T:G	G	T	72024	0.631253	0.227485	-2.02233	0.0431427
2:20740199:G:A	A	G	72016	3.05293	0.529338	2.10848	0.0349893
2:21001771:A:G	G	A	72024	0.449019	0.315834	-2.53516	0.0112396
2:21007462:G:A	A	G	72024	0.389509	0.415339	-2.27012	0.0232004
2:21009583:A:T	T	A	72024	0.62815	0.211676	-2.19664	0.0280464
2:21014566:A:T	T	A	72024	0.661974	0.205888	-2.00366	0.0451064
2:21019754:C:T	T	C	72024	0.173475	0.762226	-2.29817	0.0215522
2:21023036:C:T	T	C	72023	2.05774	0.333747	2.16213	0.0306078
2:21028495:G:A	A	G	72021	6.79881	0.772539	2.4811	0.0130978
2:23642503:C:T	T	C	72024	0.109594	1.05155	-2.10258	0.0355022
2:24031156:T:C	C	T	72018	0.118704	1.05894	-2.01251	0.0441663
2:24037990:G:A	A	G	72023	0.861848	0.075096	-1.97982	0.0477242
2:24039407:C:T	T	C	72024	1.83402	0.240673	2.52006	0.0117334
2:24077647:G:C	C	G	72024	0.205507	0.771096	-2.05198	0.0401715
2:24079505:G:C	C	G	72024	1.97722	0.341116	1.99841	0.0456719
2:24205271:C:T	T	C	72024	4.92049	0.80812	1.97175	0.0486386
2:24298784:G:A	A	G	72022	0.509479	0.334531	-2.01586	0.0438148
2:24828085:T:C	C	T	72024	0.0930397	1.04651	-2.26918	0.0232572
2:25161599:C:A	A	C	71995	2.97826	0.535063	2.03964	0.0413859
2:25388270:G:A	A	G	72024	3.927	0.669587	2.04287	0.0410657
2:25531474:C:T	T	C	72023	0.762808	0.133563	-2.02712	0.0426501
2:25607313:C:T	T	C	72024	0.567772	0.213471	-2.65159	0.00801149
2:25628238:T:C	C	T	72024	0.100315	1.04778	-2.19458	0.0281941
2:25742184:G:C	C	G	72024	0.495538	0.351014	-2.00024	0.0454747
2:26273668:C:T	T	C	72000	1.86073	0.300198	2.06854	0.0385895
2:26311377:G:A	A	G	72024	0.844865	0.0843904	-1.99761	0.0457595
2:26314449:T:C	C	T	72024	0.828839	0.0706281	-2.658	0.00786054
2:26444724:C:T	T	C	72023	1.66723	0.258105	1.98045	0.0476535
2:26453543:A:C	C	A	72024	2.90038	0.395791	2.69041	0.00713636
2:26455142:C:G	G	C	72023	0.574242	0.229091	-2.42133	0.0154637
2:26476146:C:T	T	C	72024	1.67612	0.243526	2.12084	0.0339351
2:26480949:G:A	A	G	72024	0.250779	0.558377	-2.47715	0.0132437
2:26519092:C:T	T	C	72023	3.24373	0.518688	2.26865	0.0232893
2:26575978:G:T	T	G	72024	8.96377	1.06598	2.05744	0.0396437
2:27034204:A:G	G	A	72024	0.240814	0.643905	-2.21109	0.0270298
2:27038197:G:A	A	G	72024	0.376709	0.471644	-2.06996	0.0384565
2:27130667:G:A	A	G	72024	2.54212	0.435381	2.14295	0.0321174
2:27132333:G:A	A	G	72023	2.11517	0.313602	2.38881	0.0169033
2:27222302:A:G	G	A	72024	1.78766	0.28563	2.03378	0.0419738
2:27238525:G:A	A	G	72024	8.5985	1.07338	2.0045	0.045017
2:27256512:G:A	A	G	72024	1.75535	0.192005	2.93048	0.00338436
2:27326785:G:A	A	G	72024	3.27834	0.58038	2.04579	0.0407767
2:27333646:T:G	G	T	72003	9.68172	1.06668	2.12832	0.0333103
2:27367462:C:T	T	C	72024	0.256106	0.635819	-2.14238	0.0321631
2:27378478:C:T	T	C	72000	5.01865	0.786157	2.05196	0.0401739
2:27378541:C:G	G	C	72024	3.39954	0.473859	2.58229	0.00981478
2:27454019:C:T	T	C	72024	1.92049	0.245783	2.65511	0.00792837
2:27454597:A:C	C	A	72024	6.30145	0.627641	2.93285	0.00335861
2:27457879:G:C	C	G	72024	2.19548	0.393752	1.9972	0.0458038
2:27463104:C:T	T	C	72024	1.70764	0.193176	2.77008	0.00560428
2:27627061:D:2	G	GTC	72024	1.14653	0.0572469	2.38863	0.0169111
2:27657558:D:2	A	ACT	72023	4.03934	0.565688	2.46794	0.0135895
2:28338463:A:G	G	A	72024	0.813637	0.0949411	-2.17231	0.0298325
2:28590033:G:A	A	G	72017	0.756907	0.128042	-2.17518	0.0296167
2:28632998:C:A	A	C	72016	3.06419	0.528648	2.1182	0.0341579
2:28902110:C:T	T	C	72023	1.27542	0.113299	2.14718	0.0317787
2:28941521:A:G	G	A	72024	0.658962	0.185536	-2.24803	0.0245744
2:28942316:C:G	G	C	72024	2.56046	0.431642	2.17816	0.0293943
2:29011465:G:A	A	G	72023	2.43743	0.356111	2.50188	0.0123537
2:29014559:A:G	G	A	72023	0.44041	0.30717	-2.66969	0.00759213
2:29017184:G:C	C	G	72024	1.19482	0.0834883	2.13194	0.0330117
2:29036686:A:G	G	A	72023	1.95918	0.342134	1.96568	0.0493358
2:29051933:G:A	A	G	72024	1.83272	0.285016	2.1255	0.0335447
2:29064997:C:T	T	C	72024	1.1778	0.0686781	2.38288	0.0171777
2:29074060:G:T	T	G	72024	3.49004	0.58066	2.15257	0.0313523
2:29131383:A:G	G	A	72024	2.06322	0.364623	1.98635	0.0469949
2:30738258:G:A	A	G	72024	0.125557	1.05695	-1.96319	0.0496244
2:30741916:C:T	T	C	72024	3.04951	0.530563	2.10151	0.0355964
2:30764175:G:C	C	G	71994	1.20815	0.0755748	2.50201	0.0123489
2:31266514:G:A	A	G	72024	0.11683	1.05645	-2.03231	0.0421227
2:31383002:G:A	A	G	72024	1.71788	0.26003	2.08087	0.0374454
2:31398609:C:T	T	C	72024	0.199057	0.7675	-2.10315	0.0354531
2:31398642:T:A	A	T	72022	0.116388	1.05221	-2.0441	0.0409436
2:32087560:G:A	A	G	71998	0.598963	0.146355	-3.50214	0.000461537
2:32154380:A:C	C	A	72021	1.59552	0.172374	2.71039	0.00672041
2:32395556:G:A	A	G	72024	4.80094	0.782755	2.00422	0.0450465
2:32415840:A:G	G	A	72023	0.11423	1.05645	-2.05361	0.0400131
2:32758421:C:T	T	C	72024	4.50536	0.654519	2.29981	0.0214593
2:32787106:A:T	T	A	72024	0.564941	0.26436	-2.16006	0.030768
2:32947681:C:A	A	C	72024	0.595109	0.239399	-2.16797	0.0301613
2:33280113:G:A	A	G	72024	0.359148	0.473778	-2.16139	0.030665
2:33347499:G:A	A	G	72024	0.777061	0.0877873	-2.87327	0.00406241
2:33363486:C:T	T	C	72024	4.30554	0.653801	2.23295	0.0255524
2:33595539:G:A	A	G	72023	0.646151	0.21393	-2.04142	0.0412092
2:36522130:G:A	A	G	72023	9.92533	1.07015	2.14464	0.031982
2:36754938:C:G	G	C	72024	8.87435	1.06287	2.05402	0.0399738
2:36805653:T:A	A	T	72024	0.706001	0.139092	-2.50293	0.0123171
2:37008688:C:T	T	C	72016	2.24487	0.38642	2.09266	0.0363795
2:37079234:T:C	C	T	72018	3.16573	0.530981	2.17029	0.0299846
2:37179568:C:T	T	C	72023	13.8364	1.04265	2.51984	0.011741
2:37223250:A:T	T	A	72024	0.771176	0.095537	-2.71977	0.00653269
2:37286221:T:C	C	T	72024	1.23376	0.0988834	2.12438	0.0336382
2:37645984:C:T	T	C	72024	2.24042	0.284278	2.83759	0.0045455
2:37952202:G:A	A	G	72021	1.67273	0.237374	2.16728	0.0302137
2:38310424:C:A	A	C	72024	0.123185	1.0581	-1.97907	0.0478077
2:38675965:C:G	G	C	72022	0.235842	0.640273	-2.25621	0.0240574
2:38861308:G:C	C	G	72024	0.180951	0.762709	-2.24139	0.0250006
2:38861644:T:C	C	T	72020	0.859521	0.0715662	-2.11524	0.0344094
2:38862214:C:T	T	C	72024	0.121465	1.0572	-1.99406	0.0461454
2:39288124:A:C	C	A	72023	3.9266	0.574616	2.38033	0.0172973
2:39307946:A:T	T	A	72018	3.03361	0.48164	2.30411	0.0212164
2:42261207:G:A	A	G	72023	3.69485	0.662169	1.97373	0.0484127
2:42763449:G:A	A	G	72024	0.389628	0.476898	-1.97644	0.0481047
2:43344138:G:A	A	G	72022	0.851738	0.0544388	-2.94784	0.00320004
2:43344221:T:C	C	T	72024	0.572274	0.283464	-1.96899	0.0489541
2:43710059:C:T	T	C	72003	1.43919	0.159746	2.27912	0.02266
2:43787183:A:G	G	A	72017	0.452997	0.343328	-2.30645	0.0210853
2:43852403:G:A	A	G	72024	0.191392	0.770493	-2.14594	0.0318779
2:43875302:G:A	A	G	72024	24.6321	1.53868	2.08234	0.0373116
2:43943739:C:T	T	C	72024	0.102869	1.05004	-2.16591	0.0303182
2:43948524:I:1	GA	G	71759	11.5696	1.05134	2.32882	0.0198684
2:43995941:C:T	T	C	72020	0.619686	0.222015	-2.15545	0.0311268
2:44230472:A:T	T	A	72024	3.16536	0.587303	1.96196	0.0497667
2:44339190:T:G	G	T	72024	0.12154	1.05787	-1.99222	0.0463466
2:45008864:G:T	T	G	72024	5.67541	0.771964	2.24899	0.024513
2:45413118:T:C	C	T	72024	0.397164	0.4447	-2.07647	0.0378505
2:45547555:G:A	A	G	72023	2.62968	0.384516	2.51449	0.0119205
2:46479626:C:T	T	C	72024	0.26231	0.555616	-2.40855	0.0160161
2:46480456:G:C	C	G	72023	1.37224	0.0994219	3.18285	0.00145833
2:46956978:G:T	T	G	72024	8.2443	1.07317	1.9657	0.0493335
2:47060874:G:A	A	G	72024	4.08145	0.662031	2.12445	0.0336322
2:47369510:C:T	T	C	72024	0.782134	0.124782	-1.96926	0.048923
2:47369650:I:7	GCCCCCGA	G	71997	0.208935	0.626228	-2.50026	0.0124103
2:47905551:I:6	GGCTGCT	G	69858	2.53111	0.455503	2.03875	0.0414747
2:48362663:A:G	G	A	72021	0.245386	0.552374	-2.54343	0.0109771
2:48471148:A:G	G	A	72024	2.25496	0.310108	2.62209	0.00873921
2:48581444:C:A	A	C	72024	2.54911	0.353927	2.64389	0.00819593
2:48582297:G:T	T	G	72023	2.26362	0.39755	2.05501	0.0398784
2:50506555:G:A	A	G	72024	2.22141	0.383082	2.08348	0.0372077
2:50619937:G:A	A	G	71890	1.31764	0.120966	2.28033	0.0225884
2:51027525:A:T	T	A	72024	0.210685	0.773073	-2.01454	0.0439526
2:53700334:T:G	G	T	72024	16.3301	1.03434	2.70027	0.00692824
2:53714483:T:C	C	T	72024	3.27898	0.574588	2.06676	0.0387571
2:53853663:A:G	G	A	72023	0.521179	0.28474	-2.28862	0.0221012
2:53923334:C:T	T	C	72024	0.373576	0.475202	-2.07203	0.0382625
2:54135454:T:A	A	T	72018	3.90704	0.660637	2.06283	0.039129
2:54255131:G:A	A	G	72024	5.1113	0.777851	2.09738	0.0359596
2:54853708:A:G	G	A	72024	2.12194	0.364377	2.06471	0.0389506
2:54891151:G:A	A	G	71949	1.39182	0.145975	2.26486	0.023521
2:54964080:A:T	T	A	72024	0.11341	1.05658	-2.06018	0.0393817
2:55025961:G:A	A	G	72024	0.299346	0.462807	-2.60617	0.00915606
2:55181661:G:T	T	G	72019	0.288145	0.568776	-2.18767	0.0286939
2:55243591:T:C	C	T	72023	3.17693	0.445266	2.59601	0.0094312
2:55318874:G:T	T	G	72024	0.563525	0.233321	-2.45817	0.0139647
2:58232097:G:A	A	G	72021	1.18766	0.0743072	2.31446	0.0206425
2:60461249:T:C	C	T	72024	0.452368	0.400405	-1.98114	0.0475754
2:60948052:T:C	C	T	72024	0.460178	0.378915	-2.04832	0.0405282
2:61071637:G:A	A	G	72021	4.95283	0.638715	2.50496	0.0122464
2:61097712:A:G	G	A	72019	1.9699	0.342402	1.98008	0.0476941
2:61280252:C:T	T	C	72003	0.705704	0.172534	-2.02024	0.0433587
2:61314687:A:G	G	A	72024	0.258415	0.648023	-2.08818	0.0367816
2:61370541:T:C	C	T	72024	9.07724	1.06326	2.07453	0.0380301
2:61840510:T:C	C	T	72024	0.355552	0.520908	-1.98516	0.0471271
2:62831106:D:3	A	AGAT	72022	2.49976	0.460614	1.98908	0.0466928
2:63913259:C:G	G	C	72021	0.350433	0.471231	-2.22521	0.0260674
2:64553123:A:G	G	A	72024	2.1703	0.324689	2.38649	0.0170102
2:65072058:G:A	A	G	72024	4.02003	0.662102	2.10132	0.0356128
2:65268730:G:A	A	G	72023	4.76617	0.794927	1.96439	0.0494854
2:68157929:C:T	T	C	72023	0.406321	0.444144	-2.02775	0.0425859
2:69509406:C:T	T	C	72024	9.73553	1.05835	2.15032	0.0315302
2:69519166:G:A	A	G	72024	1.7422	0.235684	2.35549	0.0184982
2:69542597:T:C	C	T	72024	0.464223	0.376666	-2.03732	0.0416178
2:70227812:A:G	G	A	72016	9.25956	1.05656	2.10651	0.0351598
2:70683763:G:A	A	G	72024	0.123182	1.0567	-1.98173	0.047509
2:70690899:C:T	T	C	72024	8.4292	1.07327	1.98618	0.0470137
2:70785426:T:C	C	T	72021	3.05678	0.530224	2.10734	0.0350884
2:70787688:C:G	G	C	72024	2.13968	0.374204	2.03274	0.0420792
2:70958378:G:A	A	G	72024	6.74798	0.622616	3.06648	0.00216593
2:70958400:G:A	A	G	69636	2.43307	0.314859	2.82398	0.00474317
2:70985034:T:C	C	T	72024	9.98909	1.06455	2.16194	0.0306231
2:71276753:C:T	T	C	72019	1.34854	0.0941189	3.1771	0.00148756
2:71364210:G:A	A	G	72024	1.46193	0.189811	2.00073	0.0454214
2:71398734:C:A	A	C	72022	1.35747	0.0952678	3.20804	0.00133643
2:71569911:A:T	T	A	72022	1.242	0.10988	1.97237	0.0485671
2:72917925:C:T	T	C	72015	4.83517	0.643398	2.44936	0.0143109
2:73080677:C:T	T	C	72024	0.369843	0.411742	-2.41578	0.0157017
2:73088263:C:G	G	C	72024	0.366165	0.512436	-1.96058	0.0499282
2:73088905:C:T	T	C	72024	0.111827	1.04673	-2.09299	0.0363497
2:73221841:C:T	T	C	72019	2.65379	0.451268	2.16277	0.030559
2:73221884:A:G	G	A	72022	0.305582	0.57262	-2.07038	0.0384172
2:73222774:G:A	A	G	72024	0.193102	0.778185	-2.1133	0.0345754
2:73252679:A:G	G	A	72024	3.50117	0.524556	2.38887	0.0169001
2:73264495:C:T	T	C	72024	0.469082	0.26737	-2.8312	0.00463744
2:73291874:I:3	GGGC	G	72024	0.0917008	1.04016	-2.29698	0.0216199
2:73424639:C:T	T	C	72024	0.161386	0.755141	-2.41539	0.0157185
2:73450755:G:C	C	G	72021	0.353317	0.47423	-2.19385	0.0282461
2:73452547:A:G	G	A	72024	0.317561	0.505136	-2.27085	0.0231562
2:73491065:D:3	A	ACTC	72022	4.17393	0.661975	2.15848	0.0308909
2:73559061:A:G	G	A	72024	2.60287	0.351189	2.72393	0.00645106
2:73641181:G:C	C	G	72024	2.27859	0.397759	2.07049	0.0384066
2:73813977:A:G	G	A	72024	0.341469	0.433847	-2.47667	0.0132613
2:74047839:A:G	G	A	72024	0.294616	0.565294	-2.16185	0.0306298
2:74100548:A:G	G	A	72024	1.27887	0.11985	2.05239	0.0401317
2:74232605:G:C	C	G	72024	1.77897	0.237722	2.42315	0.0153864
2:74239352:G:A	A	G	72021	3.63811	0.523687	2.4661	0.0136593
2:74414726:G:A	A	G	72024	9.46265	1.07161	2.09717	0.0359782
2:74457807:C:G	G	C	72024	3.68755	0.660109	1.97689	0.048054
2:74461963:C:T	T	C	72024	0.52882	0.252136	-2.52684	0.0115094
2:74462600:C:T	T	C	72024	5.64221	0.777727	2.22479	0.0260956
2:74462951:G:A	A	G	72024	0.383907	0.471345	-2.03111	0.0422437
2:74491541:C:A	A	C	72021	0.592318	0.239645	-2.18536	0.0288621
2:74492404:C:T	T	C	72024	5.15107	0.551575	2.97186	0.00296002
2:74518551:C:G	G	C	72024	0.15636	0.759196	-2.44416	0.0145191
2:74523524:C:T	T	C	72018	8.20932	1.07155	1.9647	0.0494488
2:74529456:C:A	A	C	72024	0.309726	0.459002	-2.55351	0.0106643
2:74550220:G:A	A	G	72008	0.187245	0.770678	-2.17385	0.0297166
2:74874394:C:T	T	C	72024	1.45268	0.126985	2.94057	0.00327611
2:74958681:I:6	TGGCGGC	T	71940	0.298051	0.459268	-2.6357	0.00839648
2:75518117:G:T	T	G	72024	0.244859	0.552055	-2.54879	0.0108097
2:79086413:C:G	G	C	72023	20.5773	1.53113	1.97513	0.0482536
2:84441297:G:A	A	G	72024	0.290676	0.56597	-2.18306	0.0290313
2:84547565:G:A	A	G	72024	3.01846	0.448122	2.46528	0.0136907
2:84552939:D:3	C	CAAG	72009	0.641614	0.179669	-2.46992	0.0135142
2:84577362:G:A	A	G	72021	2.87026	0.528026	1.99687	0.0458391
2:84670422:G:A	A	G	72014	0.498973	0.351827	-1.97598	0.0481575
2:84710294:G:A	A	G	72024	8.34812	1.07359	1.97659	0.0480883
2:84762944:C:T	T	C	72013	0.205888	0.772899	-2.0448	0.0408748
2:84813079:C:T	T	C	72022	1.56961	0.167946	2.68434	0.00726726
2:84824041:C:G	G	C	72024	8.23477	1.07147	1.96773	0.0490987
2:85343340:C:T	T	C	72003	0.677892	0.136688	-2.84419	0.00445247
2:85344057:G:A	A	G	72016	1.83061	0.231295	2.61419	0.00894386
2:85344711:G:A	A	G	72024	0.102391	1.05189	-2.16653	0.0302707
2:85368740:T:G	G	T	72024	0.70995	0.138543	-2.47259	0.0134137
2:85611754:G:A	A	G	72024	3.01782	0.447674	2.46727	0.0136146
2:85844431:A:C	C	A	72024	3.72335	0.661907	1.98611	0.0470206
2:86210487:A:G	G	A	72023	21.7997	1.54932	1.98919	0.04668
2:86529386:C:T	T	C	72024	5.7437	0.777499	2.24837	0.0245528
2:86612244:C:G	G	C	72024	0.378078	0.36753	-2.64647	0.00813372
2:87783061:D:3	C	CTCT	72012	2.97723	0.480932	2.2685	0.0232987
2:88106459:C:G	G	C	72024	2.89851	0.537069	1.98149	0.0475364
2:88185920:C:T	T	C	72024	4.49486	0.654615	2.2959	0.0216814
2:94871641:C:T	T	C	72024	0.843438	0.0831194	-2.04849	0.0405122
2:95087563:C:T	T	C	72024	1.63823	0.205733	2.3993	0.0164265
2:95275974:G:A	A	G	72024	5.48557	0.77796	2.18793	0.0286747
2:95279951:A:G	G	A	72024	0.651038	0.203111	-2.11307	0.0345951
2:95285114:A:T	T	A	72024	1.53823	0.216817	1.98616	0.0470153
2:95287444:G:A	A	G	72024	0.5336	0.279526	-2.24705	0.0246367
2:95594429:C:G	G	C	71982	2.22703	0.374136	2.14005	0.0323511
2:96284585:C:T	T	C	72017	0.777449	0.100772	-2.49808	0.0124868
2:96327479:T:C	C	T	72024	0.375026	0.436789	-2.24539	0.0247431
2:96498336:C:T	T	C	72024	0.122861	1.06287	-1.97268	0.0485321
2:96552162:C:T	T	C	72024	3.522	0.596239	2.11162	0.0347194
2:96552334:A:G	G	A	72019	2.45965	0.432431	2.0813	0.0374061
2:96604321:C:T	T	C	72024	3.77229	0.574841	2.30965	0.0209075
2:96700352:C:G	G	C	72024	0.112127	1.0531	-2.07778	0.0377292
2:96866414:G:A	A	G	72024	3.78886	0.511621	2.60361	0.00922463
2:96923537:C:T	T	C	72024	0.808763	0.0746487	-2.84331	0.00446476
2:97164399:I:1	TA	T	72022	0.109727	1.05345	-2.09763	0.035938
2:97181618:G:C	C	G	72024	0.175169	0.758371	-2.29704	0.0216166
2:97191126:D:1	A	AG	72024	0.266122	0.643102	-2.05846	0.0395459
2:97196717:G:C	C	G	72017	3.24375	0.585741	2.00896	0.0445415
2:97198616:A:C	C	A	72015	3.41728	0.525232	2.33962	0.0193033
2:97200351:C:A	A	C	71859	1.41701	0.150962	2.30884	0.0209526
2:97241347:A:C	C	A	71929	4.41313	0.643323	2.30768	0.021017
2:97737649:A:G	G	A	72024	2.94492	0.477604	2.26146	0.0237309
2:97757298:G:A	A	G	72024	2.89981	0.529408	2.01101	0.0443245
2:97814374:T:A	A	T	72024	0.587471	0.237325	-2.24135	0.0250035
2:98397119:A:C	C	A	72024	1.90431	0.260122	2.47621	0.0132786
2:98554449:G:A	A	G	72024	1.18707	0.0757716	2.26319	0.0236238
2:98794570:A:C	C	A	72024	4.65906	0.784625	1.96121	0.0498546
2:99104111:T:C	C	T	72024	3.39545	0.587347	2.08128	0.037408
2:99194851:G:A	A	G	72002	1.12087	0.0540953	2.10935	0.0349146
2:99402665:C:T	T	C	72024	4.87509	0.794028	1.99507	0.0460357
2:99582935:C:G	G	C	72022	0.160343	0.760055	-2.4083	0.0160271
2:100295489:G:A	A	G	72022	3.08109	0.421205	2.67158	0.00754946
2:100393408:A:G	G	A	72024	0.326571	0.399523	-2.80111	0.00509278
2:100393576:G:A	A	G	72022	0.310693	0.502547	-2.32605	0.020016
2:100406686:C:T	T	C	72024	0.413387	0.448091	-1.97141	0.0486767
2:100566557:C:T	T	C	72023	1.20249	0.0902457	2.04328	0.0410248
2:101308525:C:T	T	C	72024	0.318179	0.573134	-1.99804	0.0457127
2:102174614:G:A	A	G	72023	10.8631	1.05696	2.25683	0.0240186
2:102340255:C:T	T	C	72018	2.46147	0.390586	2.30618	0.0211008
2:102372066:C:T	T	C	72016	0.744339	0.0731483	-4.03645	5.42666e-05
2:102424242:A:G	G	A	72024	0.847484	0.0658137	-2.51443	0.0119226
2:102450919:C:A	A	C	72024	1.27167	0.112602	2.13434	0.0328148
2:102450920:T:A	A	T	72024	1.27167	0.112602	2.13434	0.0328148
2:102704665:G:A	A	G	72024	0.806796	0.109073	-1.96826	0.049038
2:102723771:T:C	C	T	72024	0.111257	1.05364	-2.08412	0.0371491
2:105373605:G:C	C	G	72024	0.272341	0.56207	-2.31413	0.0206608
2:106423154:A:T	T	A	71994	0.108066	1.05178	-2.11548	0.0343893
2:106423835:C:T	T	C	72024	3.47036	0.514239	2.41961	0.0155371
2:106424969:C:T	T	C	72024	0.296399	0.564968	-2.15242	0.0313643
2:107871440:C:T	T	C	71710	0.28776	0.561184	-2.21965	0.0264428
2:108300914:T:G	G	T	72024	0.252053	0.552056	-2.49634	0.0125483
2:108308415:A:G	G	A	72024	0.316093	0.401332	-2.86974	0.00410808
2:108308464:A:C	C	A	72023	4.9699	0.785646	2.04087	0.0412641
2:108487705:C:A	A	C	72022	1.66747	0.242514	2.10837	0.0349987
2:108655105:A:G	G	A	72023	0.650607	0.162595	-2.64369	0.00820077
2:108748943:C:T	T	C	72024	0.28975	0.5656	-2.19013	0.0285148
2:108763801:C:T	T	C	72024	0.249271	0.647523	-2.14543	0.0319188
2:108771817:A:G	G	A	72024	0.589504	0.203006	-2.60324	0.00923477
2:108783829:G:T	T	G	72023	0.265757	0.64802	-2.04496	0.0408593
2:108786835:G:C	C	G	72023	0.395882	0.442023	-2.09636	0.0360503
2:108816029:A:C	C	A	72024	1.66738	0.242515	2.10814	0.0350186
2:108816053:C:T	T	C	72023	1.89889	0.312164	2.05426	0.0399504
2:108907920:G:T	T	G	72024	3.17671	0.482176	2.39715	0.0165234
2:108929289:G:A	A	G	72023	3.7426	0.652761	2.02184	0.0431925
2:109398929:G:A	A	G	72023	12.2615	1.04733	2.39319	0.0167026
2:109436916:C:T	T	C	72024	1.22868	0.0979029	2.10348	0.0354239
2:109449247:C:T	T	C	72024	8.33939	1.0545	2.01137	0.0442864
2:109613823:G:A	A	G	72023	0.809178	0.104029	-2.03536	0.0418142
2:110091738:G:A	A	G	72020	2.22796	0.358201	2.23642	0.0253243
2:111782501:G:C	C	G	71982	0.37199	0.470653	-2.1011	0.0356325
2:111831345:C:T	T	C	72024	1.15624	0.0711493	2.04045	0.0413053
2:111850856:T:C	C	T	72024	0.758514	0.122338	-2.25926	0.0238671
2:111982958:C:T	T	C	72024	1.57275	0.182664	2.47899	0.0131756
2:112316497:G:C	C	G	72001	0.64929	0.202597	-2.1317	0.0330316
2:112324284:T:A	A	T	72024	2.34302	0.431007	1.97546	0.0482155
2:112738998:C:T	T	C	72024	2.93089	0.448386	2.39817	0.0164773
2:112917153:C:G	G	C	72024	2.9262	0.492509	2.18007	0.0292521
2:112918606:C:T	T	C	72024	4.99506	0.795497	2.02194	0.0431822
2:113062148:A:G	G	A	72020	0.378495	0.438084	-2.21773	0.0265733
2:113075183:G:A	A	G	72024	0.375903	0.438927	-2.22913	0.0258051
2:113462485:C:T	T	C	72009	0.796785	0.099073	-2.29296	0.0218504
2:115777280:G:A	A	G	72023	5.30833	0.776752	2.14905	0.0316306
2:115780953:A:G	G	A	72020	0.109757	1.05489	-2.09451	0.0362144
2:115842274:C:T	T	C	72024	0.0952898	1.05308	-2.23233	0.025593
2:117986015:G:C	C	G	72024	0.468492	0.378174	-2.005	0.0449635
2:118847044:C:A	A	C	72024	1.59091	0.214722	2.16235	0.0305915
2:119367374:A:G	G	A	72024	0.359687	0.515235	-1.98457	0.0471921
2:119605221:G:C	C	G	72024	8.85434	1.07417	2.03033	0.0423233
2:119615705:G:T	T	G	71994	0.110303	1.05296	-2.09365	0.0362914
2:120221988:A:G	G	A	72024	0.252847	0.55283	-2.48715	0.0128771
2:120222001:C:T	T	C	72022	0.0979678	1.04908	-2.21444	0.0267988
2:120222727:T:A	A	T	72024	1.63496	0.205011	2.39799	0.0164853
2:120988952:C:G	G	C	72024	0.429128	0.421016	-2.00943	0.0444917
2:120990304:G:A	A	G	72024	0.312747	0.566751	-2.05092	0.0402751
2:120990542:G:A	A	G	72024	1.50486	0.175316	2.33122	0.0197419
2:121234126:T:C	C	T	72024	1.22748	0.0895393	2.28908	0.0220749
2:121367716:G:A	A	G	72024	0.344809	0.473726	-2.24764	0.0245994
2:121528687:G:A	A	G	72024	0.756054	0.142598	-1.96106	0.0498716
2:121728493:G:A	A	G	72003	0.1044	1.05085	-2.15019	0.0315399
2:124504302:C:T	T	C	72022	0.481877	0.333517	-2.18899	0.0285974
2:124647887:T:C	C	T	72024	2.67116	0.462357	2.12501	0.0335859
2:124869686:A:C	C	A	72023	1.30897	0.0968992	2.77857	0.00545992
2:127057529:G:A	A	G	72024	0.115701	1.05644	-2.04152	0.0411993
2:127566731:G:A	A	G	72024	0.626176	0.196516	-2.38211	0.0172137
2:127573949:G:A	A	G	72024	9.60119	1.06346	2.12691	0.0334274
2:127580805:G:A	A	G	72024	4.55607	0.642462	2.36039	0.0182557
2:127605853:C:G	G	C	72023	0.591008	0.252754	-2.08078	0.0374544
2:127607399:G:A	A	G	72024	10.7912	1.05587	2.25287	0.0242675
2:127612590:C:T	T	C	72024	8.78334	1.06239	2.04526	0.0408291
2:127629686:G:A	A	G	72024	5.56286	0.786791	2.18116	0.0291719
2:127635818:C:T	T	C	72024	0.383125	0.415279	-2.31024	0.0208751
2:127651504:G:A	A	G	72024	1.45059	0.164582	2.2601	0.0238148
2:127657431:C:T	T	C	72024	0.312113	0.571021	-2.03914	0.0414364
2:127709740:G:A	A	G	72024	8.59662	1.06392	2.02211	0.0431647
2:128268277:C:T	T	C	72024	0.735805	0.144456	-2.12376	0.0336901
2:130074378:G:A	A	G	72024	2.46367	0.408311	2.20825	0.0272272
2:130142196:G:A	A	G	71602	0.788701	0.100401	-2.36419	0.0180696
2:130144684:G:C	C	G	72024	0.406194	0.44541	-2.02269	0.0431055
2:130153703:C:G	G	C	72023	21.8174	1.53405	2.00953	0.0444812
2:130463640:G:T	T	G	72023	0.453216	0.401545	-1.97085	0.0487409
2:130463667:C:T	T	C	72024	0.268541	0.644469	-2.04006	0.0413446
2:130474391:D:1	C	CA	71578	0.465454	0.362412	-2.11015	0.0348458
2:130593026:C:T	T	C	71319	0.282589	0.37614	-3.35981	0.000779949
2:130611689:A:G	G	A	70295	1.59757	0.200171	2.34041	0.0192624
2:130611806:G:C	C	G	72007	0.214303	0.628757	-2.44986	0.0142911
2:130657276:T:G	G	T	72016	0.413814	0.370437	-2.38189	0.0172241
2:130729392:C:T	T	C	72024	0.19667	0.634003	-2.56501	0.0103172
2:131132918:C:T	T	C	72019	0.510468	0.262936	-2.55738	0.0105463
2:131223868:A:G	G	A	71999	2.5116	0.404113	2.27887	0.0226748
2:131263684:G:T	T	G	72024	26.2134	1.52021	2.14856	0.0316692
2:131264255:T:C	C	T	72012	4.07475	0.463219	3.03271	0.00242368
2:131264669:C:T	T	C	71637	0.529931	0.305597	-2.07793	0.0377159
2:131530764:C:T	T	C	71583	0.759392	0.0950072	-2.89701	0.00376737
2:131532731:G:C	C	G	72023	0.122364	1.05289	-1.99522	0.0460186
2:131532917:G:A	A	G	72024	1.63697	0.229049	2.15172	0.0314198
2:131533361:C:T	T	C	72024	1.81161	0.243727	2.43805	0.0147668
2:132782009:T:C	C	T	72024	2.43688	0.315054	2.82719	0.00469578
2:132783203:G:A	A	G	72024	2.15758	0.295668	2.60085	0.00929944
2:132783473:G:A	A	G	72024	0.356411	0.473903	-2.17697	0.0294829
2:134863519:C:T	T	C	72024	0.108266	1.04691	-2.12354	0.0337085
2:134986243:A:T	T	A	72021	0.100884	1.04663	-2.19159	0.028409
2:134986519:G:A	A	G	72024	1.41628	0.155216	2.24227	0.024944
2:134998884:A:T	T	A	72024	1.97159	0.285379	2.37873	0.0173722
2:135207747:C:T	T	C	72024	0.330879	0.431598	-2.56257	0.0103901
2:135350141:G:A	A	G	72024	4.0028	0.510473	2.71708	0.0065861
2:135715578:T:C	C	T	72023	0.579798	0.271733	-2.00593	0.0448641
2:135844679:C:T	T	C	72024	0.332833	0.512271	-2.14752	0.0317516
2:135868819:C:T	T	C	72024	1.62122	0.227794	2.12114	0.0339104
2:136115771:T:G	G	T	72024	2.79893	0.45771	2.24867	0.0245337
2:137450938:T:C	C	T	72024	0.101189	1.04333	-2.19564	0.0281179
2:138560809:G:A	A	G	72021	0.312659	0.570193	-2.03903	0.0414465
2:140450657:C:T	T	C	72009	0.210343	0.635323	-2.4539	0.0141318
2:140541800:C:T	T	C	72019	0.659541	0.181063	-2.29871	0.0215215
2:140541870:G:C	C	G	72022	2.0957	0.262632	2.8172	0.00484442
2:140867691:G:C	C	G	72024	0.277345	0.652422	-1.96574	0.0493281
2:140982185:G:T	T	G	72021	9.90372	1.06485	2.15327	0.0312971
2:143040429:D:7	T	TCTTTAAG	71978	0.396606	0.415309	-2.22681	0.0259601
2:143042161:A:G	G	A	72022	3.3865	0.525527	2.32109	0.0202818
2:144389415:I:1	GA	G	70431	0.205471	0.48906	-3.2357	0.00121344
2:144399046:G:A	A	G	72024	1.2797	0.0922993	2.672	0.00754006
2:148754081:A:G	G	A	72024	0.128695	0.75453	-2.71733	0.00658109
2:149582168:C:A	A	C	72024	2.896	0.486877	2.18398	0.0289635
2:151546364:C:T	T	C	72023	0.194271	0.761673	-2.15118	0.0314617
2:151565117:T:C	C	T	72011	0.639151	0.222024	-2.01607	0.0437932
2:151565722:C:T	T	C	72016	5.58822	0.638262	2.69585	0.00702083
2:151627050:G:C	C	G	72024	2.51641	0.427582	2.15826	0.0309077
2:151643247:T:C	C	T	72024	5.47425	0.784428	2.16725	0.0302154
2:151644078:G:A	A	G	72024	2.63707	0.347131	2.79338	0.00521601
2:151654090:T:C	C	T	72017	1.92913	0.326344	2.01343	0.0440695
2:151663808:G:A	A	G	72024	1.47614	0.185603	2.09819	0.0358881
2:151853533:C:T	T	C	72008	0.428751	0.355693	-2.38092	0.0172693
2:156329898:T:C	C	T	72024	2.07846	0.314352	2.32741	0.0199435
2:156582880:G:A	A	G	72024	0.157364	0.75937	-2.43517	0.0148849
2:157300770:G:A	A	G	72024	2.03207	0.361075	1.96373	0.0495618
2:157418543:T:C	C	T	72024	0.328438	0.501049	-2.22215	0.0262731
2:158340379:D:1	C	CT	72023	0.353605	0.518568	-2.0047	0.0449949
2:158358550:T:G	G	T	72019	1.81863	0.252485	2.36879	0.0178463
2:158807089:G:A	A	G	72023	1.96647	0.260255	2.59837	0.00936677
2:159257797:C:T	T	C	72023	1.73897	0.275905	2.00538	0.0449224
2:159279947:T:C	C	T	72024	1.49573	0.185806	2.16687	0.030245
2:159336949:A:G	G	A	72011	4.88004	0.784671	2.02015	0.0433678
2:159337582:C:T	T	C	72024	0.197225	0.771151	-2.10518	0.0352759
2:159734069:T:C	C	T	72010	0.424258	0.415331	-2.06441	0.0389789
2:159831706:T:C	C	T	72024	0.763789	0.0948558	-2.84077	0.00450044
2:159854937:G:A	A	G	72024	0.662757	0.20355	-2.02086	0.0432938
2:159970149:G:A	A	G	72002	1.81653	0.187405	3.18522	0.00144646
2:159984073:C:A	A	C	71853	1.41869	0.145699	2.40041	0.0163769
2:160137782:C:T	T	C	72024	1.28111	0.0892387	2.77601	0.00550306
2:160142059:G:A	A	G	72006	2.25082	0.371238	2.18538	0.0288612
2:160169292:C:T	T	C	72010	5.03402	0.784133	2.06115	0.0392883
2:162020262:A:C	C	A	72007	0.467506	0.31952	-2.37964	0.0173295
2:162198834:T:C	C	T	72023	0.717974	0.162112	-2.04379	0.0409746
2:162200588:G:A	A	G	71884	5.30066	0.786034	2.12183	0.0338518
2:162276886:G:A	A	G	72021	1.26816	0.0825298	2.87856	0.00399491
2:162277413:A:G	G	A	71988	2.11401	0.37474	1.99762	0.0457578
2:162277675:C:T	T	C	72016	2.75985	0.44891	2.26143	0.0237329
2:162282551:C:T	T	C	72020	2.19473	0.2768	2.8398	0.00451422
2:164694657:G:A	A	G	72024	0.305791	0.561209	-2.11125	0.0347506
2:164700585:C:T	T	C	72024	5.82113	0.78642	2.23989	0.0250982
2:165092430:A:G	G	A	72024	0.270405	0.647981	-2.01832	0.0435579
2:165127929:C:G	G	C	72024	2.96048	0.528164	2.05495	0.039884
2:165679205:G:T	T	G	72024	4.20395	0.653852	2.19625	0.0280738
2:165949422:T:C	C	T	72023	0.287243	0.461331	-2.70398	0.00685148
2:166037952:C:T	T	C	72024	2.57611	0.333795	2.83491	0.00458386
2:166043974:G:C	C	G	72024	8.42861	1.08292	1.96841	0.0490207
2:166198694:T:A	A	T	72023	3.72426	0.669928	1.9627	0.049681
2:166474260:T:C	C	T	72016	0.659858	0.146035	-2.84679	0.0044163
2:166477462:D:1	C	CA	71566	8.93692	1.0712	2.04462	0.0408921
2:167245021:A:T	T	A	72024	0.213169	0.776937	-1.98944	0.0466525
2:167245630:T:C	C	T	72024	9.3374	1.05615	2.11525	0.0344087
2:167251471:C:G	G	C	72024	9.3374	1.05615	2.11525	0.0344087
2:167251842:T:C	C	T	72024	0.289766	0.423626	-2.924	0.00345568
2:167869124:A:C	C	A	72022	2.90285	0.452101	2.3572	0.0184134
2:168906735:T:C	C	T	71996	1.85207	0.241697	2.5499	0.0107753
2:168964292:G:A	A	G	72024	6.09704	0.771583	2.34298	0.0191303
2:169013494:G:A	A	G	72024	0.653223	0.182988	-2.32713	0.0199584
2:169173996:C:T	T	C	72024	0.78115	0.118411	-2.08586	0.0369916
2:169231834:G:A	A	G	72024	1.87995	0.312793	2.0181	0.043581
2:169557254:C:T	T	C	72023	0.249674	0.453192	-3.06183	0.0021999
2:169636952:G:A	A	G	72024	0.226653	0.632053	-2.34843	0.0188527
2:169637087:G:C	C	G	72024	0.663565	0.185974	-2.20531	0.0274327
2:169637089:A:C	C	A	72024	0.684741	0.179619	-2.10843	0.0349938
2:170217346:G:A	A	G	72024	0.865014	0.0696148	-2.08302	0.0372492
2:170335435:A:G	G	A	72022	1.60303	0.171454	2.75232	0.00591738
2:170463443:C:T	T	C	72022	0.248965	0.55232	-2.51746	0.0118204
2:171014906:C:T	T	C	72022	0.437918	0.417197	-1.97922	0.0477915
2:171453177:T:A	A	T	72023	0.124654	1.06234	-1.96004	0.0499916
2:171554550:C:T	T	C	72024	0.43288	0.328193	-2.55122	0.0107345
2:171826823:T:C	C	T	72017	0.382047	0.477988	-2.01305	0.0441098
2:172487370:G:A	A	G	72024	2.59295	0.456936	2.08518	0.0370528
2:172501788:G:A	A	G	72023	5.2341	0.776194	2.13245	0.0329697
2:172595958:C:A	A	C	72023	24.778	1.52177	2.10936	0.0349139
2:172814395:C:G	G	C	72023	4.85013	0.793988	1.9887	0.0467343
2:174336899:G:A	A	G	72024	5.21451	0.804985	2.05152	0.040216
2:174812407:T:C	C	T	72024	5.11567	0.794103	2.05554	0.0398272
2:175097445:G:A	A	G	72024	1.64167	0.179009	2.76922	0.00561909
2:176093064:D:9	G	GGCGGCGGCA	71949	1.19679	0.0740672	2.42538	0.0152924
2:176117419:C:A	A	C	72024	2.07844	0.304181	2.40521	0.0161631
2:176151875:A:T	T	A	72024	1.28651	0.120399	2.09246	0.0363971
2:177552740:C:A	A	C	72024	2.09895	0.375431	1.9749	0.0482794
2:177618352:C:T	T	C	72023	0.104519	1.04453	-2.16212	0.0306092
2:177629453:G:A	A	G	72024	0.595433	0.22278	-2.32725	0.0199518
2:177816858:A:G	G	A	71982	1.96301	0.259561	2.59854	0.00936216
2:178071887:C:T	C	T	72024	0.320493	0.51099	-2.22685	0.0259576
2:178324247:C:A	A	C	71611	2.88421	0.536788	1.97332	0.0484595
2:178444502:T:A	A	T	70110	1.64664	0.253838	1.96479	0.0494391
2:178495646:D:3	T	TCTC	72023	0.12212	1.06494	-1.97452	0.0483221
2:178527265:A:G	G	A	72024	4.04703	0.663133	2.10815	0.0350183
2:178532441:T:C	C	T	72024	5.16534	0.784183	2.09386	0.0362723
2:178534340:C:T	T	C	72024	0.18165	0.761611	-2.23956	0.0251193
2:178536213:T:A	A	T	72024	3.6968	0.579168	2.25749	0.0239773
2:178541317:C:T	T	C	72024	0.794483	0.0993837	-2.3149	0.0206184
2:178542339:G:A	A	G	72023	0.124287	1.05822	-1.97045	0.0487873
2:178546083:C:A	A	C	72024	0.317892	0.569605	-2.012	0.0442204
2:178554139:T:C	C	T	72024	1.49114	0.200292	1.9948	0.0460644
2:178556869:T:C	C	T	72024	0.334301	0.507618	-2.15854	0.0308859
2:178561492:T:C	C	T	72024	0.632485	0.22691	-2.01886	0.0435022
2:178562851:C:T	T	C	71986	1.88648	0.246229	2.57773	0.00994508
2:178564629:C:T	T	C	72024	5.48306	0.783492	2.1719	0.0298635
2:178567152:C:T	T	C	72024	5.04326	0.793312	2.03962	0.0413884
2:178569563:I:3	CCTT	C	72024	0.431124	0.39548	-2.12743	0.033384
2:178571530:T:C	C	T	71857	0.632695	0.226912	-2.01737	0.0436565
2:178579196:C:T	T	C	72024	9.49055	1.06572	2.11154	0.0347263
2:178589114:G:C	C	G	72024	0.357042	0.523384	-1.96778	0.0490937
2:178608347:G:C	C	G	72024	1.48888	0.197356	2.01679	0.0437174
2:178618267:G:A	A	G	72024	1.20538	0.0794424	2.35136	0.0187047
2:178619866:C:T	T	C	72024	0.495022	0.294816	-2.38506	0.0170765
2:178639779:G:A	A	G	72024	3.85314	0.575429	2.34414	0.0190708
2:178658134:C:T	T	C	71883	2.29933	0.411904	2.02139	0.0432392
2:178675734:G:T	T	G	72020	1.15886	0.0642355	2.29532	0.021715
2:178678486:G:A	A	G	72024	8.38955	1.07095	1.98607	0.0470259
2:178679958:D:3	C	CTCT	68977	0.21251	0.776363	-1.9949	0.0460536
2:178695958:C:G	G	C	72024	3.17881	0.447175	2.58625	0.00970275
2:178712832:A:G	G	A	72024	0.456689	0.374388	-2.09342	0.0363117
2:178713199:T:G	G	T	72024	0.625769	0.231142	-2.02808	0.0425519
2:178718054:C:T	T	C	72024	1.47517	0.173763	2.23738	0.0252615
2:178733370:C:T	T	C	72024	8.85568	1.0727	2.03323	0.0420289
2:178735784:G:C	C	G	72024	2.05614	0.347166	2.07633	0.0378633
2:178745884:C:A	A	C	72022	0.201306	0.77121	-2.07846	0.0376672
2:178748517:G:A	A	G	72024	9.59852	1.05559	2.1425	0.0321534
2:178751130:G:C	C	G	72024	0.214217	0.62853	-2.45138	0.0142311
2:178751755:G:A	A	G	72024	3.24754	0.588045	2.00308	0.0451692
2:178756292:I:1	TC	T	72024	1.69885	0.246014	2.15415	0.0312286
2:178764658:T:C	C	T	72024	0.584622	0.264202	-2.03174	0.0421804
2:178782570:C:T	T	C	72024	0.234088	0.635424	-2.28518	0.0223024
2:178789404:T:C	C	T	72024	6.30666	0.773164	2.38191	0.0172231
2:178794509:C:T	T	C	72024	4.73522	0.783705	1.9842	0.0472336
2:178802256:G:T	T	G	72022	0.274309	0.644099	-2.00823	0.0446185
2:179121864:A:G	G	A	72023	10.5278	1.06504	2.21026	0.0270871
2:179970716:C:G	G	C	72024	2.56534	0.4374	2.15385	0.0312523
2:179981819:T:C	C	T	72024	0.760025	0.128673	-2.13257	0.03296
2:181524214:C:T	T	C	72015	8.44129	1.07244	1.98906	0.046695
2:181539107:G:A	A	G	72005	0.728492	0.133226	-2.37774	0.017419
2:181900719:A:G	G	A	72024	0.500697	0.283336	-2.44146	0.014628
2:181915439:A:G	G	A	72024	1.24578	0.103945	2.11422	0.0344965
2:182722073:T:A	A	T	72000	12.2598	1.05757	2.3699	0.017793
2:182736250:A:T	T	A	72024	4.9469	0.793968	2.01363	0.0440479
2:182756345:C:T	T	C	72023	0.463298	0.234574	-3.27993	0.00103833
2:182838416:G:A	A	G	72009	0.372131	0.476242	-2.07565	0.0379267
2:183158407:A:C	C	A	72024	0.563186	0.251461	-2.28324	0.0224161
2:184935934:G:A	A	G	72024	0.809411	0.103913	-2.03486	0.041865
2:185789179:A:C	C	A	72021	5.14517	0.776626	2.1092	0.0349274
2:185790708:G:A	A	G	72023	3.53606	0.588249	2.14707	0.0317874
2:185808471:G:C	C	G	72023	3.87089	0.670627	2.01824	0.0435665
2:185808804:A:G	G	A	72024	1.20905	0.0874406	2.17105	0.0299277
2:185808967:T:G	G	T	72024	2.02839	0.356618	1.98319	0.0473468
2:185809078:C:T	T	C	72022	1.31073	0.102879	2.63011	0.00853571
2:185813546:C:T	T	C	71993	0.212748	0.772982	-2.00218	0.0452655
2:186652008:C:A	A	C	72013	0.215169	0.77356	-1.98605	0.0470276
2:186652047:A:G	G	A	72021	0.559297	0.264961	-2.19306	0.0283031
2:186659099:A:G	G	A	72005	0.351051	0.515885	-2.02918	0.0424396
2:186829778:D:1	C	CA	72023	0.272135	0.653056	-1.99287	0.0462756
2:186837328:G:A	A	G	72023	1.22807	0.100718	2.0398	0.04137
2:189064558:C:T	T	C	72020	3.68781	0.663802	1.966	0.0492991
2:189449264:D:4	T	TATTG	72024	3.74015	0.653776	2.0177	0.0436224
2:189728364:G:A	A	G	72023	1.78767	0.237656	2.44433	0.014512
2:189746409:A:G	G	A	72024	1.88656	0.320121	1.98286	0.0473828
2:189746518:C:T	T	C	72023	2.07256	0.362474	2.01058	0.0443694
2:189746530:C:T	T	C	72023	2.36512	0.42797	2.01142	0.044281
2:195680502:G:A	A	G	72024	0.331949	0.465525	-2.36889	0.0178417
2:195857515:T:C	C	T	72024	0.34994	0.511631	-2.05225	0.0401454
2:195906685:G:A	A	G	72024	0.606338	0.231501	-2.16119	0.0306806
2:195934603:G:C	C	G	72023	2.30446	0.392197	2.12864	0.0332843
2:195987117:C:T	T	C	72023	1.31347	0.127939	2.13125	0.0330685
2:196027977:T:C	C	T	72024	0.512002	0.32447	-2.06314	0.039099
2:196137538:A:T	T	A	72024	0.344857	0.468947	-2.27025	0.0231927
2:196998380:T:G	G	T	72024	3.63838	0.580955	2.22313	0.026207
2:197078658:I:4	ATGTG	A	71803	0.276535	0.649087	-1.98035	0.0476647
2:197572231:C:T	T	C	72024	0.191184	0.766361	-2.15893	0.0308556
2:197705466:C:G	G	C	72024	1.77504	0.197029	2.91239	0.0035868
2:197805170:G:A	A	G	72023	2.22258	0.35823	2.22948	0.0257817
2:198085327:A:G	G	A	72024	2.4922	0.459631	1.98674	0.0469513
2:200490303:G:C	C	G	72023	8.5354	1.08219	1.98137	0.0475496
2:200572522:G:A	A	G	72021	3.44055	0.390034	3.16801	0.00153486
2:200861770:D:3	C	CCTT	72024	5.06612	0.782978	2.07231	0.0382363
2:200882378:T:C	C	T	72010	0.503542	0.349027	-1.96572	0.0493312
2:200895343:C:T	T	C	72024	0.520422	0.312138	-2.0924	0.0364031
2:200897104:G:A	A	G	72021	1.26619	0.100521	2.34786	0.0188817
2:200981392:T:G	G	T	72024	9.26709	1.07473	2.07166	0.0382968
2:201487665:A:G	G	A	72023	0.71708	0.12947	-2.56869	0.0102083
2:201494272:A:G	G	A	72024	0.265214	0.64354	-2.06237	0.0391724
2:201629818:T:C	C	T	72024	0.382394	0.415797	-2.31196	0.0207802
2:201633358:C:T	T	C	72024	1.24566	0.0788537	2.78576	0.00534029
2:201643400:T:C	C	T	72024	0.197798	0.773957	-2.0938	0.0362781
2:201685075:G:A	A	G	72023	0.355922	0.515263	-2.00488	0.0449754
2:201715813:G:A	A	G	72024	0.421735	0.415136	-2.07975	0.0375488
2:201807910:D:1	T	TG	72024	1.5092	0.171695	2.39715	0.0165231
2:202073635:C:T	T	C	72023	3.09932	0.535964	2.11056	0.0348105
2:202815909:A:G	G	A	71983	1.93955	0.271159	2.44305	0.0145636
2:203083408:A:G	G	A	72023	3.17846	0.587525	1.96825	0.0490389
2:203099646:G:T	T	G	72017	2.04234	0.361552	1.97509	0.0482578
2:203136122:C:T	T	C	72024	0.839195	0.0886157	-1.97834	0.0478898
2:203138190:A:G	G	A	72024	0.202031	0.635578	-2.51635	0.0118579
2:203439501:C:T	T	C	72024	5.50222	0.785589	2.17054	0.029966
2:203440083:T:C	C	T	72024	0.611287	0.24553	-2.0046	0.045006
2:203441335:D:1	A	AG	71792	8.77298	1.06253	2.04388	0.0409651
2:203441355:T:C	C	T	72022	4.84799	0.796766	1.98121	0.0475672
2:203459942:G:A	A	G	72018	1.64751	0.194237	2.57041	0.0101579
2:205300662:G:A	A	G	72024	1.70026	0.267002	1.98793	0.0468196
2:205726054:A:T	T	A	72024	3.7486	0.671663	1.96733	0.0491452
2:206142017:C:T	T	C	72016	7.1273	0.763241	2.57315	0.0100778
2:206306326:G:A	A	G	72024	1.34782	0.15121	1.97399	0.0483825
2:206307244:A:G	G	A	72024	4.8212	0.794037	1.98104	0.0475862
2:206308165:C:T	T	C	72024	0.299001	0.566492	-2.1312	0.0330725
2:206665881:G:A	A	G	72024	2.87016	0.498543	2.1149	0.0344386
2:206760932:T:C	C	T	72018	0.47187	0.360031	-2.08607	0.0369721
2:207768339:T:C	C	T	72024	2.24544	0.320941	2.5204	0.0117221
2:208129463:C:T	T	C	72022	3.49654	0.585508	2.13793	0.0325227
2:208160874:C:T	T	C	72018	0.110354	1.05066	-2.09778	0.0359243
2:208160884:C:T	T	C	72023	2.43259	0.347682	2.55681	0.0105637
2:208243560:T:C	C	T	72024	0.554218	0.281931	-2.09341	0.0363121
2:208407071:G:A	A	G	72024	1.43337	0.1612	2.2334	0.0255223
2:208493592:C:T	T	C	72024	0.250023	0.643709	-2.15346	0.0312826
2:209813661:G:T	T	G	72024	1.27951	0.125574	1.9628	0.0496697
2:209813662:C:T	T	C	72024	1.27951	0.125574	1.9628	0.0496697
2:210002705:A:G	G	A	72024	1.47467	0.191795	2.02525	0.0428419
2:210220740:A:G	G	A	72022	0.473808	0.290473	-2.5715	0.0101258
2:210314978:G:A	A	G	72023	0.478999	0.357797	-2.05719	0.0396678
2:210476357:T:G	G	T	72024	0.220909	0.63892	-2.36337	0.0181097
2:210590178:G:A	A	G	72024	5.90003	0.636012	2.79076	0.00525842
2:210594598:C:T	T	C	72020	0.264768	0.558768	-2.37827	0.0173941
2:214730457:I:20	TCATACTTTTCTTCCTGTTCA	T	72023	0.288373	0.561759	-2.21358	0.0268576
2:214978968:C:T	T	C	72024	5.35611	0.785718	2.13593	0.0326852
2:214997750:A:G	G	A	72023	10.3817	1.06262	2.20214	0.0276554
2:215012125:G:A	A	G	72023	4.29683	0.654554	2.22728	0.0259284
2:215052509:G:A	A	G	72023	0.749122	0.139902	-2.06469	0.0389526
2:215376644:G:T	T	G	72024	0.508768	0.30366	-2.2254	0.0260546
2:215404580:C:T	T	C	72021	1.80296	0.262765	2.24319	0.0248849
2:215404610:G:A	A	G	72021	12.3832	1.05043	2.39553	0.0165964
2:216464640:C:T	T	C	72019	0.501301	0.334106	-2.06686	0.0387478
2:216661791:C:G	G	C	71993	0.462292	0.373205	-2.06739	0.0386977
2:217818352:G:A	A	G	72024	9.25383	1.07315	2.07337	0.0381376
2:217818353:T:G	G	T	72024	5.35205	0.785022	2.13686	0.0326095
2:217831493:G:A	A	G	72023	3.91757	0.575478	2.37276	0.0176557
2:217848604:G:A	A	G	72022	2.70485	0.497129	2.00159	0.0453291
2:217903639:C:G	G	C	72021	23.1999	1.53312	2.05082	0.0402845
2:218072486:G:A	A	G	72005	1.15666	0.0712669	2.04211	0.0411403
2:218164545:C:T	T	C	72024	0.123691	1.05921	-1.97315	0.0484788
2:218164689:G:A	A	G	72024	2.87635	0.44913	2.35237	0.0186541
2:218263053:G:A	A	G	72024	0.263739	0.65356	-2.03928	0.0414217
2:218277453:A:G	G	A	72024	21.6702	1.55112	1.98304	0.0473625
2:218281940:C:T	T	C	72005	1.23776	0.0907259	2.35105	0.0187207
2:218434539:G:A	A	G	72024	2.61399	0.228784	4.19994	2.66983e-05
2:218587374:C:T	T	C	71947	8.41412	1.07112	1.98849	0.0467579
2:218618689:C:T	T	C	72024	3.62718	0.586448	2.19705	0.0280169
2:218664039:G:C	C	G	72024	1.4454	0.167765	2.19587	0.0281015
2:218698621:C:T	T	C	72024	2.63035	0.351324	2.75278	0.0059092
2:218754168:T:C	C	T	72024	2.95114	0.530053	2.04167	0.0411847
2:218812265:C:T	T	C	72024	0.336225	0.514833	-2.11714	0.0342478
2:218814578:C:T	T	C	72024	4.21021	0.647735	2.21929	0.026467
2:218814717:G:A	A	G	72018	0.194385	0.772611	-2.11997	0.0340083
2:218881057:C:G	G	C	72024	0.212012	0.777913	-1.99394	0.0461586
2:218882368:C:A	A	C	72024	1.57557	0.110806	4.10283	4.08135e-05
2:218890121:A:T	T	A	72024	0.480236	0.309473	-2.37009	0.017784
2:218990894:C:T	T	C	72024	9.03383	1.07145	2.0542	0.0399559
2:219019539:D:1	C	CA	72023	0.257087	0.63873	-2.12663	0.0334511
2:219038951:A:T	T	A	72023	0.643319	0.220489	-2.00062	0.0454338
2:219175056:G:A	A	G	72024	0.193999	0.762495	-2.15071	0.0314994
2:219213262:A:G	G	A	72023	6.14578	0.631809	2.87391	0.00405419
2:219233932:T:C	C	T	72024	3.06124	0.525281	2.12995	0.0331761
2:219235479:C:G	G	C	72022	3.99822	0.662979	2.09034	0.0365876
2:219243255:G:A	A	G	72024	3.69993	0.661825	1.97683	0.0480611
2:219444966:G:A	A	G	72024	1.44817	0.185777	1.99325	0.0462342
2:219537272:T:C	C	T	72024	0.208318	0.7709	-2.03488	0.0418627
2:219539738:C:T	T	C	72024	2.50449	0.404735	2.26836	0.0233075
2:219540279:G:A	A	G	72024	0.250663	0.644988	-2.14523	0.0319346
2:219544810:A:G	G	A	72024	5.87963	0.785306	2.2558	0.0240832
2:219557964:C:T	T	C	72024	1.16395	0.0630889	2.40644	0.016109
2:219568067:C:T	T	C	72024	0.39615	0.413102	-2.24149	0.0249945
2:219568069:T:C	C	T	72024	4.27449	0.661201	2.19701	0.0280198
2:219574912:G:A	A	G	72024	1.24273	0.0999748	2.17368	0.0297294
2:219611985:A:C	C	A	71605	1.43804	0.168409	2.15713	0.0309953
2:219638794:C:T	T	C	72024	1.50373	0.136251	2.99409	0.00275268
2:221436595:C:A	A	C	72020	2.23734	0.341647	2.35708	0.0184191
2:222634423:A:G	G	A	72015	3.44752	0.578394	2.13982	0.0323697
2:222639593:G:C	C	G	71985	2.47848	0.431685	2.10256	0.0355042
2:222640909:G:A	A	G	71921	1.59245	0.184182	2.52617	0.0115314
2:222909017:A:T	T	A	72023	0.402962	0.415314	-2.1885	0.0286335
2:223598913:C:G	G	C	72024	8.48267	1.06265	2.01198	0.0442218
2:223959890:C:T	T	C	72024	11.1058	1.06496	2.26062	0.0237826
2:224855036:G:T	T	G	72021	9.86558	1.05049	2.17904	0.0293285
2:225409074:G:T	T	G	72019	0.557131	0.261149	-2.23993	0.0250952
2:226797622:G:A	A	G	72024	2.73028	0.402267	2.49686	0.0125298
2:226906873:C:G	G	C	72024	1.32849	0.102594	2.76864	0.00562911
2:227253336:G:T	T	G	72000	2.5744	0.42773	2.21077	0.0270515
2:227293207:C:T	T	C	72024	0.33283	0.515588	-2.13373	0.0328651
2:227531196:A:G	G	A	72024	3.06699	0.448694	2.49769	0.0125007
2:227981848:C:G	G	C	72022	0.892415	0.0562668	-2.02292	0.0430809
2:228019704:C:T	T	C	72014	1.36143	0.141454	2.18119	0.0291693
2:228019814:G:A	A	G	72024	0.747938	0.125002	-2.32345	0.0201552
2:228025516:C:T	T	C	72024	4.86237	0.793651	1.99272	0.0462919
2:228108932:C:T	T	C	72021	0.641526	0.213696	-2.07728	0.0377758
2:229367033:C:T	T	C	72024	0.491527	0.345752	-2.05418	0.039958
2:229591716:G:A	A	G	72024	0.114716	1.04694	-2.06822	0.0386194
2:230046576:C:T	T	C	68543	1.33637	0.10254	2.82778	0.00468725
2:230284379:G:C	C	G	72021	6.73663	0.776246	2.45742	0.013994
2:230385269:C:T	T	C	72024	0.6962	0.119057	-3.04156	0.00235354
2:230473441:G:A	A	G	71938	0.835348	0.0899141	-2.00088	0.0454055
2:230865070:I:9	CGACAAGGCT	C	72024	3.86937	0.668983	2.02261	0.0431135
2:231038200:G:C	C	G	72024	0.25532	0.49802	-2.74133	0.00611908
2:231345003:G:A	A	G	72024	9.52804	1.06346	2.11973	0.0340292
2:231369985:G:A	A	G	72018	4.17673	0.662909	2.15645	0.0310488
2:231593432:C:T	T	C	72023	9.83229	1.06655	2.14306	0.0321084
2:231801164:C:T	T	C	72023	0.593275	0.242809	-2.15024	0.0315364
2:232380294:G:A	A	G	72024	0.218013	0.766035	-1.98842	0.0467654
2:232409616:G:A	A	G	72009	0.532511	0.220557	-2.85709	0.00427543
2:232484510:C:T	T	C	72024	2.2941	0.396656	2.09336	0.0363174
2:232531393:C:G	G	C	72022	0.814026	0.0913359	-2.25282	0.0242707
2:232531459:G:A	A	G	72024	0.254065	0.644006	-2.12757	0.0333729
2:232768800:C:A	A	C	72018	6.34282	0.771796	2.39354	0.0166868
2:233034243:C:T	T	C	72024	0.103149	1.04714	-2.16931	0.0300589
2:233034282:G:A	A	G	72024	9.77142	1.07224	2.12588	0.0335129
2:233034368:C:T	T	C	72024	0.18385	0.762129	-2.22224	0.0262672
2:233170072:G:T	T	G	72024	5.33938	0.795165	2.10662	0.0351506
2:233185882:G:A	A	G	72024	3.51794	0.519617	2.42077	0.0154876
2:233273031:G:A	A	G	72024	0.692511	0.135466	-2.71235	0.00668071
2:233309263:C:T	T	C	72018	0.318547	0.467734	-2.44581	0.0144529
2:233354520:I:6	TGGCGGC	T	71895	2.53572	0.387057	2.40398	0.0162178
2:233554523:C:A	A	C	72023	0.704114	0.167592	-2.09328	0.0363245
2:233682765:C:A	A	C	72024	1.19021	0.0761376	2.28702	0.0221948
2:233713421:A:G	G	A	72024	11.0348	1.05831	2.26876	0.0232827
2:233719031:G:C	C	G	72024	0.699008	0.169626	-2.11108	0.0347659
2:233729586:G:A	A	G	72024	0.536014	0.287746	-2.16718	0.0302214
2:233819959:G:A	A	G	72024	0.385993	0.372009	-2.55891	0.0105002
2:233828990:A:G	G	A	72024	1.55002	0.219225	1.99917	0.0455902
2:233841048:C:T	T	C	72024	1.8055	0.217126	2.72119	0.00650475
2:233945988:C:T	T	C	72024	2.98187	0.529073	2.06503	0.0389202
2:235042181:A:G	G	A	72024	3.49825	0.519873	2.40878	0.0160058
2:236167783:I:3	GGGC	G	71510	0.34454	0.406891	-2.61875	0.00882537
2:237340907:G:A	A	G	72023	1.72282	0.202941	2.6804	0.00735352
2:237376870:G:A	A	G	72024	10.367	1.06217	2.20174	0.0276838
2:237527454:C:T	T	C	72024	2.89421	0.528769	2.00979	0.0444539
2:237540523:C:T	T	C	72024	1.67893	0.243779	2.12553	0.0335428
2:237733816:C:T	T	C	72024	5.57291	0.780299	2.20161	0.0276926
2:238061191:G:T	T	G	71992	0.705564	0.166088	-2.09984	0.0357427
2:238100477:C:T	T	C	72024	0.345758	0.43649	-2.43308	0.014971
2:238100693:G:A	A	G	72024	0.213036	0.6315	-2.4486	0.0143412
2:238104697:A:C	C	A	72024	0.833592	0.0890067	-2.04491	0.0408633
2:238107800:A:G	G	A	72024	5.23222	0.786589	2.10381	0.0353947
2:238125333:C:T	T	C	72024	2.05406	0.358367	2.0086	0.0445794
[truncated: 10,183 more rows]

## Sheet: extreme
ID	A1	AX	OBS_CT	OR	LOG(OR)_SE	Z_STAT	P
1:939121:C:T	T	C	17053	0.360762	0.496297	-2.05429	0.0399477
1:942873:G:A	A	G	17053	0.300523	0.546435	-2.20014	0.0277972
1:946174:C:T	T	C	17051	3.44452	0.429578	2.87907	0.00398847
1:952419:C:T	T	C	17053	1.66929	0.241763	2.11941	0.0340555
1:959222:G:A	A	G	17053	4.4719	0.479569	3.12325	0.00178865
1:963131:C:A	A	C	17053	1.61928	0.24001	2.00817	0.0446251
1:979141:C:T	T	C	17053	2.43841	0.345823	2.57747	0.00995268
1:999108:C:G	G	C	17053	0.421126	0.426576	-2.02736	0.0426255
1:1044214:C:T	T	C	17051	1.85192	0.293153	2.10206	0.035548
1:1046833:G:C	C	G	17053	0.733046	0.147544	-2.10476	0.0353118
1:1048126:C:T	T	C	17053	0.727992	0.14739	-2.15391	0.0312474
1:1071926:G:A	A	G	17053	0.708904	0.150148	-2.29131	0.0219457
1:1090930:G:C	C	G	17051	1.45481	0.155528	2.41036	0.0159368
1:1287126:C:T	T	C	17053	3.8409	0.592456	2.2714	0.0231226
1:1287515:C:T	T	C	17053	4.21176	0.677824	2.12132	0.033895
1:1287942:G:A	A	G	17053	10.4842	1.06938	2.19742	0.0279907
1:1287996:G:C	C	G	17053	0.694955	0.16084	-2.26256	0.0236631
1:1291524:C:T	T	C	17053	2.71048	0.476579	2.09226	0.0364153
1:1310993:G:A	A	G	17053	0.115736	1.03609	-2.08133	0.0374036
1:1327578:G:A	A	G	17053	0.195175	0.74831	-2.18339	0.0290068
1:1334123:C:G	G	C	17053	0.115736	1.03609	-2.08133	0.0374036
1:1340424:G:C	C	G	17053	3.90483	0.690982	1.97142	0.0486763
1:1398333:T:C	C	T	17053	0.539004	0.224215	-2.75643	0.00584369
1:1419485:G:A	A	G	17053	7.02569	0.792002	2.46158	0.0138328
1:1472044:G:T	T	G	17053	0.370211	0.496423	-2.00168	0.0453189
1:1919252:G:T	T	G	17053	3.91732	0.69132	1.97508	0.0482596
1:1944437:C:T	T	C	17053	0.18928	0.746184	-2.23072	0.0256999
1:1968772:C:T	T	C	17053	0.617814	0.162292	-2.96729	0.00300435
1:2029976:C:T	T	C	17053	0.320735	0.490434	-2.31864	0.0204145
1:2144214:C:T	T	C	17053	3.09386	0.508327	2.22183	0.0262946
1:2324135:C:T	T	C	17053	4.97232	0.817623	1.96165	0.0498036
1:2504012:C:T	T	C	17048	0.694052	0.181927	-2.00744	0.0447023
1:2521813:C:T	T	C	17051	1.60941	0.230323	2.06608	0.0388211
1:2592668:C:T	T	C	17053	2.24316	0.37814	2.13648	0.0326406
1:3417949:C:T	T	C	17021	8.65792	1.09688	1.96783	0.0490873
1:3473193:A:G	G	A	17053	1.42787	0.158991	2.24028	0.025073
1:3848624:G:A	A	G	17051	5.94391	0.802986	2.21968	0.0264408
1:6096679:G:A	A	G	17053	4.17547	0.592515	2.41213	0.0158595
1:6111775:G:A	A	G	17049	3.02026	0.438849	2.51873	0.011778
1:6211118:C:T	T	C	17053	0.537241	0.247017	-2.51525	0.0118948
1:6468116:A:G	G	A	17053	5.59902	0.802661	2.1461	0.0318651
1:7810555:D:21	C	CCGAATGGTGGTGGTGAGTCAG	17044	3.93811	0.691106	1.98334	0.0473289
1:7827513:G:C	C	G	17053	1.59853	0.214322	2.1887	0.0286187
1:8360503:C:T	T	C	16867	0.773099	0.127418	-2.01971	0.043413
1:9015162:G:A	A	G	17053	0.718994	0.133518	-2.47084	0.0134796
1:9111277:G:A	A	G	17052	3.57367	0.494307	2.57652	0.00997995
1:9128885:C:G	G	C	17053	5.7946	0.567752	3.09453	0.00197126
1:10103090:A:G	G	A	17053	0.442573	0.340332	-2.39516	0.016613
1:10130779:G:A	A	G	17052	4.4775	0.678037	2.21089	0.0270434
1:10303559:G:A	A	G	17053	2.63032	0.48476	1.99502	0.046041
1:10629713:C:T	T	C	17053	3.598	0.540446	2.36911	0.0178308
1:10643218:G:A	A	G	17053	5.45082	0.802848	2.11219	0.0346702
1:10653653:A:G	G	A	17053	10.8822	1.06977	2.23144	0.0256523
1:11042883:G:A	A	G	17053	0.621836	0.183703	-2.58612	0.00970624
1:11042936:G:C	C	G	17053	2.27231	0.364719	2.25048	0.0244182
1:11054895:C:T	T	C	17053	5.91802	0.803007	2.21418	0.0268165
1:11247950:C:T	T	C	17053	1.49848	0.180726	2.23794	0.0252249
1:11650003:T:C	C	T	17053	0.644031	0.161313	-2.72767	0.00637836
1:11668896:T:G	G	T	17053	3.16374	0.469636	2.45244	0.0141889
1:11747543:A:G	G	A	17052	2.03612	0.300901	2.36306	0.0181247
1:11779985:A:G	G	A	17053	2.16756	0.34638	2.2334	0.0255226
1:11785215:C:T	T	C	17053	0.719667	0.163641	-2.0103	0.0443999
1:12009635:G:A	A	G	17053	0.572543	0.234408	-2.37904	0.0173577
1:12283436:T:A	A	T	17053	1.6505	0.180693	2.77307	0.00555294
1:12795929:G:A	A	G	17053	4.56508	0.584887	2.59612	0.00942831
1:12861588:T:C	C	T	17016	0.367863	0.496152	-2.01561	0.0438413
1:12861624:C:G	G	C	17020	0.267515	0.62432	-2.11203	0.0346841
1:12861630:A:G	G	A	16915	0.65735	0.193201	-2.17151	0.0298924
1:12893440:T:A	A	T	16502	0.729493	0.140711	-2.24151	0.0249928
1:12894743:G:A	A	G	16982	0.283384	0.624413	-2.01942	0.0434436
1:13322217:G:A	A	G	17053	1.67089	0.199083	2.57861	0.00991974
1:13369121:C:T	T	C	17053	2.03256	0.315817	2.24591	0.02471
1:13421049:T:A	A	T	16630	1.65045	0.233479	2.14601	0.031872
1:15358165:C:G	G	C	17053	0.205443	0.612925	-2.58203	0.00982223
1:15485906:G:A	A	G	17053	5.00162	0.817735	1.96856	0.0490034
1:15487349:G:T	T	G	17053	1.3013	0.113386	2.32274	0.0201934
1:16049164:T:C	C	T	17053	9.79675	1.08079	2.11147	0.0347323
1:16062107:G:A	A	G	16940	1.65115	0.220449	2.27477	0.0229198
1:16251100:G:A	A	G	17053	0.12284	1.04155	-2.01323	0.0440909
1:16930566:G:T	T	G	17044	0.512347	0.332999	-2.00827	0.0446143
1:16938975:A:T	T	A	17053	5.10174	0.66755	2.44114	0.014641
1:16946954:G:A	A	G	17053	5.04798	0.817117	1.98134	0.0475529
1:16975337:C:T	T	C	17053	3.11228	0.469841	2.41647	0.0156719
1:17083758:G:A	A	G	17052	1.51002	0.197213	2.08972	0.0366426
1:17224394:G:A	A	G	17052	8.95185	1.0966	1.99878	0.0456326
1:17259690:C:T	T	C	17053	0.320874	0.548709	-2.0716	0.0383024
1:17262194:T:A	A	T	17051	1.32785	0.116686	2.4301	0.0150946
1:17282996:C:T	T	C	17053	1.72701	0.278482	1.96204	0.049758
1:17438418:C:A	A	C	17053	1.32917	0.117686	2.41789	0.0156107
1:17623042:C:T	T	C	17053	0.511287	0.288723	-2.32342	0.0201567
1:18376354:C:T	T	C	17053	1.44683	0.169676	2.17696	0.0294836
1:18908644:C:T	T	C	17053	0.5654	0.243359	-2.34312	0.0191231
1:19162583:T:A	A	T	17053	2.44882	0.296074	3.02493	0.00248689
1:19694530:D:2	G	GAA	17053	1.99463	0.265011	2.60539	0.00917696
1:20353965:T:G	G	T	17053	1.73668	0.229025	2.41011	0.0159479
1:20638041:C:T	T	C	17053	3.03125	0.558711	1.98488	0.0471575
1:20684908:G:A	A	G	17053	0.211755	0.753494	-2.06017	0.0393822
1:20717559:T:C	C	T	17053	0.548556	0.299792	-2.00295	0.045183
1:21563212:A:C	C	A	17053	3.04749	0.559003	1.9934	0.0462174
1:21563213:C:A	A	C	17053	3.04749	0.559003	1.9934	0.0462174
1:21833508:C:T	T	C	17053	1.47477	0.146449	2.65283	0.00798206
1:21841632:C:T	T	C	17053	0.266407	0.624306	-2.11872	0.0341141
1:21852150:C:T	T	C	17052	1.88869	0.293361	2.16758	0.030191
1:21888700:G:A	A	G	17053	1.6288	0.193361	2.52298	0.0116366
1:21983746:G:A	A	G	17053	1.49389	0.157961	2.541	0.0110535
1:22600748:G:A	A	G	17053	0.574157	0.282941	-1.96101	0.0498774
1:22638848:G:A	A	G	17053	5.38088	0.80247	2.09709	0.0359857
1:23091401:T:C	C	T	17053	0.529653	0.265084	-2.39748	0.0165083
1:23092875:C:T	T	C	17053	1.9418	0.314262	2.11167	0.034715
1:23417366:T:C	C	T	17053	1.43804	0.142136	2.55588	0.0105921
1:23794247:G:A	A	G	17053	3.80357	0.601813	2.21986	0.0264283
1:24360881:C:T	T	C	17051	0.741615	0.118686	-2.51861	0.0117818
1:24456257:G:A	A	G	17053	5.02959	0.817656	1.97557	0.0482031
1:25835277:D:10	G	GTTTCACTGAT	17051	0.648923	0.157025	-2.75395	0.00588799
1:26022729:C:G	G	C	17053	1.6876	0.255532	2.04791	0.0405685
1:26035178:C:A	A	C	17053	1.42635	0.170976	2.077	0.0378019
1:26297988:C:A	A	C	17053	1.48501	0.124179	3.18428	0.00145114
1:26994144:G:C	C	G	17053	0.517466	0.331884	-1.98506	0.0471374
1:27349463:G:T	T	G	17045	5.44399	0.802447	2.11168	0.0347139
1:27350103:I:13	GGCCGCCGCCCGGC	G	17053	4.04416	0.592797	2.35709	0.0184188
1:29015733:C:T	T	C	17041	1.45306	0.181608	2.05758	0.0396303
1:29282710:C:T	T	C	17053	3.51845	0.540199	2.32881	0.019869
1:32180413:C:T	T	C	17053	9.96508	1.08114	2.12655	0.0334576
1:32768751:C:T	T	C	17053	11.7964	1.07024	2.30583	0.0211204
1:32771638:C:T	T	C	17053	5.43967	0.802551	2.11042	0.0348224
1:32826331:G:A	A	G	17053	9.33301	1.09692	2.0362	0.0417303
1:33181324:C:A	A	C	17053	5.13973	0.817636	2.00211	0.0452724
1:33479542:G:A	A	G	17053	2.4677	0.434615	2.07836	0.0376767
1:33527223:G:A	A	G	17053	2.31052	0.335566	2.49569	0.0125711
1:35562597:C:T	T	C	17053	5.66533	0.56793	3.05384	0.00225934
1:35748039:G:A	A	G	17053	3.91325	0.592181	2.30397	0.0212241
1:35825716:G:C	C	G	17053	5.23574	0.667904	2.47866	0.0131876
1:36308468:C:G	G	C	17053	4.0994	0.691131	2.04135	0.0412161
1:37482563:C:G	G	C	17053	1.28167	0.122123	2.03205	0.0421482
1:37557737:A:G	G	A	17053	2.04896	0.291903	2.45743	0.0139936
1:37703293:T:G	G	T	17053	3.24709	0.548769	2.14619	0.0318582
1:38919154:A:G	G	A	17053	0.748011	0.127745	-2.27278	0.0230392
1:39315649:A:G	G	A	17053	9.85756	1.08116	2.11647	0.0343053
1:39413668:G:C	C	G	16833	1.51338	0.199063	2.08149	0.0373889
1:39424120:T:G	G	T	17053	5.45825	0.659633	2.57284	0.0100868
1:39659405:T:C	C	T	17053	1.42145	0.165202	2.12876	0.033274
1:40462478:A:G	G	A	17053	3.02859	0.46952	2.36007	0.0182715
1:40546570:D:3	T	TACC	17052	2.37208	0.392546	2.20043	0.0277767
1:41075230:G:A	A	G	17053	0.690438	0.175495	-2.11077	0.0347924
1:41582180:G:A	A	G	17053	5.42773	0.803318	2.10567	0.0352332
1:43234354:C:T	T	C	17053	8.73285	1.09616	1.97698	0.0480435
1:43972433:G:A	A	G	17053	3.82835	0.488852	2.74609	0.00603097
1:44214598:A:G	G	A	17053	4.62133	0.677966	2.25776	0.0239608
1:44412422:A:G	G	A	17053	6.35495	0.802639	2.30394	0.0212259
1:45327282:T:A	A	T	17053	0.545768	0.247452	-2.44718	0.0143978
1:45329408:C:T	T	C	17053	5.88179	0.803313	2.20569	0.0274056
1:45569927:C:T	T	C	17052	3.70308	0.602071	2.17444	0.0296723
1:45620809:G:A	A	G	17053	9.44483	1.08088	2.07745	0.0377601
1:46196784:C:T	T	C	17053	1.91264	0.330807	1.96032	0.0499589
1:46281202:G:C	C	G	17053	5.38531	0.652338	2.58099	0.00985182
1:46512214:G:C	C	G	17053	1.70167	0.203092	2.61759	0.00885519
1:46668388:C:T	T	C	17053	0.375622	0.486042	-2.01458	0.0439482
1:47219791:C:A	A	C	17053	0.228207	0.617825	-2.39146	0.0167815
1:47416842:C:T	T	C	17043	1.86065	0.306645	2.02489	0.0428782
1:47417213:A:G	G	A	17053	0.632222	0.228912	-2.00302	0.0451756
1:50738885:G:A	A	G	17053	1.66226	0.201964	2.51619	0.0118631
1:51765888:C:T	T	C	17052	0.71447	0.160622	-2.0932	0.0363311
1:52033295:T:C	C	T	17053	9.425	1.08083	2.0756	0.0379309
1:52354895:C:T	T	C	17053	2.40635	0.373685	2.34987	0.0187798
1:54010387:G:C	C	G	17053	5.17553	0.817413	2.01115	0.0443094
1:54179226:C:G	G	C	17053	1.43164	0.178833	2.00647	0.0448057
1:54601370:A:T	T	A	17053	0.441417	0.398786	-2.05064	0.0403021
1:54653606:A:C	C	A	17053	3.90106	0.690952	1.97011	0.0488263
1:55215091:T:C	C	T	17053	5.31423	0.803487	2.07892	0.0376245
1:56704248:G:T	T	G	17053	0.158961	0.742095	-2.47825	0.0132028
1:56744234:C:A	A	C	17053	1.57258	0.223184	2.02845	0.042514
1:59990807:G:A	A	G	17053	0.0918732	1.02769	-2.32303	0.0201778
1:61899604:A:C	C	A	17052	0.218338	0.75664	-2.01114	0.0443105
1:62206809:A:G	G	A	17053	2.3356	0.377989	2.24417	0.0248218
1:62263230:A:G	G	A	17053	2.18264	0.369383	2.11308	0.034594
1:63323105:C:T	T	C	17053	2.40325	0.392831	2.23206	0.0256108
1:64178805:G:C	C	G	17053	4.35786	0.678097	2.17075	0.0299498
1:67111593:A:C	C	A	17034	0.625669	0.212479	-2.20696	0.0273171
1:67321751:A:G	G	A	17052	2.53112	0.404023	2.29854	0.0215311
1:70159388:G:A	A	G	17050	1.69518	0.211813	2.49176	0.0127112
1:77929446:A:C	C	A	17052	1.82681	0.220883	2.72801	0.00637183
1:78650484:C:T	T	C	17053	2.086	0.278068	2.64414	0.00818985
1:81952012:A:G	G	A	17053	1.40902	0.117397	2.9208	0.00349132
1:83949943:A:T	T	A	17053	6.06565	0.802488	2.24632	0.0246838
1:84956478:A:G	G	A	17053	2.41566	0.434622	2.02929	0.042429
1:85182222:A:G	G	A	17053	1.54058	0.157884	2.73717	0.00619698
1:86572706:C:T	T	C	17049	0.406823	0.372441	-2.41481	0.0157433
1:88983535:G:A	A	G	17053	0.781037	0.120618	-2.04889	0.0404724
1:91501739:A:G	G	A	17052	0.32362	0.548464	-2.05699	0.0396869
1:91695741:T:A	A	T	17053	0.359795	0.351094	-2.91153	0.00359661
1:92074651:I:3	CCAT	C	17024	4.71802	0.667775	2.32322	0.0201674
1:92177038:A:G	G	A	17053	3.74147	0.454082	2.90581	0.003663
1:92481068:G:C	C	G	17053	0.708426	0.169268	-2.03647	0.0417032
1:93156350:T:C	C	T	17053	3.08421	0.376193	2.99393	0.00275407
1:94063218:C:T	T	C	17053	1.36628	0.154671	2.01777	0.0436154
1:94178025:C:T	T	C	17053	0.268493	0.542427	-2.42416	0.0153438
1:94179812:C:T	T	C	17053	1.58675	0.20838	2.21559	0.0267193
1:96769734:A:G	G	A	17051	0.394282	0.371552	-2.50487	0.0122496
1:99689456:T:C	C	T	17053	5.078	0.668319	2.43135	0.0150426
1:108843156:C:T	T	C	17053	4.04537	0.592765	2.35772	0.0183876
1:109251694:C:T	T	C	17053	0.126938	1.04175	-1.98135	0.0475525
1:110339481:A:G	G	A	17053	1.28592	0.126101	1.99422	0.0461281
1:111147833:C:T	T	C	17053	1.68247	0.219258	2.37285	0.0176514
1:111351296:G:C	C	G	17051	5.70105	0.802959	2.16779	0.0301744
1:111478023:C:A	A	C	17052	0.298329	0.542451	-2.2298	0.0257605
1:113797880:C:T	T	C	17053	0.517836	0.287928	-2.28563	0.0222757
1:113838017:C:G	G	C	17053	8.74937	1.09625	1.97855	0.0478672
1:114600864:G:A	A	G	17053	2.71056	0.337271	2.95653	0.0031112
1:114623516:C:T	T	C	17053	12.7282	1.06198	2.39536	0.0166041
1:114674758:T:A	A	T	17053	7.53459	0.782476	2.58091	0.00985391
1:116603696:G:A	A	G	17053	6.66305	0.791485	2.39623	0.0165648
1:116944985:A:G	G	A	17053	1.27656	0.121092	2.01638	0.04376
1:117115607:C:T	T	C	17053	0.450778	0.401566	-1.98418	0.0472354
1:118025387:A:T	T	A	17053	3.92594	0.691028	1.97909	0.0478063
1:119935502:A:C	C	A	17053	1.48371	0.200211	1.97064	0.0487652
1:120069404:C:T	T	C	16781	2.30507	0.382895	2.18104	0.0291804
1:145876246:C:T	T	C	17053	2.66268	0.47639	2.05574	0.0398075
1:145897621:C:T	T	C	17052	0.391094	0.330874	-2.83736	0.00454886
1:145918433:D:2	T	TCA	17053	8.69124	1.09667	1.97171	0.048643
1:145994078:C:T	T	C	17053	0.397696	0.320721	-2.87498	0.0040405
1:146139833:G:C	C	G	16668	0.685584	0.190023	-1.98653	0.046975
1:147286377:G:A	A	G	17053	0.649605	0.18384	-2.34655	0.0189482
1:148533111:T:A	A	T	17008	0.233566	0.619729	-2.34666	0.0189428
1:149020218:A:G	G	A	16919	0.373141	0.498308	-1.97829	0.0478957
1:149584118:G:A	A	G	16932	0.393712	0.455448	-2.04664	0.0406937
1:149782760:C:G	G	C	17053	4.65341	0.678406	2.26649	0.0234214
1:150151006:A:C	C	A	16808	4.21716	0.533436	2.69791	0.00697767
1:150223235:T:A	A	T	17045	0.537643	0.259523	-2.39116	0.0167954
1:150497669:C:T	T	C	17053	1.73933	0.192119	2.88101	0.00396408
1:150554375:C:G	G	C	17053	3.10086	0.438818	2.57893	0.00991082
1:150560150:G:A	A	G	17053	4.7326	0.578155	2.68868	0.0071735
1:150950463:C:T	T	C	17053	0.350048	0.451996	-2.32233	0.020215
1:150998204:G:A	A	G	17053	1.48539	0.19199	2.06093	0.0393098
1:151778790:C:T	T	C	17053	3.98689	0.690965	2.00156	0.0453316
1:151838734:C:A	A	C	17053	1.49391	0.181477	2.21183	0.0269784
1:152109208:D:4	T	TTCTG	17053	3.93531	0.533491	2.56797	0.0102296
1:152215181:C:T	T	C	16276	1.57211	0.22054	2.05141	0.0402266
1:152216771:G:A	A	G	16801	0.512509	0.332922	-2.00778	0.0446662
1:152218996:G:A	A	G	17053	0.554985	0.274271	-2.14684	0.0318062
1:152219869:T:C	C	T	17045	0.27166	0.539075	-2.41748	0.0156282
1:152219980:G:T	T	G	17053	0.54657	0.273088	-2.21209	0.0269608
1:152303688:C:A	A	C	17051	1.60697	0.191611	2.47558	0.013302
1:152304624:C:T	T	C	17053	1.48441	0.151217	2.61228	0.00899411
1:152311299:C:T	T	C	17050	34.7358	1.51909	2.33546	0.0195196
1:152313079:C:T	T	C	17053	0.414198	0.39737	-2.21811	0.026547
1:152353310:A:C	C	A	16972	0.61018	0.239876	-2.05941	0.0394551
1:152354949:A:G	G	A	17011	3.06241	0.373216	2.99881	0.00271039
1:152354950:A:T	T	A	17003	3.33331	0.42978	2.80135	0.00508886
1:152355066:T:G	G	T	16569	1.38517	0.159547	2.0422	0.041132
1:152355846:G:A	A	G	17045	11.1276	1.06956	2.25272	0.0242766
1:152686917:C:T	T	C	17053	0.400947	0.423498	-2.15805	0.0309243
1:152797831:I:12	CCTCCCAAGTGCA	C	16973	9.50158	1.08065	2.08342	0.0372129
1:153693174:C:T	T	C	17053	2.1646	0.352856	2.18853	0.0286313
1:153933527:T:C	C	T	17053	0.219968	0.756743	-2.00104	0.0453877
1:154207575:C:A	A	C	17053	3.61734	0.601859	2.13628	0.0326568
1:154272738:T:A	A	T	17053	0.118028	1.03843	-2.05776	0.0396129
1:154572058:G:A	A	G	17053	1.64588	0.206159	2.41694	0.0156517
1:155023909:T:G	G	T	17053	0.657139	0.189497	-2.21565	0.0267152
1:155253678:G:A	A	G	17053	0.396354	0.423416	-2.18567	0.0288396
1:155287227:A:G	G	A	17053	0.371223	0.334923	-2.95875	0.0030889
1:155290591:C:T	T	C	17051	1.56191	0.221941	2.00913	0.0445232
1:155764951:A:G	G	A	17052	0.630276	0.180374	-2.55912	0.0104938
1:156134812:G:A	A	G	17053	8.73723	1.09668	1.97651	0.0480975
1:156294548:G:T	T	G	17053	1.84537	0.293223	2.08947	0.036665
1:156381422:C:T	T	C	17053	0.582509	0.238758	-2.26342	0.02361
1:156479644:C:G	G	C	17053	5.25951	0.667563	2.48671	0.012893
1:156658561:C:T	T	C	17053	3.35109	0.614148	1.96905	0.0489478
1:156669523:G:T	T	G	17053	5.70663	0.80293	2.16909	0.0300758
1:156734106:C:T	T	C	17053	8.70007	1.09595	1.97394	0.0483887
1:156841518:I:1	CG	C	17053	8.70007	1.09595	1.97394	0.0483887
1:156903934:C:T	T	C	17053	9.48298	1.08116	2.08063	0.0374679
1:156907728:A:G	G	A	17053	0.302966	0.385687	-3.09613	0.00196067
1:157767341:C:T	T	C	17053	5.01968	0.818211	1.97182	0.04863
1:158255260:G:A	A	G	17053	0.431387	0.375512	-2.23894	0.0251599
1:158936987:A:G	G	A	17053	0.561407	0.238745	-2.4181	0.0156017
1:159015916:G:A	A	G	17053	0.589631	0.222331	-2.376	0.0175017
1:159440564:A:T	T	A	17053	0.723553	0.159093	-2.03392	0.0419601
1:159833324:A:G	G	A	17053	0.597023	0.181672	-2.83918	0.0045229
1:160186676:D:4	G	GTGGA	17053	3.87477	0.690791	1.96078	0.0499052
1:160420494:A:G	G	A	17053	2.37404	0.428357	2.01839	0.0435509
1:161051701:C:T	T	C	17053	3.37553	0.494431	2.46051	0.0138741
1:161072677:C:T	T	C	17053	6.34608	0.791553	2.33445	0.0195724
1:161191166:C:T	T	C	17052	1.64614	0.21804	2.28598	0.0222554
1:161198357:T:C	C	T	17053	1.35548	0.149911	2.02893	0.0424652
1:161362511:G:A	A	G	17050	1.69687	0.220722	2.39571	0.016588
1:161524779:C:A	A	C	17053	8.91421	1.09707	1.99408	0.0461434
1:165698558:T:G	G	T	17052	1.3126	0.120872	2.25039	0.0244242
1:166860280:G:A	A	G	17053	3.26893	0.501144	2.36352	0.0181025
1:167697244:T:G	G	T	17052	10.0567	1.08078	2.13573	0.0327015
1:167845667:C:G	G	C	17051	1.88456	0.268754	2.3579	0.0183787
1:169830742:C:T	T	C	17053	9.69117	1.08046	2.10208	0.0355466
1:171515859:A:G	G	A	17053	2.24816	0.364943	2.21982	0.0264307
1:173624883:C:T	T	C	17053	1.31287	0.119996	2.26854	0.0232966
1:173803009:C:T	T	C	17048	0.286211	0.626804	-1.99588	0.045947
1:175077626:G:A	A	G	17053	0.784268	0.121276	-2.00374	0.0450978
1:176135083:T:C	C	T	17051	0.400616	0.45913	-1.99236	0.0463317
1:176864350:C:G	G	C	17053	0.27852	0.62684	-2.03922	0.0414278
1:177278733:A:C	C	A	17053	10.4353	1.0808	2.16986	0.0300175
1:178514733:C:T	T	C	17053	1.39934	0.142872	2.35175	0.0186855
1:179368911:C:T	T	C	17051	0.699405	0.142387	-2.51094	0.0120411
1:180092841:G:C	C	G	17053	0.523614	0.265139	-2.44024	0.0146776
1:180175997:C:T	T	C	17053	9.4669	1.08113	2.07913	0.0376053
1:180935815:G:A	A	G	17053	1.70338	0.216689	2.45798	0.0139723
1:182474503:D:4	G	GATCC	17053	4.57252	0.584603	2.60017	0.00931789
1:183122222:T:G	G	T	17053	5.06738	0.817396	1.98536	0.0471044
1:186015152:D:11	T	TTTGTAGTTCCA	17049	1.61159	0.205726	2.31968	0.0203585
1:186128133:C:T	T	C	17053	5.84738	0.80356	2.19771	0.0279695
1:186172081:T:C	C	T	17053	1.88556	0.303847	2.08732	0.036859
1:186306983:D:3	C	CCCA	17048	1.74478	0.233696	2.38184	0.0172263
1:186444182:G:A	A	G	17053	4.44849	0.678121	2.20103	0.0277339
1:192575875:G:C	C	G	17053	4.14491	0.677531	2.09862	0.0358505
1:196333925:G:A	A	G	17053	10.2742	1.08166	2.15376	0.0312587
1:196673091:T:G	G	T	17053	0.191552	0.748584	-2.20763	0.02727
1:197101581:G:C	C	G	17051	1.5444	0.215526	2.01662	0.0437352
1:200663945:G:T	T	G	17053	0.725533	0.160014	-2.00514	0.0449486
1:201051037:T:A	A	T	17053	1.35998	0.13466	2.28332	0.0224114
1:202012049:G:A	A	G	17053	9.67947	1.08049	2.10091	0.035649
1:202306771:I:1	TG	T	16821	2.5609	0.387694	2.42552	0.0152866
1:204228092:T:G	G	T	17053	0.512679	0.320039	-2.08758	0.0368361
1:204460570:G:A	A	G	17053	2.20644	0.332809	2.37788	0.0174126
1:205059101:C:T	T	C	17053	0.709535	0.171075	-2.00582	0.0448756
1:205061394:C:T	T	C	17053	1.33056	0.138353	2.06426	0.0389927
1:205159570:G:A	A	G	17053	0.368503	0.496309	-2.01146	0.044277
1:205416285:T:G	G	T	17053	22.5248	1.58785	1.96153	0.0498176
1:205928854:A:G	G	A	17053	6.35815	0.791832	2.33602	0.0194901
1:206013877:G:A	A	G	17053	0.116097	1.03598	-2.07856	0.0376583
1:206507946:T:G	G	T	17053	0.0814259	1.02508	-2.44669	0.0144175
1:206934711:C:T	T	C	17053	2.89886	0.347708	3.06096	0.0022063
1:206962236:C:T	T	C	17053	3.88226	0.69122	1.96235	0.0497215
1:207062027:G:A	A	G	17053	0.224152	0.756546	-1.97666	0.0480804
1:207134587:G:A	A	G	17052	1.51971	0.167229	2.50269	0.0123253
1:207506725:C:T	T	C	17053	0.745927	0.121382	-2.41491	0.0157391
1:207506740:C:A	A	C	17053	4.21789	0.678319	2.12191	0.0338449
1:207506812:G:A	A	G	17051	5.01658	0.667563	2.41588	0.0156974
1:207523839:C:T	T	C	17053	3.90438	0.691247	1.9705	0.0487815
1:209611528:G:T	T	G	17053	9.33071	1.08055	2.06683	0.0387505
1:210013766:D:6	C	CAGTACA	17053	0.287841	0.624379	-1.99454	0.0460931
1:210239498:C:T	T	C	17026	1.30036	0.122304	2.14743	0.0317593
1:212791757:C:T	T	C	17053	2.13437	0.369359	2.05267	0.0401045
1:212804609:C:T	T	C	17053	4.86028	0.667723	2.36789	0.0178897
1:213242179:C:G	G	C	17052	7.67209	0.775473	2.62754	0.00860038
1:214644948:G:A	A	G	17053	1.50243	0.19181	2.12235	0.0338087
1:215628969:A:G	G	A	17053	0.368136	0.496416	-2.01304	0.0441106
1:215675568:G:A	A	G	17053	2.88072	0.509101	2.07825	0.0376866
1:220635921:A:C	C	A	17053	4.39224	0.677753	2.18345	0.0290027
1:221706400:C:A	A	C	17053	4.4753	0.677881	2.21067	0.0270586
1:222540160:G:A	A	G	17053	0.335571	0.494081	-2.21	0.0271051
1:222563285:D:3	G	GTTC	17053	0.120566	1.03575	-2.04254	0.0410977
1:223110495:T:C	C	T	17053	0.776049	0.123841	-2.0473	0.0406285
1:223111102:T:A	A	T	17053	0.776049	0.123841	-2.0473	0.0406285
1:223111573:G:T	T	G	17053	0.776049	0.123841	-2.0473	0.0406285
1:223229290:C:G	G	C	17053	4.38507	0.677707	2.18119	0.0291696
1:223619377:C:T	T	C	17053	2.1049	0.267793	2.77926	0.00544831
1:223761612:G:C	C	G	17047	1.26331	0.115888	2.0169	0.0437056
1:223795985:T:C	C	T	17053	2.58113	0.354028	2.67839	0.00739764
1:224379082:C:T	T	C	17053	10.2745	1.0817	2.15371	0.0312632
1:225399105:G:A	A	G	17052	0.671245	0.158786	-2.51043	0.0120585
1:225399269:A:T	T	A	17048	0.752682	0.125862	-2.25733	0.0239875
1:225867924:C:T	T	C	17053	1.37249	0.127381	2.48567	0.0129309
1:228165827:C:T	T	C	17053	0.493997	0.345158	-2.0432	0.0410328
1:228351333:C:T	T	C	17053	1.86808	0.259634	2.4069	0.0160887
1:228371024:G:A	A	G	17053	2.85534	0.41339	2.53802	0.0111482
1:229487612:G:A	A	G	17050	0.692041	0.186039	-1.97867	0.0478529
1:230425838:C:T	T	C	17053	0.227057	0.753388	-1.96785	0.0490854
1:230762716:C:A	A	C	17050	1.33844	0.14655	1.98913	0.0466872
1:231163847:G:C	C	G	17053	1.78739	0.240309	2.41671	0.0156616
1:233054270:C:T	T	C	17052	1.96335	0.282334	2.38954	0.0168693
1:233160357:C:T	T	C	17051	0.65453	0.203799	-2.07968	0.0375545
1:233236930:G:A	A	G	17053	2.66539	0.484361	2.024	0.0429697
1:234373657:C:G	G	C	17053	5.26284	0.817971	2.03023	0.0423331
1:234478527:C:G	G	C	17053	2.75377	0.33722	3.00389	0.00266548
1:235414500:A:G	G	A	17053	3.35073	0.548836	2.20317	0.027583
1:235806681:C:T	T	C	17053	4.97308	0.817571	1.96196	0.0497675
1:236045571:T:C	C	T	17053	3.84299	0.48874	2.75453	0.00587762
1:236569075:T:C	C	T	17051	0.34542	0.348308	-3.05189	0.00227409
1:236595551:T:C	C	T	17053	0.590256	0.256685	-2.05387	0.0399881
1:237593494:A:C	C	A	17053	5.04863	0.817579	1.98038	0.0476609
1:239909022:C:T	T	C	17053	2.53396	0.409272	2.2718	0.0230987
1:241098728:T:C	C	T	17053	0.33337	0.550892	-1.99404	0.0461473
1:241958145:G:C	C	G	17053	1.89506	0.253638	2.52033	0.0117244
1:244375383:C:T	T	C	17050	0.473761	0.379331	-1.96939	0.0489078
1:245602713:A:G	G	A	17053	1.60686	0.200964	2.36005	0.0182724
1:247876102:G:C	C	G	17053	9.75205	1.08154	2.10577	0.0352245
1:247921181:C:G	G	C	17041	0.403265	0.355167	-2.557	0.0105581
1:247949513:A:G	G	A	16995	3.0353	0.508804	2.18219	0.0290953
1:248022572:C:G	G	C	17053	0.423239	0.398774	-2.15615	0.0310717
1:248180884:C:T	T	C	17053	4.00741	0.484062	2.8677	0.00413467
1:248295226:T:C	C	T	17053	7.67628	0.782854	2.60347	0.00922862
1:248323866:G:A	A	G	17053	0.522294	0.296623	-2.18973	0.0285438
1:248349118:T:G	G	T	17053	4.24807	0.592839	2.4399	0.0146915
1:248453403:D:7	C	CTGCTGCG	16566	1.39569	0.136051	2.45045	0.0142678
1:248638559:G:A	A	G	17052	3.36003	0.613646	1.975	0.048268
1:248848163:G:A	A	G	17053	0.500731	0.317308	-2.17986	0.0292682
2:231115:A:G	G	A	17053	2.76858	0.476326	2.1379	0.0325252
2:253112:T:C	C	T	17034	0.275189	0.624139	-2.06732	0.0387038
2:3703917:G:T	T	G	17052	9.61274	1.08109	2.09335	0.036318
2:5693393:D:3	G	GGAC	17019	8.79122	1.09635	1.98271	0.0473994
2:10589193:C:T	T	C	17053	0.468765	0.380853	-1.98936	0.0466619
2:11634277:C:T	T	C	17053	0.277396	0.624309	-2.05397	0.039979
2:11765584:G:A	A	G	17053	9.83408	1.0811	2.11439	0.0344823
2:17678933:C:G	G	C	17045	0.219519	0.753502	-2.01236	0.0441823
2:18560451:A:C	C	A	17053	3.9251	0.601792	2.2722	0.0230745
2:19352304:C:G	G	C	17053	0.425779	0.340445	-2.508	0.0121418
2:19930518:T:A	A	T	17051	0.180187	0.750891	-2.2823	0.0224716
2:21001939:D:3	A	ACTG	17053	0.277018	0.626696	-2.04832	0.0405291
2:21007986:T:C	C	T	17053	10.8879	1.07041	2.2306	0.0257076
2:24022843:C:G	G	C	17052	1.36083	0.146017	2.11002	0.0348567
2:24037990:G:A	A	G	17053	0.709349	0.172477	-1.99104	0.0464766
2:24200604:C:G	G	C	17053	10.201	1.08169	2.14708	0.0317867
2:24820741:C:T	T	C	17053	0.414681	0.374396	-2.35111	0.0187177
2:25144969:G:A	A	G	17053	0.272594	0.62412	-2.08257	0.0372906
2:25161599:C:A	A	C	17050	9.25707	1.08114	2.05837	0.0395542
2:25432970:C:T	T	C	17053	2.8777	0.517412	2.04284	0.0410681
2:25531474:C:T	T	C	17053	0.408769	0.337815	-2.64821	0.00809197
2:26195184:C:G	G	C	17053	0.427701	0.424893	-1.99893	0.0456159
2:26316994:T:G	G	T	17052	0.545453	0.194923	-3.10962	0.00187326
2:26453543:A:C	C	A	17053	5.66795	0.803767	2.15837	0.0308991
2:27036553:G:A	A	G	17053	0.625657	0.184386	-2.54332	0.0109803
2:27040138:T:C	C	T	17053	1.54254	0.191842	2.2593	0.0238646
2:27099556:G:A	A	G	17053	1.61528	0.229316	2.09102	0.0365259
2:27130667:G:A	A	G	17053	5.01144	0.818262	1.96969	0.0488736
2:27138097:G:C	C	G	17053	0.530711	0.322155	-1.96656	0.0492341
2:27206912:D:2	G	GCA	17050	4.12247	0.691033	2.04976	0.0403876
2:27242789:A:G	G	A	17053	2.58855	0.450215	2.11254	0.0346402
2:27299297:G:T	T	G	17053	4.63541	0.678172	2.26156	0.0237247
2:27368724:C:T	T	C	17053	5.18275	0.817732	2.01207	0.0442121
2:27442590:G:C	C	G	17053	1.65942	0.245264	2.06499	0.0389236
2:27472348:C:T	T	C	17053	2.97142	0.469578	2.31919	0.0203849
2:27578022:C:G	G	C	17053	3.64635	0.601581	2.15055	0.031512
2:27579553:G:C	C	G	17053	1.4909	0.182286	2.19097	0.0284539
2:27631032:C:T	T	C	16982	9.89585	1.08078	2.12081	0.0339381
2:27650187:G:T	T	G	17048	2.69347	0.457958	2.16358	0.0304967
2:27655461:C:T	T	C	17053	3.087	0.433889	2.5979	0.00937957
2:28942316:C:G	G	C	17053	5.90016	0.802702	2.21126	0.0270181
2:29011465:G:A	A	G	17052	5.44068	0.802881	2.10978	0.0348771
2:29017184:G:C	C	G	17053	1.42622	0.166392	2.13367	0.0328697
2:29033041:T:C	C	T	17053	0.213978	0.753702	-2.04575	0.0407812
2:31138062:C:G	G	C	17053	0.767859	0.11789	-2.24064	0.0250492
2:36476984:G:A	A	G	17051	0.221422	0.756792	-1.9922	0.0463489
2:36805653:T:A	A	T	17053	0.389433	0.371425	-2.53904	0.0111158
2:37367355:G:C	C	G	17053	0.452865	0.401782	-1.97162	0.0486532
2:37952202:G:A	A	G	17053	2.89152	0.476786	2.22696	0.0259501
2:38309485:C:T	T	C	17053	0.683123	0.164899	-2.31099	0.0208335
2:39315343:C:T	T	C	17051	2.88621	0.51772	2.04733	0.0406255
2:42783327:G:C	C	G	17051	9.65153	1.08058	2.09806	0.0358995
2:43231037:C:T	T	C	17053	0.289194	0.626911	-1.979	0.0478157
2:43344138:G:A	A	G	17052	0.715383	0.118969	-2.81533	0.00487272
2:43575013:G:A	A	G	17053	2.55431	0.387832	2.41801	0.0156057
2:43710284:G:A	A	G	17053	3.40862	0.601729	2.03797	0.0415528
2:43813202:A:G	G	A	17039	2.08143	0.315633	2.32248	0.0202069
2:44286063:T:C	C	T	17053	1.51378	0.189399	2.18908	0.028591
2:45547555:G:A	A	G	17053	4.2147	0.678115	2.12144	0.033885
2:46086299:G:A	A	G	17053	0.609644	0.177803	-2.78331	0.0053807
2:46480673:I:39.02	GGCAGCACGAGGTGGCGATGGAGCAGCTGCAGCGGGAGCA	G	16661	0.485037	0.306724	-2.3589	0.0183293
2:47046329:A:G	G	A	17053	0.574877	0.237325	-2.33266	0.0196659
2:47050043:T:C	C	T	17052	0.560988	0.241525	-2.39336	0.016695
[truncated: 3,471 more rows]

## Sheet: continuous_conditional
ID	A1	AX	OBS_CT	BETA	SE	T_STAT	P
[truncated: 61,256 more rows]

[truncated: 3 more sheets: all_conditional, twoascontrol_conditional, extreme_conditional]
