# Supplementary material for: Analysis of 72,469 UK Biobank exomes links rare variants to male-pattern hair loss
Source: Nat Commun. 2023 Sep 22;14:5492. doi: 10.1038/s41467-023-41186-w (PMC10517150; doi:10.1038/s41467-023-41186-w)
Supplement: Supplementary file 5 — Supplementary Data 2 [file 41467_2023_41186_MOESM5_ESM.xlsx]

## Sheet: Description
Results of the SKAT-O gene-based association tests for each phenotype model and variant consequence threshold
Results of the SKAT-O association analyses. The labeled tabs each correspond to one phenotype model - variant consequence combination. Variant consequences are denoted as "nonsynonymous" (all nonsynonymous variants) or high (only variants classified as high impact according to Variant Effect Predictor). Per table, all tested genes and their respective p-value, FDR-adjusted p-value and variant / a…
Column	Information
Gene	Gene symbol
EnsemblID	Gene Ensembl ID (if available, else N/A)
P	Uncorrected p-value
FDR	FDR-corrected p-value (Benjamini-Hochberg)
N.Marker.All	Number of variants in gene
N.Marker.Test	Number of variants included in the test (after exclusion of monomorphic or high-missingness variants)
MAC	Total minor allele count (binary models only)
m	Number of individuals carrying minor alleles (binary models only)

## Sheet: continuous_nonsynonymous
Gene	EnsemblID	P	FDR	N.Marker.All	N.Marker.Test
HEPH	ENSG00000089472	7.3306e-09		66	66
EDA2R	ENSG00000131080	1.41633e-08		27	27
MITF	ENSG00000187098	9.43005e-06	0.0591327	128	128
AUNIP	ENSG00000127423	4.13705e-05	0.194565	227	227
HOXC13	ENSG00000123364	6.65574e-05	0.232759	92	92
GFER	ENSG00000127554	7.42375e-05	0.232759	272	272
LGR4	ENSG00000205213	8.82952e-05	0.237287	211	211
CCDC34	ENSG00000109881	0.000109154	0.238975	143	143
POLR2L	ENSG00000177700	0.000117032	0.238975	87	87
ARHGAP27	ENSG00000159314	0.000139736	0.238975	244	244
CYREN	ENSG00000122783	0.000161936	0.253861	148	148
FOXH1	ENSG00000160973	0.000207082	0.295313	352	352
AR	ENSG00000169083	0.000214105		54	54
SPACA7	ENSG00000153498	0.000219773	0.295313	59	59
PIN4	ENSG00000102309	0.000252625		80	80
EIF3F	ENSG00000175390	0.000278325	0.312881	117	117
OR2A12	ENSG00000221858	0.000286623	0.312881	70	70
PAQR7	ENSG00000182749	0.000293716	0.312881	102	102
ASPHD1	ENSG00000174939	0.000314288	0.312881	224	224
BSPH1	ENSG00000188334	0.000316007	0.312881	41	41
FAM219A	ENSG00000164970	0.000336485	0.316498	48	48
NICN1	ENSG00000145029	0.000400087	0.335648	191	191
NTHL1	ENSG00000065057	0.000401368	0.335648	260	260
TCTA	ENSG00000145022	0.000410371	0.335648	121	121
CTNND1	ENSG00000198561	0.000453111	0.338536	227	227
AMT	ENSG00000145020	0.000480863	0.338536	210	210
ZBTB20	ENSG00000181722	0.000486844	0.338536	90	90
GOSR1	ENSG00000108587	0.000501576	0.338536	70	70
NAGS	ENSG00000161653	0.000503882	0.338536	159	159
SEZ6	ENSG00000063015	0.00053501	0.341139	306	306
PARP15	ENSG00000173200	0.000558512	0.341139	156	156
AVP	ENSG00000101200	0.000575056	0.341139	51	51
SEZ6L2	ENSG00000174938	0.000580291	0.341139	290	290
STRA6	ENSG00000137868	0.000647628	0.369187	381	381
KLF6	ENSG00000067082	0.000696141	0.385171	46	46
DGKZ	ENSG00000149091	0.000739564	0.388498	456	456
PIPOX	ENSG00000179761	0.000743457	0.388498	409	409
SEC11C	ENSG00000166562	0.000784064	0.393769	37	37
SH2D5	ENSG00000189410	0.000795408	0.393769	167	167
GATAD2B	ENSG00000143614	0.000841531	0.402755	85	85
ISL2	ENSG00000159556	0.000880166	0.402755	96	96
ERVMER34-1	ENSG00000226887	0.000893276	0.402755	14	14
FAM72B	ENSG00000188610	0.000905315	0.402755	5	5
ZNF582	ENSG00000018869	0.000954227	0.402755	100	100
DHRS3	ENSG00000162496	0.000957929	0.402755	79	79
SLC9A3R2	ENSG00000065054	0.000963427	0.402755	195	195
PPM1L	ENSG00000163590	0.000992002	0.404294	60	60
CD3D	ENSG00000167286	0.00105816	0.404294	47	47
ARMC1	ENSG00000104442	0.00105991	0.404294	75	75
ZDHHC16	ENSG00000171307	0.00110608	0.404294	210	210
TGFB2	ENSG00000092969	0.00112722	0.404294	64	64
RAB3D	ENSG00000105514	0.00113762	0.404294	165	165
TNKS2	ENSG00000107854	0.0011487	0.404294	202	202
TRIM26	ENSG00000234127	0.00116696	0.404294	101	101
OTUD6A	ENSG00000189401	0.00117164		13	13
MFNG	ENSG00000100060	0.00118201	0.404294	139	139
ADGRF3	ENSG00000173567	0.0011864	0.404294	299	299
EI24	ENSG00000149547	0.00120351	0.404294	66	66
LAMA5	ENSG00000130702	0.00126294	0.415974	1503	1503
GNAQ	ENSG00000156052	0.0012825	0.415974	37	37
PAM	ENSG00000145730	0.00135706	0.432696	237	237
LAPTM4B	ENSG00000104341	0.00140086	0.439217	112	112
TNFRSF11A	ENSG00000141655	0.00146569	0.45201	137	137
LAS1L	ENSG00000001497	0.00147179		64	64
SELENOI	ENSG00000138018	0.00152411	0.458534	352	352
KLF8	ENSG00000102349	0.00161945		28	28
TRIM40	ENSG00000204614	0.00173855	0.502476	76	76
REXO1	ENSG00000079313	0.00181058	0.502476	481	481
ITPKC	ENSG00000086544	0.00182691	0.502476	355	355
TUBB3	ENSG00000258947	0.00183534	0.502476	208	208
OR6C2	ENSG00000179695	0.00184529	0.502476	85	85
ZNF638	ENSG00000075292	0.00185134	0.502476	462	462
SMIM10	ENSG00000184785	0.00186668		4	4
CCDC144A	ENSG00000170160	0.00191105	0.502476	242	242
CRPPA	ENSG00000214960	0.00192315	0.502476	163	163
SLC43A1	ENSG00000149150	0.00200429	0.512544	155	155
SH2D4B	ENSG00000178217	0.00201617	0.512544	147	147
NOXO1	ENSG00000196408	0.00206652	0.516573	524	524
AGBL4	ENSG00000186094	0.00208694	0.516573	221	221
XRN1	ENSG00000114127	0.00212185	0.518394	331	331
STARD8	ENSG00000130052	0.00220312		82	82
MRPS12	ENSG00000128626	0.00224838	0.542264	106	106
ZC3H12B	ENSG00000102053	0.00225922		29	29
TBL3	ENSG00000183751	0.00228981	0.545265	625	625
PODN	ENSG00000174348	0.00238075	0.549163	273	273
F11R	ENSG00000158769	0.00239376	0.549163	70	70
LAGE3	ENSG00000196976	0.00245126		12	12
ESR2	ENSG00000140009	0.00249815	0.552537	960	960
ST6GALNAC1	ENSG00000070526	0.00250079	0.552537	173	173
OGA	ENSG00000198408	0.00252595	0.552537	175	175
MTFR1L	ENSG00000117640	0.0025726	0.556273	209	209
CPXM2	ENSG00000121898	0.0026821	0.556834	241	241
NANOS2	ENSG00000188425	0.00268693	0.556834	31	31
PSTPIP2	ENSG00000152229	0.0027006	0.556834	58	58
PTGIR	ENSG00000160013	0.0027167	0.556834	126	126
NRG3	ENSG00000185737	0.00272319	0.556834	165	165
WNT10A	ENSG00000135925	0.00280253	0.560323	171	171
ANKAR	ENSG00000151687	0.00280615	0.560323	417	417
ADGRL2	ENSG00000117114	0.00293791	0.560323	299	299
SAAL1	ENSG00000166788	0.00297468	0.560323	122	122
ZNF571	ENSG00000180479	0.00301067	0.560323	161	161
GOLGA2	ENSG00000167110	0.0030283	0.560323	334	334
CFHR5	ENSG00000134389	0.00306826	0.560323	182	182
TRIM24	ENSG00000122779	0.00307192	0.560323	156	156
BCL2A1	ENSG00000140379	0.00309358	0.560323	41	41
GNAT1	ENSG00000114349	0.00309768	0.560323	128	128
ME1	ENSG00000065833	0.00313706	0.562042	144	144
DDX39A	ENSG00000123136	0.00321428	0.569609	192	192
MMS19	ENSG00000155229	0.00325803	0.569609	291	291
CAMK1	ENSG00000134072	0.00327368	0.569609	222	222
ITGA3	ENSG00000005884	0.00332127	0.569609	247	247
CT47A1	ENSG00000236371	0.00332878		2	2
CT47A2	ENSG00000242362	0.00332878		2	2
SYNE2	ENSG00000054654	0.00335886	0.569609	1565	1565
GRK2	ENSG00000173020	0.00337429	0.569609	147	147
IFNA2	ENSG00000188379	0.00339125	0.569609	48	48
RAB11FIP5	ENSG00000135631	0.00345944	0.572436	369	369
HTRA4	ENSG00000169495	0.00352829	0.572436	147	147
HTR3A	ENSG00000166736	0.00354058	0.572436	174	174
OR1A1	ENSG00000172146	0.00354206	0.572436	77	77
RAD21	ENSG00000164754	0.00356023	0.572436	98	98
PTAFR	ENSG00000169403	0.00389363	0.61663	68	68
SWI5	ENSG00000175854	0.00391568	0.61663	166	166
BEND5	ENSG00000162373	0.00397164	0.61663	87	87
SLC2A4RG	ENSG00000125520	0.00400661	0.61663	331	331
RAP1GAP2	ENSG00000132359	0.00403343	0.61663	180	180
C4BPA	ENSG00000123838	0.00406288	0.61663	127	127
VRK1	ENSG00000100749	0.00407582	0.61663	121	121
ACTR6	ENSG00000075089	0.00409732	0.61663	64	64
POLR3GL	ENSG00000121851	0.00414046	0.617231	126	126
TMEM44	ENSG00000145014	0.00416693	0.617231	165	165
ZNF608	ENSG00000168916	0.00423671	0.622468	307	307
IQCF6	ENSG00000214686	0.00426915	0.622468	52	52
CEP19	ENSG00000174007	0.00430155	0.622468	55	55
TRIM10	ENSG00000204613	0.00440868	0.625334	207	207
ARIH1	ENSG00000166233	0.00444891	0.625334	55	55
EPHB1	ENSG00000154928	0.00445432	0.625334	235	235
FBXL4	ENSG00000112234	0.00460853	0.637613	135	135
RSRC2	ENSG00000111011	0.0046177	0.637613	115	115
RPS4Y2	ENSG00000280969	0.00466554		25	25
LIMK1	ENSG00000106683	0.00470024	0.637613	153	153
SPINK5	ENSG00000133710	0.00471942	0.637613	261	261
RADX	ENSG00000147231	0.0047573		43	43
NPIPB3	ENSG00000169246	0.00477392	0.637613	92	92
LTBP3	ENSG00000168056	0.00477699	0.637613	440	440
FEZ1	ENSG00000149557	0.00480038	0.637613	151	151
KRTAP12-1	ENSG00000187175	0.0048279	0.637613	17	17
ATAD3C	ENSG00000215915	0.00484684	0.637613	226	226
AKAP8L	ENSG00000011243	0.00506965	0.661368	244	244
TMPRSS7	ENSG00000176040	0.00513365	0.661368	180	180
SLC47A2	ENSG00000180638	0.00513742	0.661368	180	180
PLXNA3	ENSG00000130827	0.00519761		210	210
ERCC6L	ENSG00000186871	0.00521944		42	42
PYY	ENSG00000131096	0.00526891	0.662856	151	151
PRAMEF2	ENSG00000120952	0.00532234	0.662856	144	144
CEACAM3	ENSG00000170956	0.00539462	0.662856	69	69
MYO1H	ENSG00000174527	0.00539849	0.662856	304	304
MAFB	ENSG00000204103	0.00541608	0.662856	47	47
C1QTNF6	ENSG00000133466	0.00541704	0.662856	82	82
THADA	ENSG00000115970	0.00544609	0.662856	598	598
IL18R1	ENSG00000115604	0.00546155	0.662856	304	304
UBQLN2	ENSG00000188021	0.00551088		23	23
PPP1R12B	ENSG00000077157	0.00553217	0.667123	299	299
LMNB2	ENSG00000176619	0.00565128	0.676143	333	333
BCAS4	ENSG00000124243	0.00569409	0.676143	82	82
ARL10	ENSG00000175414	0.0057148	0.676143	218	218
MRPS28	ENSG00000147586	0.00582395	0.6771	68	68
SRD5A2	ENSG00000277893	0.0059292	0.6771	63	63
LCN1	ENSG00000160349	0.006038	0.6771	35	35
B4GALNT4	ENSG00000182272	0.00604366	0.6771	329	329
ACSBG2	ENSG00000130377	0.00605849	0.6771	146	146
ANAPC7	ENSG00000196510	0.00606544	0.6771	100	100
HEPHL1	ENSG00000181333	0.00607323	0.6771	300	300
PLEKHH2	ENSG00000152527	0.00608362	0.6771	469	469
KRTAP11-1	ENSG00000182591	0.00609665	0.6771	44	44
OGG1	ENSG00000114026	0.00610203	0.6771	432	432
THEMIS	ENSG00000172673	0.00611881	0.6771	148	148
IQSEC3	ENSG00000120645	0.00621973	0.678354	337	337
ZNF587B	ENSG00000269343	0.00632492	0.678354	183	183
KIAA1614	ENSG00000135835	0.00634317	0.678354	368	368
ZMIZ1	ENSG00000108175	0.0063472	0.678354	207	207
MICALL2	ENSG00000164877	0.00640297	0.678354	391	391
RINT1	ENSG00000135249	0.00640532	0.678354	183	183
HFE	ENSG00000010704	0.00640999	0.678354	91	91
SCML2	ENSG00000102098	0.00643818		24	24
RAB11FIP2	ENSG00000107560	0.00645668	0.678354	121	121
DNAI1	ENSG00000122735	0.0064894	0.678354	202	202
GLUL	ENSG00000135821	0.00649381	0.678354	51	51
OTOG	ENSG00000188162	0.00653889	0.678354	928	928
CEPT1	ENSG00000134255	0.00656286	0.678354	89	89
ARHGEF11	ENSG00000132694	0.00660942	0.679434	363	363
KIF12	ENSG00000136883	0.00670131	0.684381	219	219
MTURN	ENSG00000180354	0.0067303	0.684381	30	30
TRUB2	ENSG00000167112	0.00686276	0.684422	182	182
DDO	ENSG00000203797	0.00686349	0.684422	97	97
HLCS	ENSG00000159267	0.00687797	0.684422	296	296
RIPPLY3	ENSG00000183145	0.0069251	0.684422	67	67
SUGCT	ENSG00000175600	0.00694833	0.684422	197	197
OTX1	ENSG00000115507	0.00707169	0.692878	79	79
EDAR	ENSG00000135960	0.00715723	0.694694	126	126
CCNDBP1	ENSG00000166946	0.00719869	0.694694	156	156
CYSLTR1	ENSG00000173198	0.00725933		31	31
KRBA1	ENSG00000133619	0.00728101	0.694694	315	315
EAF1	ENSG00000144597	0.00733685	0.694694	105	105
GJC2	ENSG00000198835	0.00740799	0.694694	267	267
HPGD	ENSG00000164120	0.00740961	0.694694	64	64
KERA	ENSG00000139330	0.00741242	0.694694	81	81
FAM111A	ENSG00000166801	0.00741853	0.694694	143	143
GSTA1	ENSG00000243955	0.00746263	0.694694	81	81
ZNF12	ENSG00000164631	0.00747112	0.694694	109	109
LGI3	ENSG00000168481	0.0075357	0.694694	193	193
C9orf64	ENSG00000165118	0.00758305	0.694694	84	84
OR4C13	ENSG00000258817	0.00759132	0.694694	105	105
FAM181B	ENSG00000182103	0.00760722	0.694694	116	116
MORF4L2	ENSG00000123562	0.00763962		2	2
ATF2	ENSG00000115966	0.00765279	0.69548	83	83
PLXNB2	ENSG00000196576	0.00775181	0.701091	534	534
FABP7	ENSG00000164434	0.00786904	0.704585	47	47
RCL1	ENSG00000120158	0.00791772	0.704585	148	148
C9orf135	ENSG00000204711	0.00793754	0.704585	66	66
KIN	ENSG00000151657	0.00794025	0.704585	128	128
CD276	ENSG00000103855	0.00803368	0.705103	181	181
CDH13	ENSG00000140945	0.00805068	0.705103	254	254
FDXR	ENSG00000161513	0.00814096	0.705103	185	185
PLEKHA2	ENSG00000169499	0.00816726	0.705103	161	161
TAGLN3	ENSG00000144834	0.00821996	0.705103	46	46
RTBDN	ENSG00000132026	0.0082647	0.705103	86	86
PAGE5	ENSG00000158639	0.00832251		12	12
PPM1M	ENSG00000164088	0.00834121	0.705103	143	143
TLR2	ENSG00000137462	0.00845007	0.705103	168	168
ZNF496	ENSG00000162714	0.00851314	0.705103	144	144
UTP20	ENSG00000120800	0.00852156	0.705103	594	594
PCGF5	ENSG00000180628	0.00855386	0.705103	26	26
STK35	ENSG00000125834	0.00859001	0.705103	111	111
ADK	ENSG00000156110	0.00860645	0.705103	64	64
CPSF4	ENSG00000160917	0.00860743	0.705103	168	168
MOSPD3	ENSG00000106330	0.00862158	0.705103	116	116
SLC25A45	ENSG00000162241	0.00863364	0.705103	129	129
C9orf43	ENSG00000157653	0.00871958	0.705103	176	176
SIGMAR1	ENSG00000147955	0.00873533	0.705103	75	75
FIBCD1	ENSG00000130720	0.00877489	0.705103	194	194
PRKCH	ENSG00000027075	0.00878265	0.705103	221	221
SVBP	ENSG00000177868	0.00883727	0.705103	18	18
GASK1B	ENSG00000164125	0.00888147	0.705103	143	143
CD8B	ENSG00000172116	0.00891034	0.705103	83	83
SCNN1D	ENSG00000162572	0.00894257	0.705103	603	603
ZBTB46	ENSG00000130584	0.0089481	0.705103	296	296
CEACAM4	ENSG00000105352	0.00900231	0.705103	86	86
LIME1	ENSG00000203896	0.00904994	0.705103	339	339
ZBTB18	ENSG00000179456	0.00905716	0.705103	71	71
ATP8B4	ENSG00000104043	0.00906634	0.705103	349	349
GNB2	ENSG00000172354	0.00907053	0.705103	231	231
MYO18A	ENSG00000196535	0.00917076	0.70996	732	732
AGL	ENSG00000162688	0.00921816	0.710705	360	360
ADAMTS4	ENSG00000158859	0.00935122	0.712487	238	238
TTLL3	ENSG00000214021	0.00938406	0.712487	430	430
SLAMF8	ENSG00000158714	0.00946578	0.712487	90	90
SLC22A18	ENSG00000110628	0.00948183	0.712487	225	225
CUL7	ENSG00000044090	0.00948934	0.712487	577	577
LUC7L2	ENSG00000146963	0.00951161	0.712487	123	123
FMC1-LUC7L2	ENSG00000269955	0.00951161	0.712487	123	123
JPT2	ENSG00000206053	0.00954426	0.712487	103	103
LPAR4	ENSG00000147145	0.00965178		15	15
LGALS9B	ENSG00000170298	0.00966227	0.718445	76	76
C1QB	ENSG00000173369	0.00975138	0.721138	60	60
GPIHBP1	ENSG00000277494	0.00980762	0.721138	63	63
METTL6	ENSG00000206562	0.00982419	0.721138	155	155
DIPK1A	ENSG00000154511	0.00985182	0.721138	113	113
GIGYF1	ENSG00000146830	0.00996577	0.722782	432	432
CITED1	ENSG00000125931	0.00998651		15	15
ZNF804B	ENSG00000182348	0.0100318	0.722782	364	364
BMP8B	ENSG00000116985	0.0100515	0.722782	231	231
BCAN	ENSG00000132692	0.0101092	0.722782	229	229
SOX5	ENSG00000134532	0.0101845	0.722782	115	115
FGD1	ENSG00000102302	0.0101893		44	44
CHMP7	ENSG00000147457	0.010219	0.722782	111	111
NPIPA8	ENSG00000214940	0.0102268	0.722782	29	29
HS3ST2	ENSG00000122254	0.0103183	0.722782	76	76
PCBP1	ENSG00000169564	0.0103207	0.722782	26	26
PEDS1	ENSG00000240849	0.0105312	0.722782	65	65
SMARCD3	ENSG00000082014	0.0105735	0.722782	372	372
DEPDC4	ENSG00000166153	0.0106371	0.722782	174	174
LPO	ENSG00000167419	0.0106615	0.722782	322	322
RBM3	ENSG00000102317	0.0106874		14	14
STK4	ENSG00000101109	0.0106894	0.722782	93	93
CHPF2	ENSG00000033100	0.0106918	0.722782	346	346
ANGPT1	ENSG00000154188	0.0107127	0.722782	79	79
GTF3C5	ENSG00000148308	0.0107216	0.722782	177	177
ZNF860	ENSG00000197385	0.0108285	0.722782	159	159
EXTL1	ENSG00000158008	0.010844	0.722782	190	190
EPS8L2	ENSG00000177106	0.0108736	0.722782	398	398
DGAT2	ENSG00000062282	0.0109047	0.722782	105	105
PDILT	ENSG00000169340	0.010927	0.722782	172	172
KLF1	ENSG00000105610	0.0109441	0.722782	147	147
CITED2	ENSG00000164442	0.0109623	0.722782	101	101
FUS	ENSG00000089280	0.0109707	0.722782	112	112
ANKS4B	ENSG00000175311	0.0109846	0.722782	91	91
CACNG3	ENSG00000006116	0.0110003	0.722782	37	37
CLEC5A	ENSG00000258227	0.0110207	0.722782	46	46
C8orf88	ENSG00000253250	0.0110762	0.722782	31	31
ALS2	ENSG00000003393	0.0111019	0.722782	346	346
PLAAT1	ENSG00000127252	0.0111164	0.722782	128	128
SLC35E2B	ENSG00000189339	0.0111422	0.722782	104	104
CHMP1A	ENSG00000131165	0.0112528	0.727451	404	404
SPAST	ENSG00000021574	0.0113646	0.732162	125	125
ELAVL2	ENSG00000107105	0.0115026	0.736011	88	88
GABPB2	ENSG00000143458	0.0115919	0.739209	102	102
EZR	ENSG00000092820	0.0117027	0.743742	215	215
NFRKB	ENSG00000170322	0.0117908	0.743742	309	309
PLAC1	ENSG00000170965	0.0118357		8	8
TREML4	ENSG00000188056	0.0118499	0.743742	57	57
HK2	ENSG00000159399	0.0119106	0.743742	226	226
LRRC3C	ENSG00000204913	0.0119992	0.743742	112	112
SFTPC	ENSG00000168484	0.012013	0.743742	168	168
SLC30A4	ENSG00000104154	0.0120435	0.743742	76	76
OSTF1	ENSG00000134996	0.0120966	0.743742	34	34
NXN	ENSG00000167693	0.0120976	0.743742	113	113
A3GALT2	ENSG00000184389	0.0121932	0.743742	113	113
SORBS1	ENSG00000095637	0.0122031	0.743742	482	482
MTRF1	ENSG00000120662	0.0122466	0.743742	104	104
SYT10	ENSG00000110975	0.0122947	0.743742	115	115
FAM71D	ENSG00000172717	0.0124324	0.743742	87	87
FGL2	ENSG00000127951	0.0124326	0.743742	90	90
DNAJC12	ENSG00000108176	0.0125277	0.743742	52	52
TLK1	ENSG00000198586	0.0125743	0.743742	107	107
KMT2C	ENSG00000055609	0.0126155	0.743742	982	982
UBL4A	ENSG00000102178	0.0126679		51	51
ABCA13	ENSG00000179869	0.0127763	0.743742	1187	1187
PRAMEF27	ENSG00000274764	0.0127774	0.743742	162	162
ARPP19	ENSG00000128989	0.0127974	0.743742	28	28
CDRT4	ENSG00000239704	0.0128041	0.743742	65	65
ADGRE5	ENSG00000123146	0.0128436	0.743742	338	338
MPC1	ENSG00000060762	0.012864	0.743742	26	26
COPRS	ENSG00000172301	0.0129091	0.743742	71	71
PTCD1	ENSG00000106246	0.0129326	0.743742	370	370
ATP5MF-PTCD1	ENSG00000248919	0.0129326	0.743742	370	370
CCDC187	ENSG00000260220	0.0129742	0.743742	287	287
KIAA1549L	ENSG00000110427	0.0130474	0.743742	439	439
USPL1	ENSG00000132952	0.0131427	0.743742	231	231
TEC	ENSG00000135605	0.0131465	0.743742	112	112
OR6C76	ENSG00000185821	0.0132336	0.743742	59	59
PPP1R17	ENSG00000106341	0.0132361	0.743742	44	44
IPO11	ENSG00000086200	0.013258	0.743742	385	385
CLOCK	ENSG00000134852	0.0132664	0.743742	150	150
POLR3D	ENSG00000168495	0.0132683	0.743742	108	108
GNL3L	ENSG00000130119	0.0133214		46	46
DHRS1	ENSG00000157379	0.0133228	0.743742	226	226
CPOX	ENSG00000080819	0.0133385	0.743742	116	116
HID1	ENSG00000167861	0.0133428	0.743742	269	269
CFI	ENSG00000205403	0.0133443	0.743742	143	143
CELF4	ENSG00000101489	0.0133616	0.743742	122	122
NELFA	ENSG00000185049	0.0133985	0.743742	197	197
DCAF12	ENSG00000198876	0.0135598	0.748058	67	67
ADORA3	ENSG00000282608	0.0136189	0.749118	88	88
MTMR8	ENSG00000102043	0.0136433		67	67
ZNF540	ENSG00000171817	0.0136805	0.750232	295	295
GSTO1	ENSG00000148834	0.0137554	0.750232	67	67
USP26	ENSG00000134588	0.0137947		60	60
CHADL	ENSG00000100399	0.0138309	0.750232	270	270
OR9Q2	ENSG00000186513	0.0139407	0.750232	74	74
FOXC1	ENSG00000054598	0.0140304	0.750232	168	168
ZGPAT	ENSG00000197114	0.0140804	0.750232	300	300
DCAF8L2	ENSG00000189186	0.0140992		36	36
GDPD4	ENSG00000178795	0.0141121	0.750232	172	172
FAM178B	ENSG00000168754	0.0141208	0.750232	161	161
TFDP2	ENSG00000114126	0.0141735	0.750232	82	82
USP19	ENSG00000172046	0.0141932	0.750232	654	654
SLC7A5	ENSG00000103257	0.0142172	0.750232	133	133
KCTD18	ENSG00000155729	0.0142174	0.750232	118	118
HBM	ENSG00000206177	0.0142304	0.750232	65	65
RSPH3	ENSG00000130363	0.0142462	0.750232	67	67
ERP44	ENSG00000023318	0.0142886	0.750232	66	66
MMP15	ENSG00000102996	0.0143332	0.750232	227	227
CCL25	ENSG00000131142	0.0144627	0.750232	84	84
SBF2	ENSG00000133812	0.0144636	0.750232	406	406
TMEM74	ENSG00000164841	0.0144766	0.750232	55	55
OXCT2	ENSG00000198754	0.0145241	0.75044	134	134
IFI6	ENSG00000126709	0.0146004	0.75044	38	38
DTNB	ENSG00000138101	0.014637	0.75044	183	183
BCL6	ENSG00000113916	0.0146768	0.75044	143	143
SARS2	ENSG00000104835	0.0147226	0.75044	345	345
CENPE	ENSG00000138778	0.0149419	0.75044	480	480
OGDH	ENSG00000105953	0.0149591	0.75044	209	209
HIGD2A	ENSG00000146066	0.0149634	0.75044	123	123
NOP16	ENSG00000048162	0.0149634	0.75044	123	123
DNAJC5B	ENSG00000147570	0.0150275	0.75044	41	41
CHRM4	ENSG00000180720	0.0150957	0.75044	194	194
MED21	ENSG00000152944	0.0151197	0.75044	57	57
STC1	ENSG00000159167	0.0151385	0.75044	50	50
SLC12A9	ENSG00000146828	0.0152903	0.75044	481	481
TMEM232	ENSG00000186952	0.0152911	0.75044	217	217
RSAD1	ENSG00000136444	0.0152978	0.75044	149	149
OAF	ENSG00000184232	0.0153634	0.75044	75	75
PMFBP1	ENSG00000118557	0.0153799	0.75044	349	349
CYP46A1	ENSG00000036530	0.0153863	0.75044	83	83
C19orf38	ENSG00000214212	0.0154054	0.75044	203	203
DNASE1L3	ENSG00000163687	0.0154127	0.75044	83	83
IRS2	ENSG00000185950	0.015426	0.75044	398	398
ERGIC1	ENSG00000113719	0.0154566	0.75044	64	64
SLC35G5	ENSG00000177710	0.0155214	0.75044	124	124
DUSP29	ENSG00000188716	0.0155588	0.75044	60	60
AGMO	ENSG00000187546	0.0155828	0.75044	188	188
C10orf120	ENSG00000183559	0.0155976	0.75044	87	87
PCDHB16	ENSG00000272674	0.0156673	0.7508	649	649
SCYL1	ENSG00000142186	0.0157248	0.7508	363	363
OR5B2	ENSG00000172365	0.0157925	0.752125	80	80
HIRA	ENSG00000100084	0.0158785	0.754308	272	272
NCCRP1	ENSG00000188505	0.015936	0.755133	135	135
TNFSF12-TNFSF13	ENSG00000248871	0.0160912	0.756011	192	192
SERTAD4	ENSG00000082497	0.0161139	0.756011	83	83
LRP12	ENSG00000147650	0.0161355	0.756011	146	146
HDAC11	ENSG00000163517	0.0161584	0.756011	113	113
ALX4	ENSG00000052850	0.0161671	0.756011	121	121
HS1BP3	ENSG00000118960	0.0162514	0.756011	133	133
DDX59	ENSG00000118197	0.0163525	0.756011	157	157
MRPL57	ENSG00000173141	0.0163945	0.756011	64	64
TMEM138	ENSG00000149483	0.0164269	0.756011	50	50
OCIAD2	ENSG00000145247	0.0164272	0.756011	45	45
ATP5F1E	ENSG00000124172	0.0165158	0.756011	187	187
RNF223	ENSG00000237330	0.0165369	0.756011	121	121
IGFBP6	ENSG00000167779	0.0165781	0.756011	119	119
MRPL45	ENSG00000278845	0.0165921	0.756011	205	205
MEI4	ENSG00000269964	0.0165939	0.756011	95	95
TRIM33	ENSG00000197323	0.0166705	0.756011	177	177
TBC1D10B	ENSG00000169221	0.0166711	0.756011	320	320
IHH	ENSG00000163501	0.0168368	0.756011	99	99
C22orf39	ENSG00000242259	0.0168861	0.756011	266	266
LTBP1	ENSG00000049323	0.0169095	0.756011	463	463
ANGPTL4	ENSG00000167772	0.0169324	0.756011	140	140
SFT2D2	ENSG00000213064	0.016969	0.756011	40	40
EFCAB8	ENSG00000215529	0.0169787	0.756011	301	301
S100A2	ENSG00000196754	0.0170022	0.756011	38	38
DDX3X	ENSG00000215301	0.0170259		15	15
FABP5	ENSG00000164687	0.0171386	0.756011	29	29
TPD52	ENSG00000076554	0.0171995	0.756011	92	92
TAS2R20	ENSG00000255837	0.0172016	0.756011	64	64
RANBP9	ENSG00000010017	0.0172081	0.756011	203	203
CYB5R2	ENSG00000166394	0.0172264	0.756011	128	128
LCE2A	ENSG00000187173	0.0172405	0.756011	34	34
MS4A2	ENSG00000149534	0.0174631	0.760258	50	50
CERK	ENSG00000100422	0.0174647	0.760258	180	180
C9orf85	ENSG00000155621	0.0174848	0.760258	46	46
ZNF573	ENSG00000189144	0.0175767	0.760258	160	160
CCDC22	ENSG00000101997	0.0175773		73	73
NLRP2	ENSG00000022556	0.0176626	0.760258	369	369
TSPYL1	ENSG00000189241	0.0176914	0.760258	95	95
CCL2	ENSG00000108691	0.017697	0.760258	20	20
HSD11B1L	ENSG00000167733	0.0177029	0.760258	271	271
NPIPA1	ENSG00000183426	0.0177242	0.760258	44	44
FARSB	ENSG00000116120	0.0177439	0.760258	119	119
KCNK2	ENSG00000082482	0.0177819	0.760258	62	62
CEP126	ENSG00000110318	0.0179138	0.760586	208	208
NUP35	ENSG00000163002	0.0179899	0.760586	84	84
CPNE1	ENSG00000214078	0.0179904	0.760586	408	408
MDK	ENSG00000110492	0.0179904	0.760586	231	231
WNT8A	ENSG00000061492	0.0180188	0.760586	95	95
ANXA5	ENSG00000164111	0.0180953	0.761539	87	87
CRB3	ENSG00000130545	0.0182284	0.762163	177	177
DEFB130A	ENSG00000285249	0.0182674	0.762163	3	3
C19orf54	ENSG00000188493	0.018276	0.762163	191	191
GGT5	ENSG00000099998	0.0183282	0.762163	173	173
XPO1	ENSG00000082898	0.0183529	0.762163	86	86
MAP2K5	ENSG00000137764	0.0183532	0.762163	109	109
ATP5MGL	ENSG00000249222	0.0184553	0.764714	57	57
ARPC4-TTLL3	ENSG00000250151	0.0185736	0.766342	415	415
DENR	ENSG00000139726	0.0186155	0.766342	22	22
ITIH4	ENSG00000055955	0.0186167	0.766342	329	329
ZFYVE1	ENSG00000165861	0.0187014	0.768144	135	135
ERICH6	ENSG00000163645	0.0187733	0.76942	182	182
GCNT2	ENSG00000111846	0.0188968	0.770281	300	300
ACAD9	ENSG00000177646	0.0189068	0.770281	287	287
SCFD2	ENSG00000184178	0.0189172	0.770281	144	144
TIMM13	ENSG00000099800	0.0190366	0.770987	232	232
B3GNT5	ENSG00000176597	0.0191631	0.770987	138	138
PPT1	ENSG00000131238	0.01917	0.770987	130	130
H2AC6	ENSG00000180573	0.0191991	0.770987	70	70
H2BC4	ENSG00000180596	0.0191991	0.770987	70	70
NDN	ENSG00000182636	0.0193419	0.770987	70	70
GSTO2	ENSG00000065621	0.0193541	0.770987	86	86
CD2BP2	ENSG00000169217	0.0194072	0.770987	221	221
S100A12	ENSG00000163221	0.0194198	0.770987	18	18
IL18RAP	ENSG00000115607	0.019482	0.770987	116	116
USP17L2	ENSG00000223443	0.0194824	0.770987	204	204
USP17L7	ENSG00000226430	0.0194824	0.770987	204	204
RNH1	ENSG00000023191	0.0195297	0.770987	232	232
TRIM15	ENSG00000204610	0.0195794	0.770987	181	181
DLC1	ENSG00000164741	0.0196299	0.770987	609	609
VAMP4	ENSG00000117533	0.0196312	0.770987	40	40
HSD17B7	ENSG00000132196	0.0197106	0.77249	81	81
ARSF	ENSG00000062096	0.0197394		51	51
ZFY	ENSG00000067646	0.0198616		25	25
SFMBT2	ENSG00000198879	0.0198685	0.775448	222	222
PTPN23	ENSG00000076201	0.0199402	0.776171	636	636
CLUL1	ENSG00000079101	0.0200761	0.776171	111	111
YRDC	ENSG00000196449	0.0201091	0.776171	163	163
GOT1	ENSG00000120053	0.0201271	0.776171	87	87
OR2S2	ENSG00000278889	0.0201528	0.776171	61	61
TGM5	ENSG00000104055	0.0202017	0.776171	170	170
AGBL3	ENSG00000146856	0.0202257	0.776171	236	236
LAMA2	ENSG00000196569	0.0202583	0.776171	830	830
GAREM2	ENSG00000157833	0.0204322	0.78124	292	292
SPOUT1	ENSG00000198917	0.0205703	0.784925	228	228
EMC3	ENSG00000125037	0.0207203	0.785734	45	45
IFNL2	ENSG00000183709	0.0207467	0.785734	54	54
AHI1	ENSG00000135541	0.02075	0.785734	324	324
RRP15	ENSG00000067533	0.0209286	0.785734	67	67
TP53BP2	ENSG00000143514	0.0209631	0.785734	220	220
IKBIP	ENSG00000166130	0.0209771	0.785734	187	187
PCOLCE	ENSG00000106333	0.0210136	0.785734	184	184
PPP1R12C	ENSG00000125503	0.0210156	0.785734	323	323
TMEM92	ENSG00000167105	0.0210791	0.785734	44	44
MTF1	ENSG00000188786	0.0210805	0.785734	231	231
KCNE4	ENSG00000152049	0.0210927	0.785734	49	49
LSM12	ENSG00000161654	0.021189	0.786331	40	40
SLC30A10	ENSG00000196660	0.0211923	0.786331	89	89
PI3	ENSG00000124102	0.0213167	0.789389	41	41
PEDS1-UBE2V1	ENSG00000124208	0.0214651	0.791978	96	96
DPP6	ENSG00000130226	0.0215245	0.791978	262	262
EN2	ENSG00000164778	0.0215773	0.791978	113	113
HS3ST3B1	ENSG00000125430	0.0215897	0.791978	105	105
GAD2	ENSG00000136750	0.0216058	0.791978	150	150
CTSC	ENSG00000109861	0.0216392	0.791978	154	154
KRTAP29-1	ENSG00000212658	0.0218964	0.7985	89	89
SEMA4B	ENSG00000185033	0.0219023	0.7985	377	377
ZFP36L2	ENSG00000152518	0.0219828	0.79879	227	227
PPP1R42	ENSG00000178125	0.0219952	0.79879	142	142
TUBB2B	ENSG00000137285	0.0221268	0.802023	9	9
SUMF1	ENSG00000144455	0.0222301	0.804217	516	516
FBXO48	ENSG00000204923	0.0223519	0.807069	46	46
HSD11B2	ENSG00000176387	0.0223951	0.80708	140	140
FRMD7	ENSG00000165694	0.0224468		65	65
TAF1D	ENSG00000166012	0.0226088	0.812325	346	346
HRH4	ENSG00000134489	0.0226269	0.812325	88	88
FOXP3	ENSG00000049768	0.0227131		114	114
CD72	ENSG00000137101	0.0227376	0.812719	279	279
LINGO4	ENSG00000213171	0.0227616	0.812719	157	157
KAT6A	ENSG00000083168	0.0227828	0.812719	418	418
ADGRA3	ENSG00000152990	0.0228368	0.812719	341	341
KIF6	ENSG00000164627	0.0228878	0.812719	189	189
TMED10	ENSG00000170348	0.0229004	0.812719	53	53
ITPRID2	ENSG00000138434	0.0229835	0.812719	320	320
CNMD	ENSG00000136110	0.0229836	0.812719	91	91
SLC16A14	ENSG00000163053	0.0230811	0.813239	118	118
DTHD1	ENSG00000197057	0.0230859	0.813239	191	191
GPKOW	ENSG00000068394	0.023093		34	34
C5orf34	ENSG00000172244	0.023128	0.813239	155	155
ARHGAP4	ENSG00000089820	0.023187		158	158
TPD52L2	ENSG00000101150	0.0232385	0.814083	251	251
RBM14-RBM4	ENSG00000248643	0.023355	0.815169	274	274
ATG16L1	ENSG00000085978	0.0234856	0.815169	116	116
TNFRSF8	ENSG00000120949	0.0235152	0.815169	161	161
SLC13A5	ENSG00000141485	0.0236416	0.815169	146	146
LAYN	ENSG00000204381	0.0236996	0.815169	110	110
HAP1	ENSG00000173805	0.0237505	0.815169	256	256
JUNB	ENSG00000171223	0.0237862	0.815169	62	62
EPHA1	ENSG00000146904	0.0237893	0.815169	403	403
FAM216B	ENSG00000179813	0.0238043	0.815169	44	44
HDAC5	ENSG00000108840	0.0238252	0.815169	298	298
HS3ST3A1	ENSG00000153976	0.023839	0.815169	115	115
TRPM1	ENSG00000134160	0.0239287	0.815169	438	438
SIT1	ENSG00000137078	0.0239625	0.815169	46	46
MRAS	ENSG00000158186	0.0240012	0.815169	28	28
RBM14	ENSG00000239306	0.0240717	0.815169	173	173
OR10G4	ENSG00000254737	0.0240736	0.815169	153	153
ZNF479	ENSG00000185177	0.0240756	0.815169	106	106
MFSD4A	ENSG00000174514	0.0240945	0.815169	101	101
SENP3	ENSG00000161956	0.0241575	0.815169	184	184
PEX5L	ENSG00000114757	0.0242262	0.815169	94	94
STRN3	ENSG00000196792	0.0242468	0.815169	192	192
SLC25A33	ENSG00000171612	0.0243556	0.815169	96	96
OR2C1	ENSG00000168158	0.0243823	0.815169	89	89
RTCA	ENSG00000137996	0.0244179	0.815169	92	92
OR1E2	ENSG00000127780	0.0244323	0.815169	69	69
ADAMTS17	ENSG00000140470	0.0244395	0.815169	440	440
ZNF552	ENSG00000178935	0.0245723	0.816314	92	92
AGRN	ENSG00000188157	0.0247592	0.816314	813	813
LILRB5	ENSG00000105609	0.0247964	0.816314	195	195
OR52W1	ENSG00000175485	0.0248288	0.816314	87	87
ZNF418	ENSG00000196724	0.0248757	0.816314	188	188
RPUSD3	ENSG00000156990	0.0248997	0.816314	202	202
PRELID3B	ENSG00000101166	0.0249165	0.816314	61	61
CHD2	ENSG00000173575	0.0249729	0.816314	279	279
C2CD4D	ENSG00000225556	0.0249743	0.816314	96	96
PLB1	ENSG00000163803	0.0250619	0.816314	459	459
FAM186B	ENSG00000135436	0.0250881	0.816314	208	208
PADI3	ENSG00000142619	0.0251007	0.816314	189	189
IFI16	ENSG00000163565	0.0251372	0.816314	192	192
SEMA4D	ENSG00000187764	0.0251864	0.816314	314	314
TRAPPC14	ENSG00000146826	0.0253304	0.816314	287	287
CENPF	ENSG00000117724	0.0253863	0.816314	635	635
RRN3	ENSG00000085721	0.0254201	0.816314	200	200
MUSTN1	ENSG00000272573	0.0255594	0.816314	82	82
IQCE	ENSG00000106012	0.0255794	0.816314	274	274
KRTAP10-2	ENSG00000205445	0.0256959	0.816314	70	70
SULT1E1	ENSG00000109193	0.0257143	0.816314	71	71
GNL1	ENSG00000204590	0.0257382	0.816314	124	124
NEO1	ENSG00000067141	0.025752	0.816314	301	301
SKA1	ENSG00000154839	0.0257816	0.816314	63	63
OPN1MW	ENSG00000268221	0.0258276		14	14
CFAP300	ENSG00000137691	0.0259571	0.816314	69	69
HIC2	ENSG00000169635	0.0259922	0.816314	167	167
SMU1	ENSG00000122692	0.0260337	0.816314	72	72
ZNF440	ENSG00000171295	0.0261226	0.816314	157	157
TMEM140	ENSG00000146859	0.0261488	0.816314	105	105
NOL12	ENSG00000273899	0.0261546	0.816314	106	106
FAM160B2	ENSG00000158863	0.0261585	0.816314	346	346
ABHD16B	ENSG00000183260	0.0261732	0.816314	173	173
AHCY	ENSG00000101444	0.0262022	0.816314	113	113
WFDC11	ENSG00000180083	0.0262204	0.816314	17	17
MCF2L2	ENSG00000053524	0.0262239	0.816314	339	339
SYNPR	ENSG00000163630	0.0262602	0.816314	67	67
TMEM191B	ENSG00000278558	0.0262803	0.816314	70	70
REM2	ENSG00000139890	0.0262965	0.816314	94	94
RRAGB	ENSG00000083750	0.0263383		22	22
HPS6	ENSG00000166189	0.0264688	0.816314	204	204
FIS1	ENSG00000214253	0.026497	0.816314	105	105
FRA10AC1	ENSG00000148690	0.0265503	0.816314	96	96
ECT2	ENSG00000114346	0.026637	0.816314	196	196
TMEM126B	ENSG00000171204	0.0266486	0.816314	67	67
MGAT1	ENSG00000131446	0.0267114	0.816314	127	127
HYPK	ENSG00000242028	0.0267472	0.816314	283	283
LY6G6D	ENSG00000244355	0.026752	0.816314	97	97
TMX4	ENSG00000125827	0.026766	0.816314	65	65
ZNF605	ENSG00000196458	0.0268013	0.816314	139	139
ERICH3	ENSG00000178965	0.0268308	0.816314	361	361
SERINC4	ENSG00000184716	0.0269273	0.816314	280	280
POLD3	ENSG00000077514	0.0269531	0.816314	190	190
ZNF385D	ENSG00000151789	0.0269675	0.816314	127	127
FNDC1	ENSG00000164694	0.026986	0.816314	479	479
VWC2	ENSG00000188730	0.0270535	0.816314	77	77
PSD2	ENSG00000146005	0.0270941	0.816314	358	358
COL11A2	ENSG00000204248	0.0271085	0.816314	429	429
CLEC4M	ENSG00000104938	0.0271179	0.816314	96	96
GJA1	ENSG00000152661	0.0271411	0.816314	54	54
PSMD2	ENSG00000175166	0.0271727	0.816314	160	160
MAN1A2	ENSG00000198162	0.0271968	0.816314	85	85
RSPO1	ENSG00000169218	0.0272608	0.816314	68	68
RBFOX2	ENSG00000100320	0.0272673	0.816314	124	124
LAMTOR4	ENSG00000188186	0.0273036	0.816314	285	285
LHPP	ENSG00000107902	0.0273126	0.816314	93	93
TM4SF5	ENSG00000142484	0.0273621	0.816314	99	99
SLC10A1	ENSG00000100652	0.0273811	0.816314	165	165
SMPDL3B	ENSG00000130768	0.0275665	0.82054	166	166
SMC3	ENSG00000108055	0.0276268	0.821036	93	93
FAM47C	ENSG00000198173	0.0278366		102	102
PITRM1	ENSG00000107959	0.0278406	0.823999	471	471
LCN15	ENSG00000177984	0.0278579	0.823999	124	124
PTCHD3	ENSG00000182077	0.0279377	0.824889	237	237
BSN	ENSG00000164061	0.0279757	0.824889	1038	1038
PPIG	ENSG00000138398	0.0281125	0.82605	178	178
GRHPR	ENSG00000137106	0.0282021	0.82605	207	207
CIBAR2	ENSG00000153789	0.0282109	0.82605	117	117
TTLL11	ENSG00000175764	0.0283763	0.82605	201	201
C5AR2	ENSG00000134830	0.0283816	0.82605	100	100
PTGDS	ENSG00000107317	0.0284103	0.82605	123	123
LCNL1	ENSG00000214402	0.0284103	0.82605	123	123
TEX30	ENSG00000151287	0.0285597	0.826955	51	51
NUMA1	ENSG00000137497	0.0285959	0.826955	637	637
FUT2	ENSG00000176920	0.0286102	0.826955	114	114
ZNF143	ENSG00000166478	0.0286989	0.826955	140	140
CBS	ENSG00000160200	0.0287052	0.826955	37	37
XKR8	ENSG00000158156	0.0287696	0.827134	167	167
NUDT10	ENSG00000122824	0.0287997		10	10
MIIP	ENSG00000116691	0.0288185	0.827134	129	129
MB21D2	ENSG00000180611	0.0288807	0.827134	98	98
CAMK1D	ENSG00000183049	0.0288873	0.827134	60	60
OPA3	ENSG00000125741	0.0290933	0.82781	197	197
RFX2	ENSG00000087903	0.0291136	0.82781	334	334
HSD11B1	ENSG00000117594	0.029254	0.82781	57	57
PBLD	ENSG00000108187	0.0292709	0.82781	67	67
UMOD	ENSG00000169344	0.0293674	0.82781	194	194
CLDN15	ENSG00000106404	0.0293951	0.82781	112	112
HES6	ENSG00000144485	0.0294071	0.82781	100	100
KANSL1	ENSG00000120071	0.0294196	0.82781	232	232
SYT5	ENSG00000129990	0.0294274	0.82781	171	171
TMOD3	ENSG00000138594	0.0294644	0.82781	108	108
DIO3	ENSG00000197406	0.029546	0.82781	61	61
NAV1	ENSG00000134369	0.0295524	0.82781	392	392
TMBIM1	ENSG00000135926	0.0295551	0.82781	163	163
CBFA2T2	ENSG00000078699	0.0295904	0.82781	132	132
ERMN	ENSG00000136541	0.0296149	0.82781	68	68
AK8	ENSG00000165695	0.0297291	0.828999	125	125
C6orf58	ENSG00000184530	0.0297456	0.828999	192	192
OR8B8	ENSG00000197125	0.0299633	0.830576	75	75
CEMP1	ENSG00000205923	0.0299721	0.830576	205	205
ST6GALNAC6	ENSG00000160408	0.0300128	0.830576	151	151
CAPN12	ENSG00000182472	0.0300229	0.830576	398	398
ACVR1B	ENSG00000135503	0.0301767	0.830748	85	85
TBPL1	ENSG00000028839	0.0302531	0.830748	28	28
LRRC8A	ENSG00000136802	0.0302775	0.830748	168	168
DLX1	ENSG00000144355	0.0303668	0.830748	53	53
RPL7	ENSG00000147604	0.0304072	0.830748	79	79
GPR31	ENSG00000120436	0.0304349	0.830748	84	84
ZNF572	ENSG00000180938	0.030437	0.830748	121	121
MC3R	ENSG00000124089	0.030482	0.830748	74	74
VAPB	ENSG00000124164	0.0305054	0.830748	49	49
GPR157	ENSG00000180758	0.0305149	0.830748	101	101
RBMY1D	ENSG00000244395	0.0305564		1	1
CEP290	ENSG00000198707	0.0305916	0.831632	692	692
OR2L8	ENSG00000279263	0.0307034	0.832179	96	96
TOGARAM2	ENSG00000189350	0.0307156	0.832179	313	313
NUDCD2	ENSG00000170584	0.0307533	0.832179	85	85
XAGE5	ENSG00000171405	0.0307802		9	9
DUSP23	ENSG00000158716	0.0309051	0.832179	60	60
EFCAB10	ENSG00000185055	0.0309121	0.832179	56	56
HAS2	ENSG00000170961	0.0309358	0.832179	57	57
ATL2	ENSG00000119787	0.0309474	0.832179	156	156
OR10J1	ENSG00000196184	0.0311653	0.832179	102	102
FANCG	ENSG00000221829	0.0311823	0.832179	143	143
CREB5	ENSG00000146592	0.0311872	0.832179	121	121
DSE	ENSG00000111817	0.0311895	0.832179	365	365
ADCY1	ENSG00000164742	0.0311907	0.832179	161	161
ZNF586	ENSG00000083828	0.0312741	0.832179	204	204
MILR1	ENSG00000271605	0.0313079	0.832179	19	19
LMO3	ENSG00000048540	0.0313195	0.832179	37	37
MSRB1	ENSG00000198736	0.0314208	0.832361	196	196
ALG12	ENSG00000182858	0.0314232	0.832361	261	261
PCDH19	ENSG00000165194	0.031427		49	49
H4-16	ENSG00000197837	0.0315351	0.832361	59	59
H2AJ	ENSG00000246705	0.0315351	0.832361	59	59
CRX	ENSG00000105392	0.0315534	0.832361	64	64
ATP1B4	ENSG00000101892	0.031567		28	28
TMPRSS3	ENSG00000160183	0.0315918	0.832361	144	144
MAPK9	ENSG00000050748	0.0319024	0.832484	73	73
CHRNB3	ENSG00000147432	0.0319449	0.832484	108	108
TTBK2	ENSG00000128881	0.0319648	0.832484	391	391
FAAP100	ENSG00000185504	0.0321286	0.832484	386	386
MT1A	ENSG00000205362	0.0321712	0.832484	20	20
OR6V1	ENSG00000225781	0.032216	0.832484	52	52
DHPS	ENSG00000095059	0.0322269	0.832484	243	243
PDCL3	ENSG00000115539	0.0322351	0.832484	57	57
COL8A2	ENSG00000171812	0.0323706	0.832484	236	236
REG4	ENSG00000134193	0.0323796	0.832484	54	54
FTHL17	ENSG00000132446	0.0324229		19	19
WDSUB1	ENSG00000196151	0.032436	0.832484	120	120
KRT40	ENSG00000204889	0.0324959	0.832484	127	127
IL21R	ENSG00000103522	0.0325376	0.832484	121	121
NR2C1	ENSG00000120798	0.0325442	0.832484	109	109
ITGB1BP2	ENSG00000147166	0.0325467		36	36
KAT6B	ENSG00000156650	0.03255	0.832484	403	403
LAMP2	ENSG00000005893	0.0325898		31	31
LEAP2	ENSG00000164406	0.0326191	0.832484	24	24
PCNX3	ENSG00000197136	0.0326906	0.832484	648	648
ATXN7L3	ENSG00000087152	0.0327444	0.832484	152	152
UHRF1	ENSG00000276043	0.032866	0.832484	175	175
NONO	ENSG00000147140	0.0329272		51	51
EIF2B1	ENSG00000111361	0.0329751	0.832484	169	169
FOXA2	ENSG00000125798	0.0330879	0.832484	129	129
GPR176	ENSG00000166073	0.0330957	0.832484	124	124
PSMA2	ENSG00000106588	0.0331809	0.832484	101	101
TMEM270	ENSG00000175877	0.0332178	0.832484	85	85
STAT1	ENSG00000115415	0.0332448	0.832484	114	114
MAPK10	ENSG00000109339	0.03326	0.832484	193	193
KIF5B	ENSG00000170759	0.0333267	0.832484	131	131
LDHC	ENSG00000166796	0.0333899	0.832484	67	67
RPL36	ENSG00000130255	0.0334993	0.832484	363	363
TSC22D2	ENSG00000196428	0.0335014	0.832484	170	170
SPSB4	ENSG00000175093	0.0335561	0.832484	81	81
SYCN	ENSG00000179751	0.0336256	0.832484	104	104
FHOD1	ENSG00000135723	0.0336423	0.832484	363	363
AMDHD2	ENSG00000162066	0.0336497	0.832484	254	254
ORMDL3	ENSG00000172057	0.0336981	0.832484	62	62
JOSD1	ENSG00000100221	0.0337277	0.832484	79	79
ST20	ENSG00000180953	0.0337316	0.832484	26	26
PRICKLE3	ENSG00000012211	0.0337469		70	70
GNAI3	ENSG00000065135	0.0337535	0.832484	143	143
STIMATE	ENSG00000213533	0.033759	0.832484	111	111
POMGNT1	ENSG00000085998	0.0337861	0.832484	318	318
PJA1	ENSG00000181191	0.0337972		35	35
LAMP5	ENSG00000125869	0.0338238	0.832484	81	81
SLC2A1	ENSG00000117394	0.0338541	0.832484	88	88
TMUB2	ENSG00000168591	0.0339616	0.832484	130	130
PRR20A	ENSG00000204919	0.033978	0.832484	1	1
IRGC	ENSG00000124449	0.0340119	0.832484	139	139
SERPINB4	ENSG00000206073	0.0340151	0.832484	123	123
ADGRG3	ENSG00000182885	0.0340688	0.832484	179	179
GJD4	ENSG00000177291	0.0340958	0.832484	135	135
SOGA3	ENSG00000214338	0.0341534	0.832484	187	187
LGALS1	ENSG00000100097	0.0341587	0.832484	47	47
SLC15A3	ENSG00000110446	0.0342231	0.832484	377	377
NBPF20	ENSG00000162825	0.0342528	0.832484	14	14
SCGB1D1	ENSG00000168515	0.0344688	0.832484	27	27
FAM163B	ENSG00000196990	0.0344981	0.832484	97	97
HYLS1	ENSG00000198331	0.0345108	0.832484	205	205
DOT1L	ENSG00000104885	0.0345391	0.832484	544	544
FRYL	ENSG00000075539	0.0345691	0.832484	588	588
CDK18	ENSG00000117266	0.0346174	0.832484	149	149
PPP1R16A	ENSG00000160972	0.0346198	0.832484	575	575
TLX3	ENSG00000164438	0.0347445	0.832484	60	60
FRAS1	ENSG00000138759	0.0347702	0.832484	1017	1017
PSMB2	ENSG00000126067	0.0347723	0.832484	49	49
GTF2H2C	ENSG00000183474	0.0348012	0.832484	27	27
BTBD3	ENSG00000132640	0.034835	0.832484	71	71
SLC20A2	ENSG00000168575	0.0348379	0.832484	128	128
SH3D21	ENSG00000214193	0.0348401	0.832484	286	286
PPP1R13B	ENSG00000088808	0.0348943	0.832484	323	323
CRTAM	ENSG00000109943	0.0349576	0.832484	93	93
LNX1	ENSG00000072201	0.0349802	0.832484	226	226
SIGLEC12	ENSG00000254521	0.0349864	0.832484	191	191
GAL	ENSG00000069482	0.0350235	0.832484	48	48
TRIAP1	ENSG00000170855	0.035131	0.832484	37	37
CYB561D2	ENSG00000114395	0.0351607	0.832484	304	304
HENMT1	ENSG00000162639	0.035299	0.832484	95	95
PLCE1	ENSG00000138193	0.0353229	0.832484	526	526
USP30	ENSG00000135093	0.035343	0.832484	175	175
AHSP	ENSG00000169877	0.0353563	0.832484	25	25
GEMIN8	ENSG00000046647	0.0353685		20	20
OR4K13	ENSG00000176253	0.0353842	0.832484	89	89
IFNB1	ENSG00000171855	0.0353961	0.832484	52	52
CDKN1A	ENSG00000124762	0.035449	0.832484	66	66
NRXN2	ENSG00000110076	0.0354543	0.832484	411	411
APTX	ENSG00000137074	0.035584	0.832484	111	111
KIF17	ENSG00000117245	0.0356863	0.832484	368	368
PUS3	ENSG00000110060	0.0357408	0.832484	213	213
CARD14	ENSG00000141527	0.0357414	0.832484	513	513
PLEKHA7	ENSG00000166689	0.0357638	0.832484	420	420
MBIP	ENSG00000151332	0.0357826	0.832484	77	77
CYBC1	ENSG00000178927	0.035822	0.832484	235	235
AAGAB	ENSG00000103591	0.0358315	0.832484	121	121
MTHFS	ENSG00000136371	0.0358557	0.832484	70	70
ST20-MTHFS	ENSG00000259332	0.0358557	0.832484	70	70
RANBP3L	ENSG00000164188	0.0358878	0.832484	122	122
MT1B	ENSG00000169688	0.0358901	0.832484	28	28
TRIP6	ENSG00000087077	0.0359051	0.832484	274	274
PSG11	ENSG00000243130	0.0359214	0.832484	177	177
KLHDC8A	ENSG00000162873	0.035968	0.832484	113	113
GPRC6A	ENSG00000173612	0.0360253	0.832484	190	190
HMGN4	ENSG00000182952	0.0360292	0.832484	15	15
HLA-G	ENSG00000204632	0.0360748	0.832484	92	92
SLC25A23	ENSG00000125648	0.0363442	0.832484	313	313
STIMATE-MUSTN1	ENSG00000248592	0.036393	0.832484	144	144
SPATA33	ENSG00000167523	0.0363931	0.832484	133	133
TMEM217	ENSG00000172738	0.0364451	0.832484	59	59
CAV2	ENSG00000105971	0.0365392	0.832484	52	52
ATP2C1	ENSG00000017260	0.0365479	0.832484	213	213
EPB41L4B	ENSG00000095203	0.0365745	0.832484	237	237
SLC46A1	ENSG00000076351	0.0365926	0.832484	135	135
CALML5	ENSG00000178372	0.0366369	0.832484	44	44
GPR68	ENSG00000119714	0.0366459	0.832484	106	106
EMP2	ENSG00000213853	0.0367132	0.832484	63	63
COIL	ENSG00000121058	0.0367455	0.832484	149	149
RBM47	ENSG00000163694	0.0367755	0.832484	142	142
SLC30A2	ENSG00000158014	0.0368058	0.832484	132	132
EVA1C	ENSG00000166979	0.0368151	0.832484	131	131
H4C11	ENSG00000197238	0.0368229	0.832484	31	31
FCGRT	ENSG00000104870	0.0369093	0.832484	118	118
SLC39A8	ENSG00000138821	0.0369368	0.832484	102	102
PCMTD1	ENSG00000168300	0.0370026	0.832484	72	72
P2RY8	ENSG00000182162	0.0370429		31	31
GJB2	ENSG00000165474	0.037128	0.832484	84	84
XIAP	ENSG00000101966	0.0371673		16	16
DPY19L3	ENSG00000178904	0.0372574	0.832484	152	152
BSX	ENSG00000188909	0.0372738	0.832484	41	41
CYP11B1	ENSG00000160882	0.0373769	0.832484	213	213
HHATL	ENSG00000010282	0.0373798	0.832484	219	219
TRIM51	ENSG00000124900	0.0374148	0.832484	148	148
EVI2A	ENSG00000126860	0.037469	0.832484	78	78
SLC4A2	ENSG00000164889	0.0375133	0.832484	491	491
USP41	ENSG00000161133	0.0375629	0.832484	70	70
TLR5	ENSG00000187554	0.0376268	0.832484	200	200
DZIP1L	ENSG00000158163	0.0377892	0.832484	219	219
BASP1	ENSG00000176788	0.0378591	0.832484	70	70
RNASE7	ENSG00000165799	0.0378714	0.832484	32	32
TAB1	ENSG00000100324	0.0378779	0.832484	150	150
UBE2C	ENSG00000175063	0.0379657	0.832484	59	59
NEK10	ENSG00000163491	0.0380999	0.832484	244	244
PLPPR4	ENSG00000117600	0.0382192	0.832484	119	119
NDUFA3	ENSG00000170906	0.0382585	0.832484	107	107
DIPK1B	ENSG00000165716	0.0383254	0.832484	185	185
GJD2	ENSG00000159248	0.0384225	0.832484	47	47
SLC22A7	ENSG00000137204	0.0384458	0.832484	212	212
CRIP3	ENSG00000146215	0.0384458	0.832484	212	212
WWTR1	ENSG00000018408	0.0385223	0.832484	96	96
RAB4B-EGLN2	ENSG00000171570	0.0385533	0.832484	229	229
OPALIN	ENSG00000197430	0.038573	0.832484	52	52
NXPH3	ENSG00000182575	0.0385983	0.832484	70	70
STX2	ENSG00000111450	0.0386029	0.832484	80	80
FAM20C	ENSG00000288499	0.0386169	0.832484	195	195
KRT78	ENSG00000170423	0.0386271	0.832484	244	244
SETMAR	ENSG00000170364	0.0386713	0.832484	249	249
DEFB108B	ENSG00000184276	0.0386736	0.832484	26	26
IFNE	ENSG00000184995	0.0386845	0.832484	52	52
DOHH	ENSG00000129932	0.0387009	0.832484	107	107
TMED5	ENSG00000117500	0.0387415	0.832484	102	102
ACTN3	ENSG00000248746	0.0387911	0.832484	532	532
ZNF304	ENSG00000131845	0.03896	0.832484	123	123
GALNT16	ENSG00000100626	0.0389725	0.832484	163	163
RIPK2	ENSG00000104312	0.0389797	0.832484	93	93
H3-4	ENSG00000168148	0.0391447	0.832484	77	77
ABHD4	ENSG00000100439	0.0391871	0.832484	105	105
C4orf36	ENSG00000163633	0.0391977	0.832484	36	36
PTCHD1	ENSG00000165186	0.03926		25	25
AGTRAP	ENSG00000177674	0.0392628	0.832484	72	72
ABLIM1	ENSG00000099204	0.0392788	0.832484	241	241
CNTNAP5	ENSG00000155052	0.0392943	0.832484	297	297
NAT1	ENSG00000171428	0.0393048	0.832484	97	97
TMIE	ENSG00000181585	0.0393104	0.832484	118	118
FABP6	ENSG00000170231	0.039369	0.832484	55	55
NRIP3	ENSG00000175352	0.0394158	0.832484	73	73
KLHL24	ENSG00000114796	0.0394256	0.832484	102	102
IL21	ENSG00000138684	0.0394293	0.832484	23	23
SPARC	ENSG00000113140	0.0395352	0.833184	81	81
RAB24	ENSG00000169228	0.0396637	0.833184	184	184
BPIFA1	ENSG00000198183	0.0396832	0.833184	81	81
RMI1	ENSG00000178966	0.0396909	0.833184	147	147
TRIM49	ENSG00000168930	0.0396987	0.833184	89	89
DPP10	ENSG00000175497	0.0397689	0.833184	182	182
PASK	ENSG00000115687	0.0398104	0.833184	420	420
XRN2	ENSG00000088930	0.0398171	0.833184	188	188
TRAPPC1	ENSG00000170043	0.0398978	0.833184	211	211
DPPA2	ENSG00000163530	0.0399305	0.833184	81	81
TMEM132A	ENSG00000006118	0.0399562	0.833184	462	462
SNW1	ENSG00000100603	0.0399939	0.833184	122	122
CNGA2	ENSG00000183862	0.0400403		62	62
TRMT5	ENSG00000126814	0.0400511	0.833453	177	177
SYTL2	ENSG00000137501	0.04013	0.833784	557	557
PDIA4	ENSG00000155660	0.0401556	0.833784	174	174
OR5D16	ENSG00000205029	0.0402097	0.833986	96	96
GLOD5	ENSG00000171433	0.0403987		18	18
EEF1AKMT2	ENSG00000203791	0.0405308	0.83972	78	78
CALCOCO2	ENSG00000136436	0.0406567	0.841108	92	92
TMEM101	ENSG00000091947	0.0406872	0.841108	119	119
AMOTL1	ENSG00000166025	0.0408318	0.842079	229	229
KRTAP21-2	ENSG00000187026	0.0409216	0.842079	24	24
ACAP3	ENSG00000131584	0.0409842	0.842079	780	780
TESPA1	ENSG00000135426	0.0410287	0.842079	116	116
ODF1	ENSG00000155087	0.041098	0.842079	58	58
AKR1D1	ENSG00000122787	0.0411089	0.842079	99	99
YY1	ENSG00000100811	0.0411132	0.842079	66	66
ALDH3A2	ENSG00000072210	0.0411371	0.842079	192	192
PML	ENSG00000140464	0.0412804	0.843474	327	327
HMOX1	ENSG00000100292	0.0412949	0.843474	93	93
CAT	ENSG00000121691	0.0413662	0.844015	140	140
CFAP221	ENSG00000163075	0.0414339	0.844479	227	227
GALNT10	ENSG00000164574	0.0415967	0.846377	179	179
COX11	ENSG00000166260	0.041617	0.846377	94	94
MCMDC2	ENSG00000178460	0.0416627	0.846393	141	141
ZNF347	ENSG00000197937	0.0417342	0.84642	248	248
FCHSD1	ENSG00000197948	0.0417549	0.84642	377	377
PID1	ENSG00000153823	0.0418582	0.84642	79	79
WASHC2A	ENSG00000099290	0.0419173	0.84642	262	262
RXFP4	ENSG00000173080	0.0419503	0.84642	100	100
KRT12	ENSG00000187242	0.0419633	0.84642	115	115
SMG6	ENSG00000070366	0.0420112	0.84642	560	560
DNAJC15	ENSG00000120675	0.0420255	0.84642	51	51
F12	ENSG00000131187	0.042069	0.84642	244	244
DBR1	ENSG00000138231	0.0421484	0.846696	131	131
TCHH	ENSG00000159450	0.0421728	0.846696	649	649
ZNF729	ENSG00000196350	0.0422396	0.846775	332	332
MAGEB5	ENSG00000188408	0.0423167		7	7
UNC79	ENSG00000133958	0.0423227	0.846775	465	465
IGSF10	ENSG00000152580	0.0423707	0.846775	675	675
SRSF3	ENSG00000112081	0.042401	0.846775	8	8
RCN3	ENSG00000142552	0.0424113	0.846775	166	166
SRRD	ENSG00000100104	0.0424504	0.846775	235	235
DCUN1D5	ENSG00000137692	0.0424918	0.846775	46	46
TMEM159	ENSG00000011638	0.0425942	0.847615	44	44
CYP27A1	ENSG00000135929	0.0426241	0.847615	159	159
CRADD	ENSG00000169372	0.0427506	0.848643	43	43
HDHD5	ENSG00000069998	0.042766	0.848643	157	157
TWF2	ENSG00000247596	0.0428542	0.848771	307	307
SYNE3	ENSG00000176438	0.0428627	0.848771	299	299
RPS13	ENSG00000110700	0.0429472	0.849505	18	18
ILDR2	ENSG00000143195	0.0430181	0.849505	143	143
SF3A3	ENSG00000183431	0.0431146	0.849505	52	52
HIC1	ENSG00000177374	0.0431388	0.849505	218	218
CXCL17	ENSG00000189377	0.043253	0.849505	94	94
ITGB6	ENSG00000115221	0.0432676	0.849505	199	199
GFI1	ENSG00000162676	0.0433593	0.849505	101	101
C1orf68	ENSG00000198854	0.0433644	0.849505	44	44
KLHL33	ENSG00000185271	0.043381	0.849505	248	248
KIR3DL3	ENSG00000242019	0.0433949	0.849505	159	159
SIGLEC1	ENSG00000088827	0.0434233	0.849505	510	510
DDX3Y	ENSG00000067048	0.0434693		18	18
LYPD2	ENSG00000197353	0.0434759	0.849505	40	40
TEX35	ENSG00000240021	0.0435236	0.849505	84	84
DYRK1B	ENSG00000105204	0.0435695	0.849505	211	211
GLB1L	ENSG00000163521	0.0435892	0.849505	481	481
ZMYND8	ENSG00000101040	0.043677	0.849505	230	230
SSX1	ENSG00000126752	0.043749		51	51
SLC4A11	ENSG00000088836	0.0439631	0.849505	303	303
GML	ENSG00000104499	0.0439875	0.849505	426	426
DCUN1D1	ENSG00000043093	0.0439885	0.849505	25	25
CDK15	ENSG00000138395	0.0440677	0.849505	127	127
PRORP	ENSG00000100890	0.0440912	0.849505	145	145
ZNF862	ENSG00000106479	0.0441226	0.849505	336	336
VPS37C	ENSG00000167987	0.0441351	0.849505	123	123
KSR2	ENSG00000171435	0.0441392	0.849505	176	176
LGALS13	ENSG00000105198	0.0441899	0.849505	47	47
SCAMP2	ENSG00000140497	0.0442176	0.849505	192	192
PCDHB8	ENSG00000120322	0.0442562	0.849505	646	646
HEXA	ENSG00000213614	0.044317	0.849505	141	141
SYNGR2	ENSG00000108639	0.0443972	0.849505	206	206
USP6	ENSG00000129204	0.0444684	0.849505	352	352
NAGA	ENSG00000198951	0.0446446	0.849505	115	115
NBEAL2	ENSG00000160796	0.0447899	0.849505	701	701
TFPT	ENSG00000105619	0.0448672	0.849505	129	129
SAP30	ENSG00000164105	0.0448879	0.849505	56	56
GP1BB	ENSG00000203618	0.0449214	0.849505	147	147
FANCI	ENSG00000140525	0.0449482	0.849505	485	485
RCSD1	ENSG00000198771	0.0449928	0.849505	129	129
TBC1D17	ENSG00000104946	0.0450182	0.849505	382	382
C9orf57	ENSG00000204669	0.0450636	0.849505	54	54
ASH2L	ENSG00000129691	0.0450706	0.849505	201	201
ALDH1B1	ENSG00000137124	0.045071	0.849505	155	155
RPL5	ENSG00000122406	0.0450982	0.849505	81	81
KCNQ3	ENSG00000184156	0.045115	0.849505	176	176
BLID	ENSG00000259571	0.0451536	0.849505	32	32
CNP	ENSG00000173786	0.0451861	0.849505	119	119
KRTAP21-3	ENSG00000231068	0.0452113	0.849505	13	13
PDS5A	ENSG00000121892	0.0453352	0.849505	150	150
INPP5A	ENSG00000068383	0.045443	0.849505	224	224
NECAP2	ENSG00000157191	0.0454824	0.849505	75	75
TTC19	ENSG00000011295	0.0454942	0.849505	211	211
KRT28	ENSG00000173908	0.0456807	0.849505	144	144
EDF1	ENSG00000107223	0.0457053	0.849505	240	240
UBQLNL	ENSG00000175518	0.0457461	0.849505	136	136
CCDC66	ENSG00000180376	0.045773	0.849505	358	358
DMBX1	ENSG00000197587	0.0457918	0.849505	98	98
MTMR12	ENSG00000150712	0.0459532	0.849505	134	134
DDHD1	ENSG00000100523	0.0459968	0.849505	228	228
RASIP1	ENSG00000105538	0.0460262	0.849505	309	309
DNTTIP1	ENSG00000101457	0.0460329	0.849505	130	130
DNAJC14	ENSG00000135392	0.0460507	0.849505	178	178
PLCL1	ENSG00000115896	0.0461309	0.849505	225	225
MUC6	ENSG00000184956	0.0461518	0.849505	789	789
PEMT	ENSG00000133027	0.0462171	0.849505	106	106
INTU	ENSG00000164066	0.0462772	0.849505	199	199
DPP8	ENSG00000074603	0.0462891	0.849505	184	184
ABAT	ENSG00000183044	0.0463987	0.849505	158	158
MAP3K11	ENSG00000173327	0.0464636	0.849505	563	563
CTTNBP2NL	ENSG00000143079	0.0465103	0.849505	129	129
OR2T3	ENSG00000196539	0.0465986	0.849505	92	92
FAM83C	ENSG00000125998	0.0466064	0.849505	260	260
C1orf162	ENSG00000143110	0.0466079	0.849505	34	34
EZH2	ENSG00000106462	0.046613	0.849505	72	72
XPO6	ENSG00000169180	0.0466524	0.849505	179	179
IL13RA1	ENSG00000131724	0.0466888		48	48
UFL1	ENSG00000014123	0.046772	0.849505	183	183
CKAP5	ENSG00000175216	0.0467803	0.849505	336	336
NCAM2	ENSG00000154654	0.0467857	0.849505	180	180
TK1	ENSG00000167900	0.0467941	0.849505	187	187
PDE1B	ENSG00000123360	0.0468445	0.849505	162	162
FCAR	ENSG00000186431	0.0469014	0.849505	91	91
GHITM	ENSG00000165678	0.0469153	0.849505	89	89
SKA3	ENSG00000165480	0.0469246	0.849505	131	131
CYLC2	ENSG00000155833	0.046942	0.849505	110	110
MPO	ENSG00000005381	0.0469764	0.849505	300	300
TEKT4	ENSG00000163060	0.0470151	0.849505	226	226
SBK1	ENSG00000188322	0.0470155	0.849505	120	120
TSPYL5	ENSG00000180543	0.0470549	0.849505	92	92
PRR20B	ENSG00000204918	0.0470875	0.849505	2	2
PRR20C	ENSG00000229665	0.0470875	0.849505	2	2
LSM4	ENSG00000130520	0.0471084	0.849505	45	45
TCAIM	ENSG00000179152	0.0471131	0.849505	98	98
ARMC10	ENSG00000170632	0.0471369	0.849505	119	119
TSPAN33	ENSG00000158457	0.0471445	0.849505	59	59
THAP3	ENSG00000041988	0.047282	0.850236	213	213
LRRN4CL	ENSG00000177363	0.0472883	0.850236	163	163
FARP2	ENSG00000006607	0.0474544	0.850236	401	401
TNFRSF10D	ENSG00000173530	0.0474736	0.850236	103	103
SPDYC	ENSG00000204710	0.0476356	0.850236	89	89
KXD1	ENSG00000105700	0.0477372	0.850236	71	71
MAP3K14	ENSG00000006062	0.0477718	0.850236	164	164
MPHOSPH9	ENSG00000051825	0.0478331	0.850236	245	245
FAM241B	ENSG00000171224	0.0478339	0.850236	30	30
LCN9	ENSG00000148386	0.047892	0.850236	59	59
SLC34A1	ENSG00000131183	0.0479268	0.850236	255	255
LPCAT3	ENSG00000111684	0.0479345	0.850236	137	137
SEPTIN5	ENSG00000184702	0.0479493	0.850236	150	150
CSDC2	ENSG00000172346	0.0479989	0.850236	82	82
CHST5	ENSG00000135702	0.0480317	0.850236	152	152
DBI	ENSG00000155368	0.0480349	0.850236	43	43
MYO1C	ENSG00000197879	0.0480436	0.850236	419	419
RACGAP1	ENSG00000161800	0.0481022	0.850236	202	202
MYO1E	ENSG00000157483	0.0481026	0.850236	380	380
PDZRN3	ENSG00000121440	0.0481482	0.850236	315	315
PLAAT2	ENSG00000133328	0.0481748	0.850236	35	35
NCOA7	ENSG00000111912	0.0482128	0.850236	199	199
EXOSC10	ENSG00000171824	0.0482266	0.850236	228	228
ARHGEF12	ENSG00000196914	0.0482983	0.850236	254	254
USP53	ENSG00000145390	0.0483151	0.850236	241	241
RGS8	ENSG00000135824	0.0484038	0.851001	35	35
ATXN3L	ENSG00000123594	0.0484312		22	22
KBTBD11-OT1	ENSG00000253696	0.0485786	0.851376	573	573
ADRM1	ENSG00000130706	0.0486086	0.851376	443	443
GAL3ST4	ENSG00000197093	0.0487054	0.851376	364	364
FAM114A1	ENSG00000197712	0.0487149	0.851376	127	127
OR1J4	ENSG00000239590	0.0487191	0.851376	62	62
NTS	ENSG00000133636	0.0487304	0.851376	45	45
GSTM3	ENSG00000134202	0.0487734	0.851376	61	61
TLE4	ENSG00000106829	0.0487908	0.851376	153	153
PEAR1	ENSG00000187800	0.0488329	0.851376	288	288
SH3KBP1	ENSG00000147010	0.048849		45	45
ADRB3	ENSG00000188778	0.0489371	0.851376	117	117
MMP2	ENSG00000087245	0.0489469	0.851376	161	161
LSMEM2	ENSG00000179564	0.0490109	0.851376	267	267
TRMT61A	ENSG00000166166	0.0490688	0.851376	81	81
MUS81	ENSG00000172732	0.0490878	0.851376	375	375
MGAT4B	ENSG00000161013	0.0491314	0.851376	265	265
AQP6	ENSG00000086159	0.0492016	0.851376	153	153
FBXO27	ENSG00000161243	0.0492354	0.851376	84	84
APOL3	ENSG00000128284	0.0493941	0.851376	111	111
ANKUB1	ENSG00000206199	0.0494244	0.851376	251	251
EPN3	ENSG00000049283	0.0494363	0.851376	331	331
C8orf48	ENSG00000164743	0.0494587	0.851376	132	132
DMRT3	ENSG00000064218	0.049466	0.851376	185	185
ZNF283	ENSG00000167637	0.0495405	0.851879	122	122
CCL5	ENSG00000271503	0.0495913	0.851937	60	60
THRAP3	ENSG00000054118	0.0497097	0.851937	291	291
CRELD2	ENSG00000184164	0.0497669	0.851937	144	144
IKZF5	ENSG00000095574	0.0498187	0.851937	116	116
FASTKD3	ENSG00000124279	0.0498769	0.851937	190	190
SLC18A3	ENSG00000187714	0.0498841	0.851937	188	188
ALKBH2	ENSG00000189046	0.0499065	0.851937	136	136
CLMP	ENSG00000166250	0.0499142	0.851937	106	106
RDH10	ENSG00000121039	0.0499514	0.851937	92	92
EFEMP2	ENSG00000172638	0.050058	0.852915	264	264
UNC5C	ENSG00000182168	0.0500994	0.852915	211	211
SRCAP	ENSG00000080603	0.0502074	0.853414	760	760
FABP2	ENSG00000145384	0.0502395	0.853414	34	34
USHBP1	ENSG00000130307	0.0502649	0.853414	550	550
PREX1	ENSG00000124126	0.0503666	0.85437	364	364
UNC93B1	ENSG00000110057	0.0505098	0.855219	156	156
CRACR2B	ENSG00000177685	0.0505309	0.855219	338	338
NMS	ENSG00000204640	0.050553	0.855219	39	39
ATRIP	ENSG00000164053	0.0506074	0.85537	349	349
EGFL6	ENSG00000198759	0.0506249		37	37
ETNPPL	ENSG00000164089	0.0507284	0.855917	95	95
MTMR9	ENSG00000104643	0.050792	0.855917	302	302
HLTF	ENSG00000071794	0.0508218	0.855917	268	268
FA2H	ENSG00000103089	0.0509747	0.856571	100	100
OR4C3	ENSG00000176547	0.0510254	0.856571	103	103
GRM3	ENSG00000198822	0.0510624	0.856571	165	165
ACKR1	ENSG00000213088	0.0511357	0.856571	101	101
GRINA	ENSG00000178719	0.0513751	0.856571	238	238
SORCS2	ENSG00000184985	0.0513851	0.856571	606	606
RUBCNL	ENSG00000102445	0.0514106	0.856571	185	185
POLE4	ENSG00000115350	0.0514323	0.856571	42	42
OR4L1	ENSG00000176246	0.0515415	0.856571	87	87
CFAP92	ENSG00000114656	0.0515914	0.856571	480	480
KLHL42	ENSG00000087448	0.0516099	0.856571	54	54
TVP23C-CDRT4	ENSG00000259024	0.0517005	0.856571	120	120
NOL7	ENSG00000225921	0.0517199	0.856571	121	121
RBBP8NL	ENSG00000130701	0.0517727	0.856571	284	284
FBP2	ENSG00000130957	0.0517803	0.856571	108	108
USP2	ENSG00000036672	0.0519093	0.856571	165	165
GALNT2	ENSG00000143641	0.0519799	0.856571	140	140
NPIPB4	ENSG00000185864	0.0520842	0.856571	214	214
MRPL21	ENSG00000197345	0.0521142	0.856571	159	159
FASTK	ENSG00000164896	0.0521709	0.856571	289	289
TMPRSS9	ENSG00000178297	0.052171	0.856571	442	442
SIPA1L1	ENSG00000197555	0.0521902	0.856571	388	388
CACNA2D2	ENSG00000007402	0.0521934	0.856571	271	271
CLASP1	ENSG00000074054	0.0522137	0.856571	279	279
NLGN1	ENSG00000169760	0.0522928	0.856571	144	144
GPC5	ENSG00000179399	0.0523383	0.856571	136	136
DAZ3	ENSG00000187191	0.052383		6	6
TNS3	ENSG00000136205	0.0524305	0.856571	364	364
YBEY	ENSG00000182362	0.052458	0.856571	205	205
TUBA1B	ENSG00000123416	0.0524665	0.856571	24	24
CCDC43	ENSG00000180329	0.0524943	0.856571	104	104
BANF2	ENSG00000125888	0.0525462	0.856571	24	24
CKLF	ENSG00000217555	0.052578	0.856571	123	123
EOLA2	ENSG00000197021	0.0526011		49	49
HSFX4	ENSG00000283463	0.0526011		49	49
CALCOCO1	ENSG00000012822	0.052625	0.856571	163	163
ABI1	ENSG00000136754	0.0526642	0.856571	104	104
BST1	ENSG00000109743	0.0527184	0.856571	94	94
IL7	ENSG00000104432	0.0527356	0.856571	129	129
RTKN2	ENSG00000182010	0.0528298	0.856571	170	170
ZFP42	ENSG00000179059	0.0529626	0.856571	79	79
NIPSNAP1	ENSG00000184117	0.0530111	0.856571	68	68
MEGF11	ENSG00000157890	0.0530674	0.856571	347	347
HLA-DQA1	ENSG00000196735	0.0532082	0.856571	66	66
ADGRB3	ENSG00000135298	0.0532293	0.856571	290	290
OPTN	ENSG00000123240	0.053242	0.856571	118	118
NDC80	ENSG00000080986	0.0532695	0.856571	162	162
CSNK1G2	ENSG00000133275	0.0533239	0.856571	120	120
TK2	ENSG00000166548	0.0533757	0.856571	111	111
SPATA45	ENSG00000185523	0.0533946	0.856571	18	18
MRPL30	ENSG00000185414	0.0534117	0.856571	54	54
EPHA2	ENSG00000142627	0.0534687	0.856571	256	256
TMEM116	ENSG00000198270	0.053528	0.856571	93	93
OR4D10	ENSG00000254466	0.0536173	0.856571	81	81
GALNT12	ENSG00000119514	0.0536226	0.856571	168	168
KRT35	ENSG00000197079	0.0536504	0.856571	147	147
MPIG6B	ENSG00000204420	0.0536612	0.856571	270	270
MCTS2P	ENSG00000101898	0.0536741	0.856571	26	26
SRSF5	ENSG00000100650	0.0536934	0.856571	68	68
KRTAP27-1	ENSG00000206107	0.0537573	0.856571	47	47
BMX	ENSG00000102010	0.0537791		51	51
DYNC2H1	ENSG00000187240	0.053792	0.856571	915	915
FAF1	ENSG00000185104	0.0538074	0.856571	119	119
TMUB1	ENSG00000164897	0.0538295	0.856571	236	236
MAPK8IP3	ENSG00000138834	0.0538405	0.856571	570	570
PCDHB6	ENSG00000113211	0.0539281	0.856571	198	198
GYG2	ENSG00000056998	0.0539626		57	57
SLC35A5	ENSG00000138459	0.0539852	0.856571	105	105
UBA3	ENSG00000144744	0.0540243	0.856571	109	109
KLHL40	ENSG00000157119	0.0540265	0.856571	233	233
IFNA1	ENSG00000197919	0.0541427	0.856571	48	48
GSK3B	ENSG00000082701	0.0541581	0.856571	95	95
XPO5	ENSG00000124571	0.0542835	0.856571	326	326
FBXW11	ENSG00000072803	0.0542965	0.856571	83	83
NRN1	ENSG00000124785	0.0543164	0.856571	31	31
SP140L	ENSG00000185404	0.0543477	0.856571	150	150
INO80B	ENSG00000115274	0.0543522	0.856571	360	360
TM4SF18	ENSG00000163762	0.0543927	0.856571	48	48
TRIM36	ENSG00000152503	0.0544322	0.856571	186	186
CCNL2	ENSG00000221978	0.0544339	0.856571	200	200
SDCBP	ENSG00000137575	0.0544676	0.856571	120	120
AP3D1	ENSG00000065000	0.0545407	0.856571	463	463
FANCL	ENSG00000115392	0.0548362	0.856571	160	160
SRR	ENSG00000167720	0.0548459	0.856571	314	314
MYD88	ENSG00000172936	0.0548522	0.856571	91	91
TOX2	ENSG00000124191	0.0549517	0.856571	172	172
MED8	ENSG00000159479	0.0550402	0.856571	63	63
NAP1L4	ENSG00000205531	0.0551024	0.856571	90	90
LY6G6C	ENSG00000204421	0.0551071	0.856571	183	183
CDH4	ENSG00000179242	0.0551143	0.856571	262	262
PYGB	ENSG00000100994	0.0551815	0.856571	310	310
VN1R4	ENSG00000228567	0.0551886	0.856571	83	83
NCAPG	ENSG00000109805	0.0552086	0.856571	230	230
PNN	ENSG00000100941	0.0552272	0.856571	200	200
UBTD1	ENSG00000165886	0.0552355	0.856571	106	106
GREB1	ENSG00000196208	0.0553143	0.856571	547	547
PRSS21	ENSG00000007038	0.0553687	0.856571	155	155
DSCC1	ENSG00000136982	0.0554094	0.856571	90	90
CISH	ENSG00000114737	0.0554613	0.856571	84	84
ASCC1	ENSG00000138303	0.0554667	0.856571	99	99
ZBED8	ENSG00000221886	0.0555196	0.856571	177	177
SSBP2	ENSG00000145687	0.0555374	0.856571	47	47
PAIP2	ENSG00000120727	0.0555615	0.856571	53	53
FERMT2	ENSG00000073712	0.0556306	0.856571	116	116
IFIH1	ENSG00000115267	0.0556374	0.856571	291	291
CEP57L1	ENSG00000183137	0.0556416	0.856571	132	132
IKZF2	ENSG00000030419	0.0557294	0.857221	100	100
SIGLEC10	ENSG00000142512	0.0559118	0.85877	206	206
ALG9	ENSG00000086848	0.056035	0.85877	225	225
TSPAN15	ENSG00000099282	0.0560584	0.85877	79	79
SERTAD2	ENSG00000179833	0.0561349	0.858977	63	63
KRTAP24-1	ENSG00000188694	0.0562627	0.858977	64	64
IL36G	ENSG00000136688	0.0562654	0.858977	45	45
EGR4	ENSG00000135625	0.0563556	0.858977	157	157
DNAJC7	ENSG00000168259	0.0563708	0.858977	218	218
GPATCH3	ENSG00000198746	0.0564147	0.858977	226	226
MAP10	ENSG00000212916	0.0564741	0.858977	218	218
PNLIP	ENSG00000175535	0.0564778	0.858977	92	92
CDC27	ENSG00000004897	0.0564828	0.858977	124	124
TSPY2	ENSG00000168757	0.0565424		27	27
TP53TG3D	ENSG00000205456	0.0566379	0.860144	42	42
STARD3	ENSG00000131748	0.0566945	0.860144	282	282
SLC26A7	ENSG00000147606	0.0568907	0.860144	174	174
CEP68	ENSG00000011523	0.0569701	0.860144	220	220
SMYD2	ENSG00000143499	0.0570139	0.860144	95	95
CCSER1	ENSG00000184305	0.0570442	0.860144	208	208
TRIM44	ENSG00000166326	0.0570459	0.860144	75	75
RAB1A	ENSG00000138069	0.0570633	0.860144	225	225
TULP4	ENSG00000130338	0.0571019	0.860144	419	419
LY75	ENSG00000054219	0.0571129	0.860144	409	409
NHS	ENSG00000188158	0.0571522		90	90
TMEM185B	ENSG00000226479	0.0571556	0.860144	81	81
KCNA1	ENSG00000111262	0.0572192	0.860144	69	69
GANAB	ENSG00000089597	0.0573431	0.860144	446	446
OR6B2	ENSG00000182083	0.0573685	0.860144	7	7
FAM160B1	ENSG00000151553	0.0574171	0.860144	153	153
GP6	ENSG00000088053	0.0574263	0.860144	189	189
ZNF419	ENSG00000105136	0.0574283	0.860144	161	161
CREB3L1	ENSG00000157613	0.0574405	0.860144	121	121
WIPF1	ENSG00000115935	0.0574692	0.860144	125	125
LDHAL6B	ENSG00000171989	0.0574926	0.860144	155	155
IGFL1	ENSG00000188293	0.0575198	0.860144	31	31
OVOL1	ENSG00000172818	0.0576484	0.861384	63	63
LRFN4	ENSG00000173621	0.0578212	0.862832	281	281
GNAO1	ENSG00000087258	0.0578371	0.862832	63	63
ZNF676	ENSG00000196109	0.057898	0.862939	140	140
B3GNT2	ENSG00000170340	0.0579489	0.862939	70	70
LSG1	ENSG00000041802	0.0580635	0.862939	188	188
ODF2	ENSG00000136811	0.0581584	0.862939	220	220
PIWIL4	ENSG00000134627	0.0582088	0.862939	338	338
SCCPDH	ENSG00000143653	0.0582246	0.862939	85	85
PAXX	ENSG00000148362	0.0582772	0.862939	139	139
CLIC3	ENSG00000169583	0.0582772	0.862939	139	139
ZCCHC9	ENSG00000131732	0.058279	0.862939	49	49
ZCRB1	ENSG00000139168	0.058334	0.862939	50	50
CTPS1	ENSG00000171793	0.0583489	0.862939	97	97
TIMM17B	ENSG00000126768	0.0584263		26	26
PCNT	ENSG00000160299	0.0584417	0.863634	1027	1027
GALNT8	ENSG00000130035	0.0584897	0.863665	254	254
SLC27A2	ENSG00000140284	0.0585404	0.863734	135	135
XRCC3	ENSG00000126215	0.0585877	0.863755	172	172
SMIM2	ENSG00000139656	0.0586915	0.86389	19	19
TRIM11	ENSG00000154370	0.0587529	0.86389	225	225
MSANTD2	ENSG00000120458	0.0587876	0.86389	164	164
MINK1	ENSG00000141503	0.0588427	0.86389	622	622
ELF2	ENSG00000109381	0.0588724	0.86389	209	209
RNF26	ENSG00000173456	0.0591657	0.867518	168	168
NPY1R	ENSG00000164128	0.059329	0.869234	58	58
DNASE2	ENSG00000105612	0.0594088	0.869574	244	244
EFNA5	ENSG00000184349	0.0594662	0.869574	47	47
CDK6	ENSG00000105810	0.0595019	0.869574	34	34
KLHL25	ENSG00000183655	0.0595634	0.869574	242	242
SORCS3	ENSG00000156395	0.0595833	0.869574	260	260
KCNJ11	ENSG00000187486	0.0596397	0.869722	144	144
TRO	ENSG00000067445	0.0597608		93	93
SPN	ENSG00000197471	0.0597986	0.870419	106	106
HOOK2	ENSG00000095066	0.0598492	0.870419	774	774
WEE1	ENSG00000166483	0.0598662	0.870419	113	113
AKNA	ENSG00000106948	0.0598726	0.870419	447	447
TXNIP	ENSG00000265972	0.0599276	0.870547	123	123
RAD52	ENSG00000002016	0.0602264	0.873011	137	137
METTL14	ENSG00000145388	0.06025	0.873011	52	52
GMPS	ENSG00000163655	0.060306	0.873011	95	95
ARMC2	ENSG00000118690	0.0603225	0.873011	188	188
SHISA5	ENSG00000164054	0.0603293	0.873011	278	278
CDK8	ENSG00000132964	0.0604292	0.87355	47	47
TMEM50B	ENSG00000142188	0.0604594	0.87355	61	61
STRBP	ENSG00000165209	0.0605872	0.874079	81	81
DNAJA1	ENSG00000086061	0.0606496	0.874079	77	77
ACADS	ENSG00000122971	0.0606965	0.874079	151	151
RGSL1	ENSG00000121446	0.0607139	0.874079	258	258
TSBP1	ENSG00000204296	0.0607663	0.874079	108	108
DFFB	ENSG00000169598	0.0607946	0.874079	126	126
RAPGEF5	ENSG00000136237	0.0609567	0.875358	216	216
FOXE3	ENSG00000186790	0.0610597	0.876108	105	105
OR5T1	ENSG00000181698	0.0611021	0.876108	108	108
RITA1	ENSG00000139405	0.0611523	0.876126	168	168
GPR107	ENSG00000148358	0.0612285	0.876126	123	123
TMEM14A	ENSG00000096092	0.0612431	0.876126	26	26
SNAP23	ENSG00000092531	0.0614799	0.87666	120	120
ERO1B	ENSG00000086619	0.0614928	0.87666	116	116
BMS1	ENSG00000165733	0.0615419	0.87666	298	298
PCDHB9	ENSG00000177839	0.0615983	0.87666	695	695
SPATA20	ENSG00000006282	0.0616154	0.87666	406	406
MC1R	ENSG00000258839	0.0616311	0.87666	209	209
KALRN	ENSG00000160145	0.0616434	0.87666	575	575
VPS54	ENSG00000143952	0.0616871	0.87666	206	206
ARHGDIB	ENSG00000111348	0.0616998	0.87666	62	62
EGLN2	ENSG00000269858	0.061751	0.876724	127	127
KLC4	ENSG00000137171	0.0618945	0.877152	802	802
ENTPD1	ENSG00000138185	0.0619125	0.877152	112	112
CELF5	ENSG00000161082	0.0619676	0.877152	60	60
PIRT	ENSG00000233670	0.0620394	0.87738	28	28
TNFSF13	ENSG00000161955	0.062077	0.87738	157	157
KCNN1	ENSG00000105642	0.0621431	0.877418	159	159
OR52E8	ENSG00000183269	0.062173	0.877418	94	94
PGRMC1	ENSG00000101856	0.0623104		14	14
ARAP3	ENSG00000120318	0.0623288	0.877748	446	446
ZYG11B	ENSG00000162378	0.062335	0.877748	84	84
PLIN4	ENSG00000167676	0.0623364	0.877748	517	517
RPS6KL1	ENSG00000198208	0.0624366	0.878199	173	173
HK3	ENSG00000160883	0.0624617	0.878199	412	412
TCEAL9	ENSG00000185222	0.0624767		2	2
SUDS3	ENSG00000111707	0.062536	0.878506	51	51
INPP5K	ENSG00000132376	0.062577	0.878506	151	151
WRNIP1	ENSG00000124535	0.0627749	0.880628	261	261
SUN3	ENSG00000164744	0.0629646	0.882579	75	75
ZFYVE19	ENSG00000166140	0.0630078	0.882579	175	175
PLP2	ENSG00000102007	0.0632709		60	60
CBLB	ENSG00000114423	0.063299	0.883629	189	189
BFSP1	ENSG00000125864	0.0633412	0.883629	176	176
TRIM50	ENSG00000146755	0.0633447	0.883629	262	262
ZNF239	ENSG00000196793	0.0633587	0.883629	104	104
PPY	ENSG00000108849	0.0633679	0.883629	38	38
MRPS36	ENSG00000134056	0.0633703	0.883629	23	23
PRKAA2	ENSG00000162409	0.0634116	0.883629	100	100
TFE3	ENSG00000068323	0.0634967		22	22
PRAMEF17	ENSG00000204479	0.063547	0.884421	170	170
CDKN3	ENSG00000100526	0.0635625	0.884421	44	44
EBP	ENSG00000147155	0.0636408		22	22
LYZL1	ENSG00000120563	0.0637582	0.884901	56	56
C12orf76	ENSG00000174456	0.0639008	0.884901	131	131
ACTN2	ENSG00000077522	0.0639141	0.884901	231	231
KCTD13	ENSG00000174943	0.063967	0.884901	181	181
MIGA2	ENSG00000148343	0.0639895	0.884901	167	167
ZNF185	ENSG00000147394	0.0640731		81	81
NRG2	ENSG00000158458	0.0640743	0.884901	306	306
FAM20B	ENSG00000116199	0.0641363	0.884901	98	98
SLC9A5	ENSG00000135740	0.0641827	0.884901	327	327
TUBGCP2	ENSG00000130640	0.0642078	0.884901	461	461
ZFP62	ENSG00000196670	0.0642231	0.884901	204	204
VNN3	ENSG00000093134	0.0642261	0.884901	97	97
IL5RA	ENSG00000091181	0.0642681	0.884901	139	139
BIRC2	ENSG00000110330	0.0642901	0.884901	122	122
LTC4S	ENSG00000213316	0.0643036	0.884901	215	215
MGST1	ENSG00000008394	0.0643496	0.884901	76	76
EIF5A	ENSG00000132507	0.0644782	0.886022	158	158
WTIP	ENSG00000142279	0.0645361	0.886171	122	122
HCRT	ENSG00000161610	0.0647168	0.88639	92	92
EXD1	ENSG00000178997	0.0647931	0.88639	169	169
SPATA19	ENSG00000166118	0.0648214	0.88639	42	42
AURKAIP1	ENSG00000175756	0.0648329	0.88639	58	58
ATAD3A	ENSG00000197785	0.0649232	0.88639	305	305
MVB12A	ENSG00000141971	0.0649271	0.88639	192	192
TNFSF12	ENSG00000239697	0.0649323	0.88639	110	110
MALRD1	ENSG00000204740	0.0649496	0.88639	677	677
TRIP12	ENSG00000153827	0.0651118	0.88639	292	292
CPNE8	ENSG00000139117	0.0651126	0.88639	115	115
APBB1IP	ENSG00000077420	0.0651223	0.88639	144	144
VPS53	ENSG00000141252	0.0651566	0.88639	230	230
ACOXL	ENSG00000153093	0.0652167	0.88639	183	183
NBPF12	ENSG00000268043	0.0652448	0.88639	56	56
PSMA6	ENSG00000100902	0.0652589	0.88639	41	41
AP2M1	ENSG00000161203	0.0653592	0.886421	194	194
RIN2	ENSG00000132669	0.0653813	0.886421	201	201
FBXO16	ENSG00000214050	0.0654456	0.886421	226	226
BNIP1	ENSG00000113734	0.0655209	0.886421	47	47
ATP11C	ENSG00000101974	0.0655575		62	62
FAM3C	ENSG00000196937	0.0655619	0.886421	42	42
UBE3D	ENSG00000118420	0.0655818	0.886421	96	96
CCDC160	ENSG00000203952	0.0656225		22	22
RREB1	ENSG00000124782	0.0656352	0.886421	568	568
SNX25	ENSG00000109762	0.065698	0.886421	294	294
TMEM237	ENSG00000155755	0.0657302	0.886421	160	160
TTLL6	ENSG00000170703	0.0657732	0.886421	227	227
VWCE	ENSG00000167992	0.0659485	0.886421	273	273
TMEM114	ENSG00000232258	0.0660057	0.886421	54	54
SNRNP35	ENSG00000184209	0.066028	0.886421	92	92
CKLF-CMTM1	ENSG00000254788	0.0660583	0.886421	175	175
PRICKLE2	ENSG00000163637	0.0660678	0.886421	183	183
IL12B	ENSG00000113302	0.0660867	0.886421	75	75
TENT5A	ENSG00000112773	0.0661582	0.886421	75	75
ZNF544	ENSG00000198131	0.0661677	0.886421	235	235
CNN2	ENSG00000064666	0.066197	0.886421	219	219
CADM3	ENSG00000162706	0.0662036	0.886421	166	166
TMEM250	ENSG00000238227	0.0663047	0.886513	46	46
ARNTL2	ENSG00000029153	0.0663716	0.886581	139	139
HCK	ENSG00000101336	0.0664408	0.886581	146	146
SCRT1	ENSG00000261678	0.0665415	0.886581	88	88
PHF13	ENSG00000116273	0.0665986	0.886581	92	92
SDHAF4	ENSG00000154079	0.0666191	0.886581	31	31
CFB	ENSG00000243649	0.066662	0.886581	357	357
CCND1	ENSG00000110092	0.0667514	0.886581	59	59
LTO1	ENSG00000149716	0.0667623	0.886581	71	71
SH3GLB2	ENSG00000148341	0.066781	0.886581	186	186
SFTA2	ENSG00000196260	0.0669469	0.886739	353	353
MUCL3	ENSG00000168631	0.0669469	0.886739	353	353
ALG10	ENSG00000139133	0.0669858	0.886739	113	113
RANBP2	ENSG00000153201	0.0670136	0.886739	676	676
QPRT	ENSG00000103485	0.0670286	0.886739	183	183
SRY	ENSG00000184895	0.0670653		4	4
ZNF177	ENSG00000188629	0.0672145	0.887	122	122
GPR85	ENSG00000164604	0.067312	0.887	49	49
PRKD2	ENSG00000105287	0.0673829	0.887	185	185
PACSIN1	ENSG00000124507	0.0674772	0.887	107	107
KDM4B	ENSG00000127663	0.0674904	0.887	280	280
CHFR	ENSG00000072609	0.0674963	0.887	370	370
ARGFX	ENSG00000186103	0.0675658	0.887	63	63
SAMD10	ENSG00000130590	0.0676103	0.887	67	67
DNM3	ENSG00000197959	0.0676152	0.887	154	154
CDK14	ENSG00000058091	0.0676255	0.887	116	116
ADAMTS18	ENSG00000140873	0.0677116	0.887	429	429
MTDH	ENSG00000147649	0.0677296	0.887	120	120
C6orf89	ENSG00000198663	0.0677939	0.887	128	128
OR10X1	ENSG00000279111	0.0678398	0.887	91	91
CDV3	ENSG00000091527	0.0679336	0.887	73	73
CA10	ENSG00000154975	0.0679485	0.887	69	69
TRNT1	ENSG00000072756	0.0679628	0.887	191	191
OR10Z1	ENSG00000198967	0.0679807	0.887	148	148
CLCA4	ENSG00000016602	0.0680096	0.887	235	235
PDE3B	ENSG00000152270	0.0680386	0.887	287	287
TEX13A	ENSG00000268629	0.0680861		37	37
UBA6	ENSG00000033178	0.0682842	0.888999	214	214
TMEM191C	ENSG00000206140	0.0683183	0.888999	96	96
BBX	ENSG00000114439	0.0684199	0.888999	219	219
CLEC18B	ENSG00000140839	0.068472	0.888999	83	83
KIAA1109	ENSG00000138688	0.0685318	0.888999	867	867
RAG1	ENSG00000166349	0.0686423	0.888999	377	377
RAG2	ENSG00000175097	0.0686423	0.888999	377	377
KCTD12	ENSG00000178695	0.0686444	0.888999	81	81
CALHM3	ENSG00000183128	0.068755	0.888999	112	112
GPAT4	ENSG00000158669	0.0689087	0.888999	68	68
JMY	ENSG00000152409	0.0689436	0.888999	228	228
C17orf107	ENSG00000205710	0.0690048	0.888999	349	349
MFGE8	ENSG00000140545	0.0690413	0.888999	139	139
CENPU	ENSG00000151725	0.0690987	0.888999	157	157
RPL22	ENSG00000116251	0.0691259	0.888999	175	175
WNK2	ENSG00000165238	0.0692506	0.888999	603	603
UCP2	ENSG00000175567	0.0692522	0.888999	111	111
DYRK1A	ENSG00000157540	0.0694182	0.888999	125	125
GATA3	ENSG00000107485	0.069429	0.888999	93	93
BNIP3L	ENSG00000104765	0.0694425	0.888999	116	116
FSHR	ENSG00000170820	0.0694516	0.888999	179	179
AP5Z1	ENSG00000242802	0.0694545	0.888999	509	509
SPIRE1	ENSG00000134278	0.069545	0.888999	176	176
EIF4H	ENSG00000106682	0.069602	0.888999	48	48
POLR2K	ENSG00000147669	0.069602	0.888999	15	15
C15orf61	ENSG00000189227	0.0696394	0.888999	57	57
LONP2	ENSG00000102910	0.069838	0.888999	206	206
HMCN2	ENSG00000148357	0.0698677	0.888999	1267	1267
UCMA	ENSG00000165623	0.0699514	0.888999	44	44
ASIC5	ENSG00000256394	0.0699685	0.888999	134	134
MCEMP1	ENSG00000183019	0.0700416	0.888999	75	75
METTL21A	ENSG00000144401	0.0700446	0.888999	78	78
ADIPOQ	ENSG00000181092	0.0700798	0.888999	69	69
ADCY5	ENSG00000173175	0.0701245	0.888999	301	301
H3-5	ENSG00000188375	0.0701771	0.888999	33	33
TEX53	ENSG00000230054	0.0702251	0.888999	9	9
MMP7	ENSG00000137673	0.0702261	0.888999	79	79
SLC35G4	ENSG00000236396	0.0702582	0.888999	116	116
SERPINB1	ENSG00000021355	0.0702847	0.888999	80	80
SERF2	ENSG00000140264	0.0703018	0.888999	391	391
CAPN3	ENSG00000092529	0.0703239	0.888999	337	337
CPTP	ENSG00000224051	0.0703345	0.888999	466	466
ZNF195	ENSG00000005801	0.0704875	0.888999	114	114
MAP3K3	ENSG00000198909	0.0705266	0.888999	193	193
ZNF317	ENSG00000130803	0.0706059	0.888999	164	164
DYNLT5	ENSG00000152760	0.0706196	0.888999	32	32
C7	ENSG00000112936	0.0706967	0.888999	250	250
KLF10	ENSG00000155090	0.070729	0.888999	101	101
NMRAL1	ENSG00000153406	0.0707864	0.888999	118	118
CNTN5	ENSG00000149972	0.0707902	0.888999	273	273
C7orf57	ENSG00000164746	0.0708001	0.888999	84	84
LY75-CD302	ENSG00000248672	0.0708483	0.888999	489	489
BUD13	ENSG00000137656	0.0708713	0.888999	178	178
GABRA4	ENSG00000109158	0.0708754	0.888999	91	91
PPP1R1B	ENSG00000131771	0.0708855	0.888999	54	54
TGM3	ENSG00000125780	0.0710239	0.88975	209	209
SMTN	ENSG00000183963	0.07104	0.88975	402	402
FCAMR	ENSG00000162897	0.071141	0.890422	152	152
FASTKD5	ENSG00000215251	0.0712804	0.890604	216	216
CDH23	ENSG00000107736	0.0713378	0.890604	1269	1269
GBF1	ENSG00000107862	0.0713955	0.890604	493	493
STYK1	ENSG00000060140	0.0713983	0.890604	105	105
CDKN2B	ENSG00000147883	0.0714765	0.890604	54	54
TKTL1	ENSG00000007350	0.0715525		55	55
TADA2A	ENSG00000276234	0.07157	0.890604	102	102
ASTN2	ENSG00000148219	0.0715748	0.890604	480	480
PC	ENSG00000173599	0.0715775	0.890604	576	576
MZB1	ENSG00000170476	0.0715816	0.890604	376	376
LIMD2	ENSG00000136490	0.0716664	0.89107	142	142
LRRC37B	ENSG00000185158	0.0717236	0.891192	216	216
RPL26	ENSG00000161970	0.0719089	0.892319	26	26
PRSS50	ENSG00000283706	0.0719432	0.892319	109	109
MKNK1	ENSG00000079277	0.0719856	0.892319	185	185
PDE4A	ENSG00000065989	0.0721127	0.892319	279	279
TLR9	ENSG00000239732	0.0721179	0.892319	300	300
ZNF596	ENSG00000172748	0.0721964	0.892319	162	162
PRM3	ENSG00000178257	0.072235	0.892319	171	171
KRTAP2-3	ENSG00000212724	0.0722413	0.892319	56	56
KRTAP2-2	ENSG00000214518	0.0722413	0.892319	56	56
SLC16A2	ENSG00000147100	0.0723581		22	22
GATA6	ENSG00000141448	0.0723667	0.893087	145	145
EPCAM	ENSG00000119888	0.0724026	0.893087	180	180
TBC1D1	ENSG00000065882	0.0724583	0.893087	380	380
NSDHL	ENSG00000147383	0.0724821		32	32
HSPB1	ENSG00000106211	0.0725182	0.893087	102	102
GRM6	ENSG00000113262	0.0725408	0.893087	304	304
MRPL20	ENSG00000242485	0.0727848	0.895413	148	148
EBF1	ENSG00000164330	0.0728249	0.895413	81	81
RMC1	ENSG00000141452	0.0730287	0.896095	228	228
NETO1	ENSG00000166342	0.0730429	0.896095	109	109
PFN3	ENSG00000196570	0.0730709	0.896095	242	242
MED28	ENSG00000118579	0.0731864	0.896927	127	127
VWA1	ENSG00000179403	0.0732519	0.897146	172	172
TNPO2	ENSG00000105576	0.0735093	0.898528	199	199
SNRPD3	ENSG00000100028	0.0735263	0.898528	95	95
ATP1B3	ENSG00000069849	0.0735559	0.898528	48	48
EDNRB	ENSG00000136160	0.0737826	0.900713	120	120
ARL16	ENSG00000214087	0.0739327	0.901959	110	110
LIPE	ENSG00000079435	0.0740293	0.902467	316	316
RTF1	ENSG00000137815	0.0741105	0.902467	99	99
TRIM55	ENSG00000147573	0.0741182	0.902467	186	186
RPS3	ENSG00000149273	0.0742838	0.903368	107	107
SOAT2	ENSG00000167780	0.0742882	0.903368	197	197
MYEOV	ENSG00000172927	0.0744782	0.904386	108	108
KRBOX4	ENSG00000147121	0.0746045		42	42
TFAP2E	ENSG00000116819	0.0746124	0.904386	124	124
PSMB4	ENSG00000159377	0.0746477	0.904386	148	148
TMEM107	ENSG00000179029	0.0746579	0.904386	30	30
HTT	ENSG00000197386	0.0747532	0.904386	632	632
OSR1	ENSG00000143867	0.0747793	0.904386	34	34
AHSG	ENSG00000145192	0.0748031	0.904386	102	102
CREB3L4	ENSG00000143578	0.0748405	0.904386	157	157
FRMD3	ENSG00000172159	0.0748958	0.904386	135	135
MB	ENSG00000198125	0.0749137	0.904386	34	34
MED17	ENSG00000042429	0.0749488	0.904386	159	159
KRTAP19-1	ENSG00000184351	0.0750613	0.904821	30	30
ZRANB2	ENSG00000132485	0.0750811	0.904821	79	79
ZNF529	ENSG00000186020	0.0751361	0.904904	131	131
PABPC4	ENSG00000090621	0.075222	0.905359	134	134
MEN1	ENSG00000133895	0.0754596	0.906373	179	179
COX7A1	ENSG00000161281	0.0755111	0.906373	57	57
CD74	ENSG00000019582	0.075548	0.906373	140	140
AXDND1	ENSG00000162779	0.0755709	0.906373	297	297
SRPK1	ENSG00000096063	0.0757144	0.906373	143	143
NUGGC	ENSG00000189233	0.0757313	0.906373	192	192
ANKLE1	ENSG00000160117	0.075801	0.906373	241	241
WBP2NL	ENSG00000183066	0.0758054	0.906373	148	148
PSAPL1	ENSG00000178597	0.0758402	0.906373	188	188
IGSF9B	ENSG00000080854	0.0760312	0.906373	351	351
PRAMEF10	ENSG00000187545	0.0760605	0.906373	152	152
M1AP	ENSG00000159374	0.0761146	0.906373	236	236
CREB3	ENSG00000107175	0.0761312	0.906373	285	285
MAB21L2	ENSG00000181541	0.076182	0.906373	64	64
LACTB2	ENSG00000147592	0.0763038	0.906373	82	82
PAFAH1B2	ENSG00000168092	0.0763575	0.906373	91	91
ZCCHC12	ENSG00000174460	0.0764379		24	24
DACT1	ENSG00000165617	0.0764764	0.906373	202	202
TBC1D3F	ENSG00000275954	0.0764768	0.906373	105	105
PPP1R15A	ENSG00000087074	0.0764906	0.906373	212	212
WFDC6	ENSG00000243543	0.0765038	0.906373	45	45
WDR62	ENSG00000075702	0.0765132	0.906373	487	487
OPHN1	ENSG00000079482	0.0766933		34	34
DDR1	ENSG00000204580	0.0767032	0.906373	289	289
OVCH2	ENSG00000183378	0.0767162	0.906373	144	144
TBX3	ENSG00000135111	0.0767629	0.906373	154	154
CSTF1	ENSG00000101138	0.0768397	0.906373	55	55
IGHMBP2	ENSG00000132740	0.0768557	0.906373	355	355
SFRP2	ENSG00000145423	0.0769919	0.906373	60	60
BEX2	ENSG00000133134	0.0770102		18	18
KDM5A	ENSG00000073614	0.0770107	0.906373	294	294
SPOCK2	ENSG00000107742	0.077047	0.906373	105	105
BTBD9	ENSG00000183826	0.0770788	0.906373	126	126
WNT16	ENSG00000002745	0.0771618	0.906373	83	83
NTRK1	ENSG00000198400	0.0771746	0.906373	680	680
ATP6V0D1	ENSG00000159720	0.07721	0.906373	210	210
ABCA4	ENSG00000198691	0.0772122	0.906373	622	622
TNNI3K	ENSG00000116783	0.07727	0.906373	260	260
GDNF	ENSG00000168621	0.0773653	0.906373	60	60
INAFM2	ENSG00000259330	0.0773862	0.906373	46	46
JTB	ENSG00000143543	0.0773966	0.906373	126	126
IFTAP	ENSG00000166352	0.077458	0.906373	189	189
RILPL2	ENSG00000150977	0.0774797	0.906373	45	45
DNTTIP2	ENSG00000067334	0.077525	0.906373	153	153
AFAP1L2	ENSG00000169129	0.0775381	0.906373	218	218
GPAT3	ENSG00000138678	0.0776246	0.906373	117	117
DUSP28	ENSG00000188542	0.0776256	0.906373	152	152
SP9	ENSG00000217236	0.0776343	0.906373	97	97
ANAPC5	ENSG00000089053	0.0777108	0.906373	148	148
SMAGP	ENSG00000170545	0.0777153	0.906373	83	83
LRRC40	ENSG00000066557	0.0777936	0.906724	136	136
BMF	ENSG00000104081	0.0779466	0.907946	36	36
RHOH	ENSG00000168421	0.0780634	0.908743	32	32
OR8J3	ENSG00000167822	0.0781236	0.908881	82	82
RIOK2	ENSG00000058729	0.0781811	0.908961	140	140
MYO18B	ENSG00000133454	0.078227	0.908961	708	708
GTF3C1	ENSG00000077235	0.0783438	0.909417	466	466
TUBB1	ENSG00000101162	0.078363	0.909417	169	169
LIN28A	ENSG00000131914	0.0785038	0.909994	42	42
DLAT	ENSG00000150768	0.078521	0.909994	149	149
OR4F6	ENSG00000184140	0.0785993	0.909994	84	84
ST8SIA2	ENSG00000140557	0.0786063	0.909994	70	70
UBA2	ENSG00000126261	0.0786572	0.910024	111	111
NSMAF	ENSG00000035681	0.0787738	0.910114	249	249
CCDC85C	ENSG00000205476	0.078837	0.910114	169	169
EPB41L2	ENSG00000079819	0.0788638	0.910114	249	249
ANKRD55	ENSG00000164512	0.0789355	0.910114	165	165
ZNF761	ENSG00000160336	0.0789526	0.910114	205	205
TNKS1BP1	ENSG00000149115	0.0790733	0.910114	504	504
TNP2	ENSG00000178279	0.0790805	0.910114	109	109
CRH	ENSG00000147571	0.0792005	0.910114	68	68
EEF1AKNMT	ENSG00000010165	0.0792631	0.910114	166	166
SLC24A2	ENSG00000155886	0.0792658	0.910114	171	171
DAZAP2	ENSG00000183283	0.0792905	0.910114	89	89
CD151	ENSG00000177697	0.0793567	0.910114	242	242
MUC16	ENSG00000181143	0.0794113	0.910114	3709	3709
ENDOG	ENSG00000167136	0.0794165	0.910114	193	193
PRPF40B	ENSG00000110844	0.0794174	0.910114	603	603
BRK1	ENSG00000254999	0.079439	0.910114	18	18
CDC42	ENSG00000070831	0.0795212	0.910181	23	23
ARL4D	ENSG00000175906	0.0795417	0.910181	34	34
ACE2	ENSG00000130234	0.0795533		86	86
RNF175	ENSG00000145428	0.079608	0.910246	99	99
NEFL	ENSG00000277586	0.0796839	0.910246	107	107
KIF25	ENSG00000125337	0.0796925	0.910246	150	150
KIAA1755	ENSG00000149633	0.0798095	0.910544	322	322
MSL2	ENSG00000174579	0.0798154	0.910544	118	118
GRIA1	ENSG00000155511	0.0799475	0.911498	153	153
ANXA9	ENSG00000143412	0.0800118	0.911679	168	168
PNMA2	ENSG00000240694	0.0801347	0.912527	84	84
SOSTDC1	ENSG00000171243	0.0801868	0.912567	63	63
SPRR2E	ENSG00000203785	0.0802414	0.912637	20	20
CDK16	ENSG00000102225	0.0802612		52	52
NXPE1	ENSG00000095110	0.0804033	0.913003	146	146
AQP1	ENSG00000240583	0.0804548	0.913003	107	107
USP46	ENSG00000109189	0.0804561	0.913003	38	38
OR6K2	ENSG00000196171	0.0805163	0.913003	100	100
ZNF117	ENSG00000152926	0.0806561	0.913654	119	119
ZNF837	ENSG00000152475	0.0806897	0.913654	185	185
BOK	ENSG00000176720	0.0807376	0.913654	81	81
HMMR	ENSG00000072571	0.0807679	0.913654	199	199
GXYLT1	ENSG00000151233	0.0808549	0.914088	135	135
GSPT2	ENSG00000189369	0.0809293		10	10
GBA2	ENSG00000070610	0.0809566	0.914688	447	447
NUF2	ENSG00000143228	0.0810199	0.914853	82	82
MRGBP	ENSG00000101189	0.0810741	0.914917	71	71
PLPPR1	ENSG00000148123	0.081193	0.914936	51	51
SGCA	ENSG00000108823	0.0812216	0.914936	128	128
RNASE3	ENSG00000169397	0.0812739	0.914936	41	41
DBF4B	ENSG00000161692	0.0812793	0.914936	144	144
GRIPAP1	ENSG00000068400	0.0813146		81	81
GUSB	ENSG00000169919	0.0813514	0.914936	156	156
SEC11A	ENSG00000140612	0.0815034	0.914936	51	51
FKBP6	ENSG00000077800	0.0815192	0.914936	156	156
SDHAF2	ENSG00000167985	0.0815375	0.914936	70	70
CEP164	ENSG00000110274	0.0815583	0.914936	493	493
SCMH1	ENSG00000010803	0.0815621	0.914936	138	138
PTPA	ENSG00000119383	0.0816956	0.915887	170	170
USP37	ENSG00000135913	0.0818284	0.916343	182	182
GOSR2	ENSG00000108433	0.0818522	0.916343	150	150
WDCP	ENSG00000163026	0.0819034	0.916343	157	157
ADPGK	ENSG00000159322	0.082038	0.916867	136	136
RAB30	ENSG00000137502	0.0820929	0.916867	39	39
PTPN20	ENSG00000204179	0.0821242	0.916867	49	49
ZNF655	ENSG00000197343	0.0822007	0.917176	185	185
BHMT	ENSG00000145692	0.0826129	0.920771	89	89
IL16	ENSG00000172349	0.0827069	0.920771	362	362
LAMB3	ENSG00000196878	0.0827395	0.920771	459	459
SOCS4	ENSG00000180008	0.0827449	0.920771	109	109
UBE4B	ENSG00000130939	0.0827676	0.920771	220	220
ATRNL1	ENSG00000107518	0.0829645	0.921316	297	297
LTK	ENSG00000062524	0.0829647	0.921316	370	370
TAFA2	ENSG00000198673	0.0830824	0.921316	26	26
LRRTM1	ENSG00000162951	0.0830907	0.921316	86	86
GRM1	ENSG00000152822	0.0831462	0.921316	204	204
PSMD13	ENSG00000185627	0.0831869	0.921316	147	147
PRELID1	ENSG00000169230	0.0832084	0.921316	224	224
MXD3	ENSG00000213347	0.0832084	0.921316	224	224
RNF182	ENSG00000180537	0.0833769	0.922587	61	61
OR51A4	ENSG00000205497	0.0834212	0.922587	66	66
PTGES	ENSG00000148344	0.0837386	0.925158	36	36
ADGRF2	ENSG00000164393	0.0837521	0.925158	227	227
CTSF	ENSG00000174080	0.0839665	0.92521	348	348
PATZ1	ENSG00000100105	0.0840733	0.92521	139	139
PCSK9	ENSG00000169174	0.0840904	0.92521	231	231
OR4N4	ENSG00000183706	0.084151	0.92521	37	37
SLC26A9	ENSG00000174502	0.0842768	0.92521	216	216
ARMT1	ENSG00000146476	0.0843327	0.92521	111	111
SCN1A	ENSG00000144285	0.0843766	0.92521	245	245
TMEM165	ENSG00000134851	0.0844089	0.92521	172	172
TXNRD2	ENSG00000184470	0.0844713	0.92521	177	177
AIM2	ENSG00000163568	0.0846154	0.92521	73	73
INSRR	ENSG00000027644	0.0846629	0.92521	406	406
TNFRSF19	ENSG00000127863	0.0846834	0.92521	113	113
SBNO2	ENSG00000064932	0.0848839	0.92521	679	679
ATP10A	ENSG00000206190	0.0849953	0.92521	400	400
FERMT1	ENSG00000101311	0.0850298	0.92521	142	142
SLC4A3	ENSG00000114923	0.0850679	0.92521	343	343
GDAP1	ENSG00000104381	0.0850719	0.92521	98	98
FASTKD2	ENSG00000118246	0.0851709	0.92521	181	181
INTS12	ENSG00000138785	0.0852478	0.92521	235	235
FGF14	ENSG00000102466	0.0853844	0.92521	80	80
PBK	ENSG00000168078	0.0853995	0.92521	88	88
IL6ST	ENSG00000134352	0.0854406	0.92521	167	167
PRR12	ENSG00000126464	0.0854639	0.92521	584	584
TMEM269	ENSG00000274386	0.0854757	0.92521	55	55
NAIF1	ENSG00000171169	0.0854785	0.92521	91	91
ZNF114	ENSG00000178150	0.0855515	0.92521	104	104
C10orf62	ENSG00000203942	0.0856116	0.92521	71	71
HSD17B10	ENSG00000072506	0.0856681		34	34
SLITRK6	ENSG00000184564	0.0856816	0.92521	167	167
CSNK1G1	ENSG00000169118	0.0857178	0.92521	157	157
FBXO42	ENSG00000037637	0.0857657	0.92521	136	136
TXNRD1	ENSG00000198431	0.0857783	0.92521	266	266
ANKRD11	ENSG00000167522	0.0857878	0.92521	835	835
RAC1	ENSG00000136238	0.085802	0.92521	15	15
RPS29	ENSG00000213741	0.0859018	0.92521	56	56
TNFRSF10A	ENSG00000104689	0.0859624	0.92521	137	137
BDH2	ENSG00000164039	0.0860313	0.92521	53	53
OR2Z1	ENSG00000181733	0.0860446	0.92521	93	93
RNF2	ENSG00000121481	0.086068	0.92521	37	37
PLA1A	ENSG00000144837	0.0860834	0.92521	103	103
SPRTN	ENSG00000010072	0.0860998	0.92521	219	219
BCL2L2	ENSG00000129473	0.0861624	0.92521	151	151
DEK	ENSG00000124795	0.0861902	0.92521	132	132
ADGB	ENSG00000118492	0.0862131	0.92521	416	416
ADAMTS5	ENSG00000154736	0.0862852	0.92521	223	223
OR8K3	ENSG00000280314	0.0862968	0.92521	78	78
RNFT2	ENSG00000135119	0.0863063	0.92521	122	122
BTNL9	ENSG00000165810	0.0864949	0.92521	176	176
DTX3L	ENSG00000163840	0.0865406	0.92521	170	170
JPH2	ENSG00000149596	0.0866165	0.92521	174	174
TBC1D9B	ENSG00000197226	0.0866175	0.92521	353	353
SCML4	ENSG00000146285	0.0866561	0.92521	121	121
CCR5	ENSG00000160791	0.0866822	0.92521	107	107
SORBS2	ENSG00000154556	0.0867819	0.92521	429	429
PNMT	ENSG00000141744	0.0867891	0.92521	184	184
CA12	ENSG00000074410	0.0868183	0.92521	95	95
MED20	ENSG00000124641	0.0868216	0.92521	76	76
COL9A3	ENSG00000092758	0.0869261	0.92521	495	495
EXOC8	ENSG00000116903	0.0869268	0.92521	139	139
RAB40AL	ENSG00000102128	0.0870555		27	27
GAST	ENSG00000184502	0.0871339	0.92521	33	33
TMEM88B	ENSG00000205116	0.0872486	0.92521	90	90
GATC	ENSG00000257218	0.0872653	0.92521	77	77
PBX3	ENSG00000167081	0.0872943	0.92521	80	80
SLC36A4	ENSG00000180773	0.0873033	0.92521	115	115
MTUS1	ENSG00000129422	0.0874501	0.92521	500	500
TAGLN2	ENSG00000158710	0.0874958	0.92521	228	228
ATP5MC3	ENSG00000154518	0.0876171	0.92521	29	29
MAP2	ENSG00000078018	0.0876737	0.92521	439	439
CACYBP	ENSG00000116161	0.0876815	0.92521	63	63
CISD2	ENSG00000145354	0.087712	0.92521	28	28
CFC1	ENSG00000136698	0.0878338	0.92521	34	34
MNT	ENSG00000070444	0.0878418	0.92521	184	184
TMEM205	ENSG00000105518	0.0879461	0.92521	104	104
NKX6-3	ENSG00000165066	0.0879471	0.92521	87	87
PITPNA	ENSG00000174238	0.0879491	0.92521	59	59
BATF	ENSG00000156127	0.0879611	0.92521	22	22
ZNF445	ENSG00000185219	0.088027	0.92521	179	179
ST7	ENSG00000004866	0.0881398	0.92521	93	93
OR4F15	ENSG00000182854	0.0882117	0.92521	86	86
PAQR8	ENSG00000170915	0.0882129	0.92521	90	90
FOXD3	ENSG00000187140	0.0883844	0.92521	124	124
LPIN3	ENSG00000132793	0.0884511	0.92521	441	441
CHN2	ENSG00000106069	0.0884526	0.92521	142	142
SEPTIN4	ENSG00000108387	0.0885443	0.92521	248	248
TNFSF9	ENSG00000125657	0.0885543	0.92521	81	81
RIBC1	ENSG00000158423	0.0886134		36	36
SFT2D1	ENSG00000198818	0.0886244	0.92521	30	30
LEKR1	ENSG00000197980	0.0886849	0.92521	153	153
TOPAZ1	ENSG00000173769	0.0886905	0.92521	343	343
KRCC1	ENSG00000172086	0.0887	0.92521	74	74
FAM217B	ENSG00000196227	0.0887427	0.92521	200	200
PPP1R3D	ENSG00000132825	0.0887427	0.92521	200	200
PCDHB4	ENSG00000081818	0.0887645	0.92521	211	211
TSPAN5	ENSG00000168785	0.0888115	0.92521	33	33
FUT5	ENSG00000130383	0.0888974	0.92521	153	153
TMEM14C	ENSG00000111843	0.0889309	0.92521	31	31
XCL1	ENSG00000143184	0.0890036	0.92521	33	33
FANCE	ENSG00000112039	0.0890166	0.92521	157	157
LRRC8D	ENSG00000171492	0.0891093	0.92521	118	118
OR4C12	ENSG00000221954	0.0891568	0.92521	71	71
ZNF585A	ENSG00000196967	0.0892688	0.92521	287	287
RORC	ENSG00000143365	0.0892822	0.92521	262	262
KRT86	ENSG00000170442	0.0893554	0.92521	365	365
HOXA1	ENSG00000105991	0.08939	0.92521	94	94
KIFC2	ENSG00000167702	0.0895085	0.92521	551	551
CD34	ENSG00000174059	0.0895938	0.92521	109	109
ENTPD6	ENSG00000197586	0.089615	0.92521	184	184
OR5B17	ENSG00000197786	0.0896695	0.92521	89	89
MRPS9	ENSG00000135972	0.0897553	0.92521	110	110
B3GALT1	ENSG00000172318	0.0898358	0.92521	69	69
PHKG2	ENSG00000156873	0.0898366	0.92521	347	347
TEX44	ENSG00000177673	0.0898617	0.92521	116	116
GSN	ENSG00000148180	0.0899114	0.92521	265	265
CBR3	ENSG00000159231	0.0899541	0.92521	68	68
NPIPB6	ENSG00000198156	0.0899744	0.92521	87	87
HSF1	ENSG00000185122	0.0900344	0.92521	355	355
ALAS1	ENSG00000023330	0.0900709	0.92521	143	143
LYPLA2	ENSG00000011009	0.0900805	0.92521	174	174
SLC19A2	ENSG00000117479	0.0901407	0.92521	100	100
USB1	ENSG00000103005	0.0901888	0.92521	218	218
IFT122	ENSG00000163913	0.0901956	0.92521	431	431
TMEM61	ENSG00000143001	0.0902419	0.92521	53	53
SNX3	ENSG00000112335	0.0902908	0.92521	27	27
FYCO1	ENSG00000163820	0.0902994	0.92521	462	462
CNTFR	ENSG00000122756	0.0903077	0.92521	90	90
TGS1	ENSG00000137574	0.0903733	0.92521	251	251
SYNC	ENSG00000162520	0.0903795	0.92521	132	132
TLCD4	ENSG00000152078	0.090403	0.92521	41	41
PPP6R2	ENSG00000100239	0.090505	0.92521	348	348
IPO4	ENSG00000196497	0.0905778	0.92521	604	604
MADCAM1	ENSG00000099866	0.0905999	0.92521	158	158
CD2AP	ENSG00000198087	0.0906016	0.92521	147	147
PROCA1	ENSG00000167525	0.0907219	0.92521	228	228
C1orf122	ENSG00000197982	0.0908022	0.92521	115	115
EBF3	ENSG00000108001	0.0908069	0.92521	105	105
B4GALT4	ENSG00000121578	0.0908382	0.92521	75	75
RAB39A	ENSG00000179331	0.0908751	0.92521	46	46
CEP55	ENSG00000138180	0.0909824	0.92521	124	124
GALNTL5	ENSG00000106648	0.0910199	0.92521	107	107
ZNF492	ENSG00000229676	0.0911307	0.92521	136	136
KRT81	ENSG00000205426	0.0913647	0.92521	156	156
TOLLIP	ENSG00000078902	0.0913947	0.92521	87	87
PPM1J	ENSG00000155367	0.091491	0.92521	167	167
NUP54	ENSG00000138750	0.0915744	0.92521	125	125
METTL27	ENSG00000165171	0.0916291	0.92521	140	140
OLFML1	ENSG00000183801	0.0917178	0.92521	100	100
RHBDL2	ENSG00000158315	0.0917412	0.92521	67	67
RNF17	ENSG00000132972	0.091809	0.92521	342	342
RGPD6	ENSG00000183054	0.0918313	0.92521	5	5
ZNF618	ENSG00000157657	0.0919592	0.92521	285	285
TUBD1	ENSG00000108423	0.0919654	0.92521	110	110
RBM39	ENSG00000131051	0.0920697	0.92521	108	108
DHX30	ENSG00000132153	0.0921337	0.92521	202	202
LIPG	ENSG00000101670	0.0921842	0.92521	155	155
RASSF6	ENSG00000169435	0.0921895	0.92521	113	113
C9orf72	ENSG00000147894	0.0922072	0.92521	90	90
COQ8A	ENSG00000163050	0.092233	0.92521	239	239
KRT26	ENSG00000186393	0.0922873	0.92521	119	119
CCDC171	ENSG00000164989	0.0923453	0.92521	430	430
KCNJ13	ENSG00000115474	0.0924019	0.92521	71	71
ECM1	ENSG00000143369	0.0924021	0.92521	176	176
RASA2	ENSG00000155903	0.0924996	0.92521	195	195
ZNF22	ENSG00000165512	0.0925446	0.92521	49	49
PRDM15	ENSG00000141956	0.0925505	0.92521	305	305
PGAM2	ENSG00000164708	0.0925688	0.92521	164	164
CLN8	ENSG00000182372	0.0926249	0.92521	86	86
TMEM97	ENSG00000109084	0.0927451	0.92521	78	78
CAMKK2	ENSG00000110931	0.0927798	0.92521	184	184
CYB561	ENSG00000008283	0.0927849	0.92521	112	112
NUDT18	ENSG00000275074	0.0928718	0.92521	130	130
TPH2	ENSG00000139287	0.0929777	0.92521	97	97
DHRS4	ENSG00000157326	0.0930561	0.92521	83	83
CKMT1B	ENSG00000237289	0.0934083	0.92521	196	196
FMO2	ENSG00000094963	0.0934913	0.92521	136	136
LRFN1	ENSG00000128011	0.0935115	0.92521	139	139
MIPOL1	ENSG00000151338	0.093564	0.92521	118	118
ZSWIM7	ENSG00000214941	0.0936033	0.92521	185	185
ISL1	ENSG00000016082	0.0936271	0.92521	63	63
SARDH	ENSG00000123453	0.0936306	0.92521	304	304
CHIT1	ENSG00000133063	0.0936387	0.92521	154	154
PLEKHH3	ENSG00000068137	0.0936532	0.92521	332	332
PROB1	ENSG00000228672	0.0936844	0.92521	394	394
MYBPH	ENSG00000133055	0.0936942	0.92521	200	200
ALG11	ENSG00000253710	0.0936957	0.92521	348	348
COQ5	ENSG00000110871	0.0937955	0.92521	103	103
TYRP1	ENSG00000107165	0.0938179	0.92521	167	167
TSPAN1	ENSG00000117472	0.0939314	0.92521	153	153
HMGN1	ENSG00000205581	0.0940412	0.92521	49	49
KIAA1328	ENSG00000150477	0.094092	0.92521	180	180
ATG4B	ENSG00000168397	0.0941156	0.92521	287	287
ERC1	ENSG00000082805	0.0941327	0.92521	228	228
PBX1	ENSG00000185630	0.0942412	0.92521	44	44
ANKRD52	ENSG00000139645	0.0943315	0.92521	280	280
EVPLL	ENSG00000214860	0.0943494	0.92521	78	78
BDNF	ENSG00000176697	0.094413	0.92521	56	56
GNG8	ENSG00000167414	0.0944427	0.92521	14	14
KISS1	ENSG00000170498	0.0944488	0.92521	49	49
H2AC13	ENSG00000196747	0.0944682	0.92521	86	86
H2BC13	ENSG00000185130	0.0944682	0.92521	86	86
TRAPPC5	ENSG00000181029	0.0944684	0.92521	140	140
ABCF3	ENSG00000161204	0.0945236	0.92521	234	234
ABRACL	ENSG00000146386	0.094526	0.92521	33	33
CAMK4	ENSG00000152495	0.0945309	0.92521	92	92
HMGCS2	ENSG00000134240	0.0946535	0.92521	170	170
WT1	ENSG00000184937	0.0946981	0.92521	99	99
OR8D1	ENSG00000196341	0.0947118	0.92521	138	138
SEPSECS	ENSG00000109618	0.0947449	0.92521	141	141
MTFR1	ENSG00000066855	0.0947661	0.92521	141	141
PITX3	ENSG00000107859	0.0948062	0.92521	105	105
ELOVL3	ENSG00000119915	0.0948062	0.92521	105	105
TAS2R3	ENSG00000127362	0.0948554	0.92521	82	82
OR7G1	ENSG00000161807	0.094883	0.92521	78	78
CCDC149	ENSG00000181982	0.0949377	0.92521	140	140
DNAH6	ENSG00000115423	0.0949704	0.92521	973	973
PIH1D2	ENSG00000150773	0.0950157	0.92521	104	104
MTTP	ENSG00000138823	0.0951474	0.92521	193	193
FRAT1	ENSG00000165879	0.0951991	0.92521	66	66
DYM	ENSG00000141627	0.0953004	0.92521	174	174
MXI1	ENSG00000119950	0.0953056	0.92521	83	83
AKR1B1	ENSG00000085662	0.0953268	0.92521	97	97
ATG9B	ENSG00000181652	0.095364	0.92521	469	469
NDUFC1	ENSG00000109390	0.0955421	0.92521	90	90
TIMM23	ENSG00000265354	0.0955755	0.92521	45	45
KAZN	ENSG00000189337	0.0955849	0.92521	246	246
CAPN13	ENSG00000162949	0.0955969	0.92521	216	216
SORL1	ENSG00000137642	0.0956894	0.92521	541	541
MRPL40	ENSG00000185608	0.0956999	0.92521	64	64
GPN2	ENSG00000142751	0.0957625	0.92521	172	172
TPI1	ENSG00000111669	0.095796	0.92521	229	229
CT47B1	ENSG00000236446	0.0960402		74	74
NDUFS4	ENSG00000164258	0.0960873	0.92521	52	52
XPC	ENSG00000154767	0.0961292	0.92521	297	297
COX7B	ENSG00000131174	0.0961631		8	8
MRPS31	ENSG00000102738	0.0962882	0.92521	83	83
PABPC4L	ENSG00000254535	0.0963012	0.92521	83	83
CLRN3	ENSG00000180745	0.0963764	0.92521	59	59
LIPN	ENSG00000204020	0.096478	0.92521	115	115
CROT	ENSG00000005469	0.0964827	0.92521	184	184
EIF4G3	ENSG00000075151	0.0966174	0.92521	302	302
SMARCD2	ENSG00000108604	0.0966637	0.92521	191	191
ZNF836	ENSG00000196267	0.096679	0.92521	197	197
GAREM1	ENSG00000141441	0.0967217	0.92521	358	358
PAX7	ENSG00000009709	0.0967345	0.92521	136	136
MRPS23	ENSG00000181610	0.0968299	0.92521	62	62
TNNT1	ENSG00000105048	0.0968811	0.92521	88	88
TCP11	ENSG00000124678	0.0969182	0.92521	146	146
DECR1	ENSG00000104325	0.0969288	0.92521	103	103
TLL2	ENSG00000095587	0.0969752	0.92521	303	303
ARFGAP1	ENSG00000101199	0.0969776	0.92521	147	147
TAS2R10	ENSG00000121318	0.0970117	0.92521	79	79
ALKAL2	ENSG00000189292	0.0970122	0.92521	78	78
RAB4A	ENSG00000168118	0.0970236	0.92521	54	54
ST8SIA3	ENSG00000177511	0.0971489	0.92521	66	66
SPATA4	ENSG00000150628	0.0971953	0.92521	78	78
TBRG4	ENSG00000136270	0.0972051	0.92521	148	148
ZNF484	ENSG00000127081	0.0972316	0.92521	157	157
LYZL2	ENSG00000151033	0.0972346	0.92521	68	68
MAOA	ENSG00000189221	0.0972353		22	22
TMEM200A	ENSG00000164484	0.0973102	0.92521	96	96
LAMP3	ENSG00000078081	0.0973358	0.92521	87	87
SNRPA1	ENSG00000131876	0.0973382	0.92521	79	79
IFT172	ENSG00000138002	0.0973928	0.92521	587	587
ACHE	ENSG00000087085	0.0974368	0.92521	351	351
RAB4B	ENSG00000167578	0.0974617	0.92521	200	200
MIA-RAB4B	ENSG00000268975	0.0974617	0.92521	200	200
ACYP2	ENSG00000170634	0.0975626	0.92521	205	205
STOML2	ENSG00000165283	0.097649	0.92521	238	238
EVPL	ENSG00000167880	0.0976606	0.92521	720	720
PLIN5	ENSG00000214456	0.0976901	0.92521	362	362
CRTC1	ENSG00000105662	0.0977142	0.92521	204	204
CDT1	ENSG00000167513	0.0977273	0.92521	317	317
ANO2	ENSG00000047617	0.0978882	0.92521	356	356
NCLN	ENSG00000125912	0.0979591	0.92521	161	161
H3C11	ENSG00000275379	0.0980145	0.92521	180	180
[truncated: 16,947 more rows]

## Sheet: continuous_high
Gene	EnsemblID	P	FDR	N.Marker.All	N.Marker.Test
TRIAP1	ENSG00000170855	6.83485e-05	0.555692	5	5
ZGPAT	ENSG00000197114	0.000110816	0.555692	31	31
ZEB2	ENSG00000169554	0.000128902	0.555692	10	10
DNAI1	ENSG00000122735	0.000153761	0.555692	21	21
THOP1	ENSG00000172009	0.000239843	0.56698	21	21
FAM219A	ENSG00000164970	0.000256457	0.56698	4	4
LIME1	ENSG00000203896	0.000317992	0.56698	34	34
ZBTB46	ENSG00000130584	0.000327248	0.56698	15	15
SLC2A4RG	ENSG00000125520	0.000352443	0.56698	27	27
GIGYF2	ENSG00000204120	0.00035676	0.56698	14	14
KCNJ13	ENSG00000115474	0.000412762	0.56698	7	7
CYREN	ENSG00000122783	0.000424064	0.56698	17	17
AGBL3	ENSG00000146856	0.000439276	0.56698	34	34
GALNT16	ENSG00000100626	0.000698623	0.811276	17	17
RFPL4B	ENSG00000251258	0.00071834	0.811276	12	12
GNAQ	ENSG00000156052	0.000861775	0.883976	1	1
ZGRF1	ENSG00000138658	0.000885167	0.883976	70	70
OR10G8	ENSG00000234560	0.000979722	0.883976	14	14
HAUS6	ENSG00000147874	0.00103997	0.883976	28	28
NAB2	ENSG00000166886	0.00117427	0.883976	7	7
KIF20A	ENSG00000112984	0.00126338	0.883976	23	23
SPINT1	ENSG00000166145	0.00128955	0.883976	17	17
TPD52L2	ENSG00000101150	0.00132856	0.883976	32	32
OR10G4	ENSG00000254737	0.00136516	0.883976	12	12
ZNF582	ENSG00000018869	0.00149359	0.883976	18	18
PLK4	ENSG00000142731	0.00152869	0.883976	20	20
RAD21	ENSG00000164754	0.00156252	0.883976	7	7
ERO1B	ENSG00000086619	0.00157648	0.883976	20	20
ICOS	ENSG00000163600	0.00168592	0.883976	7	7
EVPLL	ENSG00000214860	0.00174253	0.883976	6	6
ANKLE1	ENSG00000160117	0.0017848	0.883976	32	32
LGSN	ENSG00000146166	0.00181222	0.883976	15	15
TTC24	ENSG00000187862	0.0019336	0.883976	24	24
SYT5	ENSG00000129990	0.00195789	0.883976	26	26
MTFR1L	ENSG00000117640	0.00197827	0.883976	33	33
HMGCS2	ENSG00000134240	0.00198258	0.883976	22	22
ME1	ENSG00000065833	0.00198397	0.883976	21	21
AUNIP	ENSG00000127423	0.00200987	0.883976	36	36
SEMA3E	ENSG00000170381	0.00202157	0.883976	13	13
CCDC34	ENSG00000109881	0.00212902	0.883976	20	20
TMEM132C	ENSG00000181234	0.00215035	0.883976	8	8
CPSF3	ENSG00000119203	0.00224143	0.883976	26	26
INSM2	ENSG00000168348	0.00232021	0.883976	9	9
SYT7	ENSG00000011347	0.00253284	0.883976	10	10
FRY	ENSG00000073910	0.00254557	0.883976	25	25
CDC42EP1	ENSG00000128283	0.00261025	0.883976	11	11
IGF1R	ENSG00000140443	0.00266711	0.883976	16	16
ABCB11	ENSG00000073734	0.00270635	0.883976	21	21
PRAMEF2	ENSG00000120952	0.00274001	0.883976	9	9
MIB1	ENSG00000101752	0.00276082	0.883976	103	103
CDC23	ENSG00000094880	0.00279528	0.883976	26	26
OR6M1	ENSG00000196099	0.00281747	0.883976	11	11
THUMPD1	ENSG00000066654	0.0028438	0.883976	12	12
LRFN3	ENSG00000126243	0.00284645	0.883976	3	3
USHBP1	ENSG00000130307	0.00291281	0.883976	74	74
ST18	ENSG00000147488	0.0029342	0.883976	12	12
WNT10A	ENSG00000135925	0.0029501	0.883976	17	17
SLC4A7	ENSG00000033867	0.00304991	0.883976	19	19
PRPF40B	ENSG00000110844	0.00314	0.883976	51	51
PGA5	ENSG00000256713	0.00328795	0.883976	6	6
APLF	ENSG00000169621	0.00344365	0.883976	38	38
CSE1L	ENSG00000124207	0.00349601	0.883976	5	5
GPR148	ENSG00000173302	0.00351205	0.883976	5	5
GOLGA6B	ENSG00000215186	0.00352841	0.883976	16	16
MTURN	ENSG00000180354	0.00354631	0.883976	2	2
TCF19	ENSG00000137310	0.00355061	0.883976	28	28
EXTL3	ENSG00000012232	0.00355665	0.883976	10	10
PDGFRB	ENSG00000113721	0.00360422	0.883976	12	12
FAM111A	ENSG00000166801	0.00360469	0.883976	25	25
ATP6V0D1	ENSG00000159720	0.00360852	0.883976	17	17
MAD2L1	ENSG00000164109	0.00361009	0.883976	4	4
LRRC42	ENSG00000116212	0.00361561	0.883976	27	27
POLR3D	ENSG00000168495	0.00362004	0.883976	12	12
CALHM3	ENSG00000183128	0.00380469	0.898221	14	14
BRCA1	ENSG00000012048	0.00384609	0.898221	52	52
UCP2	ENSG00000175567	0.00387839	0.898221	11	11
PCP2	ENSG00000174788	0.00390389	0.898221	21	21
ZNF555	ENSG00000186300	0.00392692	0.898221	17	17
MCM2	ENSG00000073111	0.00404568	0.913818	14	14
CES2	ENSG00000172831	0.00416103	0.921587	14	14
FYB2	ENSG00000187889	0.00425215	0.921587	34	34
MASP1	ENSG00000127241	0.00426174	0.921587	25	25
TMED7-TICAM2	ENSG00000251201	0.00434119	0.921587	9	9
RNASE9	ENSG00000188655	0.00447623	0.921587	9	9
SYNGR2	ENSG00000108639	0.00452642	0.921587	29	29
ANKRD7	ENSG00000106013	0.00452977	0.921587	13	13
FKBP2	ENSG00000173486	0.00454567	0.921587	13	13
PLAAT1	ENSG00000127252	0.00458204	0.921587	19	19
MSRB1	ENSG00000198736	0.00463927	0.921587	16	16
MYH8	ENSG00000133020	0.00464108	0.921587	58	58
TAS1R1	ENSG00000173662	0.00483723	0.922085	34	34
CINP	ENSG00000100865	0.00484735	0.922085	15	15
SDHAF4	ENSG00000154079	0.00488885	0.922085	4	4
USP38	ENSG00000170185	0.00503799	0.922085	22	22
ZBTB48	ENSG00000204859	0.0050822	0.922085	36	36
BLOC1S6	ENSG00000104164	0.00511314	0.922085	3	3
CBY2	ENSG00000174015	0.00513187	0.922085	16	16
RPL3L	ENSG00000140986	0.00527998	0.922085	35	35
RBM33	ENSG00000184863	0.00536466	0.922085	3	3
DSP	ENSG00000096696	0.00536998	0.922085	41	41
VCL	ENSG00000035403	0.00558993	0.922085	18	18
ZNF846	ENSG00000196605	0.00560238	0.922085	24	24
ABHD16B	ENSG00000183260	0.00568646	0.922085	20	20
RCOR3	ENSG00000117625	0.00569644	0.922085	3	3
ANKRD35	ENSG00000198483	0.00572087	0.922085	33	33
ARHGEF15	ENSG00000198844	0.00575427	0.922085	26	26
REP15	ENSG00000174236	0.0058488	0.922085	15	15
BMPR1B	ENSG00000138696	0.00587324	0.922085	6	6
ASPA	ENSG00000108381	0.00597759	0.922085	6	6
BST1	ENSG00000109743	0.00601973	0.922085	17	17
ZNF3	ENSG00000166526	0.00605025	0.922085	23	23
HDHD3	ENSG00000119431	0.00605213	0.922085	10	10
SLC12A5	ENSG00000124140	0.00605631	0.922085	7	7
ZNF782	ENSG00000196597	0.00606577	0.922085	19	19
SMURF1	ENSG00000198742	0.00614072	0.922085	14	14
ACAD9	ENSG00000177646	0.00615529	0.922085	40	40
DOHH	ENSG00000129932	0.00615923	0.922085	9	9
TICAM2	ENSG00000243414	0.00619262	0.922085	8	8
LGALS2	ENSG00000100079	0.00624108	0.922085	12	12
SLC15A3	ENSG00000110446	0.00625032	0.922085	23	23
SLC46A3	ENSG00000139508	0.00630192	0.922085	16	16
ATP11A	ENSG00000068650	0.00630307	0.922085	26	26
CREB5	ENSG00000146592	0.00635046	0.922085	4	4
TRANK1	ENSG00000168016	0.00641503	0.922085	72	72
PET100	ENSG00000229833	0.00643769	0.922085	22	22
RAB2A	ENSG00000104388	0.00650319	0.922085	4	4
AAMDC	ENSG00000087884	0.00661441	0.922085	18	18
CFAP92	ENSG00000114656	0.00678982	0.922085	57	57
PIGO	ENSG00000165282	0.00683169	0.922085	24	24
ANKRD12	ENSG00000101745	0.00683954	0.922085	39	39
DCBLD2	ENSG00000057019	0.00685055	0.922085	15	15
DRD3	ENSG00000151577	0.00689507	0.922085	5	5
GNRH2	ENSG00000125787	0.00689975	0.922085	18	18
MRPS26	ENSG00000125901	0.00689975	0.922085	18	18
SUGP2	ENSG00000064607	0.00693988	0.922085	18	18
PHACTR1	ENSG00000112137	0.00703177	0.92226	13	13
CCDC144A	ENSG00000170160	0.00710524	0.92226	41	41
SLC25A10	ENSG00000183048	0.00712906	0.92226	21	21
RFPL2	ENSG00000128253	0.0071893	0.92226	4	4
SRSF8	ENSG00000263465	0.00726	0.92226	8	8
SMAD6	ENSG00000137834	0.0072982	0.92226	60	60
ZBTB32	ENSG00000011590	0.00732687	0.92226	8	8
GALC	ENSG00000054983	0.0073495	0.92226	31	31
C9orf85	ENSG00000155621	0.0077718	0.959656	12	12
ACYP2	ENSG00000170634	0.00786126	0.959656	12	12
RB1	ENSG00000139687	0.00789382	0.959656	28	28
P2RY10	ENSG00000078589	0.00789763		2	2
IFNW1	ENSG00000177047	0.00790229	0.959656	5	5
CFL2	ENSG00000165410	0.00802464	0.959656	9	9
ZNF16	ENSG00000170631	0.0081335	0.959656	18	18
SOX8	ENSG00000005513	0.0081394	0.959656	4	4
PTH	ENSG00000152266	0.00821342	0.959656	1	1
UCK2	ENSG00000143179	0.00821763	0.959656	3	3
RASL12	ENSG00000103710	0.00826482	0.959656	30	30
RBL1	ENSG00000080839	0.00826696	0.959656	23	23
HACD3	ENSG00000074696	0.00840104	0.959656	3	3
CCDC47	ENSG00000108588	0.00843196	0.959656	8	8
RABL2A	ENSG00000144134	0.00843999	0.959656	11	11
SIX4	ENSG00000100625	0.0084474	0.959656	14	14
SYTL1	ENSG00000142765	0.00849723	0.959656	38	38
VPS4A	ENSG00000132612	0.00869248	0.975138	18	18
HHIP	ENSG00000164161	0.00877268	0.975138	6	6
ZNF440	ENSG00000171295	0.00887971	0.975138	24	24
HSPA5	ENSG00000044574	0.00897921	0.975138	13	13
PTPRC	ENSG00000081237	0.00907476	0.975138	13	13
AJUBA	ENSG00000129474	0.00914724	0.975138	11	11
FAM186B	ENSG00000135436	0.0091643	0.975138	22	22
FTMT	ENSG00000181867	0.00931741	0.975138	7	7
MYO3B	ENSG00000071909	0.00932377	0.975138	63	63
MAPK8IP3	ENSG00000138834	0.00935389	0.975138	39	39
CHRNB4	ENSG00000117971	0.00936804	0.975138	15	15
BCO2	ENSG00000197580	0.00943165	0.975138	25	25
FLG2	ENSG00000143520	0.00951171	0.975138	70	70
CDK15	ENSG00000138395	0.00962078	0.975138	24	24
RMI1	ENSG00000178966	0.00964653	0.975138	20	20
APCDD1L	ENSG00000198768	0.00969871	0.975138	18	18
MS4A2	ENSG00000149534	0.00973761	0.975138	12	12
AGTR1	ENSG00000144891	0.00974085	0.975138	6	6
LEFTY1	ENSG00000243709	0.00981655	0.975138	11	11
PRTG	ENSG00000166450	0.00985465	0.975138	27	27
SNX30	ENSG00000148158	0.00994341	0.975138	9	9
LIN28A	ENSG00000131914	0.00998778	0.975138	5	5
TCF7	ENSG00000081059	0.0100062	0.975138	12	12
N6AMT1	ENSG00000156239	0.010062	0.975138	10	10
DTL	ENSG00000143476	0.0101394	0.975138	18	18
NANOS3	ENSG00000187556	0.010146	0.975138	7	7
DLEC1	ENSG00000008226	0.0102148	0.975138	73	73
C16orf71	ENSG00000166246	0.010285	0.975138	36	36
POT1	ENSG00000128513	0.0102967	0.975138	16	16
INTS4	ENSG00000149262	0.0102978	0.975138	30	30
HR	ENSG00000168453	0.0103394	0.975138	20	20
DEFB130A	ENSG00000285249	0.0104709	0.975138	1	1
DPY19L3	ENSG00000178904	0.0105463	0.975138	21	21
EDEM2	ENSG00000088298	0.0105869	0.975138	13	13
ARHGEF5	ENSG00000050327	0.0107029	0.975138	13	13
CABLES1	ENSG00000134508	0.0107065	0.975138	12	12
IP6K3	ENSG00000161896	0.0107528	0.975138	9	9
AMY1A	ENSG00000237763	0.0108378	0.975138	3	3
RMDN2	ENSG00000115841	0.0109569	0.975138	40	40
TNFRSF9	ENSG00000049249	0.0109587	0.975138	6	6
SPATA31A6	ENSG00000185775	0.0110213	0.975138	42	42
GEMIN6	ENSG00000152147	0.0110492	0.975138	10	10
MTCH1	ENSG00000137409	0.0110499	0.975138	23	23
ITGB3	ENSG00000259207	0.0110744	0.975138	14	14
LTO1	ENSG00000149716	0.0111535	0.975138	8	8
TRERF1	ENSG00000124496	0.0112341	0.975138	6	6
VLDLR	ENSG00000147852	0.0113389	0.975138	24	24
BTBD9	ENSG00000183826	0.0113961	0.975138	16	16
OSBPL5	ENSG00000021762	0.0115192	0.975138	20	20
INSL6	ENSG00000120210	0.011574	0.975138	21	21
CACNG1	ENSG00000108878	0.0116273	0.975138	5	5
PI16	ENSG00000164530	0.0116396	0.975138	14	14
SYCE2	ENSG00000161860	0.0116443	0.975138	9	9
CPSF4L	ENSG00000187959	0.0118196	0.975138	14	14
KRT3	ENSG00000186442	0.0118583	0.975138	17	17
OBI1	ENSG00000152193	0.0118671	0.975138	28	28
FGF5	ENSG00000138675	0.0119044	0.975138	13	13
RPL37	ENSG00000145592	0.011907	0.975138	4	4
RPS4Y2	ENSG00000280969	0.01196		3	3
CD79A	ENSG00000105369	0.0119644	0.975138	8	8
ZSWIM4	ENSG00000132003	0.0119796	0.975138	25	25
ZCCHC18	ENSG00000166707	0.0119899		4	4
BCL2L13	ENSG00000099968	0.0121743	0.975138	11	11
CLCA4	ENSG00000016602	0.0121993	0.975138	32	32
PLEKHH1	ENSG00000054690	0.0123242	0.975138	36	36
MYBL1	ENSG00000185697	0.0124387	0.975138	5	5
ANGPTL8	ENSG00000130173	0.0124865	0.975138	38	38
DHX32	ENSG00000089876	0.0124947	0.975138	33	33
ARHGAP22	ENSG00000128805	0.0125159	0.975138	17	17
SRD5A1	ENSG00000145545	0.0125485	0.975138	9	9
ZNF131	ENSG00000172262	0.0125863	0.975138	7	7
OR2D3	ENSG00000178358	0.0126118	0.975138	6	6
LGR6	ENSG00000133067	0.0126605	0.975138	22	22
KBTBD13	ENSG00000234438	0.0127325	0.975138	23	23
KCNMA1	ENSG00000156113	0.0127362	0.975138	22	22
SLC25A53	ENSG00000269743	0.0128042		6	6
CHP1	ENSG00000187446	0.012919	0.975138	9	9
TRIM24	ENSG00000122779	0.0129334	0.975138	11	11
SLCO4C1	ENSG00000173930	0.0129594	0.975138	18	18
RRP15	ENSG00000067533	0.0130065	0.975138	9	9
PIDD1	ENSG00000177595	0.0130244	0.975138	36	36
VRK1	ENSG00000100749	0.0130401	0.975138	23	23
APOL6	ENSG00000221963	0.0130828	0.975138	5	5
ADAMTS15	ENSG00000166106	0.0133197	0.975138	8	8
CCNJL	ENSG00000135083	0.013328	0.975138	8	8
CLDN34	ENSG00000234469	0.0133932		1	1
RASSF5	ENSG00000266094	0.0135306	0.975138	9	9
PIGQ	ENSG00000007541	0.0136708	0.975138	47	47
WDSUB1	ENSG00000196151	0.0136849	0.975138	20	20
FRMD7	ENSG00000165694	0.0137408		6	6
FRG2B	ENSG00000225899	0.0138432	0.975138	5	5
OR5D13	ENSG00000279761	0.013956	0.975138	5	5
SLC2A1	ENSG00000117394	0.0140351	0.975138	2	2
B3GNT2	ENSG00000170340	0.0140655	0.975138	4	4
AHNAK	ENSG00000124942	0.0140718	0.975138	36	36
IFNA14	ENSG00000228083	0.014112	0.975138	2	2
UBASH3A	ENSG00000160185	0.0141547	0.975138	23	23
TGFB3	ENSG00000119699	0.0142062	0.975138	8	8
DIAPH3	ENSG00000139734	0.0143247	0.975138	41	41
SPIRE2	ENSG00000204991	0.0143537	0.975138	35	35
HAUS1	ENSG00000152240	0.014411	0.975138	16	16
ECHDC3	ENSG00000134463	0.0144172	0.975138	9	9
SF3B6	ENSG00000115128	0.0144687	0.975138	11	11
TIMM44	ENSG00000104980	0.0145413	0.975138	29	29
FTHL17	ENSG00000132446	0.0146679		4	4
ETS1	ENSG00000134954	0.0147051	0.975138	4	4
CELF5	ENSG00000161082	0.0147284	0.975138	3	3
ARAP1	ENSG00000186635	0.0148241	0.975138	27	27
TCP11L2	ENSG00000166046	0.0148739	0.975138	19	19
TRIP6	ENSG00000087077	0.0148969	0.975138	23	23
CSNK1G2	ENSG00000133275	0.0149456	0.975138	11	11
ERMP1	ENSG00000099219	0.0149804	0.975138	39	39
PPP1R14B	ENSG00000173457	0.0150187	0.975138	11	11
RPAP1	ENSG00000103932	0.0150549	0.975138	42	42
HMOX2	ENSG00000103415	0.0152317	0.975138	17	17
GATC	ENSG00000257218	0.0153327	0.975138	15	15
ZNF260	ENSG00000254004	0.0153448	0.975138	11	11
CFAP20DC	ENSG00000163689	0.0153622	0.975138	21	21
BCL2L15	ENSG00000188761	0.0153636	0.975138	6	6
GAS2L3	ENSG00000139354	0.0153655	0.975138	22	22
KRTAP2-3	ENSG00000212724	0.0154011	0.975138	8	8
KRTAP2-2	ENSG00000214518	0.0154011	0.975138	8	8
TNFSF15	ENSG00000181634	0.0154396	0.975138	7	7
COL5A2	ENSG00000204262	0.0155303	0.975138	5	5
ABHD4	ENSG00000100439	0.0155368	0.975138	9	9
EDARADD	ENSG00000186197	0.0156629	0.975138	6	6
OR8J3	ENSG00000167822	0.0159169	0.975138	7	7
CNOT11	ENSG00000158435	0.0159285	0.975138	7	7
OR4F15	ENSG00000182854	0.0160023	0.975138	5	5
NRIP3	ENSG00000175352	0.0160041	0.975138	11	11
PCBP1	ENSG00000169564	0.0160083	0.975138	2	2
SLC6A17	ENSG00000197106	0.0160119	0.975138	6	6
SLC30A10	ENSG00000196660	0.0160188	0.975138	6	6
TECTA	ENSG00000109927	0.0160906	0.975138	42	42
CLK4	ENSG00000113240	0.0160915	0.975138	11	11
SLC43A1	ENSG00000149150	0.0161078	0.975138	11	11
ARMS2	ENSG00000254636	0.0161274	0.975138	6	6
XAB2	ENSG00000076924	0.0162251	0.975138	27	27
EBF1	ENSG00000164330	0.0162446	0.975138	3	3
ZSCAN30	ENSG00000186814	0.0162619	0.975138	16	16
WWP2	ENSG00000198373	0.0163431	0.975138	11	11
BROX	ENSG00000162819	0.0163643	0.975138	20	20
PPP1R26	ENSG00000196422	0.0164677	0.975138	7	7
ANAPC4	ENSG00000053900	0.0166409	0.975138	20	20
SUSD6	ENSG00000100647	0.0167246	0.975138	5	5
BEND4	ENSG00000188848	0.0167449	0.975138	14	14
DDX3X	ENSG00000215301	0.016749		1	1
DCST1	ENSG00000163357	0.0168417	0.975138	48	48
PHLDA3	ENSG00000174307	0.0169442	0.975138	3	3
EIF3F	ENSG00000175390	0.0170726	0.975138	7	7
EIF4E1B	ENSG00000175766	0.0171371	0.975138	10	10
EMP2	ENSG00000213853	0.0171867	0.975138	7	7
C8orf34	ENSG00000165084	0.0171875	0.975138	23	23
IQCE	ENSG00000106012	0.0172218	0.975138	42	42
LAMA5	ENSG00000130702	0.0172303	0.975138	72	72
PPP1R17	ENSG00000106341	0.0172688	0.975138	2	2
BSPH1	ENSG00000188334	0.0172837	0.975138	8	8
RPTN	ENSG00000215853	0.0172912	0.975138	29	29
CTAGE9	ENSG00000236761	0.0174419	0.975138	20	20
NUP210	ENSG00000132182	0.0175336	0.975138	43	43
TMEM237	ENSG00000155755	0.0175501	0.975138	33	33
USP41	ENSG00000161133	0.0176053	0.975138	14	14
MCPH1	ENSG00000147316	0.0176578	0.975138	44	44
LCP1	ENSG00000136167	0.0177374	0.975138	6	6
TIMELESS	ENSG00000111602	0.017749	0.975138	46	46
AFAP1	ENSG00000196526	0.0178002	0.975138	27	27
ADCY2	ENSG00000078295	0.0178205	0.975138	8	8
FKBP10	ENSG00000141756	0.0178366	0.975138	30	30
CDHR2	ENSG00000074276	0.0178603	0.975138	49	49
SLC25A34	ENSG00000162461	0.0178778	0.975138	16	16
SLC5A6	ENSG00000138074	0.0179123	0.975138	21	21
DYDC1	ENSG00000170788	0.0180231	0.975138	7	7
A1BG	ENSG00000121410	0.018119	0.975138	27	27
SLC6A19	ENSG00000174358	0.0181382	0.975138	38	38
ISYNA1	ENSG00000105655	0.0182103	0.975138	30	30
ASTL	ENSG00000188886	0.0184374	0.975138	10	10
ITGA9	ENSG00000144668	0.0185039	0.975138	14	14
RNASE8	ENSG00000173431	0.0187438	0.975138	1	1
WDR70	ENSG00000082068	0.0187664	0.975138	13	13
POLR2E	ENSG00000099817	0.0188817	0.975138	21	21
FER	ENSG00000151422	0.0189417	0.975138	11	11
TMEM232	ENSG00000186952	0.0189585	0.975138	30	30
PLEKHM2	ENSG00000116786	0.0190244	0.975138	20	20
STXBP5L	ENSG00000145087	0.0190431	0.975138	15	15
TMEM218	ENSG00000150433	0.0190972	0.975138	3	3
ITSN1	ENSG00000205726	0.0191022	0.975138	18	18
TRAF3IP1	ENSG00000204104	0.0191323	0.975138	19	19
RNF217	ENSG00000146373	0.019317	0.975138	12	12
TMEM151A	ENSG00000179292	0.0193787	0.975138	12	12
NPY2R	ENSG00000185149	0.0194625	0.975138	8	8
ADD1	ENSG00000087274	0.0196366	0.975138	39	39
APOB	ENSG00000084674	0.0198824	0.975138	56	56
IFNB1	ENSG00000171855	0.0198852	0.975138	4	4
TMEM9	ENSG00000116857	0.0199363	0.975138	10	10
KPNA3	ENSG00000102753	0.0199677	0.975138	4	4
XXYLT1	ENSG00000173950	0.0200307	0.975138	12	12
OR8H1	ENSG00000181693	0.0200624	0.975138	3	3
OR4F6	ENSG00000184140	0.0201134	0.975138	9	9
NUP188	ENSG00000095319	0.0201203	0.975138	38	38
KIAA1614	ENSG00000135835	0.0201311	0.975138	36	36
DNAJC21	ENSG00000168724	0.0202133	0.975138	22	22
SMAP2	ENSG00000084070	0.020225	0.975138	10	10
ZNF479	ENSG00000185177	0.0202554	0.975138	10	10
ASMTL	ENSG00000169093	0.0203482		12	12
FANK1	ENSG00000203780	0.0203504	0.975138	18	18
ALDH3A1	ENSG00000108602	0.0203855	0.975138	18	18
TENM1	ENSG00000009694	0.0204432		1	1
RTBDN	ENSG00000132026	0.0205002	0.975138	15	15
HTRA1	ENSG00000166033	0.0205088	0.975138	14	14
ZNF100	ENSG00000197020	0.0205301	0.975138	23	23
ABRAXAS2	ENSG00000165660	0.0205444	0.975138	12	12
SLC12A9	ENSG00000146828	0.0205847	0.975138	40	40
RAD18	ENSG00000070950	0.0205987	0.975138	16	16
MAU2	ENSG00000129933	0.020613	0.975138	5	5
HSPA14	ENSG00000187522	0.0206364	0.975138	19	19
LAMB3	ENSG00000196878	0.0207608	0.975138	35	35
MFSD10	ENSG00000109736	0.020793	0.975138	41	41
LRRC10B	ENSG00000204950	0.0209583	0.975138	5	5
PPARGC1A	ENSG00000109819	0.0210923	0.975138	7	7
SELE	ENSG00000007908	0.0210979	0.975138	15	15
TRIM46	ENSG00000163462	0.0211116	0.975138	34	34
CTXN1	ENSG00000178531	0.021127	0.975138	26	26
USP33	ENSG00000077254	0.0211343	0.975138	8	8
SUCLG2	ENSG00000172340	0.0212317	0.975138	23	23
STAT6	ENSG00000166888	0.0212568	0.975138	12	12
TYK2	ENSG00000105397	0.0213079	0.975138	25	25
AP1G1	ENSG00000166747	0.0213494	0.975138	4	4
KCNA5	ENSG00000130037	0.0214205	0.975138	11	11
LUC7L3	ENSG00000108848	0.0214963	0.975138	4	4
ZNF705G	ENSG00000215372	0.0215514	0.975138	15	15
ZNF397	ENSG00000186812	0.0215808	0.975138	29	29
ATL3	ENSG00000184743	0.0215834	0.975138	16	16
GNB3	ENSG00000111664	0.0216463	0.975138	24	24
FAM216B	ENSG00000179813	0.0217077	0.975138	5	5
ITPR3	ENSG00000096433	0.0217211	0.975138	51	51
PCGF3	ENSG00000185619	0.0217793	0.975138	8	8
CDCA3	ENSG00000111665	0.0218348	0.975138	18	18
OSCAR	ENSG00000170909	0.0218607	0.975138	17	17
NUDT16	ENSG00000198585	0.0219036	0.975138	12	12
COL19A1	ENSG00000082293	0.0219081	0.975138	33	33
SBF2	ENSG00000133812	0.0219099	0.975138	23	23
ATP6V0A1	ENSG00000033627	0.0219997	0.975138	9	9
MRPL20	ENSG00000242485	0.0220745	0.975138	18	18
MAP3K19	ENSG00000176601	0.0221506	0.975138	36	36
SGCZ	ENSG00000185053	0.0221548	0.975138	11	11
ERBB3	ENSG00000065361	0.0222676	0.975138	29	29
C20orf194	ENSG00000088854	0.0222708	0.975138	16	16
GRK6	ENSG00000198055	0.0223034	0.975138	34	34
B3GALNT2	ENSG00000162885	0.0223306	0.975138	28	28
COG1	ENSG00000166685	0.0223348	0.975138	26	26
ACYP1	ENSG00000119640	0.0223443	0.975138	24	24
ANKRD20A2P	ENSG00000183148	0.022353	0.975138	4	4
NSUN2	ENSG00000037474	0.0223615	0.975138	20	20
ARHGAP9	ENSG00000123329	0.0224266	0.975138	42	42
FILIP1	ENSG00000118407	0.0224536	0.975138	28	28
GPR68	ENSG00000119714	0.0225716	0.975138	4	4
SRPK1	ENSG00000096063	0.0226036	0.975138	14	14
STK32C	ENSG00000165752	0.0227766	0.975138	22	22
TAS2R3	ENSG00000127362	0.0228131	0.975138	9	9
OR2A5	ENSG00000221836	0.0228248	0.975138	5	5
RNF208	ENSG00000212864	0.0228509	0.975138	22	22
SLC30A8	ENSG00000164756	0.0228936	0.975138	15	15
NUGGC	ENSG00000189233	0.0230807	0.975138	23	23
TMEM59	ENSG00000116209	0.0231312	0.975138	13	13
PPIL3	ENSG00000240344	0.023193	0.975138	11	11
CRB3	ENSG00000130545	0.0231981	0.975138	15	15
MRPL22	ENSG00000082515	0.0231992	0.975138	16	16
SSBP4	ENSG00000130511	0.023259	0.975138	32	32
ALDH1B1	ENSG00000137124	0.0233239	0.975138	8	8
SLC38A10	ENSG00000157637	0.0233298	0.975138	48	48
FAM13C	ENSG00000148541	0.023355	0.975138	8	8
PNMA5	ENSG00000198883	0.0234211		1	1
SNX1	ENSG00000028528	0.02347	0.975138	11	11
IGFBP4	ENSG00000141753	0.0237112	0.975138	8	8
CNN2	ENSG00000064666	0.023719	0.975138	17	17
IL12B	ENSG00000113302	0.0237385	0.975138	7	7
PRAMEF14	ENSG00000204481	0.0237632	0.975138	17	17
ZKSCAN2	ENSG00000155592	0.0237925	0.975138	9	9
COPB2	ENSG00000184432	0.0238448	0.975138	14	14
IFNA2	ENSG00000188379	0.0238521	0.975138	4	4
GTF2H2C	ENSG00000183474	0.0238741	0.975138	6	6
ZNF84	ENSG00000198040	0.0238905	0.975138	29	29
C3orf70	ENSG00000187068	0.0240472	0.975138	5	5
RTL10	ENSG00000215012	0.0244044	0.975138	10	10
ZSCAN21	ENSG00000166529	0.0244073	0.975138	20	20
SLC25A4	ENSG00000151729	0.0244644	0.975138	8	8
ZNF799	ENSG00000196466	0.0246427	0.975138	17	17
FCRL3	ENSG00000160856	0.0246565	0.975138	23	23
KRT75	ENSG00000170454	0.0246924	0.975138	15	15
NNAT	ENSG00000053438	0.0246947	0.975138	5	5
BLCAP	ENSG00000166619	0.0246947	0.975138	5	5
TNFSF9	ENSG00000125657	0.024696	0.975138	7	7
ZNF664	ENSG00000179195	0.0247272	0.975138	4	4
KRTCAP2	ENSG00000163463	0.0248171	0.975138	16	16
YJEFN3	ENSG00000250067	0.0250734	0.975138	18	18
WDR77	ENSG00000116455	0.0251227	0.975138	12	12
TRMT10A	ENSG00000145331	0.025148	0.975138	17	17
NRXN1	ENSG00000179915	0.0251483	0.975138	10	10
TMEM82	ENSG00000162460	0.0251541	0.975138	10	10
TMEM208	ENSG00000168701	0.02519	0.975138	24	24
PLOD3	ENSG00000106397	0.0252167	0.975138	25	25
KLK1	ENSG00000167748	0.0252573	0.975138	25	25
PADI2	ENSG00000117115	0.025307	0.975138	22	22
SREBF1	ENSG00000072310	0.0253638	0.975138	19	19
LDLRAP1	ENSG00000157978	0.0253931	0.975138	12	12
GHSR	ENSG00000121853	0.0255009	0.975138	13	13
NOBOX	ENSG00000106410	0.025527	0.975138	17	17
EPN3	ENSG00000049283	0.025549	0.975138	39	39
STX4	ENSG00000103496	0.0255501	0.975138	10	10
ZFAND4	ENSG00000172671	0.0255876	0.975138	29	29
MED20	ENSG00000124641	0.0256136	0.975138	5	5
HLA-DPB1	ENSG00000223865	0.0256283	0.975138	14	14
BEX2	ENSG00000133134	0.0256335		1	1
P3H4	ENSG00000141696	0.0257911	0.975138	16	16
OR1I1	ENSG00000094661	0.0258393	0.975138	3	3
TK1	ENSG00000167900	0.0258447	0.975138	28	28
ZNF565	ENSG00000196357	0.0258567	0.975138	22	22
TBC1D15	ENSG00000121749	0.0258731	0.975138	9	9
CD2AP	ENSG00000198087	0.0259449	0.975138	10	10
TMEM260	ENSG00000070269	0.0259955	0.975138	21	21
LGI1	ENSG00000108231	0.026056	0.975138	6	6
LAMA3	ENSG00000053747	0.0260708	0.975138	83	83
CDS1	ENSG00000163624	0.0261053	0.975138	7	7
GABRP	ENSG00000094755	0.0262084	0.975138	15	15
SERPINC1	ENSG00000117601	0.0263579	0.975138	4	4
HSD17B13	ENSG00000170509	0.0263606	0.975138	12	12
HDDC2	ENSG00000111906	0.0264326	0.975138	17	17
OR2J3	ENSG00000204701	0.026544	0.975138	10	10
CDKAL1	ENSG00000145996	0.0265522	0.975138	11	11
EPHB6	ENSG00000106123	0.0265543	0.975138	19	19
TGIF2	ENSG00000118707	0.0266294	0.975138	4	4
PDZRN3	ENSG00000121440	0.0266547	0.975138	15	15
NR1D1	ENSG00000126368	0.0267227	0.975138	13	13
TPH2	ENSG00000139287	0.0268709	0.975138	8	8
CILP2	ENSG00000160161	0.0268772	0.975138	29	29
MPEG1	ENSG00000197629	0.026998	0.975138	14	14
CYBC1	ENSG00000178927	0.0270613	0.975138	38	38
ARHGAP5	ENSG00000100852	0.0270637	0.975138	4	4
PGR	ENSG00000082175	0.0270701	0.975138	6	6
SLC22A1	ENSG00000175003	0.0271482	0.975138	28	28
DMBX1	ENSG00000197587	0.0271579	0.975138	4	4
ZNF443	ENSG00000180855	0.0272608	0.975138	23	23
CFHR5	ENSG00000134389	0.0273413	0.975138	29	29
TBC1D13	ENSG00000107021	0.0273605	0.975138	7	7
HEXD	ENSG00000169660	0.027412	0.975138	49	49
MAP7D2	ENSG00000184368	0.0274373		3	3
MAEA	ENSG00000090316	0.0274855	0.975138	11	11
NUDT10	ENSG00000122824	0.0274859		1	1
EDAR	ENSG00000135960	0.0276205	0.975138	10	10
MIER1	ENSG00000198160	0.027752	0.975138	15	15
NTN5	ENSG00000142233	0.02781	0.975138	26	26
PHOSPHO1	ENSG00000173868	0.0278584	0.975138	11	11
ZNF623	ENSG00000183309	0.0279009	0.975138	18	18
GNGT2	ENSG00000167083	0.0279068	0.975138	3	3
PTGES	ENSG00000148344	0.0280643	0.975138	1	1
PSMC2	ENSG00000161057	0.0280724	0.975138	9	9
LCE2B	ENSG00000159455	0.0280846	0.975138	3	3
SFT2D3	ENSG00000173349	0.0281184	0.975138	15	15
SLC22A14	ENSG00000144671	0.0281228	0.975138	17	17
SHLD2	ENSG00000122376	0.0283278	0.975138	24	24
ADAT1	ENSG00000065457	0.028335	0.975138	19	19
DGCR6L	ENSG00000128185	0.0284017	0.975138	14	14
VIT	ENSG00000205221	0.0285677	0.975138	31	31
HRK	ENSG00000135116	0.0286259	0.975138	1	1
P2RX3	ENSG00000109991	0.0288454	0.975138	10	10
TUSC3	ENSG00000104723	0.0289351	0.975138	18	18
NSRP1	ENSG00000126653	0.0289367	0.975138	14	14
DCAF4	ENSG00000119599	0.0290096	0.975138	24	24
OR4N2	ENSG00000176294	0.0290613	0.975138	21	21
CACNB3	ENSG00000167535	0.0291024	0.975138	14	14
ZNF497	ENSG00000174586	0.0291312	0.975138	30	30
LCORL	ENSG00000178177	0.0292483	0.975138	43	43
PTPN22	ENSG00000134242	0.0292891	0.975138	31	31
NELFCD	ENSG00000101158	0.0293226	0.975138	35	35
TRAPPC2	ENSG00000196459	0.0293254		2	2
USF2	ENSG00000105698	0.0294688	0.975138	28	28
JADE3	ENSG00000102221	0.0296379		1	1
KLKB1	ENSG00000164344	0.0297695	0.975138	23	23
SOD2	ENSG00000291237	0.0297915	0.975138	19	19
FHOD1	ENSG00000135723	0.0298328	0.975138	34	34
SCN2A	ENSG00000136531	0.0299513	0.975138	7	7
NLN	ENSG00000123213	0.0299641	0.975138	24	24
TOPBP1	ENSG00000163781	0.0300163	0.975138	8	8
METTL14	ENSG00000145388	0.030038	0.975138	5	5
TMEM161A	ENSG00000064545	0.0300515	0.975138	23	23
TDO2	ENSG00000151790	0.0301005	0.975138	30	30
THEM4	ENSG00000159445	0.0301518	0.975138	7	7
BRME1	ENSG00000132016	0.0302087	0.975138	21	21
RAI14	ENSG00000039560	0.0302475	0.975138	15	15
ARHGAP35	ENSG00000160007	0.030362	0.975138	4	4
EXOC5	ENSG00000070367	0.0304239	0.975138	5	5
PCDH20	ENSG00000280165	0.0306237	0.975138	13	13
KRTAP27-1	ENSG00000206107	0.0306659	0.975138	5	5
SAG	ENSG00000130561	0.0306725	0.975138	19	19
MAGEL2	ENSG00000254585	0.0308604	0.975138	6	6
NR2C1	ENSG00000120798	0.0310115	0.975138	9	9
IGSF3	ENSG00000143061	0.0310187	0.975138	7	7
KIF5B	ENSG00000170759	0.0311396	0.975138	11	11
TOR3A	ENSG00000186283	0.0311775	0.975138	22	22
NPFFR2	ENSG00000056291	0.0311839	0.975138	12	12
MEGF8	ENSG00000105429	0.031214	0.975138	49	49
TASP1	ENSG00000089123	0.0313668	0.975138	3	3
ATP2C1	ENSG00000017260	0.0314065	0.975138	32	32
OR52E8	ENSG00000183269	0.0314256	0.975138	8	8
KDM5C	ENSG00000126012	0.0314436		1	1
CTAGE1	ENSG00000282841	0.0314463	0.975138	18	18
SOX5	ENSG00000134532	0.0315152	0.975138	2	2
PPIP5K2	ENSG00000145725	0.031574	0.975138	27	27
DNAH5	ENSG00000039139	0.03159	0.975138	110	110
ATXN2	ENSG00000204842	0.0316155	0.975138	39	39
NLRP11	ENSG00000179873	0.0317112	0.975138	22	22
TMED3	ENSG00000166557	0.031979	0.975138	9	9
KCNA2	ENSG00000177301	0.0320576	0.975138	17	17
CYSLTR1	ENSG00000173198	0.0321569		3	3
PIK3R1	ENSG00000145675	0.0322044	0.975138	8	8
GNB1L	ENSG00000185838	0.0322639	0.975138	22	22
DCAF1	ENSG00000145041	0.0323376	0.975138	7	7
PCDHB13	ENSG00000187372	0.0325564	0.975138	41	41
ZNF585A	ENSG00000196967	0.0326125	0.975138	28	28
FBH1	ENSG00000134452	0.0326405	0.975138	27	27
CCT4	ENSG00000115484	0.0327203	0.975138	2	2
DDX39A	ENSG00000123136	0.0327303	0.975138	14	14
ESRP2	ENSG00000103067	0.0328106	0.975138	20	20
SPINT4	ENSG00000149651	0.0328854	0.975138	8	8
ERICH6B	ENSG00000165837	0.0329391	0.975138	12	12
SIRPG	ENSG00000089012	0.0329717	0.975138	18	18
CHAT	ENSG00000070748	0.0330416	0.975138	23	23
MCMDC2	ENSG00000178460	0.0330591	0.975138	25	25
EXOC2	ENSG00000112685	0.033063	0.975138	29	29
ARID3C	ENSG00000205143	0.0331575	0.975138	20	20
FAM151A	ENSG00000162391	0.0332324	0.975138	26	26
STT3A	ENSG00000134910	0.0332345	0.975138	11	11
KLHL40	ENSG00000157119	0.0333135	0.975138	24	24
OR52N1	ENSG00000181001	0.0333467	0.975138	9	9
PPP1CA	ENSG00000172531	0.0334064	0.975138	69	69
USP48	ENSG00000090686	0.0334104	0.975138	6	6
KRT80	ENSG00000167767	0.0334109	0.975138	10	10
ANKRD16	ENSG00000134461	0.0334941	0.975138	24	24
HCN3	ENSG00000143630	0.033522	0.975138	17	17
PTGS1	ENSG00000095303	0.0335419	0.975138	12	12
SLITRK2	ENSG00000185985	0.0336663		1	1
SLC46A2	ENSG00000119457	0.0336782	0.975138	17	17
AAGAB	ENSG00000103591	0.0337651	0.975138	18	18
MTTP	ENSG00000138823	0.0340264	0.975138	18	18
AMBRA1	ENSG00000110497	0.034056	0.975138	15	15
TARM1	ENSG00000248385	0.0340941	0.975138	25	25
OR13J1	ENSG00000168828	0.034245	0.975138	4	4
NCR3LG1	ENSG00000188211	0.0342509	0.975138	16	16
HOOK2	ENSG00000095066	0.0344196	0.975138	64	64
UBTF	ENSG00000108312	0.0344475	0.975138	4	4
SP100	ENSG00000067066	0.0345025	0.975138	33	33
NEK10	ENSG00000163491	0.0346013	0.975138	28	28
AGMO	ENSG00000187546	0.0347041	0.975138	44	44
GJB6	ENSG00000121742	0.0349282	0.975138	10	10
EIF2B1	ENSG00000111361	0.0350174	0.975138	36	36
PDSS1	ENSG00000148459	0.0350213	0.975138	9	9
F12	ENSG00000131187	0.035089	0.975138	26	26
SPATA4	ENSG00000150628	0.0351026	0.975138	19	19
ACTR10	ENSG00000131966	0.035108	0.975138	14	14
UBXN2B	ENSG00000215114	0.0351632	0.975138	7	7
MTFMT	ENSG00000103707	0.0353007	0.975138	16	16
NKX6-1	ENSG00000163623	0.0354825	0.975138	4	4
ARHGDIB	ENSG00000111348	0.0355286	0.975138	7	7
UQCC1	ENSG00000101019	0.0356794	0.975138	13	13
FMC1	ENSG00000164898	0.0357037	0.975138	5	5
FKRP	ENSG00000181027	0.0357237	0.975138	21	21
FAM83C	ENSG00000125998	0.0358296	0.975138	26	26
FOXR2	ENSG00000189299	0.0358413		1	1
PABPC4	ENSG00000090621	0.0358631	0.975138	10	10
BPIFA1	ENSG00000198183	0.0358852	0.975138	14	14
SHCBP1	ENSG00000171241	0.0359346	0.975138	21	21
SLC2A2	ENSG00000163581	0.0359803	0.975138	12	12
CBLL2	ENSG00000175809	0.036009		2	2
FBP2	ENSG00000130957	0.0360098	0.975138	10	10
NMT2	ENSG00000152465	0.0361444	0.975138	25	25
MCIDAS	ENSG00000234602	0.036228	0.975138	14	14
ABCG5	ENSG00000138075	0.0362503	0.975138	28	28
GLRA1	ENSG00000145888	0.0362642	0.975138	10	10
ACOT11	ENSG00000162390	0.0362832	0.975138	40	40
ALG10	ENSG00000139133	0.0363039	0.975138	12	12
USP9X	ENSG00000124486	0.0364156		1	1
PIGR	ENSG00000162896	0.0364955	0.975138	7	7
XYLT2	ENSG00000015532	0.0365207	0.975138	14	14
SCARA3	ENSG00000168077	0.036548	0.975138	13	13
ATAD5	ENSG00000176208	0.036553	0.975138	29	29
ZNF655	ENSG00000197343	0.0366525	0.975138	23	23
RNF112	ENSG00000128482	0.0366914	0.975138	8	8
PSME1	ENSG00000092010	0.0367093	0.975138	36	36
INSRR	ENSG00000027644	0.0367546	0.975138	38	38
GAREM2	ENSG00000157833	0.0367761	0.975138	23	23
XCL1	ENSG00000143184	0.0367817	0.975138	5	5
TULP3	ENSG00000078246	0.0368189	0.975138	40	40
ENG	ENSG00000106991	0.0368823	0.975138	7	7
SPTSSB	ENSG00000196542	0.0369072	0.975138	5	5
FAM126A	ENSG00000122591	0.0369228	0.975138	17	17
CEP250	ENSG00000126001	0.0370466	0.975138	61	61
FDXACB1	ENSG00000255561	0.0372001	0.975138	41	41
CSAG1	ENSG00000198930	0.0372334		4	4
HLA-DQA1	ENSG00000196735	0.0372457	0.975138	5	5
CSTF1	ENSG00000101138	0.0374605	0.975138	3	3
CRPPA	ENSG00000214960	0.0374683	0.975138	19	19
ILF2	ENSG00000143621	0.0375475	0.975138	9	9
FAM193B	ENSG00000146067	0.0375732	0.975138	37	37
CSRP1	ENSG00000159176	0.037667	0.975138	7	7
MTG2	ENSG00000101181	0.0376881	0.975138	15	15
ATP2A3	ENSG00000074370	0.0378545	0.975138	23	23
SLC35F1	ENSG00000196376	0.0378624	0.975138	2	2
BATF3	ENSG00000123685	0.0378828	0.975138	3	3
TNFRSF13C	ENSG00000159958	0.0379538	0.975138	2	2
TMEM14A	ENSG00000096092	0.0379572	0.975138	3	3
ZNF658	ENSG00000274349	0.0379924	0.975138	31	31
BSPRY	ENSG00000119411	0.0380332	0.975138	18	18
KRTAP8-1	ENSG00000183640	0.0380454	0.975138	4	4
ADRM1	ENSG00000130706	0.0380492	0.975138	19	19
HOXD4	ENSG00000170166	0.0381473	0.975138	6	6
NSMCE4A	ENSG00000107672	0.0382703	0.975138	9	9
HACD2	ENSG00000206527	0.0383198	0.975138	4	4
FOXL2NB	ENSG00000206262	0.0383232	0.975138	8	8
FOXL2	ENSG00000183770	0.0383232	0.975138	8	8
CCDC3	ENSG00000151468	0.0383279	0.975138	13	13
DCUN1D5	ENSG00000137692	0.0384059	0.975138	6	6
EIF6	ENSG00000242372	0.0384162	0.975138	27	27
TRABD2B	ENSG00000269113	0.0384395	0.975138	3	3
LEMD1	ENSG00000186007	0.0385067	0.975138	11	11
DIPK1B	ENSG00000165716	0.0386607	0.975138	16	16
SLC23A1	ENSG00000170482	0.0387285	0.975138	21	21
TRMT5	ENSG00000126814	0.0387299	0.975138	23	23
CBR3	ENSG00000159231	0.0387941	0.975138	6	6
SGTB	ENSG00000197860	0.0388494	0.975138	9	9
KALRN	ENSG00000160145	0.0388701	0.975138	15	15
RPP14	ENSG00000163684	0.038873	0.975138	7	7
HTD2	ENSG00000255154	0.038873	0.975138	7	7
ATXN7L2	ENSG00000162650	0.0390565	0.975138	9	9
DUOX1	ENSG00000137857	0.0392163	0.975138	55	55
OR9K2	ENSG00000170605	0.0392218	0.975138	16	16
HTR7	ENSG00000148680	0.0392368	0.975138	3	3
ACAA1	ENSG00000060971	0.0392485	0.975138	61	61
STK11	ENSG00000118046	0.0395163	0.975138	15	15
GPR55	ENSG00000135898	0.0395577	0.975138	3	3
HEATR5A	ENSG00000129493	0.0396061	0.975138	69	69
WDFY4	ENSG00000128815	0.0396233	0.975138	47	47
GOLGA6L6	ENSG00000277322	0.0396245	0.975138	13	13
COLEC12	ENSG00000158270	0.0396325	0.975138	3	3
FAM47E-STBD1	ENSG00000272414	0.0396645	0.975138	33	33
CTTNBP2	ENSG00000077063	0.0397075	0.975138	24	24
FCAMR	ENSG00000162897	0.0398255	0.975138	19	19
ZNF768	ENSG00000169957	0.0398289	0.975138	7	7
PWWP2B	ENSG00000171813	0.0398386	0.975138	12	12
MRPL23	ENSG00000214026	0.0398639	0.975138	3	3
COL1A1	ENSG00000108821	0.0398798	0.975138	8	8
RNF125	ENSG00000101695	0.0400205	0.975138	6	6
MB	ENSG00000198125	0.040105	0.975138	5	5
GLMP	ENSG00000198715	0.0401231	0.975138	50	50
C16orf96	ENSG00000205832	0.040249	0.975138	28	28
ADAM30	ENSG00000134249	0.0403521	0.975138	24	24
SH3BP4	ENSG00000130147	0.0404145	0.975138	9	9
DENND5A	ENSG00000184014	0.0404198	0.975138	17	17
C5orf22	ENSG00000082213	0.0404429	0.975138	12	12
PIGH	ENSG00000100564	0.0404986	0.975138	27	27
WTIP	ENSG00000142279	0.0405412	0.975138	13	13
MARCKS	ENSG00000277443	0.040547	0.975138	2	2
ID3	ENSG00000117318	0.0405797	0.975138	4	4
KANSL3	ENSG00000114982	0.0405846	0.975138	15	15
MRPS6	ENSG00000243927	0.0406497	0.975138	9	9
STYX	ENSG00000198252	0.0406548	0.975138	7	7
TP53AIP1	ENSG00000120471	0.0408153	0.975138	16	16
WFDC9	ENSG00000180205	0.0410128	0.975138	5	5
FAM120A	ENSG00000048828	0.0410184	0.975138	12	12
ZNF559	ENSG00000188321	0.0411036	0.975138	50	50
LMBRD1	ENSG00000168216	0.0411074	0.975138	18	18
TMEM275	ENSG00000282881	0.0411555	0.975138	1	1
HOXB2	ENSG00000173917	0.0412356	0.975138	15	15
TPRX1	ENSG00000178928	0.0412795	0.975138	11	11
TMC7	ENSG00000170537	0.0413228	0.975138	24	24
HPGD	ENSG00000164120	0.0413827	0.975138	13	13
GRAMD1B	ENSG00000023171	0.041433	0.975138	9	9
TRO	ENSG00000067445	0.0414643		5	5
TPD52	ENSG00000076554	0.0414938	0.975138	8	8
WDR4	ENSG00000160193	0.0415536	0.975138	22	22
NOP14	ENSG00000087269	0.0417935	0.975138	35	35
LRRTM3	ENSG00000198739	0.041866	0.975138	6	6
CSPG4	ENSG00000173546	0.0419069	0.975138	33	33
SPINT3	ENSG00000101446	0.041974	0.975138	5	5
APTX	ENSG00000137074	0.042002	0.975138	17	17
MCUB	ENSG00000005059	0.0420833	0.975138	24	24
UBE2I	ENSG00000103275	0.0420852	0.975138	2	2
TTC3	ENSG00000182670	0.0422401	0.975138	61	61
DIAPH2	ENSG00000147202	0.0423197		5	5
POLR2C	ENSG00000102978	0.0423365	0.975138	17	17
OR5K3	ENSG00000206536	0.0423678	0.975138	10	10
NAGLU	ENSG00000108784	0.0423858	0.975138	19	19
SLC25A13	ENSG00000004864	0.0424375	0.975138	22	22
RSPO2	ENSG00000147655	0.0425447	0.975138	6	6
ABO	ENSG00000175164	0.0425783	0.975138	15	15
NAA60	ENSG00000122390	0.042588	0.975138	16	16
FITM1	ENSG00000139914	0.0425998	0.975138	20	20
LBH	ENSG00000213626	0.0427932	0.975138	4	4
DDR2	ENSG00000162733	0.0429357	0.975138	9	9
GALK2	ENSG00000156958	0.0429574	0.975138	26	26
C11orf1	ENSG00000137720	0.0429727	0.975138	39	39
MCEMP1	ENSG00000183019	0.0429885	0.975138	9	9
KRTAP24-1	ENSG00000188694	0.0430017	0.975138	5	5
PSAP	ENSG00000197746	0.0430434	0.975138	24	24
PAN2	ENSG00000135473	0.0432032	0.975138	24	24
ZNF418	ENSG00000196724	0.04321	0.975138	41	41
CNOT1	ENSG00000125107	0.0432492	0.975138	37	37
DTX3L	ENSG00000163840	0.0432738	0.975138	15	15
FMO3	ENSG00000007933	0.0432835	0.975138	16	16
NLRP5	ENSG00000171487	0.0433061	0.975138	33	33
UTP23	ENSG00000147679	0.0433453	0.975138	19	19
CBARP	ENSG00000099625	0.0433609	0.975138	18	18
ADGRL2	ENSG00000117114	0.0434012	0.975138	11	11
PCDHB12	ENSG00000120328	0.0434583	0.975138	36	36
AGO4	ENSG00000134698	0.0435224	0.975138	5	5
DCAF11	ENSG00000100897	0.0436113	0.975138	20	20
OR5H2	ENSG00000197938	0.0436575	0.975138	7	7
HLA-DPA1	ENSG00000231389	0.0436851	0.975138	21	21
ADAMTSL5	ENSG00000185761	0.0437353	0.975138	23	23
FUBP3	ENSG00000107164	0.0438187	0.975138	3	3
CARNS1	ENSG00000172508	0.0438408	0.975138	34	34
GPR82	ENSG00000171657	0.0438427		5	5
SYTL4	ENSG00000102362	0.0438446		1	1
RGSL1	ENSG00000121446	0.043921	0.975138	26	26
CASQ1	ENSG00000143318	0.043954	0.975138	12	12
PROB1	ENSG00000228672	0.0440512	0.975138	41	41
TEFM	ENSG00000172171	0.0440706	0.975138	21	21
CRACR2A	ENSG00000130038	0.0441466	0.975138	21	21
ARHGAP19-SLIT1	ENSG00000269891	0.0441786	0.975138	18	18
PHRF1	ENSG00000070047	0.0442215	0.975138	57	57
SLC39A14	ENSG00000104635	0.0442882	0.975138	7	7
GSPT2	ENSG00000189369	0.0442955		1	1
TBC1D25	ENSG00000068354	0.0443124		2	2
OR2A7	ENSG00000243896	0.0443195	0.975138	8	8
ABI3	ENSG00000108798	0.0443375	0.975138	16	16
DOK3	ENSG00000146094	0.044396	0.975138	29	29
ETV5	ENSG00000244405	0.0444157	0.975138	3	3
BLMH	ENSG00000108578	0.0444321	0.975138	9	9
ZSCAN29	ENSG00000140265	0.0444507	0.975138	33	33
ZNF500	ENSG00000103199	0.0444742	0.975138	25	25
TGM6	ENSG00000166948	0.0444781	0.975138	22	22
RC3H1	ENSG00000135870	0.0445318	0.975138	12	12
EPB41L2	ENSG00000079819	0.0445723	0.975138	20	20
ICA1L	ENSG00000163596	0.0446246	0.975138	20	20
PARVG	ENSG00000138964	0.0446875	0.975138	12	12
SMYD1	ENSG00000115593	0.0447805	0.975138	14	14
RP9	ENSG00000164610	0.0447895	0.975138	10	10
ABLIM1	ENSG00000099204	0.044863	0.975138	20	20
MTM1	ENSG00000171100	0.0449365		1	1
NAIP	ENSG00000249437	0.0449904	0.975138	6	6
TP53I3	ENSG00000115129	0.0451207	0.975138	13	13
LGALS1	ENSG00000100097	0.0451254	0.975138	6	6
BLOC1S2	ENSG00000196072	0.0451427	0.975138	6	6
LSR	ENSG00000105699	0.0451673	0.975138	39	39
FAM47B	ENSG00000189132	0.0452264		2	2
KCTD13	ENSG00000174943	0.0452764	0.975138	14	14
ISL2	ENSG00000159556	0.0452884	0.975138	7	7
PFKFB1	ENSG00000158571	0.0453612		6	6
RNF6	ENSG00000127870	0.0454452	0.975138	5	5
NTRK3	ENSG00000140538	0.0455065	0.975138	14	14
MRPS28	ENSG00000147586	0.0455771	0.975138	9	9
FOCAD	ENSG00000188352	0.0456159	0.975138	50	50
RPH3A	ENSG00000089169	0.0457644	0.975138	8	8
TMEM132E	ENSG00000181291	0.0457774	0.975138	10	10
CD276	ENSG00000103855	0.0458961	0.975138	22	22
BATF	ENSG00000156127	0.0460111	0.975138	1	1
RAC1	ENSG00000136238	0.046085	0.975138	3	3
SCN5A	ENSG00000183873	0.0460909	0.975138	18	18
ETFB	ENSG00000105379	0.0461292	0.975138	24	24
ZFYVE28	ENSG00000159733	0.0461328	0.975138	7	7
FHAD1	ENSG00000142621	0.046173	0.975138	43	43
FHL3	ENSG00000183386	0.0462224	0.975138	5	5
RNF144A	ENSG00000151692	0.0462413	0.975138	2	2
TP53TG3D	ENSG00000205456	0.0463595	0.975138	7	7
SETD6	ENSG00000103037	0.046433	0.975138	34	34
KIF27	ENSG00000165115	0.0465232	0.975138	53	53
PPOX	ENSG00000143224	0.0465413	0.975138	41	41
ACVR1	ENSG00000115170	0.0468453	0.975138	15	15
SMG1	ENSG00000157106	0.0469127	0.975138	12	12
GOPC	ENSG00000047932	0.0469283	0.975138	5	5
GIMAP7	ENSG00000179144	0.0469732	0.975138	5	5
PKLR	ENSG00000143627	0.0469883	0.975138	20	20
GLG1	ENSG00000090863	0.0470418	0.975138	8	8
DKK4	ENSG00000104371	0.0470963	0.975138	14	14
LRP5	ENSG00000162337	0.0471329	0.975138	18	18
SHANK3	ENSG00000251322	0.0472055	0.975138	1	1
KCTD8	ENSG00000183783	0.0473189	0.975138	7	7
ZNF226	ENSG00000167380	0.0473252	0.975138	42	42
SLC66A3	ENSG00000162976	0.0474072	0.975138	9	9
AHSA1	ENSG00000100591	0.0474093	0.975138	8	8
CYP4F3	ENSG00000186529	0.0474663	0.975138	20	20
EPS8	ENSG00000151491	0.047567	0.975138	17	17
SUMF1	ENSG00000144455	0.047608	0.975138	57	57
SPINK8	ENSG00000229453	0.047625	0.975138	2	2
PCED1B	ENSG00000179715	0.0476585	0.975138	12	12
IL17RE	ENSG00000163701	0.0476674	0.975138	34	34
IQSEC1	ENSG00000144711	0.0476937	0.975138	12	12
ZBTB24	ENSG00000112365	0.0477063	0.975138	14	14
HMGCR	ENSG00000113161	0.0477112	0.975138	6	6
UFSP2	ENSG00000109775	0.0478055	0.975138	30	30
METRNL	ENSG00000176845	0.0478152	0.975138	4	4
OR5V1	ENSG00000243729	0.0478474	0.975138	34	34
SLC2A13	ENSG00000151229	0.0478486	0.975138	3	3
UBA6	ENSG00000033178	0.0478662	0.975138	16	16
SRGAP2	ENSG00000266028	0.047911	0.975138	1	1
PPP1R2	ENSG00000184203	0.0479252	0.975138	4	4
DYNC1I1	ENSG00000158560	0.0479347	0.975138	10	10
SMLR1	ENSG00000256162	0.0479799	0.975138	3	3
ZNF30	ENSG00000168661	0.0480183	0.975138	23	23
BARHL1	ENSG00000125492	0.0480217	0.975138	6	6
TMEM41A	ENSG00000163900	0.0480289	0.975138	12	12
LMAN2	ENSG00000169223	0.0480662	0.975138	15	15
PPP1R32	ENSG00000162148	0.0480993	0.975138	21	21
MACROH2A2	ENSG00000099284	0.0481785	0.975138	7	7
CA12	ENSG00000074410	0.0484301	0.975138	11	11
IGFL3	ENSG00000188624	0.0485174	0.975138	2	2
BRICD5	ENSG00000182685	0.0486477	0.975138	31	31
TP53I13	ENSG00000167543	0.0487371	0.975138	29	29
RCAN3	ENSG00000117602	0.0487821	0.975138	10	10
FAM72A	ENSG00000196550	0.0488901	0.975138	2	2
ABHD15	ENSG00000168792	0.0488974	0.975138	17	17
ATP6V1H	ENSG00000047249	0.049018	0.975138	11	11
QRICH1	ENSG00000198218	0.0490766	0.975138	29	29
ZBTB8B	ENSG00000273274	0.0491701	0.975138	11	11
DTNA	ENSG00000134769	0.049193	0.975138	11	11
STEAP1	ENSG00000164647	0.0492633	0.975138	12	12
RXFP4	ENSG00000173080	0.0492939	0.975138	6	6
GDAP1	ENSG00000104381	0.0493075	0.975138	20	20
MS4A8	ENSG00000166959	0.0493191	0.975138	8	8
SNAI1	ENSG00000124216	0.0493378	0.975138	3	3
TRAPPC5	ENSG00000181029	0.0493721	0.975138	12	12
C4orf50	ENSG00000181215	0.0494674	0.975138	27	27
GRIA2	ENSG00000120251	0.04953	0.975138	7	7
GTF3C6	ENSG00000155115	0.0495541	0.975138	9	9
EPM2A	ENSG00000112425	0.0495599	0.975138	11	11
KIAA2012	ENSG00000182329	0.0495821	0.975138	40	40
PPIA	ENSG00000196262	0.0496174	0.975138	4	4
PDGFC	ENSG00000145431	0.0497593	0.975138	3	3
SKP1	ENSG00000113558	0.0500287	0.975138	7	7
POU2F3	ENSG00000137709	0.0500398	0.975138	11	11
USP7	ENSG00000187555	0.0500411	0.975138	2	2
REXO1	ENSG00000079313	0.0501893	0.975138	15	15
EZH1	ENSG00000108799	0.0501923	0.975138	12	12
TMEM35B	ENSG00000243749	0.0502531	0.975138	30	30
NDUFAF3	ENSG00000178057	0.0502858	0.975138	54	54
TMOD4	ENSG00000163157	0.0503552	0.975138	28	28
HDAC7	ENSG00000061273	0.0503572	0.975138	14	14
ATXN2L	ENSG00000168488	0.0503657	0.975138	9	9
CLMP	ENSG00000166250	0.0503882	0.975138	12	12
VSIG10L	ENSG00000186806	0.050662	0.975138	32	32
CXorf66	ENSG00000203933	0.05076		2	2
LIX1	ENSG00000145721	0.0508142	0.975138	15	15
NUP35	ENSG00000163002	0.0508691	0.975138	13	13
GAD2	ENSG00000136750	0.0509163	0.975138	8	8
NTS	ENSG00000133636	0.050925	0.975138	5	5
DKC1	ENSG00000130826	0.050955		2	2
TMEM138	ENSG00000149483	0.0509985	0.975138	12	12
RPP38	ENSG00000152464	0.0510208	0.975138	24	24
EIF4G2	ENSG00000110321	0.0510501	0.975138	2	2
PRG2	ENSG00000186652	0.0512172	0.975138	5	5
CRKL	ENSG00000099942	0.0512259	0.975138	2	2
SPATA19	ENSG00000166118	0.0513889	0.975138	6	6
EPHB4	ENSG00000196411	0.0514345	0.975138	12	12
AFF3	ENSG00000144218	0.0514602	0.975138	7	7
RAD1	ENSG00000113456	0.0514654	0.975138	13	13
C2orf72	ENSG00000204128	0.0515258	0.975138	18	18
TMEM243	ENSG00000135185	0.0515527	0.975138	11	11
CRCP	ENSG00000241258	0.0515673	0.975138	9	9
SPRYD3	ENSG00000167778	0.051577	0.975138	24	24
TIGAR	ENSG00000078237	0.0515865	0.975138	2	2
ONECUT2	ENSG00000119547	0.0517978	0.975138	3	3
TEK	ENSG00000120156	0.0518158	0.975138	11	11
DOLK	ENSG00000175283	0.0519653	0.975138	12	12
GRIA1	ENSG00000155511	0.0519766	0.975138	5	5
MCM3	ENSG00000112118	0.0519805	0.975138	21	21
GOT1	ENSG00000120053	0.0520549	0.975138	9	9
PRPSAP2	ENSG00000141127	0.0521126	0.975138	12	12
ACBD7	ENSG00000176244	0.0522761	0.975138	4	4
DGAT2	ENSG00000062282	0.0523691	0.975138	12	12
RNF149	ENSG00000163162	0.0523739	0.975138	10	10
NUFIP2	ENSG00000108256	0.0525226	0.975138	16	16
OSBPL6	ENSG00000079156	0.0525857	0.975138	14	14
UNKL	ENSG00000059145	0.0525964	0.975138	41	41
RBBP6	ENSG00000122257	0.0526133	0.975138	2	2
ARF1	ENSG00000143761	0.0526913	0.975138	16	16
POF1B	ENSG00000124429	0.0526925		8	8
CYP21A2	ENSG00000231852	0.0527646	0.975138	22	22
LHX8	ENSG00000162624	0.0528348	0.975138	3	3
PENK	ENSG00000181195	0.0528409	0.975138	14	14
ULK4	ENSG00000168038	0.0528968	0.975138	42	42
DDX41	ENSG00000183258	0.0529655	0.975138	28	28
POU5F1	ENSG00000204531	0.052986	0.975138	15	15
CC2D1B	ENSG00000154222	0.0530563	0.975138	36	36
GADD45B	ENSG00000099860	0.0530726	0.975138	2	2
THSD4	ENSG00000187720	0.0531077	0.975138	12	12
RFLNA	ENSG00000178882	0.0531201	0.975138	8	8
NDST3	ENSG00000164100	0.0531385	0.975138	13	13
STMN1	ENSG00000117632	0.0531757	0.975138	3	3
AGGF1	ENSG00000164252	0.0532878	0.975138	26	26
NPM1	ENSG00000181163	0.0533223	0.975138	7	7
UGT2A3	ENSG00000135220	0.0533551	0.975138	26	26
ANKRD13A	ENSG00000076513	0.0534519	0.975138	14	14
QSER1	ENSG00000060749	0.0534599	0.975138	19	19
TAS2R4	ENSG00000127364	0.0534751	0.975138	7	7
ZNF563	ENSG00000188868	0.0535073	0.975138	18	18
TMC3	ENSG00000188869	0.0535092	0.975138	38	38
LCE1D	ENSG00000172155	0.053546	0.975138	2	2
RNF128	ENSG00000133135	0.0536474		5	5
USP39	ENSG00000168883	0.0536838	0.975138	37	37
CDCA7L	ENSG00000164649	0.0537328	0.975138	31	31
CHPF2	ENSG00000033100	0.0538187	0.975138	36	36
CPD	ENSG00000108582	0.0539502	0.975138	19	19
PAK3	ENSG00000077264	0.0540614		4	4
SMARCA5	ENSG00000153147	0.0541261	0.975138	3	3
DAZAP2	ENSG00000183283	0.054164	0.975138	13	13
GPR137C	ENSG00000180998	0.054316	0.975138	10	10
LRRC23	ENSG00000010626	0.0544048	0.975138	49	49
SMARCD3	ENSG00000082014	0.0545781	0.975138	38	38
MYL12A	ENSG00000101608	0.0546409	0.975138	9	9
CNGB3	ENSG00000170289	0.0546719	0.975138	41	41
OR12D2	ENSG00000280236	0.0547555	0.975138	5	5
SMIM17	ENSG00000268182	0.0547776	0.975138	2	2
DNAJC3	ENSG00000102580	0.0548857	0.975138	7	7
SBK2	ENSG00000187550	0.0549323	0.975138	21	21
CSF1R	ENSG00000182578	0.0549845	0.975138	11	11
B4GALNT3	ENSG00000139044	0.0550763	0.975138	24	24
TRIB2	ENSG00000071575	0.055158	0.975138	3	3
ZNF410	ENSG00000119725	0.0553077	0.975138	15	15
ANXA11	ENSG00000122359	0.0553171	0.975138	17	17
SGPP2	ENSG00000163082	0.0553314	0.975138	3	3
LATS1	ENSG00000131023	0.0553338	0.975138	5	5
TUT4	ENSG00000134744	0.0553363	0.975138	12	12
ZCCHC8	ENSG00000033030	0.0553472	0.975138	12	12
TENT5D	ENSG00000174016	0.0553504		1	1
GPHB5	ENSG00000179600	0.0554274	0.975138	3	3
SPPL3	ENSG00000157837	0.0554485	0.975138	2	2
CFL1	ENSG00000172757	0.055468	0.975138	57	57
ADAT2	ENSG00000189007	0.0555627	0.975138	9	9
LPAR6	ENSG00000139679	0.0555871	0.975138	12	12
ETHE1	ENSG00000105755	0.0557558	0.975138	20	20
SEC23B	ENSG00000101310	0.0557624	0.975138	34	34
AIF1	ENSG00000204472	0.0558275	0.975138	7	7
SLC18B1	ENSG00000146409	0.0559314	0.975138	12	12
ZNF219	ENSG00000165804	0.0561319	0.975138	20	20
CAMK2B	ENSG00000058404	0.0561588	0.975138	9	9
HGS	ENSG00000185359	0.05634	0.975138	61	61
AGRN	ENSG00000188157	0.0565223	0.975138	33	33
CYB5R1	ENSG00000159348	0.0566549	0.975138	9	9
TAGAP	ENSG00000164691	0.0567817	0.975138	12	12
MACC1	ENSG00000183742	0.0568561	0.975138	18	18
MTR	ENSG00000116984	0.0570583	0.975138	41	41
SOSTDC1	ENSG00000171243	0.0570748	0.975138	7	7
CCR7	ENSG00000126353	0.0571081	0.975138	3	3
CRYBB1	ENSG00000100122	0.0571257	0.975138	12	12
DIPK1C	ENSG00000187773	0.0571551	0.975138	17	17
PPP2CB	ENSG00000104695	0.0573322	0.975138	7	7
PIP	ENSG00000159763	0.0573616	0.975138	6	6
TEX52	ENSG00000283297	0.0573838	0.975138	19	19
HYDIN	ENSG00000157423	0.0574161	0.975138	67	67
PKD2L1	ENSG00000107593	0.0574231	0.975138	20	20
LVRN	ENSG00000172901	0.0574784	0.975138	27	27
OSBPL11	ENSG00000144909	0.0575106	0.975138	12	12
NIBAN2	ENSG00000136830	0.0575705	0.975138	13	13
HTRA3	ENSG00000170801	0.057571	0.975138	13	13
DNHD1	ENSG00000179532	0.0576073	0.975138	135	135
COPZ2	ENSG00000005243	0.0576128	0.975138	17	17
RAB14	ENSG00000119396	0.0576175	0.975138	4	4
RAB6B	ENSG00000154917	0.057786	0.975138	3	3
FAM32A	ENSG00000105058	0.0578459	0.975138	4	4
PCDHB9	ENSG00000177839	0.0579383	0.975138	51	51
CPSF1	ENSG00000071894	0.0580185	0.975138	58	58
GFOD2	ENSG00000141098	0.0580808	0.975138	13	13
TCAP	ENSG00000173991	0.058098	0.975138	17	17
POTEE	ENSG00000188219	0.058119	0.975138	19	19
ZNF750	ENSG00000141579	0.0581524	0.975138	6	6
RELB	ENSG00000104856	0.0582008	0.975138	2	2
PGAP3	ENSG00000161395	0.0583481	0.975138	19	19
ZC3HAV1L	ENSG00000146858	0.058419	0.975138	13	13
SLCO3A1	ENSG00000176463	0.0586464	0.975138	10	10
GCDH	ENSG00000105607	0.0587707	0.975138	17	17
CEP57L1	ENSG00000183137	0.0587832	0.975138	20	20
PDE6B	ENSG00000133256	0.0588284	0.975138	37	37
ZHX2	ENSG00000178764	0.0588577	0.975138	3	3
CCDC80	ENSG00000091986	0.0588663	0.975138	22	22
MAGEB18	ENSG00000176774	0.0589242		1	1
AGAP5	ENSG00000172650	0.0589395	0.975138	14	14
BRPF1	ENSG00000156983	0.0589471	0.975138	26	26
WFDC10B	ENSG00000182931	0.058953	0.975138	2	2
WFDC13	ENSG00000168634	0.058953	0.975138	2	2
LHFPL4	ENSG00000156959	0.0591693	0.975138	2	2
PRSS36	ENSG00000178226	0.0591801	0.975138	38	38
FERMT3	ENSG00000149781	0.0592109	0.975138	33	33
NUP107	ENSG00000111581	0.0594919	0.975138	33	33
PLPPR5	ENSG00000117598	0.0594997	0.975138	5	5
NOB1	ENSG00000141101	0.0595321	0.975138	3	3
SLAIN2	ENSG00000109171	0.05966	0.975138	5	5
SLC29A2	ENSG00000174669	0.0597045	0.975138	16	16
EXTL1	ENSG00000158008	0.0598067	0.975138	17	17
TARBP2	ENSG00000139546	0.0598305	0.975138	20	20
NPFF	ENSG00000139574	0.0598305	0.975138	20	20
NSG1	ENSG00000168824	0.0598758	0.975138	8	8
TNFSF13B	ENSG00000102524	0.0599622	0.975138	2	2
SSRP1	ENSG00000149136	0.0600109	0.975138	7	7
ZNF559-ZNF177	ENSG00000270011	0.0600943	0.975138	73	73
PRH2	ENSG00000134551	0.0601888	0.975138	21	21
VHLL	ENSG00000189030	0.0601962	0.975138	22	22
ORMDL3	ENSG00000172057	0.0602187	0.975138	6	6
KRT38	ENSG00000171360	0.0602295	0.975138	15	15
F2RL2	ENSG00000164220	0.0603239	0.975138	4	4
NCOA7	ENSG00000111912	0.0604648	0.975138	11	11
MAPK3	ENSG00000102882	0.0604702	0.975138	26	26
NEXN	ENSG00000162614	0.060477	0.975138	22	22
HYAL3	ENSG00000186792	0.0604858	0.975138	32	32
RAB6A	ENSG00000175582	0.0604958	0.975138	2	2
OR2T33	ENSG00000177212	0.0605048	0.975138	2	2
KATNIP	ENSG00000047578	0.0606111	0.975138	46	46
GAGE1	ENSG00000205777	0.060644		3	3
PNMT	ENSG00000141744	0.0607208	0.975138	15	15
PEAK1	ENSG00000173517	0.0607239	0.975138	19	19
SNX32	ENSG00000172803	0.060763	0.975138	33	33
ATF7-NPFF	ENSG00000267281	0.0608358	0.975138	22	22
ZNHIT2	ENSG00000174276	0.0608627	0.975138	25	25
FHL1	ENSG00000022267	0.0608823		2	2
HAX1	ENSG00000143575	0.0610401	0.975138	17	17
KRTAP19-3	ENSG00000244025	0.0610787	0.975138	7	7
BRIX1	ENSG00000113460	0.061158	0.975138	14	14
CBX6	ENSG00000183741	0.0611663	0.975138	3	3
ACTL7A	ENSG00000187003	0.0611693	0.975138	11	11
PGP	ENSG00000184207	0.0611751	0.975138	30	30
SCGB3A1	ENSG00000161055	0.0612036	0.975138	2	2
CTR9	ENSG00000198730	0.061208	0.975138	8	8
DCST2	ENSG00000163354	0.0612372	0.975138	22	22
MRPS33	ENSG00000090263	0.0612484	0.975138	4	4
ODF4	ENSG00000184650	0.0612607	0.975138	4	4
CORT	ENSG00000241563	0.061314	0.975138	4	4
ARHGEF28	ENSG00000214944	0.0613871	0.975138	46	46
MLST8	ENSG00000167965	0.0614223	0.975138	30	30
KRT15	ENSG00000171346	0.061539	0.975138	20	20
FAM9C	ENSG00000187268	0.0615517		4	4
SLC27A5	ENSG00000083807	0.0615657	0.975138	49	49
GOLGB1	ENSG00000173230	0.061568	0.975138	48	48
MYOZ1	ENSG00000177791	0.0616373	0.975138	8	8
ACSM5	ENSG00000183549	0.0617184	0.975138	30	30
NCALD	ENSG00000104490	0.061724	0.975138	2	2
CANT1	ENSG00000171302	0.061746	0.975138	19	19
OLFM2	ENSG00000105088	0.061835	0.975138	9	9
RBM20	ENSG00000203867	0.0620543	0.975138	17	17
SLC35F3	ENSG00000183780	0.062157	0.975138	3	3
ATF7	ENSG00000170653	0.0622689	0.975138	20	20
MAP3K6	ENSG00000142733	0.0622862	0.975138	52	52
RPS3A	ENSG00000145425	0.0623169	0.975138	3	3
FBL	ENSG00000105202	0.0623193	0.975138	2	2
ERICH4	ENSG00000204978	0.0624636	0.975138	10	10
OR10G9	ENSG00000236981	0.0624685	0.975138	7	7
ADAM32	ENSG00000197140	0.0625618	0.975138	29	29
SRSF12	ENSG00000154548	0.0626775	0.975138	7	7
CATIP	ENSG00000158428	0.0627328	0.975138	16	16
TSPYL1	ENSG00000189241	0.0627635	0.975138	10	10
GPR119	ENSG00000147262	0.062799		1	1
TSSK1B	ENSG00000212122	0.062848	0.975138	9	9
DNASE2	ENSG00000105612	0.0628813	0.975138	14	14
CD55	ENSG00000196352	0.0628873	0.975138	13	13
MAP1LC3B2	ENSG00000258102	0.0629235	0.975138	3	3
RCBTB2	ENSG00000136161	0.0630446	0.975138	12	12
GUCY1A2	ENSG00000152402	0.0630775	0.975138	7	7
SLC25A24	ENSG00000085491	0.0631497	0.975138	19	19
CCDC88C	ENSG00000015133	0.0633057	0.975138	30	30
MCM6	ENSG00000076003	0.0633975	0.975138	20	20
CHDH	ENSG00000016391	0.0634861	0.975138	19	19
FAT2	ENSG00000086570	0.0635291	0.975138	50	50
PPT1	ENSG00000131238	0.0636476	0.975138	16	16
ZC3H10	ENSG00000135482	0.0637606	0.975138	16	16
ZNF143	ENSG00000166478	0.063793	0.975138	13	13
DEGS1	ENSG00000143753	0.0637986	0.975138	6	6
CLYBL	ENSG00000125246	0.0639425	0.975138	17	17
SAPCD1	ENSG00000228727	0.0640662	0.975138	39	39
RPL27	ENSG00000131469	0.0640709	0.975138	2	2
RDH12	ENSG00000139988	0.0641205	0.975138	17	17
PRR13	ENSG00000205352	0.0641291	0.975138	11	11
PPP4R3B	ENSG00000275052	0.0642379	0.975138	24	24
H4C11	ENSG00000197238	0.0642681	0.975138	10	10
LEMD2	ENSG00000161904	0.0643001	0.975138	7	7
CDK12	ENSG00000167258	0.0643333	0.975138	3	3
AK2	ENSG00000004455	0.0643543	0.975138	22	22
HOXA11	ENSG00000005073	0.064413	0.975138	3	3
EFNA3	ENSG00000143590	0.0644855	0.975138	4	4
ZFYVE26	ENSG00000072121	0.0644967	0.975138	65	65
BAZ2B	ENSG00000123636	0.0645433	0.975138	18	18
ELOA3CP	ENSG00000275553	0.06456	0.975138	2	2
USP24	ENSG00000162402	0.0645738	0.975138	22	22
AK8	ENSG00000165695	0.0645997	0.975138	12	12
ING3	ENSG00000071243	0.0646294	0.975138	2	2
XRCC1	ENSG00000073050	0.0646843	0.975138	30	30
MARS1	ENSG00000166986	0.0647321	0.975138	77	77
KIRREL3	ENSG00000149571	0.0648127	0.975138	6	6
TNXB	ENSG00000168477	0.064891	0.975138	103	103
GOSR1	ENSG00000108587	0.0649438	0.975138	4	4
PRDM10	ENSG00000170325	0.0651395	0.975138	15	15
CPNE1	ENSG00000214078	0.0651993	0.975138	27	27
RAB15	ENSG00000139998	0.0653541	0.975138	7	7
MAGEC1	ENSG00000155495	0.065497		12	12
ABI1	ENSG00000136754	0.0655191	0.975138	5	5
AMIGO2	ENSG00000139211	0.065602	0.975138	7	7
INPP5K	ENSG00000132376	0.0656233	0.975138	21	21
IL7R	ENSG00000168685	0.0656419	0.975138	13	13
PLVAP	ENSG00000130300	0.0656973	0.975138	10	10
AR	ENSG00000169083	0.0657094		1	1
HMX1	ENSG00000288204	0.065724	0.975138	10	10
DNASE1L1	ENSG00000013563	0.0657479		5	5
RPL10	ENSG00000147403	0.0657479		5	5
RGPD2	ENSG00000185304	0.0657564	0.975138	5	5
ARPC3	ENSG00000111229	0.0658506	0.975138	2	2
RIMBP3B	ENSG00000274600	0.0658649	0.975138	7	7
TLR1	ENSG00000174125	0.0658666	0.975138	43	43
RIT2	ENSG00000152214	0.0658733	0.975138	11	11
RAPGEF6	ENSG00000158987	0.0658831	0.975138	27	27
INTS13	ENSG00000064102	0.0659398	0.975138	10	10
PSMD3	ENSG00000108344	0.0659571	0.975138	5	5
PRAMEF4	ENSG00000243073	0.0660234	0.975138	14	14
TM7SF2	ENSG00000149809	0.0660285	0.975138	38	38
PRICKLE2	ENSG00000163637	0.0660426	0.975138	3	3
MFSD9	ENSG00000135953	0.066044	0.975138	20	20
SH3BP2	ENSG00000087266	0.06605	0.975138	27	27
ADRA1A	ENSG00000120907	0.0660523	0.975138	13	13
SLC1A3	ENSG00000079215	0.0660587	0.975138	10	10
ANKRD55	ENSG00000164512	0.0661144	0.975138	18	18
PCBP4	ENSG00000090097	0.0661797	0.975138	28	28
MALL	ENSG00000144063	0.0661841	0.975138	2	2
NTN4	ENSG00000074527	0.0662685	0.975138	4	4
SSBP1	ENSG00000106028	0.0662814	0.975138	25	25
DZANK1	ENSG00000089091	0.0662929	0.975138	27	27
LY6H	ENSG00000176956	0.0663252	0.975138	9	9
WIPF1	ENSG00000115935	0.0664242	0.975138	5	5
SYPL1	ENSG00000008282	0.0664318	0.975138	4	4
SMOC2	ENSG00000112562	0.066513	0.975138	8	8
FAM205A	ENSG00000205108	0.0666445	0.975138	18	18
KRBA2	ENSG00000184619	0.0667242	0.975138	17	17
NKX6-2	ENSG00000148826	0.0668185	0.975138	12	12
AKR1B1	ENSG00000085662	0.0668275	0.975138	11	11
EPHA1	ENSG00000146904	0.0669919	0.975138	56	56
NCOA4	ENSG00000266412	0.0670866	0.975138	16	16
STX2	ENSG00000111450	0.0671532	0.975138	12	12
CLCN3	ENSG00000109572	0.0672013	0.975138	2	2
TTF1	ENSG00000125482	0.0672284	0.975138	34	34
NYAP1	ENSG00000166924	0.0674069	0.975138	8	8
ARID3A	ENSG00000116017	0.067493	0.975138	6	6
MN1	ENSG00000169184	0.0675077	0.975138	6	6
PNISR	ENSG00000132424	0.0675854	0.975138	11	11
ONECUT1	ENSG00000169856	0.0677129	0.975138	3	3
CSRP2	ENSG00000175183	0.0680465	0.975138	8	8
POM121L2	ENSG00000158553	0.0680652	0.975138	13	13
MIP	ENSG00000135517	0.0680777	0.975138	16	16
TTC17	ENSG00000052841	0.0681043	0.975138	19	19
TNFAIP6	ENSG00000123610	0.0681754	0.975138	8	8
MAP2K5	ENSG00000137764	0.0682511	0.975138	18	18
HAS3	ENSG00000103044	0.0683085	0.975138	18	18
TNFRSF8	ENSG00000120949	0.068327	0.975138	8	8
ARL16	ENSG00000214087	0.0683364	0.975138	21	21
SETD5	ENSG00000168137	0.0683557	0.975138	19	19
THEM6	ENSG00000130193	0.0683577	0.975138	8	8
H4C6	ENSG00000274618	0.0685001	0.975138	12	12
GPR78	ENSG00000155269	0.0685311	0.975138	58	58
NCR3	ENSG00000204475	0.0685942	0.975138	7	7
YY1AP1	ENSG00000163374	0.0686704	0.975138	59	59
BBOX1	ENSG00000129151	0.0686809	0.975138	20	20
CRNKL1	ENSG00000101343	0.0687911	0.975138	30	30
ECSIT	ENSG00000130159	0.0688077	0.975138	20	20
ZNF358	ENSG00000198816	0.0689198	0.975138	3	3
ZNF142	ENSG00000115568	0.0689848	0.975138	66	66
VSIG8	ENSG00000243284	0.0690688	0.975138	14	14
ZNF675	ENSG00000197372	0.0692572	0.975138	22	22
PCSK1	ENSG00000175426	0.0693103	0.975138	11	11
PRPSAP1	ENSG00000161542	0.069325	0.975138	41	41
TEX22	ENSG00000226174	0.0694464	0.975138	10	10
ACTB	ENSG00000075624	0.0694549	0.975138	6	6
TRRAP	ENSG00000196367	0.0695259	0.975138	18	18
PEX1	ENSG00000127980	0.0695854	0.975138	53	53
DSE	ENSG00000111817	0.0696819	0.975138	28	28
TDP1	ENSG00000042088	0.0697881	0.975138	28	28
OR1M1	ENSG00000170929	0.0698	0.975138	9	9
ZBTB41	ENSG00000177888	0.0698677	0.975138	10	10
PNPLA8	ENSG00000135241	0.0699074	0.975138	34	34
AKIRIN1	ENSG00000174574	0.0699091	0.975138	2	2
TRIM49D1	ENSG00000223417	0.0699093	0.975138	1	1
ETNPPL	ENSG00000164089	0.0699681	0.975138	12	12
VPS25	ENSG00000131475	0.0699762	0.975138	18	18
PRDM15	ENSG00000141956	0.0700081	0.975138	19	19
KCNQ4	ENSG00000117013	0.0701624	0.975138	11	11
SETMAR	ENSG00000170364	0.0703047	0.975138	45	45
UBAP2L	ENSG00000143569	0.0703489	0.975138	19	19
MEI4	ENSG00000269964	0.0704202	0.975138	10	10
BARD1	ENSG00000138376	0.0704544	0.975138	25	25
DOCK10	ENSG00000135905	0.0704728	0.975138	48	48
RPL26	ENSG00000161970	0.0705948	0.975138	7	7
KRTAP4-6	ENSG00000198090	0.0706058	0.975138	7	7
HIGD1A	ENSG00000181061	0.0707329	0.975138	5	5
EPPIN	ENSG00000101448	0.0707625	0.975138	5	5
ALPG	ENSG00000163286	0.0707633	0.975138	21	21
ACTG2	ENSG00000163017	0.070839	0.975138	9	9
ENTPD8	ENSG00000188833	0.0709742	0.975138	35	35
DTX4	ENSG00000110042	0.0710249	0.975138	28	28
LRRC37B	ENSG00000185158	0.0710373	0.975138	13	13
CD59	ENSG00000085063	0.0711117	0.975138	12	12
TRPV6	ENSG00000165125	0.0712126	0.975138	14	14
NOXA1	ENSG00000188747	0.0713869	0.975138	38	38
CYB561D1	ENSG00000174151	0.0714094	0.975138	7	7
WDR75	ENSG00000115368	0.0715222	0.975138	20	20
LRRC15	ENSG00000172061	0.0715463	0.975138	14	14
STBD1	ENSG00000118804	0.0716873	0.975138	15	15
TRAF4	ENSG00000076604	0.0717343	0.975138	17	17
ZNF34	ENSG00000196378	0.0718073	0.975138	11	11
ALDH8A1	ENSG00000118514	0.071852	0.975138	13	13
SETX	ENSG00000107290	0.0718833	0.975138	53	53
DHRS4L2	ENSG00000187630	0.0719612	0.975138	12	12
FAM3A	ENSG00000071889	0.0720381		1	1
SLC30A5	ENSG00000145740	0.0720803	0.975138	8	8
PRMT6	ENSG00000198890	0.0720937	0.975138	11	11
LCE2A	ENSG00000187173	0.0721603	0.975138	2	2
ADAMTS8	ENSG00000134917	0.0721786	0.975138	25	25
EEFSEC	ENSG00000132394	0.0721923	0.975138	17	17
GJD2	ENSG00000159248	0.0722306	0.975138	3	3
TRAPPC8	ENSG00000153339	0.0724628	0.975138	20	20
UQCC2	ENSG00000137288	0.0726172	0.975138	12	12
BDNF	ENSG00000176697	0.072745	0.975138	13	13
FABP9	ENSG00000205186	0.0727487	0.975138	6	6
CFD	ENSG00000197766	0.0728224	0.975138	39	39
IFRD2	ENSG00000214706	0.0728391	0.975138	37	37
GNAI2	ENSG00000114353	0.0728951	0.975138	8	8
TOMM40	ENSG00000130204	0.0729267	0.975138	11	11
PPM1D	ENSG00000170836	0.0729551	0.975138	10	10
C2orf68	ENSG00000168887	0.073045	0.975138	20	20
AP1M2	ENSG00000129354	0.073063	0.975138	17	17
ZNF579	ENSG00000218891	0.0730632	0.975138	5	5
NFATC3	ENSG00000072736	0.0731191	0.975138	43	43
TEX48	ENSG00000230601	0.07317	0.975138	4	4
TCP10L2	ENSG00000166984	0.0732192	0.975138	26	26
ERP27	ENSG00000139055	0.0732209	0.975138	12	12
SCN7A	ENSG00000136546	0.0732251	0.975138	52	52
APLNR	ENSG00000134817	0.0732267	0.975138	7	7
MAP3K7CL	ENSG00000156265	0.0734024	0.975138	8	8
KLHL14	ENSG00000197705	0.0734197	0.975138	2	2
CDK2	ENSG00000123374	0.0735427	0.975138	8	8
CDK3	ENSG00000250506	0.073587	0.975138	29	29
BCAR3	ENSG00000137936	0.0736413	0.975138	18	18
RAPGEF3	ENSG00000079337	0.0736588	0.975138	24	24
GUCD1	ENSG00000138867	0.0738084	0.975138	9	9
GTSF1	ENSG00000170627	0.0738103	0.975138	6	6
C9orf24	ENSG00000164972	0.073869	0.975138	10	10
GAL3ST2	ENSG00000154252	0.07404	0.975138	16	16
MLIP	ENSG00000146147	0.074089	0.975138	19	19
KIN	ENSG00000151657	0.0741	0.975138	25	25
TEN1-CDK3	ENSG00000261408	0.0741248	0.975138	33	33
TAS2R10	ENSG00000121318	0.0741547	0.975138	10	10
TGS1	ENSG00000137574	0.0742356	0.975138	26	26
DFFB	ENSG00000169598	0.0744203	0.975138	18	18
OTX2	ENSG00000165588	0.0745042	0.975138	2	2
IFNA6	ENSG00000120235	0.0745701	0.975138	2	2
RPIA	ENSG00000153574	0.0747787	0.975138	8	8
SLC5A3	ENSG00000198743	0.0748221	0.975138	7	7
ZNF875	ENSG00000181666	0.0749276	0.975138	30	30
FZD1	ENSG00000157240	0.0749361	0.975138	3	3
MRGPRE	ENSG00000184350	0.0751581	0.975138	7	7
SMCO2	ENSG00000165935	0.0751835	0.975138	14	14
MC1R	ENSG00000258839	0.0752503	0.975138	17	17
ANGEL1	ENSG00000013523	0.0753883	0.975138	29	29
ADAM21	ENSG00000139985	0.0755123	0.975138	16	16
DSN1	ENSG00000149636	0.0755143	0.975138	14	14
MT1H	ENSG00000205358	0.0755405	0.975138	9	9
MT1G	ENSG00000125144	0.0755405	0.975138	9	9
ZBTB42	ENSG00000179627	0.0759162	0.975138	9	9
COLGALT1	ENSG00000130309	0.0759297	0.975138	20	20
FBXO21	ENSG00000135108	0.0759588	0.975138	4	4
WWTR1	ENSG00000018408	0.0759682	0.975138	3	3
MRS2	ENSG00000124532	0.0760797	0.975138	20	20
PRKCE	ENSG00000171132	0.0761363	0.975138	5	5
YEATS2	ENSG00000163872	0.0761368	0.975138	17	17
ZZZ3	ENSG00000036549	0.0761832	0.975138	6	6
FIG4	ENSG00000112367	0.0763187	0.975138	40	40
ENO3	ENSG00000108515	0.0763523	0.975138	40	40
HBA2	ENSG00000188536	0.0765777	0.975138	4	4
LYST	ENSG00000143669	0.0766361	0.975138	44	44
ADAM19	ENSG00000135074	0.0766479	0.975138	26	26
GABPB1	ENSG00000104064	0.0767347	0.975138	4	4
DNAJC2	ENSG00000105821	0.0768079	0.975138	19	19
INPP5F	ENSG00000198825	0.076847	0.975138	57	57
LSMEM2	ENSG00000179564	0.0768726	0.975138	38	38
ZC3H8	ENSG00000144161	0.0768996	0.975138	12	12
NMNAT3	ENSG00000163864	0.0770554	0.975138	11	11
CACTIN	ENSG00000105298	0.0771028	0.975138	3	3
PHLDB3	ENSG00000176531	0.0772189	0.975138	50	50
WNT8A	ENSG00000061492	0.0772781	0.975138	12	12
CHEK2	ENSG00000183765	0.0773307	0.975138	39	39
VWA7	ENSG00000204396	0.0773458	0.975138	63	63
IFT43	ENSG00000119650	0.0773615	0.975138	23	23
CSNK2B	ENSG00000204435	0.0773692	0.975138	30	30
CCDC88A	ENSG00000115355	0.0773892	0.975138	18	18
OR51L1	ENSG00000176798	0.0775129	0.975138	13	13
TUBA4A	ENSG00000127824	0.0776384	0.975138	18	18
SLC25A31	ENSG00000151475	0.0777218	0.975138	13	13
OR5J2	ENSG00000174957	0.0777733	0.975138	8	8
UFD1	ENSG00000070010	0.0778416	0.975138	14	14
RBM18	ENSG00000119446	0.0779527	0.975138	6	6
IREB2	ENSG00000136381	0.0779755	0.975138	8	8
TMEM30A	ENSG00000112697	0.0780003	0.975138	13	13
CDR2L	ENSG00000109089	0.0780075	0.975138	6	6
APOF	ENSG00000175336	0.0780508	0.975138	13	13
SLC6A20	ENSG00000163817	0.0780757	0.975138	24	24
DNAJC28	ENSG00000177692	0.0781939	0.975138	14	14
DOCK6	ENSG00000130158	0.0783415	0.975138	84	84
OSBPL1A	ENSG00000141447	0.0783442	0.975138	44	44
DNAAF4	ENSG00000256061	0.0783579	0.975138	24	24
RSAD1	ENSG00000136444	0.0783829	0.975138	17	17
SKA1	ENSG00000154839	0.0784261	0.975138	15	15
ZNF662	ENSG00000182983	0.0784486	0.975138	16	16
EXOC4	ENSG00000131558	0.0784769	0.975138	20	20
RNF25	ENSG00000163481	0.0786029	0.975138	34	34
MLN	ENSG00000096395	0.0786551	0.975138	1	1
NDUFAF6	ENSG00000156170	0.0786763	0.975138	35	35
SYN2	ENSG00000157152	0.0786996	0.975138	6	6
MBNL1	ENSG00000152601	0.0787845	0.975138	6	6
PLK5	ENSG00000185988	0.078865	0.975138	35	35
PDF	ENSG00000258429	0.0789947	0.975138	24	24
RALGPS2	ENSG00000116191	0.0790072	0.975138	13	13
AKR7A3	ENSG00000162482	0.0790875	0.975138	13	13
FRZB	ENSG00000162998	0.0791191	0.975138	7	7
PLA2G10	ENSG00000069764	0.0791723	0.975138	3	3
PRKRA	ENSG00000180228	0.0793347	0.975138	16	16
RABGGTA	ENSG00000100949	0.0793431	0.975138	15	15
ZP2	ENSG00000103310	0.0793438	0.975138	19	19
TRIP12	ENSG00000153827	0.079394	0.975138	3	3
ZNF71	ENSG00000197951	0.0794414	0.975138	14	14
ZNF716	ENSG00000182111	0.0794463	0.975138	11	11
RIPK4	ENSG00000183421	0.0794751	0.975138	10	10
LRRC47	ENSG00000130764	0.079552	0.975138	11	11
GRM8	ENSG00000179603	0.0796555	0.975138	21	21
C3orf22	ENSG00000180697	0.0796665	0.975138	10	10
GIN1	ENSG00000145723	0.0796779	0.975138	11	11
HIRA	ENSG00000100084	0.0797672	0.975138	21	21
C22orf39	ENSG00000242259	0.0797672	0.975138	21	21
SLC6A1	ENSG00000157103	0.0797814	0.975138	2	2
RHD	ENSG00000187010	0.0798247	0.975138	14	14
KCTD5	ENSG00000167977	0.0798671	0.975138	12	12
SCART1	ENSG00000214279	0.0799149	0.975138	2	2
PRR14L	ENSG00000183530	0.0799185	0.975138	23	23
PHGR1	ENSG00000233041	0.0799266	0.975138	8	8
GPR33	ENSG00000214943	0.0799284	0.975138	10	10
RHPN1	ENSG00000158106	0.0799363	0.975138	21	21
PRR32	ENSG00000183631	0.0799788		5	5
CCDC88B	ENSG00000168071	0.0799893	0.975138	46	46
FPR1	ENSG00000171051	0.0800063	0.975138	6	6
MMP23B	ENSG00000189409	0.0801337	0.975138	26	26
CD28	ENSG00000178562	0.0802152	0.975138	5	5
TMEM123	ENSG00000152558	0.080229	0.975138	11	11
LRSAM1	ENSG00000148356	0.0803128	0.975138	30	30
PRDM14	ENSG00000147596	0.0803645	0.975138	7	7
NWD2	ENSG00000174145	0.0804053	0.975138	9	9
CRYBA1	ENSG00000108255	0.0804094	0.975138	17	17
TMEM74	ENSG00000164841	0.0804102	0.975138	2	2
FGB	ENSG00000171564	0.0804141	0.975138	8	8
MMEL1	ENSG00000142606	0.0804336	0.975138	44	44
RASGEF1B	ENSG00000138670	0.0804755	0.975138	14	14
HNF4G	ENSG00000164749	0.0804778	0.975138	11	11
PROM2	ENSG00000155066	0.0804894	0.975138	25	25
HERC1	ENSG00000103657	0.0805073	0.975138	32	32
GLS	ENSG00000115419	0.0805986	0.975138	17	17
CHST4	ENSG00000140835	0.0806476	0.975138	12	12
CACUL1	ENSG00000151893	0.080773	0.975138	3	3
CDX4	ENSG00000131264	0.0807781		2	2
EME2	ENSG00000197774	0.0808329	0.975138	46	46
MEGF10	ENSG00000145794	0.0808599	0.975138	19	19
OR5D14	ENSG00000186113	0.0808793	0.975138	10	10
ZNF121	ENSG00000197961	0.0808919	0.975138	3	3
OR9G1	ENSG00000174914	0.0809052	0.975138	6	6
POTEJ	ENSG00000222038	0.0809346	0.975138	12	12
RHNO1	ENSG00000171792	0.0809842	0.975138	15	15
MNDA	ENSG00000163563	0.0810205	0.975138	18	18
LEF1	ENSG00000138795	0.0811048	0.975138	11	11
SHANK2	ENSG00000162105	0.0811504	0.975138	13	13
ASTE1	ENSG00000034533	0.0812773	0.975138	34	34
CLU	ENSG00000120885	0.0812855	0.975138	9	9
COG6	ENSG00000133103	0.0813083	0.975138	21	21
KRTAP4-9	ENSG00000212722	0.081354	0.975138	3	3
CAPN7	ENSG00000131375	0.0814664	0.975138	33	33
ST13	ENSG00000100380	0.0814791	0.975138	22	22
SLC37A2	ENSG00000134955	0.0815326	0.975138	13	13
STX8	ENSG00000170310	0.081548	0.975138	11	11
PDZD3	ENSG00000172367	0.0815494	0.975138	46	46
UNK	ENSG00000132478	0.0815566	0.975138	19	19
METTL21A	ENSG00000144401	0.0816844	0.975138	12	12
SLC25A44	ENSG00000160785	0.0817141	0.975138	11	11
PARP2	ENSG00000129484	0.0817184	0.975138	30	30
FBXL2	ENSG00000153558	0.0817185	0.975138	11	11
SLC11A1	ENSG00000018280	0.0818832	0.975138	24	24
NOP58	ENSG00000055044	0.0820029	0.975138	23	23
SH2D3A	ENSG00000125731	0.0820528	0.975138	26	26
TAAR2	ENSG00000146378	0.0820531	0.975138	11	11
POLB	ENSG00000070501	0.0820581	0.975138	29	29
OPN5	ENSG00000124818	0.0820935	0.975138	5	5
KRTAP19-2	ENSG00000186965	0.0822195	0.975138	4	4
NDRG4	ENSG00000103034	0.0822376	0.975138	39	39
SLC2A5	ENSG00000142583	0.082364	0.975138	19	19
RTN1	ENSG00000139970	0.0823805	0.975138	3	3
ZC2HC1C	ENSG00000119703	0.0824161	0.975138	33	33
ATP1A2	ENSG00000018625	0.0824429	0.975138	9	9
ZC3H12C	ENSG00000149289	0.0824555	0.975138	12	12
ACP6	ENSG00000162836	0.0824738	0.975138	17	17
NIPA1	ENSG00000170113	0.0828841	0.975138	4	4
DHX9	ENSG00000135829	0.0829454	0.975138	5	5
PARK7	ENSG00000116288	0.0829857	0.975138	3	3
DMXL1	ENSG00000172869	0.0830937	0.975138	14	14
CLEC4M	ENSG00000104938	0.0831141	0.975138	13	13
PRDM4	ENSG00000110851	0.0831339	0.975138	12	12
CD36	ENSG00000135218	0.083185	0.975138	61	61
FAXC	ENSG00000146267	0.0832056	0.975138	4	4
ARFGAP1	ENSG00000101199	0.0832278	0.975138	14	14
TMED9	ENSG00000184840	0.083294	0.975138	8	8
NDUFV3	ENSG00000160194	0.0833256	0.975138	21	21
KLRB1	ENSG00000111796	0.0833624	0.975138	12	12
TSKS	ENSG00000126467	0.0835023	0.975138	3	3
PHLDB2	ENSG00000144824	0.0835115	0.975138	35	35
ADHFE1	ENSG00000147576	0.0835123	0.975138	22	22
CCNI	ENSG00000118816	0.0835132	0.975138	8	8
CLUH	ENSG00000132361	0.0837827	0.975138	15	15
BCS1L	ENSG00000074582	0.0837848	0.975138	25	25
GJA8	ENSG00000121634	0.0838061	0.975138	11	11
LAMA2	ENSG00000196569	0.0838499	0.975138	86	86
CS	ENSG00000062485	0.0839422	0.975138	16	16
AFAP1L1	ENSG00000157510	0.0839423	0.975138	25	25
SLC28A1	ENSG00000156222	0.0839882	0.975138	19	19
CCDC153	ENSG00000248712	0.0840723	0.975138	42	42
IRX3	ENSG00000177508	0.0842526	0.975138	6	6
MED16	ENSG00000175221	0.0843587	0.975138	77	77
LST1	ENSG00000204482	0.0843862	0.975138	10	10
ABCC11	ENSG00000121270	0.0844281	0.975138	41	41
DNLZ	ENSG00000213221	0.084436	0.975138	24	24
HOXD3	ENSG00000128652	0.0844436	0.975138	8	8
DMTF1	ENSG00000135164	0.0844752	0.975138	14	14
CUL5	ENSG00000166266	0.0844766	0.975138	3	3
MRPL10	ENSG00000159111	0.0844857	0.975138	12	12
GID4	ENSG00000141034	0.0845002	0.975138	11	11
C11orf91	ENSG00000205177	0.0845601	0.975138	6	6
CITED4	ENSG00000179862	0.0847743	0.975138	7	7
CELF2	ENSG00000048740	0.0848223	0.975138	8	8
DKK2	ENSG00000155011	0.0849866	0.975138	5	5
AP5S1	ENSG00000125843	0.0850457	0.975138	7	7
TIMMDC1	ENSG00000113845	0.085181	0.975138	15	15
TPCN1	ENSG00000186815	0.0851932	0.975138	14	14
ATP5PB	ENSG00000116459	0.085218	0.975138	13	13
MAEL	ENSG00000143194	0.0852312	0.975138	15	15
RGPD5	ENSG00000015568	0.0853387	0.975138	1	1
GPRC5D	ENSG00000111291	0.0854135	0.975138	13	13
PHAX	ENSG00000164902	0.0854668	0.975138	11	11
DNAH10	ENSG00000197653	0.085494	0.975138	121	121
DLX1	ENSG00000144355	0.0855262	0.975138	4	4
SHISA9	ENSG00000237515	0.0855352	0.975138	6	6
EYA2	ENSG00000064655	0.0856069	0.975138	7	7
SLC39A9	ENSG00000029364	0.0857354	0.975138	7	7
DLX6	ENSG00000006377	0.0857848	0.975138	2	2
PARP15	ENSG00000173200	0.0858836	0.975138	21	21
OR7G2	ENSG00000170923	0.0859453	0.975138	4	4
H3-3B	ENSG00000132475	0.08598	0.975138	2	2
ZC3HC1	ENSG00000091732	0.0860076	0.975138	18	18
CSNK2A1	ENSG00000101266	0.086293	0.975138	7	7
TRPM3	ENSG00000083067	0.0863496	0.975138	30	30
PRNP	ENSG00000171867	0.0863728	0.975138	3	3
RNF111	ENSG00000157450	0.0866164	0.975138	17	17
ADCY1	ENSG00000164742	0.0866491	0.975138	1	1
PLD1	ENSG00000075651	0.0866973	0.975138	29	29
PRAMEF25	ENSG00000229571	0.0867501	0.975138	1	1
ADGRF4	ENSG00000153294	0.0868219	0.975138	29	29
VWA2	ENSG00000165816	0.0868353	0.975138	26	26
KRT35	ENSG00000197079	0.0868674	0.975138	11	11
RASD1	ENSG00000108551	0.0868984	0.975138	9	9
VWA3B	ENSG00000168658	0.0869834	0.975138	50	50
TMEM39B	ENSG00000121775	0.087004	0.975138	10	10
GIMD1	ENSG00000250298	0.0870466	0.975138	8	8
UBC	ENSG00000150991	0.0871146	0.975138	13	13
ENO2	ENSG00000111674	0.0871797	0.975138	15	15
CDIP1	ENSG00000089486	0.0872105	0.975138	13	13
SERPINA4	ENSG00000100665	0.0872686	0.975138	9	9
CHODL	ENSG00000154645	0.0872816	0.975138	9	9
ZMYM6	ENSG00000163867	0.0872908	0.975138	51	51
SENP7	ENSG00000138468	0.0873611	0.975138	15	15
ENPP1	ENSG00000197594	0.0873845	0.975138	16	16
DAP3	ENSG00000132676	0.0874027	0.975138	27	27
MED30	ENSG00000164758	0.087411	0.975138	3	3
TM9SF4	ENSG00000101337	0.0874202	0.975138	7	7
VTI1B	ENSG00000100568	0.0876993	0.975138	18	18
OR2H1	ENSG00000204688	0.0877229	0.975138	10	10
NFX1	ENSG00000086102	0.0877398	0.975138	21	21
ST6GALNAC2	ENSG00000070731	0.0879417	0.975138	24	24
SPOUT1	ENSG00000198917	0.0881497	0.975138	25	25
MTUS2	ENSG00000132938	0.088197	0.975138	8	8
SYPL2	ENSG00000143028	0.0882001	0.975138	13	13
ARL13B	ENSG00000169379	0.0882058	0.975138	27	27
ALX4	ENSG00000052850	0.08826	0.975138	8	8
SERPINA12	ENSG00000165953	0.0882699	0.975138	11	11
IHH	ENSG00000163501	0.08831	0.975138	1	1
CHST13	ENSG00000180767	0.0883893	0.975138	9	9
STK32A	ENSG00000169302	0.0884332	0.975138	19	19
VPS35	ENSG00000069329	0.0884838	0.975138	20	20
CSF3	ENSG00000108342	0.0885734	0.975138	13	13
SERPINA7	ENSG00000123561	0.0886929		1	1
INTU	ENSG00000164066	0.0887829	0.975138	25	25
CARD9	ENSG00000187796	0.0888638	0.975138	41	41
OTOA	ENSG00000155719	0.0888928	0.975138	21	21
RASAL2	ENSG00000075391	0.0889034	0.975138	20	20
PKD1L3	ENSG00000277481	0.0889113	0.975138	86	86
ZNF420	ENSG00000197050	0.0889308	0.975138	16	16
SCP2	ENSG00000116171	0.0889317	0.975138	18	18
ACTN1	ENSG00000072110	0.0889471	0.975138	8	8
HDGFL2	ENSG00000167674	0.0889763	0.975138	16	16
UBR1	ENSG00000159459	0.0890348	0.975138	19	19
CELA1	ENSG00000139610	0.0891309	0.975138	7	7
PANX1	ENSG00000110218	0.0891515	0.975138	15	15
TRHDE	ENSG00000072657	0.0891656	0.975138	21	21
CFB	ENSG00000243649	0.0891949	0.975138	32	32
DHX8	ENSG00000067596	0.0892126	0.975138	47	47
SAPCD2	ENSG00000186193	0.0892494	0.975138	8	8
P2RY1	ENSG00000169860	0.0892533	0.975138	7	7
CFAP65	ENSG00000181378	0.0893419	0.975138	55	55
MAP3K21	ENSG00000143674	0.0893471	0.975138	30	30
CCDC150	ENSG00000144395	0.089386	0.975138	56	56
ARHGEF3	ENSG00000163947	0.0895135	0.975138	21	21
UTRN	ENSG00000152818	0.0895397	0.975138	73	73
WTAP	ENSG00000146457	0.0895569	0.975138	13	13
RGL3	ENSG00000205517	0.0896009	0.975138	59	59
LPO	ENSG00000167419	0.0896329	0.975138	29	29
CNN3	ENSG00000117519	0.0897385	0.975138	7	7
TUBB3	ENSG00000258947	0.0898516	0.975138	12	12
ORC6	ENSG00000091651	0.0898742	0.975138	21	21
GAPDH	ENSG00000111640	0.0898831	0.975138	24	24
CCHCR1	ENSG00000204536	0.0900006	0.975138	56	56
LBP	ENSG00000129988	0.0900016	0.975138	16	16
STK25	ENSG00000115694	0.0900508	0.975138	33	33
ZNF841	ENSG00000197608	0.0901412	0.975138	17	17
DYSF	ENSG00000135636	0.0901784	0.975138	61	61
H2BC5	ENSG00000158373	0.0901791	0.975138	9	9
H1-4	ENSG00000168298	0.0901791	0.975138	9	9
NTRK1	ENSG00000198400	0.0902133	0.975138	55	55
IGLL5	ENSG00000254709	0.09025	0.975138	14	14
SNTG1	ENSG00000147481	0.0902861	0.975138	11	11
CNGA2	ENSG00000183862	0.0903515		3	3
ADNP	ENSG00000101126	0.0903597	0.975138	4	4
VWC2	ENSG00000188730	0.0904163	0.975138	2	2
MYH1	ENSG00000109061	0.0904269	0.975138	72	72
ZNF275	ENSG00000063587	0.0904558		1	1
CEP164	ENSG00000110274	0.0904889	0.975138	61	61
ZC3H14	ENSG00000100722	0.0905575	0.975138	23	23
ARPC1B	ENSG00000130429	0.0906138	0.975138	13	13
AHNAK2	ENSG00000185567	0.0907179	0.975138	99	99
YPEL2	ENSG00000175155	0.0908069	0.975138	3	3
SMAGP	ENSG00000170545	0.090878	0.975138	9	9
PLN	ENSG00000198523	0.0909	0.975138	12	12
NKAP	ENSG00000101882	0.0909513		1	1
TAFA3	ENSG00000184599	0.0909711	0.975138	16	16
BPIFC	ENSG00000184459	0.0909772	0.975138	14	14
MYH13	ENSG00000006788	0.0909885	0.975138	43	43
CDR1	ENSG00000288642	0.0910259		3	3
CCDC60	ENSG00000183273	0.0910494	0.975138	20	20
LONP2	ENSG00000102910	0.091109	0.975138	32	32
ANKRD2	ENSG00000165887	0.0911433	0.975138	17	17
SERPINA5	ENSG00000188488	0.0912197	0.975138	16	16
EDEM1	ENSG00000134109	0.0912406	0.975138	19	19
LYPLAL1	ENSG00000143353	0.0912731	0.975138	13	13
SCNN1D	ENSG00000162572	0.0913753	0.975138	45	45
CACNA1A	ENSG00000141837	0.0913915	0.975138	13	13
PHEX	ENSG00000102174	0.0915616		7	7
PRRC2A	ENSG00000204469	0.0915981	0.975138	15	15
C1GALT1C1L	ENSG00000223658	0.0916278	0.975138	11	11
LINS1	ENSG00000140471	0.0916982	0.975138	24	24
SEC11C	ENSG00000166562	0.0917301	0.975138	5	5
SVIL	ENSG00000197321	0.091731	0.975138	24	24
RALGAPA1	ENSG00000174373	0.0919203	0.975138	31	31
PLD6	ENSG00000179598	0.0919218	0.975138	6	6
MCC	ENSG00000171444	0.0919356	0.975138	31	31
RGL4	ENSG00000159496	0.0920183	0.975138	29	29
RSBN1	ENSG00000081019	0.0921033	0.975138	13	13
NEURL4	ENSG00000215041	0.0921485	0.975138	26	26
MRPL36	ENSG00000171421	0.0921894	0.975138	9	9
OR4M1	ENSG00000176299	0.0921942	0.975138	8	8
THY1	ENSG00000154096	0.0922683	0.975138	4	4
PARP8	ENSG00000151883	0.0923789	0.975138	18	18
TNS1	ENSG00000079308	0.0923955	0.975138	14	14
PLAU	ENSG00000122861	0.0924477	0.975138	18	18
ASPHD1	ENSG00000174939	0.0924604	0.975138	18	18
GNL2	ENSG00000134697	0.092496	0.975138	20	20
RAB11FIP4	ENSG00000131242	0.0925411	0.975138	3	3
ZNF772	ENSG00000197128	0.0925694	0.975138	18	18
AOPEP	ENSG00000148120	0.0925796	0.975138	38	38
ZNF821	ENSG00000102984	0.0926016	0.975138	5	5
CALHM1	ENSG00000185933	0.0926085	0.975138	14	14
VN1R2	ENSG00000196131	0.0927045	0.975138	15	15
OR6N1	ENSG00000197403	0.0927245	0.975138	11	11
PPCDC	ENSG00000138621	0.0927991	0.975138	5	5
TBP	ENSG00000112592	0.0928458	0.975138	11	11
MYORG	ENSG00000164976	0.0928757	0.975138	17	17
AMY1C	ENSG00000187733	0.0929671	0.975138	5	5
MRPS25	ENSG00000131368	0.0930747	0.975138	15	15
CLIC5	ENSG00000112782	0.0930947	0.975138	15	15
NCK1	ENSG00000158092	0.0931055	0.975138	1	1
TRIM54	ENSG00000138100	0.093151	0.975138	22	22
B4GALT3	ENSG00000158850	0.0933811	0.975138	31	31
CEP43	ENSG00000213066	0.0935209	0.975138	10	10
IMPDH2	ENSG00000178035	0.0935743	0.975138	25	25
TTI1	ENSG00000101407	0.0936055	0.975138	21	21
PRPF40A	ENSG00000196504	0.0936328	0.975138	17	17
S100A3	ENSG00000188015	0.0936533	0.975138	6	6
MLEC	ENSG00000110917	0.0936643	0.975138	2	2
RIOX2	ENSG00000170854	0.0936665	0.975138	25	25
S100A4	ENSG00000196154	0.0937417	0.975138	7	7
OR1D2	ENSG00000184166	0.0937554	0.975138	3	3
PRDM13	ENSG00000112238	0.0939653	0.975138	10	10
OTOG	ENSG00000188162	0.0939691	0.975138	87	87
KRTAP3-3	ENSG00000212899	0.0941036	0.975138	4	4
RRS1	ENSG00000179041	0.0941247	0.975138	8	8
ALDH3A2	ENSG00000072210	0.0941675	0.975138	25	25
SERPINB7	ENSG00000166396	0.0942077	0.975138	15	15
PDAP1	ENSG00000106244	0.094283	0.975138	11	11
KCNT1	ENSG00000107147	0.0942881	0.975138	29	29
CES5A	ENSG00000159398	0.0943111	0.975138	32	32
HBP1	ENSG00000105856	0.0943338	0.975138	7	7
SEPTIN4	ENSG00000108387	0.094351	0.975138	26	26
TIFA	ENSG00000145365	0.0944399	0.975138	5	5
POLR2G	ENSG00000168002	0.0945289	0.975138	5	5
HNRNPLL	ENSG00000143889	0.0945361	0.975138	8	8
DEFB129	ENSG00000125903	0.094608	0.975138	4	4
KDELR2	ENSG00000136240	0.0946361	0.975138	8	8
PRAMEF19	ENSG00000204480	0.0946474	0.975138	10	10
CTU2	ENSG00000174177	0.094768	0.975138	69	69
ERRFI1	ENSG00000116285	0.0947691	0.975138	7	7
B4GALNT1	ENSG00000135454	0.0948218	0.975138	19	19
ANKRD11	ENSG00000167522	0.0948965	0.975138	12	12
BCAS1	ENSG00000064787	0.0949146	0.975138	19	19
KTN1	ENSG00000126777	0.0949249	0.975138	33	33
EIF3E	ENSG00000104408	0.0949853	0.975138	14	14
FGF17	ENSG00000158815	0.0949875	0.975138	1	1
OTOF	ENSG00000115155	0.0950802	0.975138	78	78
KDM5D	ENSG00000012817	0.0950835		2	2
MPC1	ENSG00000060762	0.0950979	0.975138	3	3
RAB9A	ENSG00000123595	0.0951033		1	1
TRMT61A	ENSG00000166166	0.0951558	0.975138	9	9
BPIFB6	ENSG00000167104	0.0951599	0.975138	7	7
POLR2L	ENSG00000177700	0.0952092	0.975138	9	9
PDE6A	ENSG00000132915	0.0952425	0.975138	22	22
PTMS	ENSG00000159335	0.0952712	0.975138	6	6
ADCY3	ENSG00000138031	0.0952773	0.975138	17	17
SRRM2	ENSG00000167978	0.0953385	0.975138	21	21
PLD4	ENSG00000166428	0.0953541	0.975138	47	47
CIB2	ENSG00000136425	0.0953918	0.975138	13	13
CTDSP2	ENSG00000175215	0.0955553	0.975138	4	4
MYBPC3	ENSG00000134571	0.0957144	0.975138	14	14
TMEM39A	ENSG00000176142	0.0957534	0.975138	12	12
SPOP	ENSG00000121067	0.0957602	0.975138	3	3
SPIN1	ENSG00000106723	0.0958463	0.975138	1	1
KRTAP5-1	ENSG00000205869	0.0959347	0.975138	4	4
SCUBE3	ENSG00000146197	0.0959399	0.975138	12	12
CLDN12	ENSG00000157224	0.0961167	0.975138	8	8
MBOAT7	ENSG00000125505	0.0961738	0.975138	34	34
DGKH	ENSG00000102780	0.0962254	0.975138	25	25
FABP6	ENSG00000170231	0.0962317	0.975138	4	4
TXNRD2	ENSG00000184470	0.0962448	0.975138	22	22
AKAP1	ENSG00000121057	0.096452	0.975138	14	14
PTPRR	ENSG00000153233	0.0964994	0.975138	8	8
NDUFS6	ENSG00000145494	0.0965095	0.975138	10	10
DAG1	ENSG00000173402	0.0966043	0.975138	3	3
PA2G4	ENSG00000170515	0.0966303	0.975138	5	5
NKX3-2	ENSG00000109705	0.0966438	0.975138	5	5
ARHGAP23	ENSG00000275832	0.0966688	0.975138	17	17
PNMA1	ENSG00000176903	0.0967239	0.975138	6	6
BTN2A2	ENSG00000124508	0.0967534	0.975138	24	24
FANCC	ENSG00000158169	0.0969003	0.975138	23	23
CCNE1	ENSG00000105173	0.0969321	0.975138	7	7
RAMP3	ENSG00000122679	0.0969652	0.975138	2	2
HES3	ENSG00000173673	0.0969676	0.975138	11	11
HRNR	ENSG00000197915	0.0969753	0.975138	99	99
POLE4	ENSG00000115350	0.0970641	0.975138	9	9
SOX15	ENSG00000129194	0.0972192	0.975138	20	20
FAM71D	ENSG00000172717	0.0972218	0.975138	6	6
PGLYRP1	ENSG00000008438	0.097356	0.975138	21	21
CAVIN3	ENSG00000170955	0.0974045	0.975138	9	9
KIF1C	ENSG00000129250	0.0974253	0.975138	19	19
LAMA4	ENSG00000112769	0.0974287	0.975138	32	32
GALNT10	ENSG00000164574	0.0974621	0.975138	15	15
MAGI3	ENSG00000081026	0.0974714	0.975138	19	19
RPGR	ENSG00000156313	0.0974781		2	2
NPY1R	ENSG00000164128	0.0975498	0.975138	4	4
SYNE4	ENSG00000181392	0.0975674	0.975138	26	26
DERPC	ENSG00000286140	0.0977597	0.975138	19	19
CHTF8	ENSG00000168802	0.0977597	0.975138	19	19
CASKIN1	ENSG00000167971	0.0978454	0.975138	18	18
ITK	ENSG00000113263	0.0979465	0.975138	21	21
PCDHA13	ENSG00000239389	0.0980985	0.975138	56	56
PIFO	ENSG00000173947	0.0981164	0.975138	5	5
SDHB	ENSG00000117118	0.0981294	0.975138	5	5
SLITRK6	ENSG00000184564	0.0981829	0.975138	14	14
SPRED1	ENSG00000166068	0.0982567	0.975138	7	7
SLC6A7	ENSG00000011083	0.0982822	0.975138	21	21
UEVLD	ENSG00000151116	0.0982893	0.975138	20	20
TP63	ENSG00000073282	0.0983548	0.975138	4	4
BPY2C	ENSG00000185894	0.098408		1	1
GRWD1	ENSG00000105447	0.0984321	0.975138	24	24
BPTF	ENSG00000171634	0.098436	0.975138	8	8
PCGF5	ENSG00000180628	0.0984588	0.975138	2	2
RPS6	ENSG00000137154	0.0985181	0.975138	6	6
FAM104A	ENSG00000133193	0.0986312	0.975138	43	43
GUCY1A1	ENSG00000164116	0.0986855	0.975138	22	22
UBXN1	ENSG00000162191	0.0987036	0.975138	13	13
TMCC2	ENSG00000133069	0.0989847	0.975138	12	12
PIK3IP1	ENSG00000100100	0.0989913	0.975138	13	13
KRT17	ENSG00000128422	0.0991193	0.975138	17	17
CEP97	ENSG00000182504	0.0991286	0.975138	19	19
ZBED2	ENSG00000177494	0.0991339	0.975138	4	4
POLR3E	ENSG00000058600	0.0991617	0.975138	18	18
B3GNTL1	ENSG00000175711	0.0991642	0.975138	31	31
MMP8	ENSG00000118113	0.0992433	0.975138	35	35
APLP2	ENSG00000084234	0.0992739	0.975138	18	18
ATRNL1	ENSG00000107518	0.0993574	0.975138	30	30
KCNK9	ENSG00000169427	0.0994106	0.975138	1	1
LRRD1	ENSG00000240720	0.0994999	0.975138	18	18
GFRA2	ENSG00000168546	0.0996384	0.975138	6	6
ACTG1	ENSG00000184009	0.0996527	0.975138	8	8
TRIM10	ENSG00000204613	0.0997233	0.975138	26	26
ASAP1	ENSG00000153317	0.0997501	0.975138	11	11
PCDH11Y	ENSG00000099715	0.099789		3	3
THRA	ENSG00000126351	0.0998043	0.975138	17	17
MRPS16	ENSG00000182180	0.0999462	0.975138	18	18
PIGT	ENSG00000124155	0.0999746	0.975138	24	24
BNIP3	ENSG00000176171	0.100049	0.975138	4	4
TM9SF3	ENSG00000077147	0.100074	0.975138	2	2
DYNAP	ENSG00000178690	0.100083	0.975138	3	3
SOCS1	ENSG00000185338	0.100175	0.975138	2	2
PKD1L1	ENSG00000158683	0.100266	0.975138	73	73
HEG1	ENSG00000173706	0.100356	0.975138	22	22
SELENOM	ENSG00000198832	0.100367	0.975138	16	16
ABCB1	ENSG00000085563	0.100379	0.975138	20	20
GHRH	ENSG00000118702	0.100392	0.975138	4	4
PXMP2	ENSG00000176894	0.100438	0.975138	22	22
CPZ	ENSG00000109625	0.100601	0.975138	49	49
SSR1	ENSG00000124783	0.100838	0.975138	3	3
PLG	ENSG00000122194	0.100866	0.975138	13	13
HHATL	ENSG00000010282	0.100898	0.975138	15	15
OR6B2	ENSG00000182083	0.10099	0.975138	4	4
GAK	ENSG00000178950	0.10103	0.975138	18	18
RNLS	ENSG00000184719	0.101084	0.975138	14	14
GABRB2	ENSG00000145864	0.101101	0.975138	6	6
IER5L	ENSG00000188483	0.10113	0.975138	4	4
SLC13A1	ENSG00000081800	0.101183	0.975138	27	27
NUP214	ENSG00000126883	0.101236	0.975138	25	25
IRX4	ENSG00000113430	0.101259	0.975138	8	8
TM2D2	ENSG00000169490	0.101321	0.975138	8	8
MR1	ENSG00000153029	0.101391	0.975138	16	16
NLRX1	ENSG00000160703	0.101423	0.975138	49	49
DLG5	ENSG00000151208	0.101443	0.975138	8	8
C1QTNF7	ENSG00000163145	0.101567	0.975138	7	7
SV2A	ENSG00000159164	0.101588	0.975138	14	14
SLC37A4	ENSG00000137700	0.101593	0.975138	25	25
APOBEC3F	ENSG00000128394	0.101668	0.975138	13	13
PIGP	ENSG00000185808	0.101777	0.975138	13	13
NOC2L	ENSG00000188976	0.101787	0.975138	90	90
CHD8	ENSG00000100888	0.101791	0.975138	9	9
KDR	ENSG00000128052	0.101808	0.975138	7	7
CRABP2	ENSG00000143320	0.101978	0.975138	6	6
LMNB2	ENSG00000176619	0.102229	0.975138	18	18
PHYHIP	ENSG00000168490	0.102299	0.975138	1	1
OR12D3	ENSG00000112462	0.102327	0.975138	10	10
ADGRE5	ENSG00000123146	0.102376	0.975138	25	25
CNPY2	ENSG00000257727	0.10244	0.975138	16	16
PHF8	ENSG00000172943	0.102466		7	7
DMKN	ENSG00000161249	0.102491	0.975138	25	25
FAM71F1	ENSG00000135248	0.102581	0.975138	14	14
G3BP1	ENSG00000145907	0.102629	0.975138	11	11
SPATS2	ENSG00000123352	0.10276	0.975138	8	8
TIMM13	ENSG00000099800	0.102784	0.975138	17	17
GPR89A	ENSG00000117262	0.102836	0.975138	21	21
A2M	ENSG00000175899	0.102895	0.975138	32	32
DKKL1	ENSG00000104901	0.102975	0.975138	12	12
CPQ	ENSG00000104324	0.102991	0.975138	13	13
ABHD1	ENSG00000143994	0.103008	0.975138	30	30
PCDH19	ENSG00000165194	0.103019		3	3
C1orf189	ENSG00000163263	0.103115	0.975138	5	5
DRAM2	ENSG00000156171	0.103128	0.975138	15	15
COL17A1	ENSG00000065618	0.103172	0.975138	48	48
SLC30A4	ENSG00000104154	0.103225	0.975138	5	5
TDRD6	ENSG00000180113	0.103232	0.975138	90	90
COPS2	ENSG00000166200	0.103251	0.975138	2	2
DMAP1	ENSG00000178028	0.103257	0.975138	16	16
SLC7A14	ENSG00000013293	0.103326	0.975138	12	12
PADI3	ENSG00000142619	0.103387	0.975138	16	16
CLRN3	ENSG00000180745	0.103463	0.975138	8	8
NAA16	ENSG00000172766	0.10354	0.975138	45	45
WDR97	ENSG00000179698	0.103595	0.975138	14	14
G0S2	ENSG00000123689	0.103658	0.975138	1	1
OR52B6	ENSG00000187747	0.103686	0.975138	7	7
TMEM131	ENSG00000075568	0.103694	0.975138	18	18
ULK3	ENSG00000140474	0.103725	0.975138	18	18
RPS11	ENSG00000142534	0.103725	0.975138	5	5
KIZ	ENSG00000088970	0.103763	0.975138	30	30
ZNF613	ENSG00000176024	0.103793	0.975138	19	19
COL1A2	ENSG00000164692	0.103819	0.975138	7	7
ACAT1	ENSG00000075239	0.103832	0.975138	24	24
GNG12	ENSG00000172380	0.103842	0.975138	2	2
ECI1	ENSG00000167969	0.103874	0.975138	41	41
CDNF	ENSG00000185267	0.103887	0.975138	16	16
TNFRSF10A	ENSG00000104689	0.103968	0.975138	21	21
OGDHL	ENSG00000197444	0.104101	0.975138	17	17
PLPP1	ENSG00000067113	0.104247	0.975138	18	18
OIT3	ENSG00000138315	0.104272	0.975138	15	15
PHYHD1	ENSG00000175287	0.104273	0.975138	23	23
TMEM212	ENSG00000186329	0.104276	0.975138	12	12
BIN1	ENSG00000136717	0.104305	0.975138	10	10
ADA2	ENSG00000093072	0.104447	0.975138	14	14
TBR1	ENSG00000136535	0.10445	0.975138	3	3
TEX26	ENSG00000175664	0.104525	0.975138	13	13
RPS21	ENSG00000171858	0.104569	0.975138	7	7
OPALIN	ENSG00000197430	0.104597	0.975138	11	11
AIG1	ENSG00000146416	0.104635	0.975138	7	7
NKX2-5	ENSG00000183072	0.10471	0.975138	4	4
OR10H1	ENSG00000186723	0.104778	0.975138	4	4
B4GALT7	ENSG00000027847	0.104833	0.975138	19	19
DDX27	ENSG00000124228	0.104896	0.975138	21	21
TANK	ENSG00000136560	0.104996	0.975138	5	5
CASP6	ENSG00000138794	0.1051	0.975138	20	20
GP1BB	ENSG00000203618	0.105116	0.975138	9	9
TSEN34	ENSG00000170892	0.105162	0.975138	13	13
SLAIN1	ENSG00000139737	0.105214	0.975138	19	19
USP20	ENSG00000136878	0.10525	0.975138	27	27
SPPL2A	ENSG00000138600	0.105288	0.975138	14	14
PLXNA3	ENSG00000130827	0.105289		3	3
TRPV5	ENSG00000127412	0.105374	0.975138	20	20
HERPUD2	ENSG00000122557	0.105376	0.975138	3	3
CDH16	ENSG00000166589	0.10538	0.975138	32	32
TNKS	ENSG00000285372	0.105416	0.975138	19	19
JAKMIP1	ENSG00000152969	0.105453	0.975138	6	6
CSF3R	ENSG00000119535	0.10546	0.975138	20	20
ARPC4-TTLL3	ENSG00000250151	0.105553	0.975138	56	56
MMP21	ENSG00000154485	0.105638	0.975138	25	25
ETV4	ENSG00000175832	0.105651	0.975138	17	17
SIRPB1	ENSG00000101307	0.105658	0.975138	17	17
HPSE	ENSG00000173083	0.105785	0.975138	28	28
SWT1	ENSG00000116668	0.105909	0.975138	7	7
MFSD4A	ENSG00000174514	0.106025	0.975138	14	14
LILRA2	ENSG00000239998	0.106138	0.975138	19	19
CMSS1	ENSG00000184220	0.106147	0.975138	29	29
CLGN	ENSG00000153132	0.106194	0.975138	11	11
CA2	ENSG00000104267	0.106252	0.975138	6	6
TBPL1	ENSG00000028839	0.106389	0.975138	4	4
CCT8	ENSG00000156261	0.106418	0.975138	10	10
GTF2H3	ENSG00000111358	0.106533	0.975138	15	15
RECQL	ENSG00000004700	0.106538	0.975138	22	22
GGA1	ENSG00000100083	0.106603	0.975138	13	13
SLC6A12	ENSG00000111181	0.106625	0.975138	14	14
PRICKLE3	ENSG00000012211	0.106656		3	3
PSMD13	ENSG00000185627	0.10675	0.975138	12	12
C1orf198	ENSG00000119280	0.106883	0.975138	10	10
CMC1	ENSG00000187118	0.106884	0.975138	12	12
BUD23	ENSG00000071462	0.106926	0.975138	27	27
TRIM44	ENSG00000166326	0.106959	0.975138	2	2
ZNF107	ENSG00000196247	0.106964	0.975138	27	27
FOXO4	ENSG00000184481	0.107069		4	4
CCDC70	ENSG00000123171	0.107075	0.975138	7	7
CRTAM	ENSG00000109943	0.107078	0.975138	13	13
RANBP3L	ENSG00000164188	0.107086	0.975138	22	22
UBE2D1	ENSG00000072401	0.107105	0.975138	3	3
ACAD8	ENSG00000151498	0.107118	0.975138	27	27
GAPT	ENSG00000175857	0.107145	0.975138	4	4
DGKK	ENSG00000274588	0.10718		3	3
OPTN	ENSG00000123240	0.107214	0.975138	22	22
ELOVL4	ENSG00000118402	0.107247	0.975138	10	10
TTC21A	ENSG00000168026	0.107259	0.975138	44	44
GPR153	ENSG00000158292	0.107291	0.975138	17	17
TMEM107	ENSG00000179029	0.107396	0.975138	2	2
ABCC5	ENSG00000114770	0.107401	0.975138	22	22
XIRP2	ENSG00000163092	0.107405	0.975138	123	123
SMC3	ENSG00000108055	0.107492	0.975138	8	8
WDR49	ENSG00000174776	0.107523	0.975138	32	32
P2RY8	ENSG00000182162	0.107733		1	1
FKBP8	ENSG00000105701	0.107743	0.975138	2	2
CCDC187	ENSG00000260220	0.107828	0.975138	32	32
ZG16B	ENSG00000162078	0.107857	0.975138	5	5
NIPAL1	ENSG00000163293	0.107882	0.975138	32	32
TBCD	ENSG00000141556	0.107895	0.975138	54	54
GOLGA7B	ENSG00000155265	0.107898	0.975138	4	4
ZAP70	ENSG00000115085	0.107903	0.975138	11	11
GNG4	ENSG00000168243	0.108012	0.975138	3	3
STAT5A	ENSG00000126561	0.108098	0.975138	7	7
ZFYVE1	ENSG00000165861	0.108182	0.975138	9	9
IKZF2	ENSG00000030419	0.108208	0.975138	7	7
SLC18A3	ENSG00000187714	0.108265	0.975138	11	11
MARCHF8	ENSG00000165406	0.108318	0.975138	12	12
CD80	ENSG00000121594	0.108342	0.975138	6	6
MAP1LC3A	ENSG00000101460	0.108433	0.975138	6	6
NDUFB1	ENSG00000183648	0.108524	0.975138	5	5
IGFBP2	ENSG00000115457	0.108671	0.975138	9	9
MSH5-SAPCD1	ENSG00000255152	0.108691	0.975138	54	54
KRT32	ENSG00000108759	0.108712	0.975138	16	16
FBXO15	ENSG00000141665	0.108738	0.975138	22	22
OAS2	ENSG00000111335	0.108769	0.975138	17	17
VSTM4	ENSG00000165633	0.108881	0.975138	9	9
PGC	ENSG00000096088	0.108886	0.975138	16	16
GPR52	ENSG00000203737	0.108888	0.975138	9	9
FUT7	ENSG00000180549	0.108915	0.975138	17	17
LGALS9C	ENSG00000171916	0.10892	0.975138	16	16
TRIL	ENSG00000255690	0.108956	0.975138	9	9
CARD14	ENSG00000141527	0.108984	0.975138	52	52
SPRING1	ENSG00000111412	0.108986	0.975138	4	4
GPR85	ENSG00000164604	0.108994	0.975138	2	2
LRCH3	ENSG00000186001	0.10901	0.975138	33	33
PLCXD3	ENSG00000182836	0.109016	0.975138	7	7
TCP11L1	ENSG00000176148	0.10916	0.975138	14	14
GGT5	ENSG00000099998	0.109224	0.975138	17	17
CASK	ENSG00000147044	0.109229		7	7
WIPI1	ENSG00000070540	0.109266	0.975138	20	20
TAS2R60	ENSG00000185899	0.109277	0.975138	6	6
TPD52L1	ENSG00000111907	0.109297	0.975138	10	10
GOLGA6C	ENSG00000167195	0.109446	0.975138	10	10
RRBP1	ENSG00000125844	0.109457	0.975138	28	28
C12orf4	ENSG00000047621	0.109457	0.975138	15	15
FABP12	ENSG00000197416	0.109576	0.975138	9	9
HSPB7	ENSG00000173641	0.109655	0.975138	15	15
SERPINB1	ENSG00000021355	0.109677	0.975138	1	1
EPS8L1	ENSG00000131037	0.109786	0.975138	36	36
MPHOSPH6	ENSG00000135698	0.109844	0.975138	12	12
FABP2	ENSG00000145384	0.110004	0.975138	5	5
DYNLL1	ENSG00000088986	0.110107	0.975138	5	5
SDS	ENSG00000135094	0.110152	0.975138	12	12
PRSS16	ENSG00000112812	0.110159	0.975138	20	20
COG8	ENSG00000213380	0.110235	0.975138	49	49
OSBPL8	ENSG00000091039	0.110268	0.975138	20	20
TTC22	ENSG00000006555	0.110439	0.975138	15	15
FGF19	ENSG00000162344	0.110491	0.975138	1	1
TPI1	ENSG00000111669	0.110576	0.975138	39	39
COQ10A	ENSG00000135469	0.11061	0.975138	11	11
SMCR8	ENSG00000176994	0.110627	0.975138	17	17
CCKAR	ENSG00000163394	0.110706	0.975138	5	5
POC1A	ENSG00000164087	0.110755	0.975138	6	6
DLX3	ENSG00000064195	0.110865	0.975138	4	4
FAM240C	ENSG00000216921	0.110879	0.975138	7	7
PGAM1	ENSG00000171314	0.111009	0.975138	15	15
EPHA10	ENSG00000183317	0.111022	0.975138	35	35
[truncated: 16,448 more rows]

## Sheet: all_nonsynonymous
Gene	EnsemblID	P	FDR	N.Marker.All	N.Marker.Test	MAC	m
EDA2R	ENSG00000131080	1.43559e-07		27	27	2277	1218
HEPH	ENSG00000089472	1.50501e-06		66	66	1767	1034
FOXH1	ENSG00000160973	1.22699e-05	0.0769406	352	352	2808	2761
ZNF582	ENSG00000018869	4.54726e-05	0.159296	100	100	465	458
LAMA5	ENSG00000130702	5.59706e-05	0.159296	1503	1503	22828	19076
PIPOX	ENSG00000179761	5.92744e-05	0.159296	409	409	5190	5038
AR	ENSG00000169083	7.57269e-05		54	54	2465	1817
HOXC13	ENSG00000123364	0.000106621	0.250719	92	92	731	727
SLC9A3R2	ENSG00000065054	0.000126473	0.264356	195	195	2977	2931
SEZ6	ENSG00000063015	0.000172332	0.324191	306	306	4686	4571
OTUD6A	ENSG00000189401	0.000176123		13	13	98	70
PARP15	ENSG00000173200	0.000201359	0.344361	156	156	1372	1358
CEPT1	ENSG00000134255	0.000250494	0.392692	89	89	750	750
SAAL1	ENSG00000166788	0.000303829	0.418336	122	122	1169	1160
NTHL1	ENSG00000065057	0.000311328	0.418336	260	260	3677	3606
ME1	ENSG00000065833	0.000393636	0.493672	144	144	1918	1900
DDX39A	ENSG00000123136	0.000472572	0.541176	192	192	2513	2479
SEZ6L2	ENSG00000174938	0.000496183	0.541176	290	290	2637	2588
STK4	ENSG00000101109	0.000606744	0.541176	93	93	759	757
ALX4	ENSG00000052850	0.000711536	0.541176	121	121	605	604
KIF12	ENSG00000136883	0.000787737	0.541176	219	219	1386	1377
ERICH6	ENSG00000163645	0.000817685	0.541176	182	182	1138	1109
ERMN	ENSG00000136541	0.000854781	0.541176	68	68	966	954
ZBTB20	ENSG00000181722	0.00086244	0.541176	90	90	2245	2217
SPACA7	ENSG00000153498	0.000897074	0.541176	59	59	487	486
AUNIP	ENSG00000127423	0.000912299	0.541176	227	227	3697	3521
TTLL3	ENSG00000214021	0.000914226	0.541176	430	430	4483	3998
GJC2	ENSG00000198835	0.000920725	0.541176	267	267	2058	1959
RCL1	ENSG00000120158	0.000948182	0.541176	148	148	4335	4260
ASPHD1	ENSG00000174939	0.000963254	0.541176	224	224	1775	1753
OR2S2	ENSG00000278889	0.00100263	0.541176	61	61	369	369
NR2C1	ENSG00000120798	0.00103477	0.541176	109	109	1101	1094
AAGAB	ENSG00000103591	0.00104083	0.541176	121	121	1471	1373
PCBP1	ENSG00000169564	0.00106236	0.541176	26	26	248	246
FAAP100	ENSG00000185504	0.00106842	0.541176	386	386	6271	6103
ADGRL2	ENSG00000117114	0.00108826	0.541176	299	299	3322	3200
ARPC4-TTLL3	ENSG00000250151	0.00120365	0.541176	415	415	4242	4022
SCGB1D1	ENSG00000168515	0.00129432	0.541176	27	27	1164	1160
POLR2L	ENSG00000177700	0.00135451	0.541176	87	87	312	311
CFI	ENSG00000205403	0.00136733	0.541176	143	143	1841	1827
EI24	ENSG00000149547	0.00137024	0.541176	66	66	636	633
GAREM2	ENSG00000157833	0.00137311	0.541176	292	292	4083	4012
NPIPB3	ENSG00000169246	0.00137442	0.541176	92	92	5319	5209
SEC11C	ENSG00000166562	0.00137823	0.541176	37	37	89	89
MTFR1L	ENSG00000117640	0.0013908	0.541176	209	209	2466	2321
TLR2	ENSG00000137462	0.00140804	0.541176	168	168	2548	2508
NXPE1	ENSG00000095110	0.00141543	0.541176	146	146	1599	1588
CYREN	ENSG00000122783	0.00143575	0.541176	148	148	2604	2344
SH2D5	ENSG00000189410	0.0014656	0.541176	167	167	2391	2366
PPP1R12B	ENSG00000077157	0.00147367	0.541176	299	299	2611	2501
KRBA1	ENSG00000133619	0.00148781	0.541176	315	315	6099	5862
USP37	ENSG00000135913	0.00152912	0.541176	182	182	2635	2576
IHH	ENSG00000163501	0.00155195	0.541176	99	99	568	568
CCDC34	ENSG00000109881	0.00157582	0.541176	143	143	2161	2142
CAV2	ENSG00000105971	0.00165423	0.541176	52	52	172	172
LPGAT1	ENSG00000123684	0.0016922	0.541176	56	56	150	150
KRT40	ENSG00000204889	0.00169806	0.541176	127	127	2051	1993
XRN1	ENSG00000114127	0.00173268	0.541176	331	331	1742	1720
ECT2	ENSG00000114346	0.00174771	0.541176	196	196	1159	1148
PPP1R17	ENSG00000106341	0.00176892	0.541176	44	44	1523	1510
STRA6	ENSG00000137868	0.00177565	0.541176	381	381	4629	4499
IFNB1	ENSG00000171855	0.0018031	0.541176	52	52	471	470
GLUL	ENSG00000135821	0.00180649	0.541176	51	51	139	139
FOXC1	ENSG00000054598	0.00181236	0.541176	168	168	690	682
ZDHHC6	ENSG00000023041	0.00184463	0.542207	181	181	936	922
MAFB	ENSG00000204103	0.00188454	0.545414	47	47	141	136
REXO1	ENSG00000079313	0.00203257	0.563541	481	481	6907	6543
ADGRE5	ENSG00000123146	0.00203697	0.563541	338	338	4164	4070
HIRA	ENSG00000100084	0.00203704	0.563541	272	272	1920	1895
KLF6	ENSG00000067082	0.0021087	0.574911	46	46	206	206
RINT1	ENSG00000135249	0.00224725	0.603734	183	183	2275	2255
EDAR	ENSG00000135960	0.00232734	0.603734	126	126	490	488
SMIM10	ENSG00000184785	0.00233666		4	4	15	15
NANOS2	ENSG00000188425	0.00237449	0.603734	31	31	385	385
C22orf39	ENSG00000242259	0.00237678	0.603734	266	266	1908	1883
OR2A12	ENSG00000221858	0.00238446	0.603734	70	70	516	509
NAALADL2	ENSG00000177694	0.00243909	0.603734	212	212	1914	1881
MRGBP	ENSG00000101189	0.00249297	0.603734	71	71	184	184
THADA	ENSG00000115970	0.00250122	0.603734	598	598	6909	6651
CCDC144A	ENSG00000170160	0.00250326	0.603734	242	242	1886	1862
GAL	ENSG00000069482	0.00261607	0.622955	48	48	617	614
CCNDBP1	ENSG00000166946	0.0027874	0.648134	156	156	1058	1048
UBTD1	ENSG00000165886	0.00279071	0.648134	106	106	755	753
GPKOW	ENSG00000068394	0.00280731		34	34	808	488
IPO11	ENSG00000086200	0.00288354	0.661525	385	385	3074	3011
CTNND1	ENSG00000198561	0.00294085	0.666546	227	227	2455	2424
HLCS	ENSG00000159267	0.00301565	0.668831	296	296	2573	2474
FAM186B	ENSG00000135436	0.00302204	0.668831	208	208	3454	2941
ZBED9	ENSG00000232040	0.0030653	0.670517	212	212	1576	1543
GFER	ENSG00000127554	0.00315621	0.677043	272	272	5593	4604
STARD8	ENSG00000130052	0.00324725		82	82	1265	777
PTCHD3	ENSG00000182077	0.00327438	0.692109	237	237	4004	3927
NAGS	ENSG00000161653	0.00331993	0.693939	159	159	1411	1403
ACSBG2	ENSG00000130377	0.0034761	0.718597	146	146	1585	1569
CD3D	ENSG00000167286	0.00374186	0.755311	47	47	172	170
OR5D16	ENSG00000205029	0.00388818	0.755311	96	96	461	458
RGPD6	ENSG00000183054	0.00397232	0.755311	5	5	6	6
PLEKHA2	ENSG00000169499	0.00401463	0.755311	161	161	1005	989
PBLD	ENSG00000108187	0.00408064	0.755311	67	67	604	601
CD244	ENSG00000122223	0.00413586	0.755311	93	93	1228	1217
PSMB8	ENSG00000204264	0.00418803	0.755311	208	208	2339	2116
GCA	ENSG00000115271	0.00437231	0.755311	124	124	1457	1448
DNAI1	ENSG00000122735	0.00439555	0.755311	202	202	1159	1147
CHADL	ENSG00000100399	0.00439739	0.755311	270	270	1298	1275
LTBP1	ENSG00000049323	0.00440247	0.755311	463	463	4716	4494
PPM1L	ENSG00000163590	0.00447309	0.755311	60	60	676	674
ACSL5	ENSG00000197142	0.00454304	0.755311	188	188	990	990
FAM219A	ENSG00000164970	0.00460456	0.755311	48	48	259	258
SLA2	ENSG00000101082	0.00468067	0.755311	118	118	682	678
RAB14	ENSG00000119396	0.00468941	0.755311	62	62	265	265
SLC4A11	ENSG00000088836	0.00469515	0.755311	303	303	2800	2775
PYY	ENSG00000131096	0.00471868	0.755311	151	151	1160	1148
CAMK1	ENSG00000134072	0.00480983	0.755311	222	222	2255	2210
MYO1C	ENSG00000197879	0.00482794	0.755311	419	419	6879	6208
KCNE4	ENSG00000152049	0.00492596	0.755311	49	49	748	748
ZFP42	ENSG00000179059	0.00494027	0.755311	79	79	1687	1528
NPFF	ENSG00000139574	0.00498353	0.755311	141	141	820	818
ATF7-NPFF	ENSG00000267281	0.00498354	0.755311	217	217	991	989
ZNF695	ENSG00000197472	0.00501561	0.755311	118	118	2131	2104
ATF7	ENSG00000170653	0.00503784	0.755311	211	211	975	973
TARBP2	ENSG00000139546	0.00504256	0.755311	146	146	846	843
LSMEM2	ENSG00000179564	0.00514412	0.755311	267	267	4548	4439
DUSP29	ENSG00000188716	0.00517849	0.755311	60	60	1238	1231
CALCOCO2	ENSG00000136436	0.00520794	0.755311	92	92	1133	1130
DIPK1B	ENSG00000165716	0.0052243	0.755311	185	185	971	964
KLHL33	ENSG00000185271	0.0052343	0.755311	248	248	2936	2890
GATAD2B	ENSG00000143614	0.00527268	0.755311	85	85	1394	1384
MICALL2	ENSG00000164877	0.00529771	0.755311	391	391	5233	5060
CFAP92	ENSG00000114656	0.0053566	0.755311	480	480	6340	6096
LAMP5	ENSG00000125869	0.0054081	0.755311	81	81	351	350
PRELID3B	ENSG00000101166	0.00545694	0.755311	61	61	826	821
PAM	ENSG00000145730	0.00550335	0.755311	237	237	2855	2819
GRK2	ENSG00000173020	0.00553168	0.755311	147	147	393	393
KAT6B	ENSG00000156650	0.00558731	0.755311	403	403	5300	5121
TCTA	ENSG00000145022	0.00558827	0.755311	121	121	1825	1804
B3GNT5	ENSG00000176597	0.00559894	0.755311	138	138	2048	1900
KLHL1	ENSG00000150361	0.00561984	0.755311	180	180	2097	2078
FAM83C	ENSG00000125998	0.00564657	0.755311	260	260	3060	2904
NICN1	ENSG00000145029	0.00569627	0.755311	191	191	2052	2030
CPXM2	ENSG00000121898	0.00580204	0.755311	241	241	3420	3352
TRIM55	ENSG00000147573	0.00582939	0.755311	186	186	1875	1854
CRTC1	ENSG00000105662	0.00591318	0.755311	204	204	662	660
EPB41L4B	ENSG00000095203	0.00594092	0.755311	237	237	1926	1893
TMIE	ENSG00000181585	0.00599075	0.755311	118	118	1423	1409
TGFB2	ENSG00000092969	0.00603333	0.755311	64	64	1798	1785
CEP19	ENSG00000174007	0.00604373	0.755311	55	55	177	175
RANBP9	ENSG00000010017	0.00607978	0.755311	203	203	2162	2137
PTPN11	ENSG00000179295	0.00610912	0.755311	85	85	435	435
CHRM4	ENSG00000180720	0.00614393	0.755311	194	194	2455	2434
C19orf54	ENSG00000188493	0.00614903	0.755311	191	191	2264	2237
LAPTM4B	ENSG00000104341	0.00615212	0.755311	112	112	679	651
MCF2L2	ENSG00000053524	0.00617951	0.755311	339	339	3773	3535
LRP12	ENSG00000147650	0.0062124	0.755311	146	146	1994	1978
COMMD6	ENSG00000188243	0.00622147	0.755311	48	48	227	227
PLAC1	ENSG00000170965	0.00624543		8	8	69	68
LY75	ENSG00000054219	0.00630313	0.755311	409	409	9426	6888
TRIM26	ENSG00000234127	0.00635432	0.755311	101	101	443	442
FGD1	ENSG00000102302	0.00643139		44	44	1117	741
CROCC	ENSG00000058453	0.00643142	0.755311	777	777	13521	12225
ZNF587B	ENSG00000269343	0.00643839	0.755311	183	183	1237	1216
DHRS3	ENSG00000162496	0.00649625	0.755311	79	79	916	914
MRPS12	ENSG00000128626	0.00650944	0.755311	106	106	2757	2138
VRK1	ENSG00000100749	0.00652468	0.755311	121	121	585	569
TMEM126B	ENSG00000171204	0.00654453	0.755311	67	67	472	472
RACGAP1	ENSG00000161800	0.00669769	0.767142	202	202	1976	1952
LCN9	ENSG00000148386	0.00682842	0.767142	59	59	774	772
AMT	ENSG00000145020	0.00689058	0.767142	210	210	2292	2259
A3GALT2	ENSG00000184389	0.00709814	0.767142	113	113	4851	4080
TMEM191B	ENSG00000278558	0.00710761	0.767142	70	70	938	925
SRD5A2	ENSG00000277893	0.00716843	0.767142	63	63	283	283
AQP6	ENSG00000086159	0.00718395	0.767142	153	153	2111	2095
ERICH3	ENSG00000178965	0.00725176	0.767142	361	361	6285	5984
RNFT2	ENSG00000135119	0.00725906	0.767142	122	122	571	569
LCN1	ENSG00000160349	0.00727707	0.767142	35	35	1481	1477
FXYD3	ENSG00000089356	0.0073123	0.767142	208	208	2243	2222
ULK2	ENSG00000083290	0.007316	0.767142	219	219	2045	2026
CEACAM4	ENSG00000105352	0.00738207	0.767142	86	86	800	797
CYB561	ENSG00000008283	0.00747449	0.767142	112	112	1413	1404
CREB5	ENSG00000146592	0.00766123	0.767142	121	121	556	556
SUGCT	ENSG00000175600	0.0078509	0.767142	197	197	2784	2714
PDIA4	ENSG00000155660	0.0079033	0.767142	174	174	2904	2736
ZC3H12B	ENSG00000102053	0.00790923		29	29	350	241
JPT2	ENSG00000206053	0.00795611	0.767142	103	103	681	677
ZDHHC16	ENSG00000171307	0.007958	0.767142	210	210	2152	2130
LGI4	ENSG00000153902	0.00802263	0.767142	293	293	2596	2571
ACTR5	ENSG00000101442	0.0080658	0.767142	161	161	953	934
DHRS1	ENSG00000157379	0.00808511	0.767142	226	226	2194	2171
ARHGEF11	ENSG00000132694	0.00809584	0.767142	363	363	3244	3203
HSD17B7	ENSG00000132196	0.00812214	0.767142	81	81	781	779
FBXO33	ENSG00000165355	0.00812305	0.767142	146	146	903	896
ARMC10	ENSG00000170632	0.00817967	0.767142	119	119	2280	2257
ADGRF3	ENSG00000173567	0.00818315	0.767142	299	299	7486	7227
SIGMAR1	ENSG00000147955	0.00818834	0.767142	75	75	494	492
LIPG	ENSG00000101670	0.00823554	0.767142	155	155	877	876
C4BPA	ENSG00000123838	0.00827646	0.767142	127	127	1198	1116
USP41	ENSG00000161133	0.00829049	0.767142	70	70	807	803
PASK	ENSG00000115687	0.008293	0.767142	420	420	5187	4999
TSPYL1	ENSG00000189241	0.00831879	0.767142	95	95	2027	1995
NAXD	ENSG00000213995	0.00837255	0.767142	191	191	2113	2092
NFKBIZ	ENSG00000144802	0.00839586	0.767142	135	135	2307	2281
EXOC8	ENSG00000116903	0.0083966	0.767142	139	139	1419	1413
DNAJC3	ENSG00000102580	0.0084175	0.767142	89	89	428	427
HTR3A	ENSG00000166736	0.00842395	0.767142	174	174	1226	1205
FANCI	ENSG00000140525	0.00842825	0.767142	485	485	3063	2941
ADGRB3	ENSG00000135298	0.00844134	0.767142	290	290	1288	1259
IQCE	ENSG00000106012	0.00850904	0.769577	274	274	6210	6015
PRPF40B	ENSG00000110844	0.00858213	0.770557	603	603	5265	4663
EFCAB10	ENSG00000185055	0.00863437	0.770557	56	56	1333	1329
PLXNA3	ENSG00000130827	0.00873405		210	210	4846	3394
MIEF1	ENSG00000100335	0.00874695	0.770557	269	269	5269	5142
SIPA1L1	ENSG00000197555	0.00874729	0.770557	388	388	2057	2028
CEACAM3	ENSG00000170956	0.00875269	0.770557	69	69	394	393
CNMD	ENSG00000136110	0.00877249	0.770557	91	91	1054	1050
MORF4L2	ENSG00000123562	0.00880909		2	2	45	27
SRCAP	ENSG00000080603	0.00885624	0.771313	760	760	7442	7051
NANOS3	ENSG00000187556	0.00894268	0.774181	83	83	3491	3343
LAS1L	ENSG00000001497	0.0090014		64	64	542	427
MAPK10	ENSG00000109339	0.00901663	0.774181	193	193	989	981
ALKBH2	ENSG00000189046	0.00905733	0.774181	136	136	2179	2159
USP6	ENSG00000129204	0.00912022	0.774181	352	352	3772	3679
KIAA1614	ENSG00000135835	0.0091437	0.774181	368	368	3990	3867
PAQR7	ENSG00000182749	0.00917725	0.774181	102	102	1859	1844
LPO	ENSG00000167419	0.00937597	0.778926	322	322	5882	5704
ZNF83	ENSG00000167766	0.00938055	0.778926	123	123	3301	3248
ZNF608	ENSG00000168916	0.00946219	0.778926	307	307	2397	2351
IL21	ENSG00000138684	0.00946846	0.778926	23	23	48	48
SELENOI	ENSG00000138018	0.0094823	0.778926	352	352	7754	7433
ZNF571	ENSG00000180479	0.00957011	0.778926	161	161	2217	2178
STX2	ENSG00000111450	0.0096037	0.778926	80	80	398	392
SLC7A5	ENSG00000103257	0.00961745	0.778926	133	133	1055	1043
TP53BP2	ENSG00000143514	0.00967524	0.778926	220	220	1402	1375
CRPPA	ENSG00000214960	0.00968875	0.778926	163	163	1611	1595
LY75-CD302	ENSG00000248672	0.00970483	0.778926	489	489	9649	7085
TMEM248	ENSG00000106609	0.0097449	0.778926	58	58	202	202
BCAS4	ENSG00000124243	0.00978249	0.778926	82	82	744	723
FOXO4	ENSG00000184481	0.00985137		43	43	178	174
ANKS4B	ENSG00000175311	0.00987931	0.778926	91	91	1641	1628
TXK	ENSG00000074966	0.00989226	0.778926	148	148	1684	1670
RSRC2	ENSG00000111011	0.00989599	0.778926	115	115	588	586
TRO	ENSG00000067445	0.00991423		93	93	2124	1305
PRKCH	ENSG00000027075	0.00997948	0.782225	221	221	1528	1511
CUL7	ENSG00000044090	0.0101328	0.785818	577	577	5656	5400
C1QB	ENSG00000173369	0.0101387	0.785818	60	60	381	381
NPIPB4	ENSG00000185864	0.0101849	0.785818	214	214	3662	3508
FAM89B	ENSG00000176973	0.0102365	0.785818	119	119	555	555
FAM153A	ENSG00000170074	0.0102962	0.785818	90	90	1847	1820
C6orf58	ENSG00000184530	0.0103225	0.785818	192	192	1508	1414
AVP	ENSG00000101200	0.0103656	0.785818	51	51	372	371
SLC39A8	ENSG00000138821	0.0103841	0.785818	102	102	629	628
PPP1R16A	ENSG00000160972	0.0104013	0.785818	575	575	5391	4985
NTS	ENSG00000133636	0.010597	0.797401	45	45	519	519
S100A2	ENSG00000196754	0.0107134	0.799763	38	38	204	200
ZNF496	ENSG00000162714	0.010774	0.800815	144	144	1925	1874
SKIDA1	ENSG00000180592	0.0108126	0.800815	265	265	4514	4353
ATP11C	ENSG00000101974	0.0109261		62	62	2105	1348
OR10X1	ENSG00000279111	0.0109583	0.802441	91	91	2966	2253
GYG2	ENSG00000056998	0.0109878		57	57	598	493
IL36G	ENSG00000136688	0.0109905	0.802441	45	45	216	215
RIOK3	ENSG00000101782	0.0110916	0.802441	132	132	2123	2105
SPARC	ENSG00000113140	0.0111193	0.802441	81	81	1628	1616
FIS1	ENSG00000214253	0.0111236	0.802441	105	105	2111	2094
ANGPT1	ENSG00000154188	0.0111367	0.802441	79	79	319	318
KRTAP4-5	ENSG00000198271	0.0112028	0.802441	51	51	2188	2128
TOX2	ENSG00000124191	0.0112122	0.802441	172	172	4629	4547
BCAN	ENSG00000132692	0.0113526	0.802441	229	229	1817	1779
ATP5F1E	ENSG00000124172	0.0113713	0.802441	187	187	2174	2143
HMX2	ENSG00000188816	0.011424	0.802441	94	94	661	656
TRIM38	ENSG00000112343	0.0114975	0.802441	118	118	3698	2875
SEMA3B	ENSG00000012171	0.0115303	0.802441	179	179	1706	1681
LTF	ENSG00000012223	0.0115704	0.802441	214	214	2626	2593
OGFRL1	ENSG00000119900	0.0115799	0.802441	114	114	376	374
TEX44	ENSG00000177673	0.0116083	0.802441	116	116	2600	1789
FIBCD1	ENSG00000130720	0.0116216	0.802441	194	194	2485	2434
ARHGEF33	ENSG00000214694	0.0116362	0.802441	228	228	3482	3410
UCK2	ENSG00000143179	0.011645	0.802441	36	36	57	57
LPAR4	ENSG00000147145	0.011657		15	15	1259	682
ZRANB1	ENSG00000019995	0.0116973	0.803103	119	119	618	614
GPR151	ENSG00000173250	0.0117838	0.806097	136	136	2045	2016
FAM71D	ENSG00000172717	0.011929	0.811868	87	87	620	617
ZNF573	ENSG00000189144	0.0119545	0.811868	160	160	1192	1180
NBPF20	ENSG00000162825	0.0120811	0.817518	14	14	130	130
TRIM24	ENSG00000122779	0.0121543	0.819524	156	156	2286	2269
XAGE5	ENSG00000171405	0.012187		9	9	30	29
LRRN4CL	ENSG00000177363	0.0122274	0.821506	163	163	1183	1177
CLEC18B	ENSG00000140839	0.0122733	0.821656	83	83	1481	1450
F11R	ENSG00000158769	0.012356	0.824011	70	70	440	438
TNFRSF10D	ENSG00000173530	0.0123961	0.824011	103	103	1820	1786
SOX5	ENSG00000134532	0.0124907	0.827378	115	115	324	324
P2RX1	ENSG00000108405	0.0126069	0.831976	106	106	377	376
CATSPER1	ENSG00000175294	0.0126486	0.831976	246	246	2150	2032
FAM111A	ENSG00000166801	0.0127393	0.834706	143	143	2084	2014
GPAT4	ENSG00000158669	0.0128221	0.834706	68	68	114	114
TRIM74	ENSG00000155428	0.0128232	0.834706	37	37	231	229
CCDC160	ENSG00000203952	0.0130046		22	22	124	124
IGFL1	ENSG00000188293	0.0131092	0.844841	31	31	1199	1190
DGAT2	ENSG00000062282	0.0131321	0.844841	105	105	1540	1524
CITED2	ENSG00000164442	0.0131524	0.844841	101	101	1840	1831
MTSS2	ENSG00000132613	0.0131585	0.844841	345	345	1994	1973
CBFA2T2	ENSG00000078699	0.0133066	0.848614	132	132	1065	1048
SFTPB	ENSG00000168878	0.0133556	0.848614	111	111	1005	902
RTBDN	ENSG00000132026	0.0133608	0.848614	86	86	2143	2130
GALNT12	ENSG00000119514	0.013523	0.848614	168	168	1309	1302
FEZ1	ENSG00000149557	0.0135292	0.848614	151	151	928	917
GPR107	ENSG00000148358	0.0135849	0.848614	123	123	854	845
DSE	ENSG00000111817	0.0137261	0.848614	365	365	4820	4578
KRT35	ENSG00000197079	0.0137746	0.848614	147	147	1132	1125
PIN4	ENSG00000102309	0.0138035		80	80	1762	1363
ZNRD2	ENSG00000173465	0.0139465	0.848614	108	108	517	517
HSPB1	ENSG00000106211	0.0139868	0.848614	102	102	1900	1881
NUMA1	ENSG00000137497	0.0139981	0.848614	637	637	7471	6799
ITPKC	ENSG00000086544	0.0140088	0.848614	355	355	3593	3515
CTSC	ENSG00000109861	0.0140312	0.848614	154	154	621	616
MITF	ENSG00000187098	0.0140669	0.848614	128	128	1084	1080
RPUSD2	ENSG00000166133	0.0141041	0.848614	145	145	1130	1128
BTD	ENSG00000169814	0.0141578	0.848614	360	360	2491	2384
CFHR2	ENSG00000080910	0.0141843	0.848614	70	70	2026	2000
ATL2	ENSG00000119787	0.0142747	0.848614	156	156	1517	1503
CCDC171	ENSG00000164989	0.014583	0.848614	430	430	3520	3398
PAGE2	ENSG00000234068	0.0146183		6	6	1357	813
PCDHB8	ENSG00000120322	0.0146864	0.848614	646	646	10456	8726
STC1	ENSG00000159167	0.0147089	0.848614	50	50	237	236
AHI1	ENSG00000135541	0.0148724	0.848614	324	324	4882	4042
ZNF655	ENSG00000197343	0.0149868	0.848614	185	185	4063	3982
AGRN	ENSG00000188157	0.0150478	0.848614	813	813	14706	11684
MPO	ENSG00000005381	0.0151584	0.848614	300	300	4164	4052
DSCC1	ENSG00000136982	0.0151664	0.848614	90	90	1129	1118
MRRF	ENSG00000148187	0.0151975	0.848614	76	76	348	346
CYB5R2	ENSG00000166394	0.0152453	0.848614	128	128	474	466
USP17L2	ENSG00000223443	0.0152959	0.848614	204	204	2270	2210
USP17L7	ENSG00000226430	0.0152959	0.848614	204	204	2270	2210
IFITM1	ENSG00000185885	0.0153249	0.848614	163	163	911	883
BSN	ENSG00000164061	0.01534	0.848614	1038	1038	9550	8919
PLCE1	ENSG00000138193	0.0154751	0.848614	526	526	5226	4785
KCNJ13	ENSG00000115474	0.0154996	0.848614	71	71	171	169
HLA-DMB	ENSG00000242574	0.0155178	0.848614	45	45	319	319
KLF10	ENSG00000155090	0.0155699	0.848614	101	101	1159	1152
NAP1L4	ENSG00000205531	0.0156789	0.848614	90	90	446	446
TAB1	ENSG00000100324	0.0157647	0.848614	150	150	823	814
ABCA2	ENSG00000107331	0.0157701	0.848614	751	751	6962	6620
SPINK5	ENSG00000133710	0.0158908	0.848614	261	261	4563	4469
PODN	ENSG00000174348	0.0159732	0.848614	273	273	3507	3453
ZGPAT	ENSG00000197114	0.0160161	0.848614	300	300	1770	1751
ARHGEF12	ENSG00000196914	0.0161089	0.848614	254	254	2081	2034
CACNG3	ENSG00000006116	0.0161147	0.848614	37	37	81	81
LRRC73	ENSG00000204052	0.0161265	0.848614	230	230	2822	2783
RPUSD3	ENSG00000156990	0.0161388	0.848614	202	202	2625	2292
RBFOX2	ENSG00000100320	0.0161881	0.848614	124	124	414	407
RAD23A	ENSG00000179262	0.0161889	0.848614	202	202	2461	2426
FAM72B	ENSG00000188610	0.0163005	0.848614	5	5	61	61
TNFRSF19	ENSG00000127863	0.0163038	0.848614	113	113	1155	1148
GRHPR	ENSG00000137106	0.0163197	0.848614	207	207	1410	1396
DUSP28	ENSG00000188542	0.0163305	0.848614	152	152	598	593
SLC30A10	ENSG00000196660	0.0163933	0.848614	89	89	478	475
EPS8L2	ENSG00000177106	0.0164066	0.848614	398	398	5290	5090
XCL1	ENSG00000143184	0.0164183	0.848614	33	33	197	197
DTHD1	ENSG00000197057	0.0164665	0.848614	191	191	2721	2594
PSMD4	ENSG00000159352	0.016493	0.848614	51	51	101	101
SPSB4	ENSG00000175093	0.0165307	0.848614	81	81	259	258
PAXBP1	ENSG00000159086	0.0165413	0.848614	168	168	974	964
ACTR6	ENSG00000075089	0.0166196	0.848614	64	64	352	350
CEP128	ENSG00000100629	0.0166437	0.848614	301	301	4470	4357
MTRF1	ENSG00000120662	0.0167554	0.848614	104	104	2102	2085
GNL1	ENSG00000204590	0.0168768	0.848614	124	124	2017	1985
MS4A2	ENSG00000149534	0.0168838	0.848614	50	50	674	664
MDK	ENSG00000110492	0.0168876	0.848614	231	231	2593	2559
NPIPA1	ENSG00000183426	0.0169871	0.848614	44	44	1551	1432
STOML2	ENSG00000165283	0.017135	0.848614	238	238	2349	2306
RPS4Y2	ENSG00000280969	0.01719		25	25	156	144
TREML2	ENSG00000112195	0.0171936	0.848614	82	82	1588	1573
CT47A1	ENSG00000236371	0.0172188		2	2	28	28
CT47A2	ENSG00000242362	0.0172188		2	2	28	28
PEX3	ENSG00000034693	0.0172497	0.848614	78	78	391	390
TRIM40	ENSG00000204614	0.0172681	0.848614	76	76	4768	3527
GLRX2	ENSG00000023572	0.0173727	0.848614	60	60	318	312
HTRA4	ENSG00000169495	0.0174591	0.848614	147	147	1556	1518
DDX3Y	ENSG00000067048	0.0175797		18	18	169	143
CLASP1	ENSG00000074054	0.0175878	0.848614	279	279	2693	2618
ABLIM2	ENSG00000163995	0.0176087	0.848614	205	205	1587	1575
SLC20A2	ENSG00000168575	0.0176538	0.848614	128	128	580	576
USP30	ENSG00000135093	0.0176572	0.848614	175	175	2416	2397
TFPT	ENSG00000105619	0.0176812	0.848614	129	129	1397	1393
ZNF839	ENSG00000022976	0.0177164	0.848614	239	239	1874	1860
ATP10A	ENSG00000206190	0.0177533	0.848614	400	400	5756	5532
ZNF638	ENSG00000075292	0.0178012	0.848614	462	462	4438	3815
SOGA3	ENSG00000214338	0.01781	0.848614	187	187	1401	1327
BSPH1	ENSG00000188334	0.0178227	0.848614	41	41	112	111
DHCR24	ENSG00000116133	0.0179004	0.848614	140	140	1985	1368
PALM2AKAP2	ENSG00000157654	0.0180511	0.848614	347	347	4056	3883
IFITM2	ENSG00000185201	0.0180548	0.848614	139	139	811	783
MORN2	ENSG00000188010	0.0180761	0.848614	90	90	2331	2295
TMEM14C	ENSG00000111843	0.0181396	0.848614	31	31	319	319
TIMM23	ENSG00000265354	0.0183063	0.848614	45	45	326	325
MED20	ENSG00000124641	0.0183268	0.848614	76	76	1555	1544
MRS2	ENSG00000124532	0.0183892	0.848614	115	115	1771	1759
GRM3	ENSG00000198822	0.0183941	0.848614	165	165	499	496
PADI3	ENSG00000142619	0.0184388	0.848614	189	189	6153	5941
OGG1	ENSG00000114026	0.0184655	0.848614	432	432	4182	4079
AKR1D1	ENSG00000122787	0.0184723	0.848614	99	99	401	400
RNF112	ENSG00000128482	0.0184895	0.848614	149	149	680	679
LTO1	ENSG00000149716	0.0184927	0.848614	71	71	301	301
CRELD2	ENSG00000184164	0.0185077	0.848614	144	144	3047	2127
CPT1A	ENSG00000110090	0.0185168	0.848614	211	211	2569	2539
WNT10A	ENSG00000135925	0.0185434	0.848614	171	171	1655	1633
NEMP1	ENSG00000166881	0.0185443	0.848614	139	139	1095	1085
ACTN3	ENSG00000248746	0.0185576	0.848614	532	532	7312	6589
LGR4	ENSG00000205213	0.0185786	0.848614	211	211	2725	2698
TBL3	ENSG00000183751	0.0185849	0.848614	625	625	8953	6980
RFX5	ENSG00000143390	0.0185864	0.848614	140	140	690	684
SORBS1	ENSG00000095637	0.0185997	0.848614	482	482	7693	7396
SBK1	ENSG00000188322	0.0186101	0.848614	120	120	1735	1702
TLX3	ENSG00000164438	0.0186121	0.848614	60	60	574	568
FARSB	ENSG00000116120	0.0186152	0.848614	119	119	560	556
PHF24	ENSG00000122733	0.0186983	0.848614	118	118	1141	1126
ARMT1	ENSG00000146476	0.0187263	0.848614	111	111	789	787
PPP6R2	ENSG00000100239	0.0187264	0.848614	348	348	4597	3762
SEC11A	ENSG00000140612	0.0187522	0.848614	51	51	159	159
P2RY8	ENSG00000182162	0.0188255		31	31	296	295
GDPD4	ENSG00000178795	0.018847	0.848614	172	172	2269	2245
MOGAT2	ENSG00000166391	0.0188753	0.848614	111	111	729	723
ST6GALNAC6	ENSG00000160408	0.0189189	0.848614	151	151	715	715
R3HDM4	ENSG00000198858	0.0189312	0.848614	127	127	770	769
ADRM1	ENSG00000130706	0.0189313	0.848614	443	443	5476	5199
TMEM241	ENSG00000134490	0.0189448	0.848614	170	170	1125	1119
PPM1M	ENSG00000164088	0.0190134	0.848614	143	143	3280	3234
HOMER2	ENSG00000103942	0.0190219	0.848614	176	176	2718	2693
ECSIT	ENSG00000130159	0.0190559	0.848614	184	184	1000	959
HDAC11	ENSG00000163517	0.0190816	0.848614	113	113	438	436
LDHC	ENSG00000166796	0.0192777	0.849743	67	67	531	531
POLR3D	ENSG00000168495	0.0194013	0.849743	108	108	747	741
METTL14	ENSG00000145388	0.0194316	0.849743	52	52	184	184
POU6F1	ENSG00000184271	0.019526	0.849743	54	54	316	316
CD8B	ENSG00000172116	0.0195903	0.849743	83	83	2617	2581
TCERG1	ENSG00000113649	0.0195997	0.849743	339	339	3528	3456
VIL1	ENSG00000127831	0.0196614	0.849743	250	250	3440	3310
GMPS	ENSG00000163655	0.0197306	0.849743	95	95	285	283
ZNF583	ENSG00000198440	0.0197371	0.849743	89	89	340	337
FERMT2	ENSG00000073712	0.0197735	0.849743	116	116	1298	1269
FCGRT	ENSG00000104870	0.0197865	0.849743	118	118	1695	1684
ATP2C1	ENSG00000017260	0.019814	0.849743	213	213	1784	1761
HSD11B2	ENSG00000176387	0.0199541	0.849743	140	140	829	827
THEMIS	ENSG00000172673	0.0199543	0.849743	148	148	1016	958
HAAO	ENSG00000162882	0.0199906	0.849743	233	233	4804	4662
SLC6A15	ENSG00000072041	0.0200378	0.849743	171	171	1331	1325
DENR	ENSG00000139726	0.0201388	0.849743	22	22	342	340
SEMA7A	ENSG00000138623	0.0201782	0.849743	167	167	1517	1502
ALDH1B1	ENSG00000137124	0.0201865	0.849743	155	155	2102	2092
EPHA1	ENSG00000146904	0.0202861	0.849743	403	403	2892	2846
SNU13	ENSG00000100138	0.0203006	0.849743	69	69	1469	1465
TRIM10	ENSG00000204613	0.0203515	0.849743	207	207	6884	4269
TUBA1B	ENSG00000123416	0.0203654	0.849743	24	24	45	44
PPFIA2	ENSG00000139220	0.0203874	0.849743	225	225	1966	1946
PLB1	ENSG00000163803	0.0203937	0.849743	459	459	5442	5278
PFKFB1	ENSG00000158571	0.0204397		120	120	3549	2167
LYNX1-SLURP2	ENSG00000284505	0.0204406	0.849743	81	81	730	729
NOXO1	ENSG00000196408	0.0204708	0.849743	524	524	8200	6288
CHMP1A	ENSG00000131165	0.0204799	0.849743	404	404	2381	2317
PSTPIP2	ENSG00000152229	0.020482	0.849743	58	58	520	519
CASP8	ENSG00000064012	0.0205263	0.849743	177	177	815	763
NRIP3	ENSG00000175352	0.0205465	0.849743	73	73	1084	1056
HMMR	ENSG00000072571	0.0205525	0.849743	199	199	2805	2753
PTGIR	ENSG00000160013	0.0207252	0.850743	126	126	2116	2099
MED21	ENSG00000152944	0.0207477	0.850743	57	57	214	212
TMEM138	ENSG00000149483	0.0207538	0.850743	50	50	178	178
CCDC85C	ENSG00000205476	0.0207575	0.850743	169	169	736	729
SAMD14	ENSG00000167100	0.0208279	0.85177	204	204	1623	1574
MEI1	ENSG00000167077	0.0210538	0.855678	277	277	3498	2319
OTOG	ENSG00000188162	0.0210585	0.855678	928	928	12659	11503
STYK1	ENSG00000060140	0.0210599	0.855678	105	105	748	715
TRPC4AP	ENSG00000100991	0.0211116	0.85593	515	515	3735	3578
NAV1	ENSG00000134369	0.0212083	0.858	392	392	2596	2546
GNAT1	ENSG00000114349	0.0213476	0.860208	128	128	653	652
MKNK1	ENSG00000079277	0.0213543	0.860208	185	185	3087	3048
SRY	ENSG00000184895	0.0214304		4	4	13	13
ST7	ENSG00000004866	0.0215071	0.864512	93	93	1481	1473
C1orf162	ENSG00000143110	0.0217047	0.867075	34	34	253	252
ALG12	ENSG00000182858	0.0217213	0.867075	261	261	5241	4232
CCDC187	ENSG00000260220	0.0218102	0.867075	287	287	2185	2144
CLEC1A	ENSG00000150048	0.0218494	0.867075	88	88	462	457
KIFC2	ENSG00000167702	0.0218512	0.867075	551	551	6543	5281
RPL8	ENSG00000161016	0.0218625	0.867075	57	57	263	263
SFXN2	ENSG00000156398	0.0219353	0.867075	96	96	998	973
RPGR	ENSG00000156313	0.0220408		70	70	1784	1101
PCMTD1	ENSG00000168300	0.0221306	0.867075	72	72	221	219
ZNF605	ENSG00000196458	0.0221876	0.867075	139	139	640	636
APLF	ENSG00000169621	0.0222033	0.867075	270	270	2362	2291
GADD45GIP1	ENSG00000179271	0.0222757	0.867075	144	144	2107	2091
DEPDC4	ENSG00000166153	0.0222906	0.867075	174	174	868	849
TMEM250	ENSG00000238227	0.0223223	0.867075	46	46	1403	1397
CENPE	ENSG00000138778	0.0223585	0.867075	480	480	4664	4279
ABCD4	ENSG00000119688	0.0223666	0.867075	208	208	2363	2337
ZNF133	ENSG00000125846	0.0224528	0.867075	143	143	1947	1919
ZDHHC5	ENSG00000156599	0.0224655	0.867075	189	189	1752	1739
MOB3C	ENSG00000142961	0.022476	0.867075	62	62	781	780
ITGA3	ENSG00000005884	0.0224797	0.867075	247	247	2339	2315
CNGA2	ENSG00000183862	0.0225037		62	62	1477	914
FAM25G	ENSG00000189090	0.022513	0.867075	24	24	115	115
GIMAP6	ENSG00000133561	0.0225388	0.867075	99	99	2231	2214
SH2D4B	ENSG00000178217	0.0225998	0.867647	147	147	597	587
CDC20B	ENSG00000164287	0.0227077	0.870016	196	196	1762	1710
SCFD2	ENSG00000184178	0.0228258	0.872761	144	144	2777	2672
GNL3L	ENSG00000130119	0.0228895		46	46	2055	1359
SELL	ENSG00000188404	0.0229403	0.874726	84	84	754	745
ABTB1	ENSG00000114626	0.0229831	0.874726	204	204	3344	3304
SPIRE1	ENSG00000134278	0.0230592	0.874726	176	176	913	904
IFNA1	ENSG00000197919	0.0230631	0.874726	48	48	466	461
SH3GL2	ENSG00000107295	0.0232165	0.877314	74	74	752	748
PRSS50	ENSG00000283706	0.0232953	0.877314	109	109	1244	1205
DYNC2H1	ENSG00000187240	0.0232993	0.877314	915	915	9145	8644
F2RL3	ENSG00000127533	0.0233179	0.877314	202	202	2193	2168
PSMD2	ENSG00000175166	0.0234203	0.87747	160	160	1131	1126
HMGN4	ENSG00000182952	0.0235125	0.87747	15	15	98	97
H4C11	ENSG00000197238	0.0236102	0.87747	31	31	61	61
ACOXL	ENSG00000153093	0.0236183	0.87747	183	183	2215	2189
IPO7	ENSG00000205339	0.0236659	0.87747	141	141	285	283
PSEN1	ENSG00000080815	0.0236779	0.87747	77	77	363	324
RAB11FIP2	ENSG00000107560	0.0237029	0.87747	121	121	1676	1664
CCNL2	ENSG00000221978	0.0237333	0.87747	200	200	1709	1663
TAF1D	ENSG00000166012	0.0237743	0.87747	346	346	1904	1834
DGKZ	ENSG00000149091	0.0238716	0.87747	456	456	6570	6006
REM2	ENSG00000139890	0.0239195	0.87747	94	94	510	506
OGA	ENSG00000198408	0.0239241	0.87747	175	175	2477	2450
RAB40AL	ENSG00000102128	0.0239324		27	27	3281	919
VPS33B	ENSG00000184056	0.023962	0.87747	167	167	1338	1263
HDAC5	ENSG00000108840	0.0240254	0.87747	298	298	1951	1919
HEPHL1	ENSG00000181333	0.0240422	0.87747	300	300	3857	3796
GJD2	ENSG00000159248	0.0240684	0.87747	47	47	177	177
TRIM33	ENSG00000197323	0.0242263	0.881517	177	177	576	574
NDUFA3	ENSG00000170906	0.0242838	0.881906	107	107	1185	1181
OR5B2	ENSG00000172365	0.0243598	0.882013	80	80	659	655
EPG5	ENSG00000152223	0.024393	0.882013	562	562	3733	3626
EZR	ENSG00000092820	0.0245185	0.882013	215	215	1549	1538
HPGD	ENSG00000164120	0.0246562	0.882013	64	64	1593	1582
MTMR6	ENSG00000139505	0.0246759	0.882013	126	126	1084	1080
PLAAT1	ENSG00000127252	0.0246771	0.882013	128	128	776	772
OR8S1	ENSG00000284723	0.0247084	0.882013	72	72	970	966
PLPPR4	ENSG00000117600	0.0247904	0.882013	119	119	669	667
OR4K13	ENSG00000176253	0.0249398	0.882013	89	89	1156	1148
UBE2G2	ENSG00000184787	0.024949	0.882013	35	35	92	92
CPNE8	ENSG00000139117	0.0250095	0.882013	115	115	393	392
PTGDS	ENSG00000107317	0.0250333	0.882013	123	123	2074	2043
LCNL1	ENSG00000214402	0.0250333	0.882013	123	123	2074	2043
MTREX	ENSG00000039123	0.0251015	0.882013	212	212	2104	2090
BRME1	ENSG00000132016	0.0251648	0.882013	229	229	6516	6192
C9orf43	ENSG00000157653	0.0252521	0.882013	176	176	1886	1870
ASTE1	ENSG00000034533	0.0252529	0.882013	173	173	1432	1375
SLC27A2	ENSG00000140284	0.025282	0.882013	135	135	562	562
FAM160B2	ENSG00000158863	0.0253612	0.882013	346	346	1898	1840
NOL7	ENSG00000225921	0.0254123	0.882013	121	121	929	916
OR1E1	ENSG00000180016	0.0254295	0.882013	69	69	448	447
ACVR1B	ENSG00000135503	0.0254354	0.882013	85	85	233	233
BDP1	ENSG00000145734	0.0254531	0.882013	560	560	6603	6374
LNX1	ENSG00000072201	0.0254589	0.882013	226	226	2127	2102
C14orf28	ENSG00000179476	0.025702	0.883406	64	64	338	337
LMNB2	ENSG00000176619	0.0257821	0.883406	333	333	1776	1764
VPS39	ENSG00000166887	0.0258073	0.883406	214	214	1650	1632
CD300LG	ENSG00000161649	0.0258516	0.883406	87	87	552	549
SPRY2	ENSG00000136158	0.0258581	0.883406	74	74	650	642
SPATA2	ENSG00000158480	0.0259043	0.883406	140	140	1150	1127
GSPT2	ENSG00000189369	0.0259283		10	10	43	42
MMS19	ENSG00000155229	0.0259354	0.883406	291	291	3522	3471
ACADS	ENSG00000122971	0.0259486	0.883406	151	151	624	615
EIF4ENIF1	ENSG00000184708	0.0259652	0.883406	215	215	2101	2077
HOXA6	ENSG00000106006	0.0260263	0.883406	157	157	617	609
VIM	ENSG00000026025	0.0260499	0.883406	109	109	394	394
NEFL	ENSG00000277586	0.0260829	0.883406	107	107	734	722
ALPI	ENSG00000163295	0.0261133	0.883406	170	170	609	585
IGF1	ENSG00000017427	0.0262226	0.883406	34	34	408	408
ZNF239	ENSG00000196793	0.0264712	0.883406	104	104	753	751
RRAGB	ENSG00000083750	0.0264764		22	22	111	111
BCL2L2	ENSG00000129473	0.026508	0.883406	151	151	1395	1384
SFMBT2	ENSG00000198879	0.02652	0.883406	222	222	3218	3158
PMS1	ENSG00000064933	0.0265333	0.883406	249	249	2219	2117
SIGLEC1	ENSG00000088827	0.0266379	0.883406	510	510	5425	5193
LTBP3	ENSG00000168056	0.0266473	0.883406	440	440	4816	4599
ACAD9	ENSG00000177646	0.0266689	0.883406	287	287	3021	2981
TRIM7	ENSG00000146054	0.0267507	0.883406	146	146	1134	1123
STAT1	ENSG00000115415	0.0267836	0.883406	114	114	1135	1117
DOK4	ENSG00000125170	0.0269402	0.883406	127	127	756	753
MAP3K12	ENSG00000139625	0.027008	0.883406	229	229	1374	1356
RMI1	ENSG00000178966	0.027013	0.883406	147	147	1254	1228
FUT2	ENSG00000176920	0.0270432	0.883406	114	114	1392	1370
TUBB3	ENSG00000258947	0.0270463	0.883406	208	208	3403	3323
GALNT2	ENSG00000143641	0.0270644	0.883406	140	140	1318	1307
PEDS1	ENSG00000240849	0.0270704	0.883406	65	65	240	240
PEDS1-UBE2V1	ENSG00000124208	0.0271276	0.883406	96	96	308	308
CTTN	ENSG00000085733	0.027167	0.883406	198	198	2148	2084
YY1	ENSG00000100811	0.0272195	0.883406	66	66	671	669
C2CD4D	ENSG00000225556	0.0272504	0.883406	96	96	1355	1341
GEMIN4	ENSG00000179409	0.0276007	0.883406	352	352	5623	5451
FUS	ENSG00000089280	0.0276544	0.883406	112	112	651	643
TSHR	ENSG00000165409	0.0278092	0.883406	182	182	2264	2231
BCL2A1	ENSG00000140379	0.0278626	0.883406	41	41	289	288
SYTL2	ENSG00000137501	0.0278816	0.883406	557	557	9977	9484
CLOCK	ENSG00000134852	0.0279763	0.883406	150	150	416	413
KIF1A	ENSG00000130294	0.0280016	0.883406	396	396	4721	4553
KBTBD6	ENSG00000165572	0.0280416	0.883406	103	103	477	463
IKBIP	ENSG00000166130	0.0282373	0.883406	187	187	1839	1714
OPHN1	ENSG00000079482	0.0282757		34	34	782	488
CFHR5	ENSG00000134389	0.0283413	0.883406	182	182	4658	4134
DHX58	ENSG00000108771	0.0283461	0.883406	260	260	2092	2064
CLRN1	ENSG00000163646	0.0283519	0.883406	69	69	573	509
NRN1L	ENSG00000188038	0.0284116	0.883406	226	226	1952	1930
FAM120B	ENSG00000112584	0.0284238	0.883406	264	264	1388	1364
GSN	ENSG00000148180	0.0285536	0.883406	265	265	3408	3333
BLOC1S6	ENSG00000104164	0.0286883	0.883406	30	30	68	68
TNS3	ENSG00000136205	0.0287063	0.883406	364	364	5022	4810
MEOX2	ENSG00000106511	0.0287382	0.883406	82	82	2432	1388
PPDPFL	ENSG00000168333	0.0287819	0.883406	26	26	1074	1073
PDE1B	ENSG00000123360	0.0288551	0.883406	162	162	2128	2099
GUSB	ENSG00000169919	0.0288847	0.883406	156	156	815	811
MGAT5	ENSG00000152127	0.0289359	0.883406	140	140	492	492
BEND4	ENSG00000188848	0.0289497	0.883406	149	149	874	865
DPP8	ENSG00000074603	0.0290177	0.883406	184	184	694	677
TMED9	ENSG00000184840	0.0290633	0.883406	66	66	530	530
MB	ENSG00000198125	0.0291209	0.883406	34	34	141	141
RADX	ENSG00000147231	0.0291816		43	43	708	532
CCDC134	ENSG00000100147	0.0292037	0.883406	81	81	251	251
KRTAP29-1	ENSG00000212658	0.0294371	0.883406	89	89	656	653
SMC3	ENSG00000108055	0.0294567	0.883406	93	93	392	391
MYD88	ENSG00000172936	0.0294936	0.883406	91	91	402	380
CLDN15	ENSG00000106404	0.0294991	0.883406	112	112	2247	2226
OXER1	ENSG00000162881	0.0295124	0.883406	173	173	4451	4325
PAK2	ENSG00000180370	0.02961	0.883406	69	69	199	198
TGM5	ENSG00000104055	0.029699	0.883406	170	170	2334	1915
VIT	ENSG00000205221	0.0297091	0.883406	235	235	2382	2304
FCRLA	ENSG00000132185	0.0297375	0.883406	82	82	534	532
GASK1B	ENSG00000164125	0.0298241	0.883406	143	143	2770	2655
MED14	ENSG00000180182	0.0298668		62	62	492	369
SORL1	ENSG00000137642	0.0298692	0.883406	541	541	3594	3492
CLBA1	ENSG00000140104	0.029882	0.883406	170	170	2568	2541
MPC1	ENSG00000060762	0.0298964	0.883406	26	26	48	48
TSPYL5	ENSG00000180543	0.0298974	0.883406	92	92	3967	3900
WT1	ENSG00000184937	0.0300011	0.883406	99	99	580	578
SOCS4	ENSG00000180008	0.030009	0.883406	109	109	1172	1160
PRSS37	ENSG00000165076	0.0300319	0.883406	65	65	546	538
IL21R	ENSG00000103522	0.030054	0.883406	121	121	2157	2119
KCNJ4	ENSG00000168135	0.0300648	0.883406	74	74	187	187
C10orf120	ENSG00000183559	0.0300673	0.883406	87	87	580	578
AQP1	ENSG00000240583	0.0301111	0.883406	107	107	1520	1507
SLC24A2	ENSG00000155886	0.0301124	0.883406	171	171	1594	1582
HMGCL	ENSG00000117305	0.0302059	0.883406	120	120	520	520
BYSL	ENSG00000112578	0.0302397	0.883406	190	190	2431	2406
WNT16	ENSG00000002745	0.0302473	0.883406	83	83	766	761
RHBDF1	ENSG00000007384	0.030257	0.883406	373	373	3456	3397
IL22RA2	ENSG00000164485	0.0302765	0.883406	81	81	648	640
NEK10	ENSG00000163491	0.0302793	0.883406	244	244	5452	5303
DNAH5	ENSG00000039139	0.0303007	0.883406	1210	1210	10340	9572
CD276	ENSG00000103855	0.0303038	0.883406	181	181	2918	2846
ANKUB1	ENSG00000206199	0.0306592	0.883406	251	251	2993	2900
FAM3D	ENSG00000198643	0.0307069	0.883406	73	73	1532	1504
FSHR	ENSG00000170820	0.0307076	0.883406	179	179	1488	1474
HIGD2A	ENSG00000146066	0.0308164	0.883406	123	123	2560	2520
NOP16	ENSG00000048162	0.0308164	0.883406	123	123	2560	2520
PTPA	ENSG00000119383	0.0309279	0.883406	170	170	824	813
C1orf232	ENSG00000282872	0.0310335	0.883406	162	162	1310	1265
RERE	ENSG00000142599	0.0311342	0.883406	502	502	5021	4690
NELFCD	ENSG00000101158	0.0311777	0.883406	218	218	2386	2331
OR4F15	ENSG00000182854	0.0311891	0.883406	86	86	1959	1945
RASSF5	ENSG00000266094	0.0312152	0.883406	134	134	474	473
FAM110D	ENSG00000197245	0.0313494	0.883406	110	110	1050	1035
KCTD18	ENSG00000155729	0.0314324	0.883406	118	118	632	628
PID1	ENSG00000153823	0.0314873	0.883406	79	79	745	738
CLCF1	ENSG00000175505	0.0314925	0.883406	53	53	445	444
LAMA2	ENSG00000196569	0.0315376	0.883406	830	830	7919	7415
OR4L1	ENSG00000176246	0.0315389	0.883406	87	87	1577	1383
CTSZ	ENSG00000101160	0.0315415	0.883406	292	292	2656	2590
ZNF479	ENSG00000185177	0.0316694	0.883406	106	106	1488	1467
RAB2A	ENSG00000104388	0.0316787	0.883406	30	30	69	68
RIPPLY3	ENSG00000183145	0.0317156	0.883406	67	67	311	303
NPIPB5	ENSG00000243716	0.0317174	0.883406	125	125	2373	2213
MRPL58	ENSG00000167862	0.0317262	0.883406	50	50	460	456
FOXA1	ENSG00000129514	0.0317348	0.883406	111	111	549	545
RNF223	ENSG00000237330	0.0317663	0.883406	121	121	2537	2506
TAFA3	ENSG00000184599	0.0317875	0.883406	101	101	1734	1675
HSD17B3	ENSG00000130948	0.0318155	0.883406	91	91	2132	2119
PAXX	ENSG00000148362	0.0318668	0.883406	139	139	1069	1062
CLIC3	ENSG00000169583	0.0318668	0.883406	139	139	1069	1062
ACTR1B	ENSG00000115073	0.0318746	0.883406	109	109	1144	1124
AGBL4	ENSG00000186094	0.0318772	0.883406	221	221	2284	2254
ITSN1	ENSG00000205726	0.0318774	0.883406	360	360	1347	1338
KRTAP11-1	ENSG00000182591	0.0318999	0.883406	44	44	170	170
GIPC2	ENSG00000137960	0.0319359	0.883406	150	150	559	549
HYAL4	ENSG00000106302	0.0319798	0.883406	113	113	3693	3632
TP53TG3D	ENSG00000205456	0.032048	0.883406	42	42	1211	1206
RTKN2	ENSG00000182010	0.0322005	0.883406	170	170	2134	2104
ELF3	ENSG00000163435	0.032238	0.883406	116	116	596	582
XPO1	ENSG00000082898	0.0323286	0.883406	86	86	207	207
SNAI3	ENSG00000185669	0.032372	0.883406	77	77	1583	1557
ZNF540	ENSG00000171817	0.0324045	0.883406	295	295	3173	3071
HSPA6	ENSG00000173110	0.0324277	0.883406	184	184	2835	2774
FBXW11	ENSG00000072803	0.0324283	0.883406	83	83	225	225
RSPH3	ENSG00000130363	0.0324548	0.883406	67	67	812	809
WTIP	ENSG00000142279	0.0324937	0.883406	122	122	466	459
BABAM2	ENSG00000158019	0.0325069	0.883406	108	108	2711	2672
UBQLN2	ENSG00000188021	0.0325191		23	23	117	105
FOXP1	ENSG00000114861	0.0325596	0.883406	173	173	1244	1234
KAT6A	ENSG00000083168	0.0325634	0.883406	418	418	2636	2582
CARD19	ENSG00000165233	0.0325775	0.883406	103	103	580	566
NIPSNAP1	ENSG00000184117	0.0326172	0.883406	68	68	375	370
NOL12	ENSG00000273899	0.0327348	0.883406	106	106	1115	1107
TRIM44	ENSG00000166326	0.0328156	0.883406	75	75	1911	1901
DNAI3	ENSG00000162643	0.0328321	0.883406	299	299	2955	2916
UBE2C	ENSG00000175063	0.0328351	0.883406	59	59	1150	1147
SIX6	ENSG00000184302	0.0329556	0.883406	49	49	1500	1492
HSF1	ENSG00000185122	0.0331174	0.883406	355	355	2047	2016
S100A12	ENSG00000163221	0.0331262	0.883406	18	18	62	62
CSDC2	ENSG00000172346	0.0331656	0.883406	82	82	456	456
MTHFS	ENSG00000136371	0.033228	0.883406	70	70	2425	2413
ST20-MTHFS	ENSG00000259332	0.033228	0.883406	70	70	2425	2413
SNX25	ENSG00000109762	0.0333069	0.883406	294	294	6735	6548
HS1BP3	ENSG00000118960	0.0333331	0.883406	133	133	2397	2373
BUB3	ENSG00000154473	0.0333562	0.883406	99	99	560	558
TLCD3A	ENSG00000167695	0.0333696	0.883406	415	415	5790	5601
MIIP	ENSG00000116691	0.0334245	0.883406	129	129	1196	1183
CEMP1	ENSG00000205923	0.0335117	0.883406	205	205	2513	2483
DNAJC12	ENSG00000108176	0.0335224	0.883406	52	52	338	338
RAB11FIP5	ENSG00000135631	0.0336276	0.883406	369	369	1966	1887
IL18R1	ENSG00000115604	0.0336529	0.883406	304	304	4825	4044
OR8K3	ENSG00000280314	0.0336961	0.883406	78	78	1742	1668
MRPL20	ENSG00000242485	0.0337082	0.883406	148	148	1618	1588
ZNF836	ENSG00000196267	0.0337142	0.883406	197	197	1440	1072
PROM2	ENSG00000155066	0.0337702	0.883406	232	232	2097	2082
LRRC37B	ENSG00000185158	0.0337784	0.883406	216	216	3574	3505
SPANXN4	ENSG00000189326	0.0337904		14	14	150	115
NONO	ENSG00000147140	0.0338321		51	51	967	604
TAP1	ENSG00000168394	0.0339046	0.883406	280	280	4284	4104
MAGEB5	ENSG00000188408	0.0339201		7	7	62	42
FAM102A	ENSG00000167106	0.0339738	0.883406	149	149	733	725
NPFFR2	ENSG00000056291	0.0339819	0.883406	119	119	503	501
RFESD	ENSG00000175449	0.0339879	0.883406	91	91	390	387
SPATA9	ENSG00000145757	0.0339879	0.883406	91	91	390	387
SERTAD2	ENSG00000179833	0.0340501	0.883406	63	63	1460	1443
DICER1	ENSG00000100697	0.0340879	0.883406	272	272	2460	2429
TMEM44	ENSG00000145014	0.0341976	0.883406	165	165	2685	2632
PKP2	ENSG00000057294	0.0343268	0.883406	264	264	5918	5542
TNKS2	ENSG00000107854	0.0343345	0.883406	202	202	1067	1065
OXCT2	ENSG00000198754	0.0343397	0.883406	134	134	1556	1542
MINDY1	ENSG00000143409	0.0343455	0.883406	145	145	1466	1450
ALDH1A3	ENSG00000184254	0.0343874	0.883406	118	118	384	381
DNM1L	ENSG00000087470	0.0343901	0.883406	121	121	532	530
IGSF10	ENSG00000152580	0.0343918	0.883406	675	675	13068	12251
SLC25A19	ENSG00000125454	0.0344426	0.883406	105	105	471	471
ZNF17	ENSG00000186272	0.0346039	0.883406	146	146	1545	1530
CA1	ENSG00000133742	0.0346223	0.883406	78	78	1297	1281
DNAJC5B	ENSG00000147570	0.034669	0.883406	41	41	289	288
RHBDL1	ENSG00000103269	0.0347094	0.883406	452	452	5732	5551
PSMB9	ENSG00000240065	0.0347616	0.883406	289	289	4355	4174
ZGRF1	ENSG00000138658	0.0349067	0.883406	445	445	5924	4855
RC3H2	ENSG00000056586	0.0349213	0.883406	253	253	1344	1309
SDF2L1	ENSG00000128228	0.0349768	0.883406	63	63	1096	1092
AHSA1	ENSG00000100591	0.0349983	0.883406	86	86	1582	1570
LRRC72	ENSG00000205858	0.0350674	0.883406	74	74	369	369
KRTCAP2	ENSG00000163463	0.0351253	0.883406	148	148	688	681
HOOK2	ENSG00000095066	0.0351268	0.883406	774	774	7229	6801
LRRC3C	ENSG00000204913	0.0351982	0.883406	112	112	1156	1149
RSPO1	ENSG00000169218	0.0352414	0.883406	68	68	519	519
UNC79	ENSG00000133958	0.0352464	0.883406	465	465	2723	2642
MEGF11	ENSG00000157890	0.0353013	0.883406	347	347	2502	2470
CNOT6L	ENSG00000138767	0.0354143	0.883406	65	65	412	411
PITPNM2	ENSG00000090975	0.0354914	0.883406	561	561	3957	3881
WFDC11	ENSG00000180083	0.035504	0.883406	17	17	253	253
ZNF705E	ENSG00000214534	0.0355065	0.883406	66	66	2043	2018
REG4	ENSG00000134193	0.0355596	0.883406	54	54	168	168
HK2	ENSG00000159399	0.0355793	0.883406	226	226	2260	2239
MCMDC2	ENSG00000178460	0.035581	0.883406	141	141	729	685
DRG1	ENSG00000185721	0.0356576	0.883406	288	288	2682	2647
SERTAD4	ENSG00000082497	0.0357364	0.883406	83	83	2285	2245
FAM114A1	ENSG00000197712	0.0357398	0.883406	127	127	1856	1838
RBM14-RBM4	ENSG00000248643	0.0358681	0.883406	274	274	1584	1573
ANKAR	ENSG00000151687	0.0358685	0.883406	417	417	3833	3714
OR4A5	ENSG00000221840	0.0358994	0.883406	146	146	1124	1118
NCCRP1	ENSG00000188505	0.035902	0.883406	135	135	732	723
ZNF23	ENSG00000167377	0.0359073	0.883406	152	152	667	662
STH	ENSG00000256762	0.0359652	0.883406	44	44	325	324
CYB561D2	ENSG00000114395	0.0360825	0.883406	304	304	3084	2810
RAD23B	ENSG00000119318	0.0361085	0.883406	59	59	298	296
ST20	ENSG00000180953	0.0362145	0.883406	26	26	1895	1888
RBM14	ENSG00000239306	0.0363394	0.883406	173	173	1311	1306
HLA-G	ENSG00000204632	0.0364091	0.883406	92	92	1939	1914
SLC10A4	ENSG00000145248	0.0364902	0.883406	233	233	1314	1289
AMDHD2	ENSG00000162066	0.0365329	0.883406	254	254	2711	2678
SKA1	ENSG00000154839	0.0365572	0.883406	63	63	257	256
PDK2	ENSG00000005882	0.036585	0.883406	173	173	1507	1460
PHKG2	ENSG00000156873	0.0366241	0.883406	347	347	2447	2408
ZMIZ1	ENSG00000108175	0.0366334	0.883406	207	207	779	771
BTBD3	ENSG00000132640	0.0366936	0.883406	71	71	764	761
GPAT2	ENSG00000186281	0.0367226	0.883406	160	160	1509	1493
ZNF805	ENSG00000204524	0.0367686	0.883406	122	122	1347	1331
MYO1F	ENSG00000142347	0.0367965	0.883406	302	302	3168	3101
GNRH2	ENSG00000125787	0.0368226	0.883406	101	101	1044	1039
MRPS26	ENSG00000125901	0.0368226	0.883406	101	101	1044	1039
CNTN5	ENSG00000149972	0.0368681	0.883406	273	273	2922	2866
ITIH4	ENSG00000055955	0.0368765	0.883406	329	329	4286	4164
DNTTIP1	ENSG00000101457	0.03691	0.883406	130	130	1453	1445
CUL4A	ENSG00000139842	0.0370149	0.883406	151	151	655	655
CSRNP1	ENSG00000144655	0.0370298	0.883406	228	228	1912	1891
EXD1	ENSG00000178997	0.037108	0.883406	169	169	2061	2042
USP11	ENSG00000102226	0.0371397		43	43	476	350
AP5S1	ENSG00000125843	0.0371871	0.883406	80	80	425	422
GNAQ	ENSG00000156052	0.0371898	0.883406	37	37	124	111
BCL2L2-PABPN1	ENSG00000258643	0.0372399	0.883406	198	198	2020	2001
HNF4G	ENSG00000164749	0.0373635	0.883406	104	104	413	411
GRAMD2A	ENSG00000175318	0.037441	0.883406	109	109	2019	2001
RSAD1	ENSG00000136444	0.0375565	0.883406	149	149	802	791
CDKN2B	ENSG00000147883	0.0376068	0.883406	54	54	433	429
C7orf57	ENSG00000164746	0.0376259	0.883406	84	84	1435	1421
HK3	ENSG00000160883	0.0376454	0.883406	412	412	5909	5695
KSR2	ENSG00000171435	0.0376674	0.883406	176	176	2312	2278
CLEC5A	ENSG00000258227	0.0377595	0.883406	46	46	926	905
NPY	ENSG00000122585	0.0377808	0.883406	19	19	115	115
ATRNL1	ENSG00000107518	0.0378061	0.883406	297	297	1434	1409
GFAP	ENSG00000131095	0.0378493	0.883406	359	359	3807	3735
AHNAK2	ENSG00000185567	0.0378561	0.883406	2254	2254	31488	20883
GADD45A	ENSG00000116717	0.0378947	0.883406	21	21	83	82
CPSF4	ENSG00000160917	0.0379391	0.883406	168	168	2170	2138
RASA2	ENSG00000155903	0.0381676	0.883406	195	195	2801	2759
SCN1A	ENSG00000144285	0.0381753	0.883406	245	245	1763	1747
ZIC3	ENSG00000156925	0.0381867		25	25	1517	894
SCAMP2	ENSG00000140497	0.0381979	0.883406	192	192	2138	2110
TJAP1	ENSG00000137221	0.0382447	0.883406	206	206	4627	4553
DQX1	ENSG00000144045	0.0382622	0.883406	430	430	3225	3157
ZNF185	ENSG00000147394	0.0382673		81	81	617	580
CCR5	ENSG00000160791	0.0383819	0.883406	107	107	1709	1689
IYD	ENSG00000009765	0.0384351	0.883406	106	106	1136	1122
CACNA2D2	ENSG00000007402	0.0384542	0.883406	271	271	2235	1987
MIGA1	ENSG00000180488	0.0385735	0.883406	130	130	1316	1309
FGD2	ENSG00000146192	0.0386443	0.883406	204	204	3344	3299
NDC80	ENSG00000080986	0.038663	0.883406	162	162	1737	1723
LMO3	ENSG00000048540	0.0387127	0.883406	37	37	106	106
H3-4	ENSG00000168148	0.0387347	0.883406	77	77	324	324
MYO18A	ENSG00000196535	0.0388243	0.883406	732	732	9149	7992
TMEM140	ENSG00000146859	0.0388302	0.883406	105	105	1676	1669
MRPS9	ENSG00000135972	0.0388547	0.883406	110	110	3539	3501
PTBP3	ENSG00000119314	0.0389642	0.883406	112	112	595	589
NAT1	ENSG00000171428	0.0389694	0.883406	97	97	2296	2280
PHC3	ENSG00000173889	0.0389908	0.883406	296	296	3656	3585
RAPGEF5	ENSG00000136237	0.0391232	0.883406	216	216	847	836
PIM1	ENSG00000137193	0.0391571	0.883406	37	37	554	552
PER2	ENSG00000132326	0.0392022	0.883406	380	380	3975	3886
RNF5	ENSG00000204308	0.0392087	0.883406	195	195	1889	1845
MILR1	ENSG00000271605	0.0392108	0.883406	19	19	532	531
ADRA2C	ENSG00000184160	0.039398	0.883406	127	127	733	727
KISS1	ENSG00000170498	0.0394758	0.883406	49	49	341	338
ARHGAP27	ENSG00000159314	0.0395284	0.883406	244	244	2354	2321
SLC9A6	ENSG00000198689	0.0395304		24	24	1077	616
GSTM3	ENSG00000134202	0.0395319	0.883406	61	61	566	523
FA2H	ENSG00000103089	0.0395325	0.883406	100	100	1417	1410
MEX3A	ENSG00000254726	0.0395411	0.883406	141	141	842	835
UGT1A3	ENSG00000288702	0.0395432	0.883406	245	245	2333	2289
RFLNB	ENSG00000183688	0.0395769	0.883406	57	57	3319	3275
TLE1	ENSG00000196781	0.0396145	0.883406	173	173	1290	1270
TPM3	ENSG00000143549	0.0396372	0.883406	70	70	241	240
FAF1	ENSG00000185104	0.0396576	0.883406	119	119	1227	1215
FABP7	ENSG00000164434	0.0396802	0.883406	47	47	824	821
ATP5MC3	ENSG00000154518	0.039712	0.883406	29	29	271	231
TIGD5	ENSG00000179886	0.0397279	0.883406	254	254	2087	2064
MAOA	ENSG00000189221	0.0398323		22	22	94	86
LGALS1	ENSG00000100097	0.0398831	0.883692	47	47	780	776
MPHOSPH9	ENSG00000051825	0.0398972	0.883692	245	245	2955	2915
CAPN12	ENSG00000182472	0.0399088	0.883692	398	398	7397	7173
MRAS	ENSG00000158186	0.0399287	0.883692	28	28	65	65
CCDC68	ENSG00000166510	0.0401048	0.885162	76	76	379	376
SMPD2	ENSG00000135587	0.0402063	0.885162	330	330	3063	3011
MCTS2P	ENSG00000101898	0.0402324	0.885162	26	26	107	106
RNF175	ENSG00000145428	0.0402669	0.885162	99	99	3786	3650
ZFYVE1	ENSG00000165861	0.0402804	0.885162	135	135	885	882
CSNK1G1	ENSG00000169118	0.0404456	0.885162	157	157	732	720
RBM3	ENSG00000102317	0.0404633		14	14	80	74
HPS6	ENSG00000166189	0.0404809	0.885162	204	204	3045	2989
AP1M2	ENSG00000129354	0.0404866	0.885162	133	133	1075	1069
IRGC	ENSG00000124449	0.0404873	0.885162	139	139	1048	1045
CARD8	ENSG00000105483	0.0405127	0.885162	327	327	3637	3578
ABCA4	ENSG00000198691	0.0405873	0.885763	622	622	9852	9344
FRAS1	ENSG00000138759	0.0407321	0.887327	1017	1017	11635	10147
PRKDC	ENSG00000253729	0.0407834	0.887327	956	956	6510	5954
ITGBL1	ENSG00000198542	0.0408005	0.887327	133	133	1029	1023
HAUS6	ENSG00000147874	0.0408945	0.887368	307	307	2903	2844
NBPF26	ENSG00000273136	0.0408967	0.887368	189	189	4742	3308
TMPRSS11E	ENSG00000087128	0.0410617	0.888829	102	102	1155	1152
ZNF729	ENSG00000196350	0.0413213	0.888829	332	332	4570	4232
CDH13	ENSG00000140945	0.0413526	0.888829	254	254	4979	4777
CYP46A1	ENSG00000036530	0.0413584	0.888829	83	83	285	275
TMTC3	ENSG00000139324	0.0414035	0.888829	184	184	902	900
ARMC1	ENSG00000104442	0.0414788	0.888829	75	75	431	429
PYGL	ENSG00000100504	0.0414963	0.888829	324	324	4607	4492
GSTA1	ENSG00000243955	0.0415235	0.888829	81	81	1214	1206
PLEKHA7	ENSG00000166689	0.0415531	0.888829	420	420	3368	3281
ALDH8A1	ENSG00000118514	0.0415603	0.888829	115	115	1840	1825
OAF	ENSG00000184232	0.0415746	0.888829	75	75	907	902
TSPAN32	ENSG00000064201	0.0416088	0.888829	179	179	3280	3219
PRSS21	ENSG00000007038	0.0416516	0.888829	155	155	1979	1957
KLB	ENSG00000134962	0.041673	0.888829	233	233	3567	3442
CDH11	ENSG00000140937	0.0417199	0.888829	179	179	1152	1145
AGTRAP	ENSG00000177674	0.0418091	0.889107	72	72	491	486
FAM234B	ENSG00000084444	0.0419067	0.889107	246	246	2223	2109
NDUFB2	ENSG00000090266	0.04191	0.889107	99	99	699	698
CHORDC1	ENSG00000110172	0.0419806	0.889107	88	88	366	365
SCCPDH	ENSG00000143653	0.0420096	0.889107	85	85	926	916
SPINK6	ENSG00000178172	0.0420333	0.889107	12	12	37	37
GBX1	ENSG00000164900	0.0420639	0.889107	184	184	1689	1676
PBK	ENSG00000168078	0.0421626	0.889457	88	88	543	531
LYPLA2	ENSG00000011009	0.042175	0.889457	174	174	716	714
RBFOX3	ENSG00000167281	0.0422534	0.890113	159	159	2631	2599
IL36A	ENSG00000136694	0.0426523	0.893061	32	32	95	92
EFEMP2	ENSG00000172638	0.0426682	0.893061	264	264	2852	2789
AGER	ENSG00000204305	0.0426697	0.893061	270	270	2167	2115
NDUFS6	ENSG00000145494	0.0426827	0.893061	81	81	302	302
FAM214B	ENSG00000005238	0.0427402	0.893061	215	215	1918	1891
ELF5	ENSG00000135374	0.0427459	0.893061	64	64	232	232
JUN	ENSG00000177606	0.0427484	0.893061	59	59	268	268
ZNF596	ENSG00000172748	0.0427883	0.893061	162	162	1714	1704
SPATA45	ENSG00000185523	0.0428396	0.893061	18	18	106	106
C15orf39	ENSG00000167173	0.0429111	0.893061	271	271	6654	6394
CCDC66	ENSG00000180376	0.0429255	0.893061	358	358	3921	3841
DCBLD2	ENSG00000057019	0.042963	0.893061	206	206	2944	2636
C15orf61	ENSG00000189227	0.0430941	0.894258	57	57	442	433
SLC25A17	ENSG00000100372	0.0431157	0.894258	90	90	585	579
EIF5A2	ENSG00000163577	0.0431842	0.894692	21	21	122	122
OR51A2	ENSG00000205496	0.04334	0.896934	56	56	555	549
RHOU	ENSG00000116574	0.0434065	0.897321	56	56	276	276
NAT8	ENSG00000144035	0.0434652	0.897473	89	89	3222	3178
RAN	ENSG00000132341	0.0435982	0.897473	15	15	44	44
BCDIN3D	ENSG00000186666	0.0436329	0.897473	66	66	1266	1257
SARS2	ENSG00000104835	0.0437154	0.897473	345	345	6134	5104
ACOD1	ENSG00000102794	0.0437547	0.897473	100	100	1651	1639
MTUS1	ENSG00000129422	0.0438541	0.897473	500	500	8731	7223
PRRX1	ENSG00000116132	0.0439519	0.897473	50	50	238	238
MAP10	ENSG00000212916	0.043973	0.897473	218	218	1898	1879
ISL2	ENSG00000159556	0.0440011	0.897473	96	96	390	384
NDUFC1	ENSG00000109390	0.0440334	0.897473	90	90	330	330
CNN2	ENSG00000064666	0.0440362	0.897473	219	219	1332	1329
STK11	ENSG00000118046	0.0440404	0.897473	296	296	2186	2147
EEF1G	ENSG00000254772	0.0440582	0.897473	236	236	825	821
FBP2	ENSG00000130957	0.0441125	0.897473	108	108	2038	2008
EPO	ENSG00000130427	0.0441543	0.897473	51	51	2194	2177
SC5D	ENSG00000109929	0.0441874	0.897473	69	69	221	221
ATP13A1	ENSG00000105726	0.0442248	0.897473	337	337	3176	3109
TMEM74	ENSG00000164841	0.0443642	0.898843	55	55	272	271
PIGN	ENSG00000197563	0.0444021	0.898843	270	270	1488	1446
PTPN20	ENSG00000204179	0.0444541	0.898843	49	49	817	813
ASB9	ENSG00000102048	0.044547		13	13	62	62
MRPL36	ENSG00000171421	0.0445934	0.898843	56	56	202	202
RTP4	ENSG00000136514	0.0445968	0.898843	56	56	1626	1614
MAP3K19	ENSG00000176601	0.0446204	0.898843	300	300	2739	2664
WDPCP	ENSG00000143951	0.0446268	0.898843	262	262	2990	2932
SSX1	ENSG00000126752	0.0446346		51	51	796	623
MARVELD1	ENSG00000155254	0.044713	0.899615	38	38	94	94
CXorf65	ENSG00000204165	0.0447656		54	54	301	282
GPR173	ENSG00000184194	0.0448102		73	73	985	807
CXCL9	ENSG00000138755	0.0448122	0.899618	32	32	323	323
MBIP	ENSG00000151332	0.0448212	0.899618	77	77	624	615
IQCF6	ENSG00000214686	0.0448566	0.899618	52	52	1323	1316
ABHD3	ENSG00000158201	0.0449584	0.900608	100	100	596	595
EPN3	ENSG00000049283	0.0450017	0.900608	331	331	6303	6032
PMM1	ENSG00000100417	0.0451292	0.902201	134	134	1232	1225
PJA1	ENSG00000181191	0.0451391		35	35	958	589
HS3ST3B1	ENSG00000125430	0.045301	0.904215	105	105	831	808
KLF8	ENSG00000102349	0.0453708		28	28	1366	751
BTNL2	ENSG00000204290	0.0454409	0.904215	111	111	2198	2157
MAP2K5	ENSG00000137764	0.0454611	0.904215	109	109	278	274
MTF1	ENSG00000188786	0.0456541	0.904215	231	231	2309	2283
SF3B2	ENSG00000087365	0.0456692	0.904215	190	190	2326	2266
LHPP	ENSG00000107902	0.0456814	0.904215	93	93	811	775
RPL37	ENSG00000145592	0.0457013	0.904215	24	24	39	39
CRTAM	ENSG00000109943	0.0457335	0.904215	93	93	372	371
SLC2A4RG	ENSG00000125520	0.045782	0.904215	331	331	3348	3277
COTL1	ENSG00000103187	0.0458559	0.904215	48	48	482	477
CRADD	ENSG00000169372	0.045881	0.904215	43	43	426	423
RTCA	ENSG00000137996	0.0459103	0.904215	92	92	1576	1562
PIANP	ENSG00000139200	0.045948	0.904215	58	58	759	755
ATP5MGL	ENSG00000249222	0.0459728	0.904215	57	57	509	507
CDH4	ENSG00000179242	0.0460144	0.904215	262	262	1549	1530
TBX15	ENSG00000092607	0.0460192	0.904215	117	117	854	849
SLC25A33	ENSG00000171612	0.0460471	0.904215	96	96	541	539
SUPT6H	ENSG00000109111	0.0462032	0.906103	391	391	1879	1848
APTX	ENSG00000137074	0.0463369	0.906103	111	111	1331	1327
H4C6	ENSG00000274618	0.0463635	0.906103	55	55	245	245
GP6	ENSG00000088053	0.0464508	0.906103	189	189	1665	1646
ZNF229	ENSG00000278318	0.0464971	0.906103	201	201	1985	1891
ST8SIA3	ENSG00000177511	0.0465864	0.906103	66	66	307	305
PGP	ENSG00000184207	0.046606	0.906103	318	318	3065	3037
PARP4	ENSG00000102699	0.0466503	0.906103	426	426	7918	7615
POLR1H	ENSG00000066379	0.0466862	0.906103	49	49	957	952
NFAT5	ENSG00000102908	0.0467076	0.906103	261	261	2390	2356
MTRF1L	ENSG00000112031	0.0467191	0.906103	136	136	807	802
PTGS2	ENSG00000073756	0.0467213	0.906103	92	92	242	242
CDCA4	ENSG00000170779	0.0467934	0.906396	66	66	1709	1697
RHOJ	ENSG00000126785	0.0468327	0.906396	71	71	1156	1150
CPNE1	ENSG00000214078	0.0469294	0.906693	408	408	3817	3728
ARNT2	ENSG00000172379	0.0469776	0.906693	166	166	1653	1646
CDC27	ENSG00000004897	0.0469926	0.906693	124	124	1173	1165
PRRT1	ENSG00000204314	0.0470609	0.907079	102	102	575	572
LCMT1	ENSG00000205629	0.0471849	0.908176	115	115	618	612
CLIP3	ENSG00000105270	0.0472143	0.908176	168	168	757	753
PAIP2	ENSG00000120727	0.0473041	0.908973	53	53	149	149
PHF13	ENSG00000116273	0.0474505	0.910777	92	92	1170	1164
LGALS9B	ENSG00000170298	0.0474948	0.910777	76	76	439	436
ITGB1BP2	ENSG00000147166	0.0476748		36	36	888	526
GOLGA7B	ENSG00000155265	0.0477703	0.911238	52	52	490	489
ARNTL2	ENSG00000029153	0.0478165	0.911238	139	139	1788	1770
ZRSR2	ENSG00000169249	0.0478618		30	30	783	489
GNAO1	ENSG00000087258	0.0478862	0.911238	63	63	222	221
CHP1	ENSG00000187446	0.0478962	0.911238	54	54	252	252
CCDC136	ENSG00000128596	0.0478976	0.911238	274	274	3742	3606
KDM7A	ENSG00000006459	0.0479173	0.911238	172	172	1221	1211
GPR33	ENSG00000214943	0.0479337	0.911238	90	90	636	617
ZNF816-ZNF321P	ENSG00000221874	0.0479916	0.911238	198	198	4820	4552
CYSLTR1	ENSG00000173198	0.0481881		31	31	296	220
G6PC3	ENSG00000141349	0.0482439	0.911238	140	140	975	973
TSPAN16	ENSG00000130167	0.0482595	0.911238	78	78	1417	1392
LDHAL6A	ENSG00000166800	0.0483428	0.911238	131	131	1305	1294
SRSF5	ENSG00000100650	0.0483675	0.911238	68	68	412	411
RAB4A	ENSG00000168118	0.0483894	0.911238	54	54	465	463
EEF1AKMT2	ENSG00000203791	0.0484885	0.911238	78	78	620	620
DIO3	ENSG00000197406	0.0486491	0.911238	61	61	1284	1271
CDON	ENSG00000064309	0.0486508	0.911238	448	448	4290	4195
GIGYF1	ENSG00000146830	0.0486765	0.911238	432	432	2605	2563
MAFG	ENSG00000197063	0.0487211	0.911238	129	129	855	853
TMED7	ENSG00000134970	0.0487439	0.911238	39	39	117	117
GJD4	ENSG00000177291	0.0487476	0.911238	135	135	3524	3440
MPHOSPH6	ENSG00000135698	0.0487485	0.911238	54	54	141	141
HSDL2	ENSG00000119471	0.0487512	0.911238	86	86	892	888
TMPRSS9	ENSG00000178297	0.0487837	0.911238	442	442	6302	6089
SYNC	ENSG00000162520	0.0488521	0.911238	132	132	1950	1931
FBXW7	ENSG00000109670	0.048885	0.911238	106	106	989	986
BPIFA1	ENSG00000198183	0.048968	0.911238	81	81	310	310
TMBIM4	ENSG00000155957	0.0489855	0.911238	69	69	856	851
INTU	ENSG00000164066	0.0490311	0.911238	199	199	1836	1822
TEX14	ENSG00000121101	0.0490846	0.911238	443	443	4667	3716
UBE2R2	ENSG00000107341	0.0491758	0.911238	95	95	708	705
SBNO2	ENSG00000064932	0.0492311	0.911238	679	679	3722	3602
FBXL4	ENSG00000112234	0.0492791	0.911238	135	135	938	937
C1orf87	ENSG00000162598	0.0493036	0.911238	146	146	1635	1062
OR2M5	ENSG00000162727	0.0493245	0.911238	102	102	2490	2388
UBA3	ENSG00000144744	0.0493968	0.911238	109	109	385	385
XBP1	ENSG00000100219	0.0494821	0.911238	83	83	1678	1669
TMEM88B	ENSG00000205116	0.0495163	0.911238	90	90	477	476
DNAAF5	ENSG00000164818	0.0495298	0.911238	302	302	2970	2890
SLC30A2	ENSG00000158014	0.0495809	0.911238	132	132	2162	2152
CD2BP2	ENSG00000169217	0.0496371	0.911238	221	221	3120	3080
C5AR2	ENSG00000134830	0.049678	0.911238	100	100	446	446
TOR1AIP2	ENSG00000169905	0.0497479	0.911238	156	156	1571	1549
RALGAPA1	ENSG00000174373	0.0498269	0.911238	573	573	5162	5017
ARHGAP24	ENSG00000138639	0.0498712	0.911238	179	179	1994	1978
TUT1	ENSG00000149016	0.0498753	0.911238	328	328	1518	1507
ETNPPL	ENSG00000164089	0.0499265	0.911238	95	95	587	578
SULT6B1	ENSG00000138068	0.0500387	0.911238	91	91	998	995
ATP6V0D1	ENSG00000159720	0.0501132	0.911238	210	210	971	968
IGDCC4	ENSG00000103742	0.050131	0.911238	315	315	3483	3409
BRICD5	ENSG00000182685	0.0502082	0.911238	339	339	3207	3175
GALE	ENSG00000117308	0.0502471	0.911238	169	169	703	701
KANSL1	ENSG00000120071	0.0503031	0.911238	232	232	2062	2044
FABP3	ENSG00000121769	0.0503314	0.911238	45	45	177	177
OR52A1	ENSG00000182070	0.050414	0.911238	81	81	840	820
RFC2	ENSG00000049541	0.0505206	0.911238	100	100	448	443
EXO5	ENSG00000164002	0.0505264	0.911238	67	67	311	298
TOGARAM2	ENSG00000189350	0.0505394	0.911238	313	313	4158	3871
BEX2	ENSG00000133134	0.0505444		18	18	203	174
TMEM232	ENSG00000186952	0.0506141	0.911238	217	217	3348	2875
OR2M7	ENSG00000177186	0.0508034	0.911238	85	85	775	762
FBXW12	ENSG00000164049	0.0509027	0.911238	125	125	1144	1107
UTY	ENSG00000183878	0.0509067		76	76	528	463
SYNE2	ENSG00000054654	0.050966	0.911238	1565	1565	19228	16383
ALDOA	ENSG00000149925	0.0509754	0.911238	120	120	924	915
GALNT8	ENSG00000130035	0.0510042	0.911238	254	254	2422	2351
MUS81	ENSG00000172732	0.0510672	0.911238	375	375	3336	3249
SPRTN	ENSG00000010072	0.0511013	0.911238	219	219	3073	3006
NRG3	ENSG00000185737	0.0511101	0.911238	165	165	1351	1338
SCRT1	ENSG00000261678	0.0511201	0.911238	88	88	469	467
COL23A1	ENSG00000050767	0.0511896	0.911238	234	234	3095	2898
ERMARD	ENSG00000130023	0.0513072	0.911238	193	193	3613	3538
FURIN	ENSG00000140564	0.0513073	0.911238	264	264	3165	2928
TTLL4	ENSG00000135912	0.0514432	0.911238	310	310	4925	4802
PAK4	ENSG00000130669	0.0514868	0.911238	202	202	1079	1075
YPEL5	ENSG00000119801	0.0515597	0.911238	14	14	22	22
NEK7	ENSG00000151414	0.0516034	0.911238	60	60	1324	1323
H2AC6	ENSG00000180573	0.0516773	0.911238	70	70	136	135
H2BC4	ENSG00000180596	0.0516773	0.911238	70	70	136	135
SEPTIN4	ENSG00000108387	0.051722	0.911238	248	248	1150	1138
CHFR	ENSG00000072609	0.0519432	0.911238	370	370	1664	1626
ALS2	ENSG00000003393	0.0519512	0.911238	346	346	2085	2067
MTFR1	ENSG00000066855	0.0519661	0.911238	141	141	1098	1093
EPHB1	ENSG00000154928	0.0520484	0.911238	235	235	1399	1387
SEMA4D	ENSG00000187764	0.0521111	0.911238	314	314	2557	2497
GABRD	ENSG00000187730	0.0521706	0.911238	235	235	2567	2072
KPNB1	ENSG00000108424	0.052201	0.911238	59	59	163	163
DCDC1	ENSG00000170959	0.0522437	0.911238	321	321	3496	3438
CHIT1	ENSG00000133063	0.0522529	0.911238	154	154	1882	1831
TRIP6	ENSG00000087077	0.0522596	0.911238	274	274	2507	2475
AKAP8L	ENSG00000011243	0.0523994	0.911238	244	244	2164	2130
MFNG	ENSG00000100060	0.0524478	0.911238	139	139	737	735
MLST8	ENSG00000167965	0.0525594	0.911238	317	317	3114	3084
DAGLA	ENSG00000134780	0.0525828	0.911238	207	207	1723	1706
RAET1G	ENSG00000203722	0.0526182	0.911238	102	102	2343	2322
GPC5	ENSG00000179399	0.052631	0.911238	136	136	1165	1153
HAVCR1	ENSG00000113249	0.052652	0.911238	127	127	1448	1437
TP53I3	ENSG00000115129	0.0526551	0.911238	96	96	386	385
TNPO2	ENSG00000105576	0.0526772	0.911238	199	199	734	728
FGF12	ENSG00000114279	0.0527387	0.911238	41	41	77	77
ARSF	ENSG00000062096	0.0527396		51	51	1309	826
WDR54	ENSG00000005448	0.0528061	0.911238	216	216	3344	3299
SLC47A2	ENSG00000180638	0.0529175	0.911238	180	180	2265	2223
NPIPB6	ENSG00000198156	0.0529321	0.911238	87	87	3627	3502
AUP1	ENSG00000115307	0.0529559	0.911238	355	355	2713	2658
ELP4	ENSG00000109911	0.0529577	0.911238	199	199	3061	3015
TTK	ENSG00000112742	0.0529601	0.911238	183	183	1964	1949
PNPLA4	ENSG00000006757	0.0529648		27	27	260	230
CHCHD6	ENSG00000159685	0.0529858	0.911238	69	69	678	676
OR1A1	ENSG00000172146	0.0529893	0.911238	77	77	698	693
DNM3	ENSG00000197959	0.0531133	0.911238	154	154	535	534
ATXN3L	ENSG00000123594	0.0532149		22	22	442	288
RALYL	ENSG00000184672	0.053228	0.911238	73	73	484	483
B4GALNT4	ENSG00000182272	0.0533288	0.911238	329	329	2161	2132
ZNF786	ENSG00000197362	0.0533499	0.911238	227	227	1413	1394
TPBG	ENSG00000146242	0.0533917	0.911238	118	118	2428	2091
PF4V1	ENSG00000109272	0.0534105	0.911238	24	24	279	279
POU2F1	ENSG00000143190	0.0534296	0.911238	122	122	1016	1007
RESF1	ENSG00000174718	0.0535202	0.911238	421	421	3096	2871
CABLES1	ENSG00000134508	0.0535529	0.911238	182	182	1455	1445
OPALIN	ENSG00000197430	0.0536329	0.911238	52	52	2847	2814
MED19	ENSG00000156603	0.0536413	0.911238	149	149	2858	2823
RAB5IF	ENSG00000101084	0.0536642	0.911238	105	105	380	377
UBQLNL	ENSG00000175518	0.0537345	0.911238	136	136	2613	2538
RTKN	ENSG00000114993	0.053779	0.911238	245	245	3635	3582
CXCL6	ENSG00000124875	0.0538276	0.911238	55	55	1339	1330
IGSF9	ENSG00000085552	0.0538439	0.911238	358	358	3446	3396
FNBP4	ENSG00000109920	0.0538648	0.911238	236	236	2497	2459
SMURF2	ENSG00000108854	0.0538944	0.911238	115	115	527	526
UACA	ENSG00000137831	0.053903	0.911238	295	295	2819	2774
AGAP3	ENSG00000133612	0.0539422	0.911238	467	467	3205	3097
KCNIP2	ENSG00000120049	0.0539721	0.911238	79	79	620	614
DTX3L	ENSG00000163840	0.0540111	0.911238	170	170	1087	1085
DLG3	ENSG00000082458	0.0540437		27	27	1621	660
PAQR8	ENSG00000170915	0.0540832	0.911238	90	90	403	402
OR6C1	ENSG00000205330	0.0541482	0.911238	75	75	884	860
COPRS	ENSG00000172301	0.0541805	0.911238	71	71	419	419
SUN3	ENSG00000164744	0.0542767	0.911238	75	75	506	506
COX7C	ENSG00000127184	0.0542848	0.911238	14	14	35	35
H3C11	ENSG00000275379	0.0543822	0.911238	180	180	2874	2836
IQSEC1	ENSG00000144711	0.054391	0.911238	345	345	5109	4141
NOS3	ENSG00000164867	0.0543972	0.911238	548	548	5304	5132
PTPN23	ENSG00000076201	0.0545578	0.911497	636	636	6845	6490
TEX35	ENSG00000240021	0.0545757	0.911497	84	84	1868	1840
TCAIM	ENSG00000179152	0.0546065	0.911497	98	98	590	590
SPATA20	ENSG00000006282	0.0547486	0.911756	406	406	5167	4999
PPM1J	ENSG00000155367	0.0547929	0.911756	167	167	1831	1790
AHCY	ENSG00000101444	0.0548214	0.911756	113	113	2132	2111
PSMB2	ENSG00000126067	0.0548303	0.911756	49	49	511	505
GCLM	ENSG00000023909	0.0548644	0.911756	44	44	346	345
H3-5	ENSG00000188375	0.0550473	0.912876	33	33	204	188
OR5B17	ENSG00000197786	0.0550882	0.912876	89	89	847	847
PNMA8B	ENSG00000204851	0.055116	0.912876	154	154	1794	1770
CCDC157	ENSG00000187860	0.0551362	0.912876	315	315	3470	3393
SLC22A24	ENSG00000197658	0.0551767	0.912876	193	193	961	954
SLC16A14	ENSG00000163053	0.0552229	0.912876	118	118	740	738
ATP2B3	ENSG00000067842	0.055252		72	72	1220	769
WNK2	ENSG00000165238	0.0553823	0.913906	603	603	3870	3795
RRAGC	ENSG00000116954	0.0554886	0.914856	58	58	287	287
PMFBP1	ENSG00000118557	0.0555802	0.915194	349	349	5305	4407
REG1A	ENSG00000115386	0.0556064	0.915194	35	35	114	113
ALOX12B	ENSG00000179477	0.0557568	0.916868	172	172	875	864
SSBP2	ENSG00000145687	0.0558599	0.917726	47	47	541	540
GNG8	ENSG00000167414	0.0559081	0.917726	14	14	42	37
ABO	ENSG00000175164	0.0559553	0.917726	112	112	1978	1741
MDFI	ENSG00000112559	0.0560103	0.917827	63	63	285	284
GPX4	ENSG00000167468	0.0561028	0.918061	354	354	1994	1966
C5orf51	ENSG00000205765	0.0561221	0.918061	96	96	2189	2169
MUL1	ENSG00000090432	0.0562967	0.919972	92	92	539	536
PSRC1	ENSG00000134222	0.0563368	0.919972	138	138	2422	2399
NUP153	ENSG00000124789	0.0565209	0.922179	315	315	5757	5585
RIOK2	ENSG00000058729	0.0566914	0.923145	140	140	773	769
FAM181B	ENSG00000182103	0.0567364	0.923145	116	116	2138	2126
DYRK1B	ENSG00000105204	0.0567423	0.923145	211	211	1132	1121
CAMK1D	ENSG00000183049	0.056809	0.923145	60	60	377	349
PCDHB7	ENSG00000113212	0.0568408	0.923145	439	439	7116	6737
ESM1	ENSG00000164283	0.0568746	0.923145	43	43	301	301
MYLPF	ENSG00000180209	0.0571069	0.923173	229	229	2263	1786
PKD2L2	ENSG00000078795	0.0571215	0.923173	239	239	1564	1502
TSPY2	ENSG00000168757	0.0571505		27	27	236	229
PIAS4	ENSG00000105229	0.057166	0.923173	125	125	940	936
APLP1	ENSG00000105290	0.0571952	0.923173	202	202	2590	2544
DNAJB4	ENSG00000162616	0.0571986	0.923173	70	70	293	293
MAGEA6	ENSG00000197172	0.0572649		58	58	2062	1216
IFT20	ENSG00000109083	0.0573294	0.923173	89	89	374	364
LRFN4	ENSG00000173621	0.057412	0.923173	281	281	1579	1550
ZNF367	ENSG00000165244	0.0574246	0.923173	89	89	1056	1050
ABI1	ENSG00000136754	0.0574411	0.923173	104	104	1214	1199
NDUFAF6	ENSG00000156170	0.0574794	0.923173	205	205	1804	1790
GTPBP4	ENSG00000107937	0.0575236	0.923173	211	211	2509	2484
ARID1B	ENSG00000049618	0.0575858	0.923173	678	678	8063	7679
ABAT	ENSG00000183044	0.0576406	0.923173	158	158	805	799
CHD9	ENSG00000177200	0.0577337	0.923173	493	493	3126	3049
MYEOV	ENSG00000172927	0.0578204	0.923173	108	108	1953	1624
SLC18A3	ENSG00000187714	0.0578305	0.923173	188	188	625	616
RAP2C	ENSG00000123728	0.0578741		1	1	18	18
RAB25	ENSG00000132698	0.0579206	0.923173	85	85	1579	1566
C16orf86	ENSG00000159761	0.0579238	0.923173	265	265	1550	1516
CCDC198	ENSG00000100557	0.0579991	0.923173	70	70	390	389
SEMA3A	ENSG00000075213	0.0580023	0.923173	135	135	1315	1298
CD200R1	ENSG00000163606	0.0580531	0.923173	76	76	2286	2269
CAPN13	ENSG00000162949	0.0580736	0.923173	216	216	2944	2829
CAMSAP1	ENSG00000130559	0.0581152	0.923173	377	377	3751	3680
SIGLEC10	ENSG00000142512	0.0581355	0.923173	206	206	2626	2383
PRDM15	ENSG00000141956	0.0581732	0.923173	305	305	3576	3531
MTTP	ENSG00000138823	0.0581781	0.923173	193	193	2432	2402
FCAR	ENSG00000186431	0.0583943	0.923173	91	91	403	402
DUSP3	ENSG00000108861	0.058401	0.923173	79	79	197	188
MOSPD3	ENSG00000106330	0.0584097	0.923173	116	116	2355	2327
USP50	ENSG00000170236	0.0584671	0.923173	142	142	789	784
PTCHD1	ENSG00000165186	0.0585283		25	25	124	124
RNASE7	ENSG00000165799	0.0585661	0.923173	32	32	674	671
ZNHIT1	ENSG00000106400	0.0586131	0.923173	120	120	413	412
SCNN1D	ENSG00000162572	0.0586394	0.923173	603	603	7951	7422
KLC4	ENSG00000137171	0.0586867	0.923173	802	802	9047	7788
COPS6	ENSG00000168090	0.0588327	0.923173	182	182	2024	1998
NMD3	ENSG00000169251	0.058906	0.923173	127	127	526	525
EMP2	ENSG00000213853	0.0589593	0.923173	63	63	823	750
ITCH	ENSG00000078747	0.0589953	0.923173	141	141	552	550
PANK2	ENSG00000125779	0.0590313	0.923173	184	184	884	875
YJEFN3	ENSG00000250067	0.0591976	0.923173	256	256	2680	2619
EIF6	ENSG00000242372	0.0592036	0.923173	269	269	3527	3391
STK35	ENSG00000125834	0.0592589	0.923173	111	111	1715	1700
TM2D3	ENSG00000184277	0.0592737	0.923173	126	126	616	612
SAMD3	ENSG00000164483	0.0592787	0.923173	142	142	2200	2177
MYO18B	ENSG00000133454	0.0593059	0.923173	708	708	7967	7551
ZNF268	ENSG00000090612	0.0593279	0.923173	278	278	2456	2392
ADGRF1	ENSG00000153292	0.059417	0.923173	258	258	3301	3252
TMEM165	ENSG00000134851	0.0594436	0.923173	172	172	491	482
POLR3B	ENSG00000013503	0.0594733	0.923173	211	211	1538	1532
GCNT2	ENSG00000111846	0.0595553	0.923173	300	300	3771	3717
ATRIP	ENSG00000164053	0.0596084	0.923173	349	349	4458	3714
OPN1MW	ENSG00000268221	0.059609		14	14	971	929
DPP6	ENSG00000130226	0.0597196	0.923173	262	262	2868	2808
C4orf36	ENSG00000163633	0.0597954	0.923173	36	36	171	167
ADK	ENSG00000156110	0.0598034	0.923173	64	64	196	196
VCL	ENSG00000035403	0.0598519	0.923173	251	251	1513	1502
ZEB2	ENSG00000169554	0.0598728	0.923173	190	190	1814	1803
LTV1	ENSG00000135521	0.0599696	0.923173	116	116	1915	1902
MZF1	ENSG00000099326	0.0602093	0.923173	240	240	3025	2976
TBC1D10B	ENSG00000169221	0.0602275	0.923173	320	320	3773	3707
VASH2	ENSG00000143494	0.0604118	0.923173	87	87	796	794
NUP54	ENSG00000138750	0.060516	0.923173	125	125	476	473
CALCOCO1	ENSG00000012822	0.0606658	0.923173	163	163	1309	1300
C1QTNF6	ENSG00000133466	0.0607053	0.923173	82	82	982	976
SPRR2E	ENSG00000203785	0.0607146	0.923173	20	20	519	518
INO80	ENSG00000128908	0.0607822	0.923173	258	258	2852	2809
OR6C70	ENSG00000184954	0.0608239	0.923173	88	88	1017	1014
INPP5F	ENSG00000198825	0.0608385	0.923173	333	333	4106	4028
SNX16	ENSG00000104497	0.0609071	0.923173	78	78	1283	1275
BTG2	ENSG00000159388	0.0609751	0.923173	32	32	177	177
SLC34A1	ENSG00000131183	0.0611401	0.923173	255	255	1738	1700
OR1J4	ENSG00000239590	0.0611922	0.923173	62	62	359	358
ANXA9	ENSG00000143412	0.0612023	0.923173	168	168	2641	2597
ANAPC7	ENSG00000196510	0.0612368	0.923173	100	100	177	175
SFTA2	ENSG00000196260	0.0612681	0.923173	353	353	4775	3103
MUCL3	ENSG00000168631	0.0612681	0.923173	353	353	4775	3103
SLC37A2	ENSG00000134955	0.0613257	0.923173	143	143	632	625
PODXL2	ENSG00000114631	0.0613632	0.923173	238	238	5141	5037
CTSF	ENSG00000174080	0.0613718	0.923173	348	348	4088	3918
APOD	ENSG00000189058	0.0613912	0.923173	52	52	928	924
TTC34	ENSG00000215912	0.0614276	0.923173	214	214	2438	2405
ARHGDIB	ENSG00000111348	0.0615045	0.923173	62	62	903	902
GALNT7	ENSG00000109586	0.0615659	0.923173	145	145	2049	2027
SLC25A45	ENSG00000162241	0.0616644	0.923173	129	129	2091	2062
KREMEN2	ENSG00000131650	0.0616897	0.923173	328	328	2505	2466
TBX3	ENSG00000135111	0.0617468	0.923173	154	154	571	564
CASC3	ENSG00000108349	0.061757	0.923173	156	156	1806	1799
TRMT61A	ENSG00000166166	0.061784	0.923173	81	81	218	213
CASP8AP2	ENSG00000118412	0.0618015	0.923173	370	370	2856	2792
POP5	ENSG00000167272	0.0618461	0.923173	74	74	300	300
EFNB2	ENSG00000125266	0.0618774	0.923173	47	47	200	200
CATSPERE	ENSG00000179397	0.0619692	0.923173	247	247	2772	2727
LRRC18	ENSG00000165383	0.0620182	0.923173	93	93	449	449
BOLA1	ENSG00000178096	0.0620981	0.923173	111	111	918	913
KIF17	ENSG00000117245	0.0622257	0.923173	368	368	5262	5118
TNFRSF1A	ENSG00000067182	0.0622648	0.923173	216	216	2265	2249
PPT1	ENSG00000131238	0.0623223	0.923173	130	130	764	758
SOX6	ENSG00000110693	0.0623293	0.923173	149	149	668	666
KIAA0930	ENSG00000100364	0.0623965	0.923173	112	112	983	980
TBRG4	ENSG00000136270	0.062413	0.923173	148	148	1568	1498
UCP2	ENSG00000175567	0.0625415	0.923173	111	111	422	399
SLAIN1	ENSG00000139737	0.0625618	0.923173	158	158	2176	2127
LIME1	ENSG00000203896	0.0625926	0.923173	339	339	2792	2752
RHOH	ENSG00000168421	0.0625937	0.923173	32	32	77	77
AARS2	ENSG00000124608	0.0626224	0.923173	260	260	1722	1478
QSOX1	ENSG00000116260	0.0626955	0.923173	216	216	2856	2812
CYP51A1	ENSG00000001630	0.0627238	0.923173	127	127	1024	1015
RPS13	ENSG00000110700	0.0627839	0.923173	18	18	42	42
NPIPA8	ENSG00000214940	0.0627935	0.923173	29	29	238	237
CT47B1	ENSG00000236446	0.0627946		74	74	1682	1061
TNKS	ENSG00000285372	0.0628163	0.923173	327	327	1605	1585
PROS1	ENSG00000184500	0.0628619	0.923173	169	169	2299	2253
IFRD2	ENSG00000214706	0.0628795	0.923173	384	384	7703	7442
ITM2A	ENSG00000078596	0.0629102		17	17	1104	768
MAGEA11	ENSG00000185247	0.0629288		16	16	1132	607
DPEP1	ENSG00000015413	0.0629883	0.923173	170	170	639	616
ASH1L	ENSG00000116539	0.0629903	0.923173	572	572	2739	2691
EIF4EBP1	ENSG00000187840	0.0631125	0.923173	32	32	103	103
HHAT	ENSG00000054392	0.0631227	0.923173	159	159	1892	1875
CPLX3	ENSG00000213578	0.0632125	0.923173	85	85	503	502
SLC6A18	ENSG00000164363	0.0632169	0.923173	238	238	3598	3417
ARHGAP21	ENSG00000107863	0.0632314	0.923173	397	397	5348	5198
GREB1L	ENSG00000141449	0.0632689	0.923173	329	329	2596	2564
OR3A1	ENSG00000180090	0.0633221	0.923173	100	100	2786	2634
TMPRSS7	ENSG00000176040	0.0633464	0.923173	180	180	2599	2530
MRPL21	ENSG00000197345	0.0633525	0.923173	159	159	4479	4089
SCRIB	ENSG00000180900	0.0633903	0.923173	688	688	6012	5862
TTLL6	ENSG00000170703	0.0634054	0.923173	227	227	3332	3284
C8orf74	ENSG00000285147	0.0634301	0.923173	93	93	1311	1298
PC	ENSG00000173599	0.0634389	0.923173	576	576	3226	3161
BBS9	ENSG00000122507	0.063549	0.923173	229	229	3199	3113
KIF25	ENSG00000125337	0.0636357	0.923173	150	150	1139	1105
MED16	ENSG00000175221	0.0636415	0.923173	599	599	6784	6122
NKX6-1	ENSG00000163623	0.0636907	0.923173	94	94	972	969
PPIG	ENSG00000138398	0.0637175	0.923173	178	178	1116	972
FRMPD3	ENSG00000147234	0.0637763		137	137	1674	1208
IRS2	ENSG00000185950	0.063793	0.923173	398	398	4551	3751
C10orf62	ENSG00000203942	0.0638406	0.923173	71	71	392	392
CD101	ENSG00000134256	0.0638521	0.923173	238	238	3430	3365
DIPK1A	ENSG00000154511	0.0639135	0.923173	113	113	1803	1787
MYH7B	ENSG00000078814	0.0640768	0.923173	843	843	10657	9604
NTN5	ENSG00000142233	0.0640981	0.923173	175	175	1606	1540
OGT	ENSG00000147162	0.0641307		12	12	70	57
LGSN	ENSG00000146166	0.0641441	0.923173	139	139	785	770
ASIC5	ENSG00000256394	0.0643068	0.923173	134	134	985	983
BHMT	ENSG00000145692	0.064337	0.923173	89	89	316	316
CFHR4	ENSG00000134365	0.0645039	0.923173	147	147	2514	2477
TNNT1	ENSG00000105048	0.0645108	0.923173	88	88	243	243
DEFA5	ENSG00000164816	0.064513	0.923173	45	45	881	879
SLC12A9	ENSG00000146828	0.0645144	0.923173	481	481	5877	5706
PSD2	ENSG00000146005	0.0645359	0.923173	358	358	4500	4333
LYG1	ENSG00000144214	0.0645805	0.923173	64	64	432	428
ERCC6L	ENSG00000186871	0.0645991		42	42	236	228
KLHL29	ENSG00000119771	0.0646334	0.923173	213	213	1284	1262
TRIM36	ENSG00000152503	0.0646341	0.923173	186	186	1063	1056
PPP1R36	ENSG00000165807	0.0646829	0.923173	108	108	825	801
PLEKHA8	ENSG00000106086	0.0647507	0.923173	147	147	1082	1059
ASCC1	ENSG00000138303	0.0648116	0.923173	99	99	1070	1060
SLC25A4	ENSG00000151729	0.0648262	0.923173	48	48	110	109
MYO15A	ENSG00000091536	0.0649126	0.923173	1102	1102	15957	12648
RFX2	ENSG00000087903	0.0649243	0.923173	334	334	4307	4188
YTHDF1	ENSG00000149658	0.0649819	0.923173	111	111	1527	1514
CLUL1	ENSG00000079101	0.0650552	0.923173	111	111	473	468
LGALS9C	ENSG00000171916	0.0651179	0.923173	80	80	500	498
ACTN2	ENSG00000077522	0.0651406	0.923173	231	231	1104	1088
CARS2	ENSG00000134905	0.0651655	0.923173	337	337	2810	2768
IFI6	ENSG00000126709	0.0652009	0.923173	38	38	95	95
NOP14	ENSG00000087269	0.065227	0.923173	320	320	3155	3057
CFB	ENSG00000243649	0.0652816	0.923173	357	357	4126	3990
KDM2A	ENSG00000173120	0.065369	0.923173	155	155	475	474
PATZ1	ENSG00000100105	0.0654061	0.923173	139	139	576	575
CCSER1	ENSG00000184305	0.0654082	0.923173	208	208	2962	2707
CAVIN3	ENSG00000170955	0.0654091	0.923173	71	71	384	383
IFNA14	ENSG00000228083	0.0654152	0.923173	63	63	1317	1286
ABL1	ENSG00000097007	0.0654881	0.923509	229	229	2863	2822
IDH1	ENSG00000138413	0.0655849	0.924182	91	91	409	378
SETMAR	ENSG00000170364	0.065649	0.924392	249	249	2585	2559
KIAA1549L	ENSG00000110427	0.0657026	0.924456	439	439	2402	2367
CFAP47	ENSG00000165164	0.0657053		192	192	2520	1910
DLGAP2	ENSG00000198010	0.0657541	0.92449	351	351	3110	3057
ZAR1	ENSG00000182223	0.0658423	0.925038	171	171	1070	1055
COL26A1	ENSG00000160963	0.0659136	0.925214	128	128	3332	3288
ORM1	ENSG00000229314	0.0660272	0.925214	81	81	1116	1098
PRAMEF10	ENSG00000187545	0.0660772	0.925214	152	152	5435	4318
GALT	ENSG00000213930	0.0660979	0.925214	174	174	1364	1350
ADPRHL1	ENSG00000153531	0.0661008	0.925214	573	573	9228	7941
LIMS1	ENSG00000169756	0.066177	0.925592	108	108	1877	1829
SYT5	ENSG00000129990	0.0662787	0.925769	171	171	854	829
ATP1B4	ENSG00000101892	0.0663381		28	28	562	376
PARK7	ENSG00000116288	0.0663803	0.925998	56	56	1647	1640
KRTAP19-2	ENSG00000186965	0.066426	0.925998	38	38	585	584
CCL4L2	ENSG00000276070	0.0664521	0.925998	28	28	303	296
ALAS2	ENSG00000158578	0.066494		48	48	2024	1166
MED17	ENSG00000042429	0.0665743	0.926258	159	159	673	666
PCGF5	ENSG00000180628	0.0665928	0.926258	26	26	152	152
MEI4	ENSG00000269964	0.066826	0.92695	95	95	896	892
TTLL10	ENSG00000162571	0.0668872	0.92695	253	253	5855	5499
TRIAP1	ENSG00000170855	0.0669273	0.92695	37	37	195	195
MCM7	ENSG00000166508	0.066955	0.92695	539	539	3742	3463
DOLPP1	ENSG00000167130	0.0670708	0.92695	49	49	1559	1551
DNPH1	ENSG00000112667	0.0671337	0.92695	152	152	2306	2266
TTC21A	ENSG00000168026	0.0671917	0.92695	423	423	3953	3854
PLS3	ENSG00000102024	0.0672109		29	29	349	285
HYAL3	ENSG00000186792	0.0672772	0.92695	441	441	8192	7883
SERPINA7	ENSG00000123561	0.0673624		24	24	431	284
BIRC2	ENSG00000110330	0.0674459	0.92695	122	122	725	720
ZNF385D	ENSG00000151789	0.0674722	0.92695	127	127	1361	1353
SPATA33	ENSG00000167523	0.067503	0.92695	133	133	1527	1507
RNF215	ENSG00000099999	0.0675071	0.92695	466	466	4542	4407
NRG4	ENSG00000169752	0.067512	0.92695	51	51	148	148
KRTAP9-1	ENSG00000240542	0.0675301	0.92695	66	66	782	770
VWA5B2	ENSG00000145198	0.0676099	0.92695	450	450	2688	2636
OR4F6	ENSG00000184140	0.0676261	0.92695	84	84	1764	1742
PHLDA3	ENSG00000174307	0.067629	0.92695	27	27	127	127
TEX30	ENSG00000151287	0.067645	0.92695	51	51	239	239
ELOB	ENSG00000103363	0.0676477	0.92695	409	409	5805	5647
ADAM32	ENSG00000197140	0.0677159	0.92695	205	205	1490	1464
CDKN1A	ENSG00000124762	0.0677423	0.92695	66	66	1694	1679
MB21D2	ENSG00000180611	0.0678133	0.92695	98	98	283	274
KRTAP19-3	ENSG00000244025	0.0678627	0.92695	58	58	633	631
OCIAD2	ENSG00000145247	0.0679577	0.92695	45	45	243	243
TMEM213	ENSG00000214128	0.0681333	0.92695	63	63	421	421
SHISA3	ENSG00000178343	0.0681887	0.92695	63	63	252	250
ECHS1	ENSG00000127884	0.0682002	0.92695	85	85	398	398
GOSR1	ENSG00000108587	0.0682447	0.92695	70	70	267	267
GORASP1	ENSG00000114745	0.0683194	0.92695	184	184	3383	3334
HES6	ENSG00000144485	0.0683972	0.92695	100	100	709	706
SLURP2	ENSG00000283992	0.06846	0.92695	45	45	399	399
MFSD4B	ENSG00000173214	0.0685565	0.92695	729	729	5694	5495
PBX1	ENSG00000185630	0.0685633	0.92695	44	44	168	168
BCAR1	ENSG00000050820	0.0685936	0.92695	408	408	6555	6309
OSTF1	ENSG00000134996	0.0686167	0.92695	34	34	295	295
MPZL1	ENSG00000197965	0.0686852	0.92695	54	54	264	263
TBC1D17	ENSG00000104946	0.068715	0.92695	382	382	5092	4930
AGT	ENSG00000135744	0.0687353	0.92695	208	208	3580	3539
PLEKHG6	ENSG00000008323	0.0687495	0.92695	398	398	3658	3552
DIAPH1	ENSG00000131504	0.0688252	0.92695	294	294	1861	1821
SLC26A9	ENSG00000174502	0.0688524	0.92695	216	216	3978	3913
IL2RG	ENSG00000147168	0.0689114		39	39	222	203
USPL1	ENSG00000132952	0.0689592	0.92695	231	231	2390	2354
KRTAP13-4	ENSG00000186971	0.0690274	0.92695	87	87	888	884
KRTAP13-3	ENSG00000240432	0.0690274	0.92695	87	87	888	884
TMOD3	ENSG00000138594	0.0690502	0.92695	108	108	654	652
UBE2M	ENSG00000130725	0.0691263	0.92695	249	249	2764	2720
TUBD1	ENSG00000108423	0.0691634	0.92695	110	110	863	860
PAQR5	ENSG00000137819	0.0692282	0.92695	89	89	920	916
SFTPD	ENSG00000133661	0.06925	0.92695	79	79	362	361
RPEL1	ENSG00000235376	0.0692871	0.92695	53	53	1347	1336
DPYS	ENSG00000147647	0.0693272	0.92695	240	240	3087	2381
C2orf73	ENSG00000177994	0.0693274	0.92695	76	76	438	436
CTTNBP2NL	ENSG00000143079	0.0693424	0.92695	129	129	2042	2018
PFKP	ENSG00000067057	0.0693749	0.92695	394	394	5876	5691
PTCD1	ENSG00000106246	0.0694578	0.92695	370	370	3248	3106
ATP5MF-PTCD1	ENSG00000248919	0.0694578	0.92695	370	370	3248	3106
TTC19	ENSG00000011295	0.069518	0.92695	211	211	2283	2249
PCDH19	ENSG00000165194	0.0695858		49	49	1203	725
HSD17B13	ENSG00000170509	0.0695885	0.92695	77	77	602	591
EIF3F	ENSG00000175390	0.0698128	0.92695	117	117	783	775
LCE2C	ENSG00000187180	0.0698377	0.92695	43	43	258	226
PLAAT3	ENSG00000176485	0.0698397	0.92695	59	59	224	221
VNN3	ENSG00000093134	0.0698492	0.92695	97	97	582	580
TCEAL9	ENSG00000185222	0.0698583		2	2	7	6
PDK4	ENSG00000004799	0.0699685	0.92695	85	85	756	755
REN	ENSG00000143839	0.0700295	0.92695	177	177	736	725
PLA2G2D	ENSG00000117215	0.0701751	0.92695	50	50	1982	1971
R3HDM2	ENSG00000179912	0.0702432	0.92695	224	224	996	984
DDA1	ENSG00000130311	0.0703588	0.92695	187	187	1729	1662
HAP1	ENSG00000173805	0.070442	0.92695	256	256	5848	4367
DNAJC15	ENSG00000120675	0.0704523	0.92695	51	51	280	277
CANT1	ENSG00000171302	0.0704755	0.92695	119	119	1763	1754
VIPAS39	ENSG00000151445	0.070549	0.92695	167	167	2490	2464
RBP2	ENSG00000114113	0.0705776	0.92695	37	37	119	119
PSMD13	ENSG00000185627	0.0706437	0.92695	147	147	3407	3144
LPAR5	ENSG00000184574	0.0709126	0.92695	148	148	689	679
EOLA2	ENSG00000197021	0.0709365		49	49	2230	1289
HSFX4	ENSG00000283463	0.0709365		49	49	2230	1289
DCSTAMP	ENSG00000164935	0.0710137	0.92695	113	113	2488	1795
ZNF670	ENSG00000277462	0.0710367	0.92695	75	75	366	363
ZNF552	ENSG00000178935	0.0710974	0.92695	92	92	738	738
ZBTB18	ENSG00000179456	0.0711105	0.92695	71	71	217	216
GAB2	ENSG00000033327	0.0711575	0.92695	255	255	1540	1528
REEP5	ENSG00000129625	0.0712593	0.92695	67	67	315	315
CPN2	ENSG00000178772	0.0713464	0.92695	133	133	1475	1460
ITPRID2	ENSG00000138434	0.0713493	0.92695	320	320	2478	2396
SEPTIN1	ENSG00000180096	0.0713788	0.92695	311	311	2833	2328
ZNF48	ENSG00000180035	0.0713788	0.92695	311	311	2833	2328
GMNC	ENSG00000205835	0.0714383	0.92695	78	78	3148	1741
PTDSS1	ENSG00000156471	0.0716674	0.92695	132	132	1000	986
TCOF1	ENSG00000070814	0.071703	0.92695	374	374	6107	5929
NETO1	ENSG00000166342	0.0717474	0.92695	109	109	1341	1331
POLR3GL	ENSG00000121851	0.071772	0.92695	126	126	876	871
PIP5K1C	ENSG00000186111	0.0718133	0.92695	269	269	4273	4166
SUMF1	ENSG00000144455	0.071866	0.92695	516	516	4985	4848
ZNF316	ENSG00000205903	0.0719113	0.92695	326	326	1334	1316
ALX1	ENSG00000180318	0.0720771	0.92695	61	61	1686	1670
DUSP1	ENSG00000120129	0.0721034	0.92695	71	71	1462	1458
FTHL17	ENSG00000132446	0.0721041		19	19	650	372
OR4X2	ENSG00000172208	0.0721746	0.92695	104	104	666	660
XKR8	ENSG00000158156	0.0722715	0.92695	167	167	4244	4168
COL3A1	ENSG00000168542	0.0723504	0.92695	245	245	3882	3806
OR6C2	ENSG00000179695	0.0723913	0.92695	85	85	1061	1053
NOBOX	ENSG00000106410	0.0723999	0.92695	168	168	1652	1640
SLC5A12	ENSG00000148942	0.0724324	0.92695	122	122	854	834
TM4SF5	ENSG00000142484	0.0724337	0.92695	99	99	404	351
ZNF780B	ENSG00000128000	0.0724897	0.92695	200	200	2086	2033
PRB3	ENSG00000197870	0.0725743	0.92695	114	114	2705	2583
TMEM263	ENSG00000151135	0.0726162	0.92695	89	89	480	379
FRZB	ENSG00000162998	0.0727233	0.92695	91	91	2397	2373
RASIP1	ENSG00000105538	0.072725	0.92695	309	309	2575	2414
GOLGA2	ENSG00000167110	0.0727469	0.92695	334	334	3574	3235
PTX4	ENSG00000251692	0.0727531	0.92695	195	195	3049	2999
TTC9	ENSG00000133985	0.0727784	0.92695	51	51	575	574
MAPKAP1	ENSG00000119487	0.0728188	0.92695	97	97	1022	1017
FCHO1	ENSG00000130475	0.0728426	0.92695	255	255	4302	4221
CYP11A1	ENSG00000140459	0.0729569	0.92695	193	193	3163	3130
CCL25	ENSG00000131142	0.0729839	0.92695	84	84	939	935
NR1H3	ENSG00000025434	0.0730005	0.92695	223	223	1268	1260
MTMR12	ENSG00000150712	0.0730231	0.92695	134	134	2036	2031
CIR1	ENSG00000138433	0.073091	0.92695	126	126	932	926
MME	ENSG00000196549	0.0731079	0.92695	187	187	1550	1537
NOD2	ENSG00000167207	0.0731774	0.92695	324	324	6037	5563
ZCCHC12	ENSG00000174460	0.0732014		24	24	177	156
WDSUB1	ENSG00000196151	0.0732164	0.92695	120	120	1143	1135
UBE3B	ENSG00000151148	0.0732205	0.92695	279	279	983	974
LHCGR	ENSG00000138039	0.0732537	0.92695	170	170	965	946
C8orf88	ENSG00000253250	0.0733692	0.92695	31	31	352	351
TMEM117	ENSG00000139173	0.0734191	0.92695	102	102	919	909
CORO6	ENSG00000167549	0.0734252	0.92695	223	223	847	824
CFL2	ENSG00000165410	0.0734694	0.92695	28	28	54	54
C8orf48	ENSG00000164743	0.0735542	0.92695	132	132	3782	3241
PGRMC1	ENSG00000101856	0.0736068		14	14	327	297
MAN1A2	ENSG00000198162	0.0736593	0.92695	85	85	410	409
CIBAR2	ENSG00000153789	0.0738188	0.92695	117	117	2075	2054
FAM110B	ENSG00000169122	0.0738278	0.92695	56	56	171	170
PPP1R14D	ENSG00000166143	0.0739194	0.92695	117	117	2080	2049
UHRF1	ENSG00000276043	0.0739446	0.92695	175	175	1896	1880
ZRANB2	ENSG00000132485	0.0739946	0.92695	79	79	355	355
RUBCNL	ENSG00000102445	0.0741795	0.92695	185	185	2342	2311
SLC38A6	ENSG00000139974	0.0741943	0.92695	197	197	1490	1449
TOX	ENSG00000198846	0.0741949	0.92695	102	102	801	788
NCAPD3	ENSG00000151503	0.0742897	0.92695	464	464	4130	4035
PBX2	ENSG00000204304	0.074322	0.92695	329	329	3277	2472
MDFIC	ENSG00000135272	0.0743223	0.92695	65	65	1719	1707
LY6G6D	ENSG00000244355	0.0743711	0.92695	97	97	1900	1880
NUGGC	ENSG00000189233	0.074428	0.92695	192	192	1419	1408
WEE1	ENSG00000166483	0.0746061	0.92695	113	113	3292	3254
NDOR1	ENSG00000188566	0.0746192	0.92695	338	338	4055	3965
ZBTB37	ENSG00000185278	0.0746637	0.92695	126	126	2137	2113
TRUB2	ENSG00000167112	0.0746716	0.92695	182	182	2051	2027
KRT71	ENSG00000139648	0.0746767	0.92695	165	165	4114	4011
BASP1	ENSG00000176788	0.0746947	0.92695	70	70	1468	1453
MCU	ENSG00000156026	0.0747043	0.92695	120	120	4902	4825
DDX59	ENSG00000118197	0.0748105	0.92695	157	157	3236	2727
TRIM15	ENSG00000204610	0.0748163	0.92695	181	181	3370	3114
ASIC2	ENSG00000108684	0.0748933	0.92695	148	148	820	813
PDHX	ENSG00000110435	0.0749234	0.92695	143	143	1901	1884
LEAP2	ENSG00000164406	0.0749623	0.92695	24	24	174	174
COL21A1	ENSG00000124749	0.0749802	0.92695	214	214	2190	2155
SOGA1	ENSG00000149639	0.0755636	0.92695	424	424	3587	3516
KLHL24	ENSG00000114796	0.0756236	0.92695	102	102	330	328
BMP8B	ENSG00000116985	0.0756354	0.92695	231	231	2077	2031
IFT88	ENSG00000032742	0.0756791	0.92695	173	173	776	773
ST6GALNAC1	ENSG00000070526	0.075685	0.92695	173	173	1073	1067
TSPAN4	ENSG00000214063	0.0758879	0.92695	147	147	1608	1596
MXI1	ENSG00000119950	0.0759094	0.92695	83	83	1065	1060
JTB	ENSG00000143543	0.075982	0.92695	126	126	1656	1640
UBE2V2	ENSG00000169139	0.0760051	0.92695	44	44	959	956
SHISA5	ENSG00000164054	0.0760313	0.92695	278	278	4170	3442
CCNK	ENSG00000090061	0.0761057	0.92695	111	111	545	541
PLAAT2	ENSG00000133328	0.0761355	0.92695	35	35	402	402
NCOA2	ENSG00000140396	0.0761894	0.92695	263	263	1982	1916
TRPC1	ENSG00000144935	0.0762427	0.92695	109	109	370	369
ERBB3	ENSG00000065361	0.0762748	0.92695	335	335	2968	2917
ANKRD36C	ENSG00000174501	0.0763118	0.92695	328	328	4762	4609
ARGFX	ENSG00000186103	0.0763222	0.92695	63	63	1139	1133
RPS6KC1	ENSG00000136643	0.0763632	0.92695	216	216	3067	3020
NUDT6	ENSG00000170917	0.0763675	0.92695	111	111	1046	1037
ZFYVE19	ENSG00000166140	0.0763799	0.92695	175	175	3293	3252
EPHX3	ENSG00000105131	0.0763909	0.92695	92	92	727	714
COIL	ENSG00000121058	0.076441	0.92695	149	149	657	655
TP53BP1	ENSG00000067369	0.0764516	0.92695	474	474	4952	4790
ACO2	ENSG00000100412	0.076456	0.92695	220	220	1893	1865
ZDHHC23	ENSG00000184307	0.0765535	0.92695	122	122	492	489
EXPH5	ENSG00000110723	0.0765716	0.92695	482	482	4934	4768
MUC20	ENSG00000176945	0.0766071	0.92695	151	151	6740	6339
FOXO3B	ENSG00000240445	0.0766264	0.92695	41	41	234	233
MDGA2	ENSG00000139915	0.0766552	0.92695	219	219	1210	1206
HSD17B12	ENSG00000149084	0.0766945	0.92695	99	99	944	940
CCN4	ENSG00000104415	0.0767865	0.92695	109	109	1176	1165
MGAT4B	ENSG00000161013	0.0769153	0.92695	265	265	2103	2074
HS3ST3A1	ENSG00000153976	0.076918	0.92695	115	115	1661	1646
CNNM2	ENSG00000148842	0.0769665	0.92695	166	166	545	540
PPIF	ENSG00000108179	0.0770103	0.92695	69	69	280	260
APRT	ENSG00000198931	0.0770399	0.92695	297	297	3657	3518
FANCG	ENSG00000221829	0.0770414	0.92695	143	143	542	540
FAM240A	ENSG00000283473	0.0770863	0.92695	32	32	1226	1219
PRKRIP1	ENSG00000128563	0.0770924	0.92695	59	59	340	336
TRNT1	ENSG00000072756	0.0771327	0.92695	191	191	2387	2369
RABGAP1L	ENSG00000152061	0.0771448	0.92695	355	355	1936	1924
SPP2	ENSG00000072080	0.0771499	0.92695	69	69	1566	1558
ALG9	ENSG00000086848	0.0772304	0.92695	225	225	1807	1791
CCDC77	ENSG00000120647	0.0773029	0.92695	155	155	1573	1546
NBPF10	ENSG00000271425	0.0773115	0.92695	265	265	7176	6436
LPIN3	ENSG00000132793	0.0773446	0.92695	441	441	5610	5349
TIGD4	ENSG00000169989	0.0773834	0.92695	107	107	1810	1799
NUTM2B	ENSG00000188199	0.0773917	0.92695	130	130	3337	3150
TYROBP	ENSG00000011600	0.0774432	0.92695	66	66	1660	1622
GABRA4	ENSG00000109158	0.0775195	0.92695	91	91	1044	1038
IQANK1	ENSG00000203499	0.0775234	0.92695	316	316	4741	4644
ODF1	ENSG00000155087	0.0775484	0.92695	58	58	948	942
CCDC182	ENSG00000166329	0.0775695	0.92695	42	42	274	274
CDT1	ENSG00000167513	0.0776304	0.92695	317	317	3738	3575
KCNQ3	ENSG00000184156	0.0776344	0.92695	176	176	1387	1380
CCDC32	ENSG00000128891	0.0776713	0.92695	104	104	541	539
BSX	ENSG00000188909	0.07776	0.92695	41	41	349	348
GPRC5D	ENSG00000111291	0.0779093	0.92695	101	101	1477	1467
RAB5A	ENSG00000144566	0.0779102	0.92695	115	115	840	839
SFR1	ENSG00000156384	0.0779207	0.92695	70	70	301	301
APAF1	ENSG00000120868	0.0779368	0.92695	281	281	5246	4919
HS6ST3	ENSG00000185352	0.0779639	0.92695	124	124	1354	1338
NAA35	ENSG00000135040	0.0779884	0.92695	114	114	714	708
PABPC4L	ENSG00000254535	0.0779913	0.92695	83	83	1745	1730
SWI5	ENSG00000175854	0.0780034	0.92695	166	166	1709	1682
SPINDOC	ENSG00000168005	0.0780858	0.92695	84	84	478	476
FGD4	ENSG00000139132	0.0781521	0.92695	177	177	2461	2406
TBC1D9B	ENSG00000197226	0.0782169	0.92695	353	353	5360	5235
EMILIN2	ENSG00000132205	0.0782564	0.92695	299	299	3201	3127
CCT8	ENSG00000156261	0.0782846	0.92695	149	149	1049	1040
ZNF618	ENSG00000157657	0.0783027	0.92695	285	285	1281	1269
ERVMER34-1	ENSG00000226887	0.0783237	0.92695	14	14	57	57
ZNF3	ENSG00000166526	0.0783504	0.92695	197	197	1127	1094
ZC4H2	ENSG00000126970	0.0784298		13	13	213	156
AP1S2	ENSG00000182287	0.0784768		19	19	738	444
BUD13	ENSG00000137656	0.0784994	0.92695	178	178	1856	1831
OR10J1	ENSG00000196184	0.0785275	0.92695	102	102	1279	1274
RGPD5	ENSG00000015568	0.0785748	0.92695	3	3	4	4
CNOT3	ENSG00000088038	0.0786367	0.92695	306	306	4413	4253
KIF19	ENSG00000196169	0.0786618	0.92695	471	471	4211	4010
S100A8	ENSG00000143546	0.0786909	0.92695	22	22	38	38
TWF2	ENSG00000247596	0.0786912	0.92695	307	307	4696	4578
NMB	ENSG00000197696	0.0787811	0.927428	73	73	238	232
CFAP97D1	ENSG00000231256	0.0789371	0.927928	43	43	108	108
MRPS22	ENSG00000175110	0.0789862	0.927928	399	399	5308	5078
ZNF544	ENSG00000198131	0.0790416	0.927928	235	235	4688	3822
ATAD3C	ENSG00000215915	0.0790587	0.927928	226	226	3807	3618
RPS29	ENSG00000213741	0.0791635	0.927928	56	56	160	160
FRAT1	ENSG00000165879	0.0791664	0.927928	66	66	227	226
KRTAP4-7	ENSG00000240871	0.0791689	0.927928	48	48	1641	1632
KLK14	ENSG00000129437	0.0793291	0.929227	75	75	1360	1349
WAS	ENSG00000015285	0.0794688		27	27	1686	906
P3H2	ENSG00000090530	0.079676	0.931997	210	210	1597	1561
THEG	ENSG00000105549	0.0797143	0.931997	159	159	1069	1054
HCST	ENSG00000126264	0.0797151	0.931997	95	95	1703	1662
CLIC6	ENSG00000159212	0.0798106	0.931997	199	199	2413	2372
BRINP3	ENSG00000162670	0.0798208	0.931997	172	172	807	801
CFAP157	ENSG00000160401	0.0799959	0.931997	326	326	2890	2853
NUDCD2	ENSG00000170584	0.0800051	0.931997	85	85	399	399
UGT2A2	ENSG00000271271	0.0800105	0.931997	158	158	2363	2288
MAP1LC3B2	ENSG00000258102	0.080041	0.931997	33	33	137	133
SENP2	ENSG00000163904	0.0800699	0.931997	90	90	312	312
AUTS2	ENSG00000158321	0.080356	0.931997	308	308	3614	3516
CDH22	ENSG00000149654	0.0803943	0.931997	217	217	1779	1751
DPYSL3	ENSG00000113657	0.0804016	0.931997	135	135	1097	1096
LAMP3	ENSG00000078081	0.0804154	0.931997	87	87	512	510
A1CF	ENSG00000148584	0.080489	0.931997	111	111	1828	1818
CLVS1	ENSG00000177182	0.0805015	0.931997	78	78	387	387
CHML	ENSG00000203668	0.0805747	0.931997	201	201	1147	1141
ZNF189	ENSG00000136870	0.0806112	0.931997	152	152	1883	1870
NEDD4	ENSG00000069869	0.0806194	0.931997	299	299	3892	3833
THAP3	ENSG00000041988	0.0806467	0.931997	213	213	3909	3837
NCAPG	ENSG00000109805	0.0806555	0.931997	230	230	1655	1640
ATG16L2	ENSG00000168010	0.0808384	0.933537	263	263	1813	1766
SPATA6L	ENSG00000106686	0.0809748	0.933747	364	364	3969	3421
RAP1GDS1	ENSG00000138698	0.0810243	0.933747	137	137	1508	1500
CEP152	ENSG00000103995	0.0810352	0.933747	339	339	3489	3419
C22orf42	ENSG00000205856	0.0810551	0.933747	82	82	2482	2353
ZNF317	ENSG00000130803	0.0811637	0.934303	164	164	2048	1990
RPL7	ENSG00000147604	0.0812027	0.934303	79	79	1697	1688
KCTD12	ENSG00000178695	0.0812887	0.93472	81	81	205	205
AHCYL2	ENSG00000158467	0.0813769	0.934899	108	108	1496	1482
SOSTDC1	ENSG00000171243	0.0814036	0.934899	63	63	737	731
NMT1	ENSG00000136448	0.0815915	0.934979	290	290	3337	3269
RRP12	ENSG00000052749	0.0816058	0.934979	399	399	2799	2680
CHD1	ENSG00000153922	0.0816267	0.934979	273	273	1911	1900
TCHHL1	ENSG00000182898	0.0816756	0.934979	164	164	1299	1269
RNASE8	ENSG00000173431	0.0817098	0.934979	42	42	160	132
DROSHA	ENSG00000113360	0.0817946	0.934979	251	251	4215	4107
CRB2	ENSG00000148204	0.0818683	0.934979	597	597	8211	6874
PIK3R2	ENSG00000105647	0.0818964	0.934979	290	290	2391	2350
LGI3	ENSG00000168481	0.0819076	0.934979	193	193	938	917
LNPEP	ENSG00000113441	0.0820379	0.935898	169	169	928	923
OR6B2	ENSG00000182083	0.0823466	0.936249	7	7	37	37
NADK2	ENSG00000152620	0.0823483	0.936249	84	84	775	770
CCDC13	ENSG00000244607	0.0824517	0.936249	215	215	1639	1578
MID1IP1	ENSG00000165175	0.0824757		8	8	635	345
SDF2	ENSG00000132581	0.0824759	0.936249	82	82	509	509
ZNF679	ENSG00000197123	0.0825223	0.936249	98	98	1356	1340
HMGN5	ENSG00000198157	0.0825704		16	16	524	342
SMIM4	ENSG00000168273	0.0826509	0.936249	181	181	1221	1213
PRAMEF2	ENSG00000120952	0.0827147	0.936249	144	144	1883	1235
CNTFR	ENSG00000122756	0.0828795	0.936249	90	90	377	374
KIR3DL3	ENSG00000242019	0.0828907	0.936249	159	159	2075	2036
USB1	ENSG00000103005	0.0829633	0.936249	218	218	1994	1969
FGFR1	ENSG00000077782	0.0829922	0.936249	246	246	2746	2701
COG8	ENSG00000213380	0.0830171	0.936249	432	432	3093	3038
RBM28	ENSG00000106344	0.083037	0.936249	193	193	4153	3443
HNF4A	ENSG00000101076	0.0830517	0.936249	160	160	944	941
CCDC158	ENSG00000163749	0.0830678	0.936249	361	361	3170	3044
RAI2	ENSG00000131831	0.0831099		41	41	370	314
CDRT4	ENSG00000239704	0.0831295	0.936249	65	65	699	676
PDE3B	ENSG00000152270	0.0831527	0.936249	287	287	4089	4019
CILP2	ENSG00000160161	0.0831579	0.936249	410	410	3458	3285
OPN1LW	ENSG00000102076	0.0831597		23	23	948	822
ANAPC5	ENSG00000089053	0.0832065	0.936249	148	148	625	616
HTR3B	ENSG00000149305	0.0832519	0.936249	108	108	1898	1743
TSPAN5	ENSG00000168785	0.083255	0.936249	33	33	50	50
PPP2CA	ENSG00000113575	0.0832711	0.936249	10	10	11	11
FUT5	ENSG00000130383	0.0834248	0.936249	153	153	2063	2038
CDC14A	ENSG00000079335	0.0834315	0.936249	155	155	1577	1568
PDS5A	ENSG00000121892	0.0835814	0.936249	150	150	504	504
SMYD2	ENSG00000143499	0.0836014	0.936249	95	95	523	523
CYBC1	ENSG00000178927	0.0836324	0.936249	235	235	4443	4261
EIF4G1	ENSG00000114867	0.0837296	0.936249	379	379	3984	3901
SLC35G5	ENSG00000177710	0.0839155	0.936249	124	124	1258	1241
HID1	ENSG00000167861	0.0839459	0.936249	269	269	2779	2720
ANKS6	ENSG00000165138	0.0840195	0.936249	261	261	3215	3107
HADHA	ENSG00000084754	0.0840708	0.936249	280	280	2660	2630
TMEM50B	ENSG00000142188	0.0841421	0.936249	61	61	856	845
RBCK1	ENSG00000125826	0.0841428	0.936249	176	176	854	847
KIF6	ENSG00000164627	0.0841743	0.936249	189	189	1707	1609
PAGR1	ENSG00000280789	0.084288	0.936249	205	205	1229	1205
GAGE12J	ENSG00000224659	0.0842895		29	29	1315	1028
PTPRC	ENSG00000081237	0.0842963	0.936249	242	242	2266	2140
CLDN14	ENSG00000159261	0.0843686	0.936249	68	68	562	560
TLN1	ENSG00000137076	0.084373	0.936249	544	544	2943	2817
TUSC2	ENSG00000114383	0.0844657	0.936249	244	244	1262	1252
HMGB3	ENSG00000029993	0.0845027		7	7	45	44
SYNPR	ENSG00000163630	0.0845622	0.936249	67	67	820	816
HINT3	ENSG00000111911	0.0847135	0.936249	30	30	362	362
RIN2	ENSG00000132669	0.0847141	0.936249	201	201	3431	3153
GAL3ST4	ENSG00000197093	0.084793	0.936249	364	364	4696	4592
HSD17B4	ENSG00000133835	0.0847964	0.936249	311	311	2770	2716
MAPK6	ENSG00000069956	0.0851001	0.936249	244	244	781	775
ITGB6	ENSG00000115221	0.0851258	0.936249	199	199	2079	2061
PRLH	ENSG00000071677	0.0851419	0.936249	39	39	397	397
PI4KA	ENSG00000241973	0.0852059	0.936249	607	607	3928	3803
ANKZF1	ENSG00000163516	0.0852084	0.936249	393	393	8704	7152
RMC1	ENSG00000141452	0.0852184	0.936249	228	228	2423	2398
CCND1	ENSG00000110092	0.0854154	0.936249	59	59	160	160
IRAK1	ENSG00000184216	0.0854267		37	37	3269	1751
RCAN2	ENSG00000172348	0.0854321	0.936249	77	77	1646	1638
SNRPA	ENSG00000077312	0.0855008	0.936249	91	91	640	635
EMILIN3	ENSG00000183798	0.0855553	0.936249	305	305	2837	2748
LGI2	ENSG00000153012	0.085677	0.936249	128	128	513	509
ISM1	ENSG00000101230	0.0857449	0.936249	115	115	495	493
PDE8A	ENSG00000073417	0.0858087	0.936249	194	194	723	719
NPTXR	ENSG00000221890	0.0858291	0.936249	133	133	1009	1004
DLC1	ENSG00000164741	0.0858559	0.936249	609	609	7935	7100
SLC15A1	ENSG00000088386	0.0859633	0.936249	197	197	3122	3066
XPC	ENSG00000154767	0.0860298	0.936249	297	297	1592	1578
TAAR1	ENSG00000146399	0.0860386	0.936249	90	90	510	506
PLXNB2	ENSG00000196576	0.0860571	0.936249	534	534	5399	5196
MFAP2	ENSG00000117122	0.0860686	0.936249	143	143	3220	3175
GDF2	ENSG00000263761	0.0860932	0.936249	120	120	589	588
TTC5	ENSG00000136319	0.0861875	0.936249	110	110	536	535
NPY4R	ENSG00000204174	0.0862695	0.936249	50	50	485	447
ELP2	ENSG00000134759	0.0862731	0.936249	297	297	4618	4362
GALNT4	ENSG00000257594	0.0863219	0.936249	150	150	1368	1171
POC1B-GALNT4	ENSG00000259075	0.0863219	0.936249	150	150	1368	1171
CXCL11	ENSG00000169248	0.0863231	0.936249	26	26	954	952
IER5L	ENSG00000188483	0.0863413	0.936249	150	150	1844	1794
PXDN	ENSG00000130508	0.0863425	0.936249	387	387	3733	3635
PDGFRL	ENSG00000104213	0.086356	0.936249	177	177	2741	2714
MTMR4	ENSG00000108389	0.0864021	0.936249	313	313	3312	3258
CIDEB	ENSG00000136305	0.0864403	0.936249	390	390	3659	3550
NOX3	ENSG00000074771	0.086556	0.936249	164	164	981	977
SFT2D2	ENSG00000213064	0.0866165	0.936249	40	40	480	465
SPDYE4	ENSG00000183318	0.0866309	0.936249	68	68	2061	1815
TBC1D22A	ENSG00000054611	0.0866361	0.936249	159	159	2348	2309
PAX6	ENSG00000007372	0.0866493	0.936249	85	85	1466	1455
JAKMIP3	ENSG00000188385	0.0866647	0.936249	296	296	1543	1489
B3GNT9	ENSG00000237172	0.0867135	0.936249	221	221	1268	1264
ACTR3B	ENSG00000133627	0.0867137	0.936249	55	55	183	183
ITPK1	ENSG00000100605	0.0867384	0.936249	194	194	3816	3736
NEURL3	ENSG00000163121	0.0868425	0.936249	79	79	1511	1505
SLC16A2	ENSG00000147100	0.086844		22	22	186	170
MR1	ENSG00000153029	0.0869537	0.936249	98	98	1335	1331
BMPER	ENSG00000164619	0.0869566	0.936249	152	152	2741	2697
VSIR	ENSG00000107738	0.0869762	0.936249	121	121	1590	1585
MAGEA4	ENSG00000147381	0.0869918		38	38	1611	917
ZNF670-ZNF695	ENSG00000135747	0.0870227	0.936249	193	193	2497	2457
ADGRG7	ENSG00000144820	0.0870566	0.936249	193	193	2711	2677
POLD3	ENSG00000077514	0.0872018	0.936249	190	190	1888	1869
WRNIP1	ENSG00000124535	0.0872039	0.936249	261	261	3037	2978
GCC1	ENSG00000179562	0.0872262	0.936249	276	276	1848	1806
USP2	ENSG00000036672	0.0872368	0.936249	165	165	915	901
SLC30A4	ENSG00000104154	0.087238	0.936249	76	76	363	363
NOP9	ENSG00000196943	0.0872604	0.936249	387	387	3670	3572
F12	ENSG00000131187	0.087422	0.936249	244	244	1853	1824
NECAP2	ENSG00000157191	0.0874965	0.936249	75	75	1093	1085
GLB1L	ENSG00000163521	0.0875188	0.936249	481	481	9959	8261
SLC26A7	ENSG00000147606	0.087553	0.936249	174	174	2256	2229
NOX1	ENSG00000007952	0.0876427		54	54	353	328
OR11H1	ENSG00000130538	0.0877386	0.936249	101	101	2370	2268
VIPR1	ENSG00000114812	0.087892	0.936249	137	137	1581	1548
TRHDE	ENSG00000072657	0.0881007	0.936249	198	198	1545	1523
SPANXN2	ENSG00000268988	0.0882427		14	14	605	352
ISCA2	ENSG00000165898	0.0883064	0.936249	89	89	348	342
GTF2H2C	ENSG00000183474	0.0883101	0.936249	27	27	1274	1273
CSNK1G2	ENSG00000133275	0.0883236	0.936249	120	120	2110	2084
UCP3	ENSG00000175564	0.088329	0.936249	114	114	1038	1031
CLMP	ENSG00000166250	0.0883302	0.936249	106	106	815	809
KRT86	ENSG00000170442	0.0883961	0.936249	365	365	3174	3095
REG3A	ENSG00000172016	0.0884891	0.936249	56	56	245	244
RDM1	ENSG00000278023	0.0884909	0.936249	70	70	266	264
C10orf71	ENSG00000177354	0.0885104	0.936249	384	384	4532	4425
UFL1	ENSG00000014123	0.0885134	0.936249	183	183	759	749
OGDH	ENSG00000105953	0.0885311	0.936249	209	209	2693	2655
GUCY2F	ENSG00000101890	0.0886294		114	114	2364	1405
MLLT10	ENSG00000078403	0.0887298	0.936249	270	270	1495	1477
HLA-DQA1	ENSG00000196735	0.0888035	0.936249	66	66	1815	1661
TPBGL	ENSG00000261594	0.0888276	0.936249	134	134	1100	1080
PAX7	ENSG00000009709	0.0888313	0.936249	136	136	1178	1173
DPP10	ENSG00000175497	0.0888409	0.936249	182	182	2145	2134
ACSM6	ENSG00000173124	0.088844	0.936249	100	100	485	484
MTARC2	ENSG00000117791	0.0888867	0.936249	97	97	1397	1387
GRM4	ENSG00000124493	0.0889225	0.936249	270	270	1827	1807
OR8B8	ENSG00000197125	0.0889817	0.936249	75	75	977	969
TOE1	ENSG00000132773	0.0890326	0.936249	252	252	1568	1513
CFD	ENSG00000197766	0.0890722	0.936249	280	280	5178	4658
LSG1	ENSG00000041802	0.0891139	0.936249	188	188	3356	3305
CNTRL	ENSG00000119397	0.0891575	0.936249	520	520	6943	6319
SLC15A3	ENSG00000110446	0.0891679	0.936249	377	377	5706	4630
LRR1	ENSG00000165501	0.0891825	0.936249	130	130	768	762
ACTR1A	ENSG00000138107	0.0892224	0.936249	208	208	1017	1011
ICOS	ENSG00000163600	0.0893258	0.936249	42	42	162	162
ANO7	ENSG00000146205	0.0893515	0.936249	393	393	6426	5722
GPR65	ENSG00000140030	0.0894652	0.936249	65	65	201	197
ZNF304	ENSG00000131845	0.0895631	0.936249	123	123	1630	1613
SMR3A	ENSG00000109208	0.0896178	0.936249	36	36	124	122
ECEL1	ENSG00000171551	0.0896391	0.936249	219	219	3142	3063
PATL1	ENSG00000166889	0.0896697	0.936249	154	154	1472	1466
RNPEP	ENSG00000176393	0.0897004	0.936249	171	171	1721	1705
C6orf89	ENSG00000198663	0.0897489	0.936249	128	128	1731	1721
HRH3	ENSG00000101180	0.0898168	0.936249	112	112	344	343
KRTAP5-5	ENSG00000185940	0.0898278	0.936249	46	46	1588	1534
CCR6	ENSG00000112486	0.0898317	0.936249	68	68	433	431
CDH7	ENSG00000081138	0.089845	0.936249	164	164	1489	1470
CFAP20	ENSG00000070761	0.0899244	0.936249	42	42	116	116
PRKACG	ENSG00000165059	0.0899538	0.936249	90	90	437	437
KIFBP	ENSG00000198954	0.0899854	0.936249	123	123	1759	1749
GPR34	ENSG00000171659	0.0900231		13	13	35	34
SERPINE3	ENSG00000253309	0.0900708	0.936249	128	128	668	663
DZANK1	ENSG00000089091	0.0900863	0.936249	198	198	2148	2117
NEU2	ENSG00000115488	0.0900884	0.936249	114	114	1206	1173
RBPJ	ENSG00000168214	0.0901625	0.936249	72	72	312	312
PAX9	ENSG00000198807	0.0902685	0.936249	88	88	384	384
GRM6	ENSG00000113262	0.0903292	0.936249	304	304	5239	5016
MOGAT3	ENSG00000106384	0.0903299	0.936249	110	110	1913	1897
LRIG2	ENSG00000198799	0.0903431	0.936249	260	260	1226	1215
POC1B	ENSG00000139323	0.0903536	0.936249	267	267	1742	1536
MTERF2	ENSG00000120832	0.0903954	0.936249	74	74	415	314
PCDHB16	ENSG00000272674	0.0904982	0.936249	649	649	10105	8585
BBX	ENSG00000114439	0.0905453	0.936249	219	219	2663	2623
RHOF	ENSG00000139725	0.0905826	0.936249	146	146	1455	1445
NSUN2	ENSG00000037474	0.0905832	0.936249	248	248	2058	2012
LMOD1	ENSG00000163431	0.0906292	0.936249	138	138	1181	1176
OR1G1	ENSG00000183024	0.0907404	0.936249	66	66	554	553
EXOSC5	ENSG00000077348	0.0908314	0.936249	115	115	574	568
SRP19	ENSG00000153037	0.0908901	0.936249	80	80	306	305
ECHDC1	ENSG00000093144	0.0909139	0.936249	159	159	720	711
KIAA1217	ENSG00000120549	0.090942	0.936249	483	483	7006	6633
KCNK13	ENSG00000152315	0.0909849	0.936249	109	109	2476	2446
KRT74	ENSG00000170484	0.0910658	0.936249	172	172	2725	2614
ATP5F1B	ENSG00000110955	0.091141	0.936249	67	67	1826	1811
MYBPC1	ENSG00000196091	0.0911792	0.936249	221	221	1185	1175
GIT1	ENSG00000108262	0.0912227	0.936249	312	312	2873	2830
PLCL1	ENSG00000115896	0.0914023	0.936249	225	225	2707	2661
C1QL2	ENSG00000144119	0.0914886	0.936249	61	61	343	342
EXOSC10	ENSG00000171824	0.0915153	0.936249	228	228	1778	1750
GPR85	ENSG00000164604	0.0915625	0.936249	49	49	112	111
LPCAT3	ENSG00000111684	0.0916108	0.936249	137	137	529	522
DNTTIP2	ENSG00000067334	0.0916655	0.936249	153	153	667	656
ZNF322	ENSG00000181315	0.0918152	0.936249	39	39	1653	1641
BTNL9	ENSG00000165810	0.0918593	0.936249	176	176	1970	1953
LILRB5	ENSG00000105609	0.0918735	0.936249	195	195	2564	2323
ATP8B4	ENSG00000104043	0.0918735	0.936249	349	349	5234	4719
ANO2	ENSG00000047617	0.0918795	0.936249	356	356	4436	4326
FAM181A	ENSG00000140067	0.0919394	0.936249	88	88	1179	1176
CEP164	ENSG00000110274	0.0920042	0.936249	493	493	4055	3917
CRIM1	ENSG00000150938	0.0920057	0.936249	283	283	3597	3546
ONECUT1	ENSG00000169856	0.0921153	0.936249	101	101	710	703
OCLN	ENSG00000197822	0.0921411	0.936249	96	96	467	465
SPCS2	ENSG00000118363	0.092218	0.936249	31	31	53	53
FLRT3	ENSG00000125848	0.0922904	0.936249	104	104	376	374
LAMB3	ENSG00000196878	0.0922998	0.936249	459	459	3910	3827
PPP1R15B	ENSG00000158615	0.0923562	0.936249	161	161	1525	1513
LSM4	ENSG00000130520	0.0924052	0.936249	45	45	103	103
UBN2	ENSG00000157741	0.0924612	0.936249	297	297	3553	3511
TCP11	ENSG00000124678	0.0926649	0.936249	146	146	3993	3314
OXR1	ENSG00000164830	0.0926729	0.936249	232	232	1901	1881
KRI1	ENSG00000129347	0.0927202	0.936249	355	355	2682	2655
PI3	ENSG00000124102	0.0927267	0.936249	41	41	1256	1250
PGLS	ENSG00000130313	0.0927627	0.936249	112	112	1891	1875
RRP7A	ENSG00000189306	0.0927783	0.936249	114	114	1386	1377
TACO1	ENSG00000136463	0.0928356	0.936249	67	67	192	192
VWF	ENSG00000110799	0.0928616	0.936249	690	690	7455	6967
KRTAP19-1	ENSG00000184351	0.0928768	0.936249	30	30	1019	1015
RALGAPA2	ENSG00000188559	0.0929258	0.936249	455	455	3069	3015
RPL22	ENSG00000116251	0.0929272	0.936249	175	175	1527	1513
OR4C13	ENSG00000258817	0.0929288	0.936249	105	105	2241	2225
KDM4B	ENSG00000127663	0.0929777	0.936249	280	280	1597	1587
JUNB	ENSG00000171223	0.0930496	0.936249	62	62	123	121
PYGB	ENSG00000100994	0.0930591	0.936249	310	310	2315	2283
BEND5	ENSG00000162373	0.0930632	0.936249	87	87	1184	1177
PPP1R1B	ENSG00000131771	0.0932364	0.936512	54	54	189	188
DDHD1	ENSG00000100523	0.0934027	0.936512	228	228	2245	2192
RNF182	ENSG00000180537	0.0934547	0.936512	61	61	163	161
TEX49	ENSG00000257987	0.0934568	0.936512	21	21	42	40
ERC1	ENSG00000082805	0.0934603	0.936512	228	228	1336	1318
B4GALT7	ENSG00000027847	0.0935189	0.936512	135	135	1633	1616
TFE3	ENSG00000068323	0.093527		22	22	310	223
ELAVL2	ENSG00000107105	0.0936201	0.936512	88	88	179	178
DENND2C	ENSG00000175984	0.0936289	0.936512	262	262	5338	5183
TEKT4	ENSG00000163060	0.0936319	0.936512	226	226	4004	3929
NRROS	ENSG00000174004	0.0937174	0.936512	171	171	1635	1434
KRT26	ENSG00000186393	0.0937181	0.936512	119	119	2289	2269
ZNF266	ENSG00000174652	0.0937785	0.936512	148	148	1599	1580
VWA1	ENSG00000179403	0.0938885	0.936512	172	172	2512	2476
RAB6B	ENSG00000154917	0.0938986	0.936512	54	54	407	407
SPRYD7	ENSG00000123178	0.0939215	0.936512	35	35	67	67
WASF3	ENSG00000132970	0.0940279	0.936512	145	145	2909	2878
UNC80	ENSG00000144406	0.0940285	0.936512	645	645	4376	3986
TLR5	ENSG00000187554	0.0940676	0.936512	200	200	6878	4050
TPD52L1	ENSG00000111907	0.0941118	0.936512	60	60	518	518
HTT	ENSG00000197386	0.094239	0.936512	632	632	6791	6377
EFCAB7	ENSG00000203965	0.0942721	0.936512	134	134	1619	1601
SAMD12	ENSG00000177570	0.0943396	0.936512	60	60	1838	1825
ATG9A	ENSG00000198925	0.0943397	0.936512	444	444	7636	7311
INSM2	ENSG00000168348	0.0943461	0.936512	157	157	1251	1235
EDF1	ENSG00000107223	0.094481	0.936512	240	240	2775	2721
NCR1	ENSG00000189430	0.0945101	0.936512	80	80	293	293
EXTL1	ENSG00000158008	0.0945267	0.936512	190	190	4086	4020
LACTBL1	ENSG00000215906	0.0945433	0.936512	167	167	3018	2935
JMY	ENSG00000152409	0.0946656	0.936512	228	228	1663	1654
GLB1L2	ENSG00000149328	0.0946885	0.936512	192	192	851	850
CD83	ENSG00000112149	0.0947367	0.936512	58	58	158	158
PRR20A	ENSG00000204919	0.0947845	0.936512	1	1	173	173
ZBTB46	ENSG00000130584	0.0948374	0.936512	296	296	2918	2777
SH3YL1	ENSG00000035115	0.0949229	0.936512	114	114	832	830
C1orf185	ENSG00000204006	0.0949688	0.936512	55	55	2560	2532
SLC16A10	ENSG00000112394	0.0949835	0.936512	101	101	776	771
MCEMP1	ENSG00000183019	0.0950329	0.936512	75	75	663	661
FER	ENSG00000151422	0.095058	0.936512	168	168	2267	2229
PSMA6	ENSG00000100902	0.0950711	0.936512	41	41	403	401
LRRC8A	ENSG00000136802	0.095085	0.936512	168	168	1388	1372
SP2	ENSG00000167182	0.0951932	0.936711	128	128	1332	1317
SELENOV	ENSG00000186838	0.0952048	0.936711	80	80	1066	1062
GAL3ST3	ENSG00000175229	0.0953056	0.936733	180	180	2134	2113
SMPDL3B	ENSG00000130768	0.0953584	0.936733	166	166	4333	4260
AK8	ENSG00000165695	0.0955806	0.936733	125	125	1857	1846
RETNLB	ENSG00000163515	0.095651	0.936733	35	35	187	187
SULT1E1	ENSG00000109193	0.0956843	0.936733	71	71	587	585
MAPKAPK5	ENSG00000089022	0.0956872	0.936733	92	92	447	444
ACSS1	ENSG00000154930	0.0957029	0.936733	203	203	994	990
UGT8	ENSG00000174607	0.0957181	0.936733	86	86	349	332
KCNK2	ENSG00000082482	0.0957469	0.936733	62	62	192	187
GTF2A1L	ENSG00000242441	0.0957495	0.936733	301	301	1930	1898
PRSS22	ENSG00000005001	0.0957547	0.936733	89	89	463	459
TMEM255B	ENSG00000184497	0.0958539	0.936908	155	155	3515	3356
PHF6	ENSG00000156531	0.0958659		5	5	28	28
METTL22	ENSG00000067365	0.0958722	0.936908	182	182	2383	2350
PDSS1	ENSG00000148459	0.0960002	0.937672	117	117	1585	1572
CLEC11A	ENSG00000105472	0.0962641	0.938173	139	139	3347	3233
CALHM3	ENSG00000183128	0.0962999	0.938173	112	112	917	914
IQSEC3	ENSG00000120645	0.0963179	0.938173	337	337	3708	3632
VSIG10L	ENSG00000186806	0.0963314	0.938173	277	277	4465	4138
KDM4C	ENSG00000107077	0.0964759	0.938173	263	263	1782	1723
NIPAL2	ENSG00000104361	0.0965048	0.938173	96	96	492	489
PIGH	ENSG00000100564	0.0965521	0.938173	186	186	3810	3553
LSM12	ENSG00000161654	0.096581	0.938173	40	40	129	129
CDA	ENSG00000158825	0.0965818	0.938173	38	38	209	205
ARHGEF37	ENSG00000183111	0.0967287	0.938173	180	180	2314	2278
GMIP	ENSG00000089639	0.0967724	0.938173	399	399	9907	9458
DEFB129	ENSG00000125903	0.0968244	0.938173	36	36	679	677
LIMD2	ENSG00000136490	0.097028	0.938173	142	142	1075	1067
LCORL	ENSG00000178177	0.0970513	0.938173	585	585	5356	5142
PANK3	ENSG00000120137	0.0970955	0.938173	52	52	177	176
OTUD6B	ENSG00000155100	0.0971858	0.938173	89	89	1365	1344
ZNF195	ENSG00000005801	0.0972914	0.938173	114	114	645	625
SNRNP27	ENSG00000124380	0.0973013	0.938173	39	39	192	192
RAB5C	ENSG00000108774	0.097373	0.938173	156	156	1203	1188
GRINA	ENSG00000178719	0.0974395	0.938173	238	238	1571	1553
JHY	ENSG00000109944	0.097496	0.938173	207	207	905	887
RRM1	ENSG00000167325	0.0975429	0.938173	147	147	1283	1277
TAS2R30	ENSG00000256188	0.0976005	0.938173	93	93	1860	1846
WDR81	ENSG00000167716	0.0976564	0.938173	582	582	4994	4825
NUP188	ENSG00000095319	0.0976951	0.938173	575	575	10248	8609
EPB41L5	ENSG00000115109	0.0977015	0.938173	185	185	2644	2584
SLC10A1	ENSG00000100652	0.0977158	0.938173	165	165	1050	1046
CCDC88B	ENSG00000168071	0.097719	0.938173	521	521	6777	5370
BMF	ENSG00000104081	0.0977369	0.938173	36	36	178	166
ANXA8	ENSG00000265190	0.0977701	0.938173	58	58	1382	1375
PML	ENSG00000140464	0.097774	0.938173	327	327	3169	3090
CORO1A	ENSG00000102879	0.097803	0.938173	92	92	861	856
SP9	ENSG00000217236	0.097897	0.938173	97	97	265	240
DCST2	ENSG00000163354	0.09794	0.938173	341	341	3183	3138
TAGLN2	ENSG00000158710	0.0979734	0.938173	228	228	1806	1775
PEMT	ENSG00000133027	0.0980249	0.938173	106	106	1365	1345
ACTL6A	ENSG00000136518	0.0981301	0.938173	78	78	728	723
FHOD1	ENSG00000135723	0.0982515	0.938173	363	363	2729	2681
KIAA1755	ENSG00000149633	0.098335	0.938173	322	322	3387	3276
OR2B6	ENSG00000124657	0.0984103	0.938173	76	76	1256	1226
NUP50	ENSG00000093000	0.0984306	0.938173	137	137	639	633
IRF9	ENSG00000213928	0.0984688	0.938173	138	138	597	595
PLXNA2	ENSG00000076356	0.0985166	0.938173	459	459	6281	6047
FNBP1	ENSG00000187239	0.0985192	0.938173	114	114	1014	1008
AMIGO3	ENSG00000176020	0.0985705	0.938173	355	355	3650	3548
TTLL7	ENSG00000137941	0.0985764	0.938173	150	150	664	661
[truncated: 16,947 more rows]

## Sheet: all_highimpact
Gene	EnsemblID	P	FDR	N.Marker.All	N.Marker.Test	MAC	m
HAUS6	ENSG00000147874	1.61065e-05	0.195371	28	28	104	104
GALNT16	ENSG00000100626	2.16238e-05	0.195371	17	17	35	35
THOP1	ENSG00000172009	4.33497e-05	0.26111	21	21	42	42
ZNF582	ENSG00000018869	0.000107092	0.483789	18	18	188	184
SEMA3E	ENSG00000170381	0.000186732	0.661516	13	13	22	22
CACNG1	ENSG00000108878	0.000355193	0.661516	5	5	9	9
CSE1L	ENSG00000124207	0.000356719	0.661516	5	5	6	6
ME1	ENSG00000065833	0.000399189	0.661516	21	21	1251	1244
OSBPL5	ENSG00000021762	0.000426679	0.661516	20	20	33	33
CREB5	ENSG00000146592	0.000519279	0.661516	4	4	6	6
PPP1R26	ENSG00000196422	0.000631166	0.661516	7	7	15	15
CNOT11	ENSG00000158435	0.000639616	0.661516	7	7	10	10
ST18	ENSG00000147488	0.000672349	0.661516	12	12	20	20
TGIF2	ENSG00000118707	0.000681816	0.661516	4	4	7	7
ZEB2	ENSG00000169554	0.000795142	0.661516	10	10	56	56
SYCE2	ENSG00000161860	0.000802997	0.661516	9	9	24	24
LPAR6	ENSG00000139679	0.000820756	0.661516	12	12	23	23
IFNB1	ENSG00000171855	0.000828415	0.661516	4	4	283	283
CFL2	ENSG00000165410	0.000834413	0.661516	9	9	17	17
AAGAB	ENSG00000103591	0.000875515	0.661516	18	18	832	829
MTFR1L	ENSG00000117640	0.000907182	0.661516	33	33	1340	1204
RB1	ENSG00000139687	0.000924148	0.661516	28	28	45	45
ZGPAT	ENSG00000197114	0.000957745	0.661516	31	31	184	184
BMPR1B	ENSG00000138696	0.000970043	0.661516	6	6	21	21
AUNIP	ENSG00000127423	0.000996576	0.661516	36	36	1361	1226
UTP23	ENSG00000147679	0.00101751	0.661516	19	19	41	41
MASP1	ENSG00000127241	0.00105541	0.661516	25	25	73	73
CES2	ENSG00000172831	0.00108692	0.661516	14	14	70	70
VLDLR	ENSG00000147852	0.00112771	0.661516	24	24	33	33
OR6M1	ENSG00000196099	0.00113486	0.661516	11	11	22	22
ZBTB46	ENSG00000130584	0.00124103	0.674908	15	15	160	160
KANSL3	ENSG00000114982	0.00131325	0.674908	15	15	33	33
FTMT	ENSG00000181867	0.00133756	0.674908	7	7	37	37
TCF19	ENSG00000137310	0.00136504	0.674908	28	28	76	76
YJEFN3	ENSG00000250067	0.00137594	0.674908	18	18	58	58
MCM2	ENSG00000073111	0.00139466	0.674908	14	14	26	26
TOPBP1	ENSG00000163781	0.00141929	0.674908	8	8	8	8
LTO1	ENSG00000149716	0.00150985	0.678278	8	8	21	21
SLC2A4RG	ENSG00000125520	0.00153872	0.678278	27	27	188	188
IGF1R	ENSG00000140443	0.00153898	0.678278	16	16	26	26
MEI4	ENSG00000269964	0.00165691	0.706861	10	10	13	13
LIME1	ENSG00000203896	0.00168275	0.706861	34	34	207	207
SUSD6	ENSG00000100647	0.00172119	0.706861	5	5	5	5
COL5A2	ENSG00000204262	0.00192751	0.774002	5	5	13	13
POTEJ	ENSG00000222038	0.00197401	0.775444	12	12	112	112
DSP	ENSG00000096696	0.00201861	0.776093	41	41	78	72
ESRP2	ENSG00000103067	0.00216096	0.779496	20	20	62	62
FAM219A	ENSG00000164970	0.00216702	0.779496	4	4	110	110
RPL37	ENSG00000145592	0.00219557	0.779496	4	4	11	11
ERICH6B	ENSG00000165837	0.00224502	0.779496	12	12	71	71
ACAD9	ENSG00000177646	0.00226977	0.779496	40	40	1136	1130
CILP2	ENSG00000160161	0.00234781	0.779496	29	29	69	67
FKBP2	ENSG00000173486	0.00236271	0.779496	13	13	28	28
MCC	ENSG00000171444	0.00237257	0.779496	31	31	83	83
ANKRD35	ENSG00000198483	0.00246738	0.78418	33	33	323	323
CFAP92	ENSG00000114656	0.00247362	0.78418	57	57	1223	1215
VCL	ENSG00000035403	0.0026347	0.820844	18	18	29	29
ABRAXAS2	ENSG00000165660	0.00282422	0.864977	12	12	21	21
PGA5	ENSG00000256713	0.00297743	0.880873	6	6	11	11
UCK2	ENSG00000143179	0.0030053	0.880873	3	3	8	8
FAM83C	ENSG00000125998	0.00308235	0.880873	26	26	54	53
GNAQ	ENSG00000156052	0.00309575	0.880873	1	1	28	28
BLOC1S6	ENSG00000104164	0.00318074	0.880873	3	3	12	12
HOXD4	ENSG00000170166	0.00325688	0.880873	6	6	9	9
THUMPD1	ENSG00000066654	0.0032784	0.880873	12	12	24	24
MYH8	ENSG00000133020	0.00339975	0.880873	58	58	540	538
PLK4	ENSG00000142731	0.00341074	0.880873	20	20	96	96
DNAI1	ENSG00000122735	0.00348389	0.880873	21	21	201	201
SLC46A3	ENSG00000139508	0.00351954	0.880873	16	16	132	132
EBF1	ENSG00000164330	0.00354633	0.880873	3	3	4	4
ATP11A	ENSG00000068650	0.00355395	0.880873	26	26	216	216
RAB2A	ENSG00000104388	0.00355859	0.880873	4	4	10	10
TMED9	ENSG00000184840	0.0036397	0.887233	8	8	146	146
KPNA3	ENSG00000102753	0.00369259	0.887233	4	4	4	4
SAG	ENSG00000130561	0.00382555	0.887233	19	19	71	71
MMP27	ENSG00000137675	0.00383943	0.887233	19	19	63	63
ABO	ENSG00000175164	0.00389122	0.887233	15	15	474	472
ANKLE1	ENSG00000160117	0.00392612	0.887233	32	32	1311	1310
MFSD10	ENSG00000109736	0.00398856	0.887233	41	41	221	212
TRANK1	ENSG00000168016	0.00401531	0.887233	72	72	213	213
RP9	ENSG00000164610	0.00410413	0.887233	10	10	12	12
UFSP2	ENSG00000109775	0.00414755	0.887233	30	30	107	107
APLF	ENSG00000169621	0.00415529	0.887233	38	38	169	164
NLN	ENSG00000123213	0.00422066	0.887233	24	24	93	93
FAM184B	ENSG00000047662	0.0043401	0.887233	41	41	117	105
ASPA	ENSG00000108381	0.00438509	0.887233	6	6	22	22
USHBP1	ENSG00000130307	0.00439947	0.887233	74	74	1441	1438
MRPS6	ENSG00000243927	0.00440741	0.887233	9	9	12	12
NFATC3	ENSG00000072736	0.00446425	0.887233	43	43	123	123
MYBPC3	ENSG00000134571	0.00452846	0.887233	14	14	46	46
PCP2	ENSG00000174788	0.00454452	0.887233	21	21	37	36
EIF6	ENSG00000242372	0.00456628	0.887233	27	27	55	54
TMEM237	ENSG00000155755	0.00471391	0.897019	33	33	112	111
CINP	ENSG00000100865	0.00483362	0.897019	15	15	40	40
SNX30	ENSG00000148158	0.00486692	0.897019	9	9	28	28
LEFTY1	ENSG00000243709	0.00501335	0.897019	11	11	37	37
UACA	ENSG00000137831	0.00514235	0.897019	42	42	388	388
PNPLA8	ENSG00000135241	0.00514286	0.897019	34	34	90	90
ADD1	ENSG00000087274	0.00519679	0.897019	39	39	208	201
TRAPPC2	ENSG00000196459	0.00520218		2	2	4	4
GABRP	ENSG00000094755	0.00527811	0.897019	15	15	24	24
ARMC3	ENSG00000165309	0.00534433	0.897019	39	39	74	74
KIF20A	ENSG00000112984	0.00534573	0.897019	23	23	61	61
TCP11L2	ENSG00000166046	0.00543807	0.897019	19	19	74	74
TRIAP1	ENSG00000170855	0.00552183	0.897019	5	5	44	44
GNGT2	ENSG00000167083	0.00558224	0.897019	3	3	5	5
TENM1	ENSG00000009694	0.00563057		1	1	4	4
HOXD3	ENSG00000128652	0.00573016	0.897019	8	8	12	12
OR4F15	ENSG00000182854	0.00579268	0.897019	5	5	792	790
DYSF	ENSG00000135636	0.00581476	0.897019	61	61	187	187
CYREN	ENSG00000122783	0.00588294	0.897019	17	17	292	172
SLC17A2	ENSG00000112337	0.00601097	0.897019	17	17	40	39
ZNF479	ENSG00000185177	0.00607848	0.897019	10	10	35	35
HEYL	ENSG00000163909	0.0061135	0.897019	10	10	220	118
FRG2B	ENSG00000225899	0.00625342	0.897019	5	5	26	26
BCL2L13	ENSG00000099968	0.0062699	0.897019	11	11	28	28
ADAMTS15	ENSG00000166106	0.00642086	0.897019	8	8	15	13
SPATA31A6	ENSG00000185775	0.00645604	0.897019	42	42	227	226
TASP1	ENSG00000089123	0.00655863	0.897019	3	3	6	6
TRO	ENSG00000067445	0.00656257		5	5	1077	543
KIAA1614	ENSG00000135835	0.00660181	0.897019	36	36	200	200
TRUB1	ENSG00000165832	0.00668028	0.897019	13	13	33	33
DNAJC3	ENSG00000102580	0.00668849	0.897019	7	7	12	12
METTL14	ENSG00000145388	0.00671181	0.897019	5	5	81	81
PANX1	ENSG00000110218	0.00671357	0.897019	15	15	27	27
PTPRN	ENSG00000054356	0.00672353	0.897019	21	21	33	33
TMEM217	ENSG00000172738	0.0067412	0.897019	6	6	61	61
TRPM3	ENSG00000083067	0.00674842	0.897019	30	30	51	50
GRINA	ENSG00000178719	0.00679139	0.897019	27	27	56	55
PFKFB1	ENSG00000158571	0.00682505		6	6	1108	574
AGBL3	ENSG00000146856	0.00685169	0.897019	34	34	324	205
KCNJ13	ENSG00000115474	0.00688044	0.897019	7	7	19	19
CSF1R	ENSG00000182578	0.0069247	0.897019	11	11	23	23
P2RX3	ENSG00000109991	0.00694297	0.897019	10	10	13	13
NPFFR2	ENSG00000056291	0.00703178	0.897019	12	12	104	103
GCDH	ENSG00000105607	0.00711514	0.897019	17	17	53	53
DZANK1	ENSG00000089091	0.00715214	0.897019	27	27	64	64
FAM111A	ENSG00000166801	0.00717954	0.897019	25	25	1157	1151
MRPS28	ENSG00000147586	0.00719771	0.897019	9	9	39	39
EIF3F	ENSG00000175390	0.00720111	0.897019	7	7	12	12
TRERF1	ENSG00000124496	0.00721855	0.897019	6	6	14	14
LRRC42	ENSG00000116212	0.00726165	0.897019	27	27	109	101
TPD52	ENSG00000076554	0.00741957	0.897019	8	8	38	38
ARID3A	ENSG00000116017	0.00743327	0.897019	6	6	20	20
WDSUB1	ENSG00000196151	0.00750938	0.897019	20	20	162	162
GIGYF2	ENSG00000204120	0.00751499	0.897019	14	14	34	34
DPY19L3	ENSG00000178904	0.00752147	0.897019	21	21	34	34
ACTR10	ENSG00000131966	0.0075675	0.897019	14	14	59	58
ZGRF1	ENSG00000138658	0.0076695	0.897019	70	70	370	367
RABL2A	ENSG00000144134	0.00767391	0.897019	11	11	162	162
HGS	ENSG00000185359	0.00774509	0.897019	61	61	392	391
XAB2	ENSG00000076924	0.00779825	0.897019	27	27	45	44
MTG2	ENSG00000101181	0.00787089	0.897019	15	15	219	219
ZNF107	ENSG00000196247	0.00795502	0.897019	27	27	100	100
TRIL	ENSG00000255690	0.00798875	0.897019	9	9	20	20
OR5H2	ENSG00000197938	0.00812065	0.897019	7	7	161	161
CPSF3	ENSG00000119203	0.00815853	0.897019	26	26	140	140
HDHD3	ENSG00000119431	0.00817815	0.897019	10	10	111	110
OR2A5	ENSG00000221836	0.00817985	0.897019	5	5	14	14
SFXN2	ENSG00000156398	0.00823677	0.897019	15	15	570	567
APPL2	ENSG00000136044	0.00826731	0.897019	36	36	266	266
PPP1R14B	ENSG00000173457	0.00828727	0.897019	11	11	23	23
PET100	ENSG00000229833	0.0082934	0.897019	22	22	38	37
ANKRD2	ENSG00000165887	0.00833633	0.897019	17	17	31	30
ZBTB32	ENSG00000011590	0.00853038	0.897019	8	8	14	14
ZBTB24	ENSG00000112365	0.00855362	0.897019	14	14	19	19
OR10R2	ENSG00000198965	0.00861754	0.897019	5	5	434	434
TMEM218	ENSG00000150433	0.00866827	0.897019	3	3	7	7
PPARGC1A	ENSG00000109819	0.00873046	0.897019	7	7	9	9
GCA	ENSG00000115271	0.00874937	0.897019	13	13	323	323
NTS	ENSG00000133636	0.00895616	0.897019	5	5	16	16
SFR1	ENSG00000156384	0.00899443	0.897019	11	11	28	28
AMBRA1	ENSG00000110497	0.00900473	0.897019	15	15	18	18
CD59	ENSG00000085063	0.00903614	0.897019	12	12	42	42
ZNF134	ENSG00000213762	0.00907721	0.897019	13	13	27	27
NOBOX	ENSG00000106410	0.00908497	0.897019	17	17	116	116
PPP1R17	ENSG00000106341	0.00914563	0.897019	2	2	9	9
SPRYD3	ENSG00000167778	0.00925968	0.897019	24	24	54	51
DNAJC21	ENSG00000168724	0.00935113	0.897019	22	22	146	146
ATP6V0A1	ENSG00000033627	0.00943408	0.897019	9	9	10	10
RPL27A	ENSG00000166441	0.00948306	0.897019	14	14	32	32
SLC18B1	ENSG00000146409	0.00949367	0.897019	12	12	18	18
GPR151	ENSG00000173250	0.00960488	0.897019	34	34	1605	1594
IL12B	ENSG00000113302	0.00976346	0.897019	7	7	16	16
EIF4G2	ENSG00000110321	0.00978152	0.897019	2	2	22	22
B4GALT7	ENSG00000027847	0.0098245	0.897019	19	19	193	191
EVPLL	ENSG00000214860	0.00982629	0.897019	6	6	25	25
TCERG1	ENSG00000113649	0.00983422	0.897019	43	43	1629	1617
FBXO7	ENSG00000100225	0.00983668	0.897019	21	21	111	111
ANAPC4	ENSG00000053900	0.00985606	0.897019	20	20	26	26
DHCR24	ENSG00000116133	0.00991412	0.897019	10	10	615	611
HDHD5	ENSG00000069998	0.00993141	0.897019	18	18	119	119
SLC11A1	ENSG00000018280	0.00993153	0.897019	24	24	57	57
TMEM131L	ENSG00000121210	0.00997299	0.897019	8	8	44	44
TMOD4	ENSG00000163157	0.00998223	0.897019	28	28	75	74
PENK	ENSG00000181195	0.0100933	0.897019	14	14	131	131
LGALS9C	ENSG00000171916	0.0101185	0.897019	16	16	123	123
EXOSC1	ENSG00000171311	0.0102042	0.897019	20	20	35	35
CDX4	ENSG00000131264	0.0102203		2	2	5	5
SF3B6	ENSG00000115128	0.0103339	0.897019	11	11	107	107
AHNAK2	ENSG00000185567	0.0103776	0.897019	99	99	891	879
PHLDA3	ENSG00000174307	0.0104027	0.897019	3	3	6	6
SOX8	ENSG00000005513	0.0104111	0.897019	4	4	7	7
CLRN3	ENSG00000180745	0.010479	0.897019	8	8	16	16
TOX2	ENSG00000124191	0.0105119	0.897019	6	6	21	21
REG4	ENSG00000134193	0.0105277	0.897019	4	4	25	25
ZFAND2A	ENSG00000178381	0.0105556	0.897019	9	9	54	54
STX2	ENSG00000111450	0.0106216	0.897019	12	12	22	22
TOMM40	ENSG00000130204	0.0106921	0.897019	11	11	16	16
UQCC1	ENSG00000101019	0.0107582	0.897019	13	13	59	59
ANKRD20A2P	ENSG00000183148	0.0107764	0.897019	4	4	12	12
CCDC34	ENSG00000109881	0.0107901	0.897019	20	20	185	185
ANGPTL8	ENSG00000130173	0.0108059	0.897019	38	38	190	190
RBM33	ENSG00000184863	0.0108062	0.897019	3	3	30	30
RNF187	ENSG00000168159	0.0108798	0.897019	7	7	15	15
NDST3	ENSG00000164100	0.010928	0.897019	13	13	28	28
PRDM10	ENSG00000170325	0.0110781	0.897019	15	15	18	18
CTTNBP2	ENSG00000077063	0.0111267	0.897019	24	24	52	50
SIX4	ENSG00000100625	0.0111286	0.897019	14	14	24	24
SH3BP4	ENSG00000130147	0.0113046	0.897019	9	9	13	13
B3GALNT2	ENSG00000162885	0.0113137	0.897019	28	28	114	114
OBP2A	ENSG00000122136	0.0114023	0.897019	12	12	30	30
RNF149	ENSG00000163162	0.0114337	0.897019	10	10	14	14
MAEL	ENSG00000143194	0.0114667	0.897019	15	15	21	21
MAGI3	ENSG00000081026	0.0114771	0.897019	19	19	26	26
CRPPA	ENSG00000214960	0.0114905	0.897019	19	19	512	507
MIER3	ENSG00000155545	0.0114968	0.897019	6	6	12	12
OR5V1	ENSG00000243729	0.0115067	0.897019	34	34	136	134
CSAG1	ENSG00000198930	0.0115291		4	4	20	19
WDR49	ENSG00000174776	0.011544	0.897019	32	32	138	138
STK32A	ENSG00000169302	0.0115503	0.897019	19	19	46	46
ACVR1	ENSG00000115170	0.0115669	0.897019	15	15	26	26
TUSC3	ENSG00000104723	0.0116334	0.897019	18	18	90	90
ARPC4-TTLL3	ENSG00000250151	0.0116533	0.897019	56	56	397	360
ITPR3	ENSG00000096433	0.0117196	0.897019	51	51	123	123
ID3	ENSG00000117318	0.0117561	0.897019	4	4	9	9
CDS1	ENSG00000163624	0.0117594	0.897019	7	7	50	50
SLC4A7	ENSG00000033867	0.0117652	0.897019	19	19	55	55
RPAP1	ENSG00000103932	0.0118213	0.897019	42	42	206	206
RNF146	ENSG00000118518	0.0118511	0.897019	13	13	73	73
SLCO4C1	ENSG00000173930	0.0118696	0.897019	18	18	85	85
KRTAP19-3	ENSG00000244025	0.0119574	0.897019	7	7	214	214
TARM1	ENSG00000248385	0.0119661	0.897019	25	25	446	446
PAK3	ENSG00000077264	0.0119955		4	4	20	20
CYSLTR1	ENSG00000173198	0.0120588		3	3	15	11
PDGFRB	ENSG00000113721	0.0120636	0.897019	12	12	25	25
MS4A2	ENSG00000149534	0.0121274	0.897019	12	12	429	428
DHX32	ENSG00000089876	0.0122348	0.897019	33	33	186	186
G3BP1	ENSG00000145907	0.0122863	0.897019	11	11	16	16
COL1A2	ENSG00000164692	0.012293	0.897019	7	7	9	9
POT1	ENSG00000128513	0.0122953	0.897019	16	16	45	45
ARMS2	ENSG00000254636	0.0123122	0.897019	6	6	55	31
APOB	ENSG00000084674	0.0123492	0.897019	56	56	242	181
PKD2L1	ENSG00000107593	0.0123607	0.897019	20	20	137	137
KNL1	ENSG00000137812	0.0124402	0.897524	23	23	53	53
CSNK1G2	ENSG00000133275	0.012497	0.897524	11	11	510	508
SMARCA5	ENSG00000153147	0.0125167	0.897524	3	3	9	9
SMAD6	ENSG00000137834	0.0126491	0.900875	60	60	75	74
ZNF34	ENSG00000196378	0.0127084	0.900875	11	11	24	24
GOPC	ENSG00000047932	0.0127523	0.900875	5	5	21	21
PPT1	ENSG00000131238	0.0127798	0.900875	16	16	151	151
HDDC2	ENSG00000111906	0.0129122	0.900875	17	17	52	52
CLDN34	ENSG00000234469	0.0129485		1	1	10	9
ERMP1	ENSG00000099219	0.0130001	0.900875	39	39	161	161
CORT	ENSG00000241563	0.0131381	0.900875	4	4	14	14
TAP1	ENSG00000168394	0.0131449	0.900875	27	27	100	100
CLIP1	ENSG00000130779	0.0132269	0.900875	18	18	71	71
SPATA19	ENSG00000166118	0.0134025	0.900875	6	6	15	15
HMX1	ENSG00000288204	0.0134089	0.900875	10	10	61	61
PLAAT1	ENSG00000127252	0.0134129	0.900875	19	19	317	316
KRT75	ENSG00000170454	0.0134341	0.900875	15	15	188	187
PGR	ENSG00000082175	0.0134651	0.900875	6	6	18	18
LHX8	ENSG00000162624	0.01348	0.900875	3	3	3	3
OR5J2	ENSG00000174957	0.0135305	0.900875	8	8	15	15
PDGFC	ENSG00000145431	0.0135722	0.900875	3	3	3	3
FRY	ENSG00000073910	0.0135811	0.900875	25	25	33	33
VRK1	ENSG00000100749	0.0136934	0.900875	23	23	67	67
CMSS1	ENSG00000184220	0.0137088	0.900875	29	29	86	86
LRRC23	ENSG00000010626	0.0137366	0.900875	49	49	155	154
UBA6	ENSG00000033178	0.0138469	0.900875	16	16	64	64
MAB21L3	ENSG00000173212	0.0139273	0.900875	12	12	42	42
SNAI1	ENSG00000124216	0.0140524	0.900875	3	3	3	3
CBX6	ENSG00000183741	0.0140652	0.900875	3	3	3	3
TBC1D15	ENSG00000121749	0.0140811	0.900875	9	9	62	62
ZNF555	ENSG00000186300	0.0141002	0.900875	17	17	70	70
PLEKHS1	ENSG00000148735	0.0141528	0.900875	24	24	49	49
TRHDE	ENSG00000072657	0.0142656	0.900875	21	21	127	127
FHAD1	ENSG00000142621	0.0142716	0.900875	43	43	852	843
IGFL3	ENSG00000188624	0.0142928	0.900875	2	2	3	3
CDHR2	ENSG00000074276	0.014319	0.900875	49	49	210	209
GAPT	ENSG00000175857	0.0143278	0.900875	4	4	10	10
ZNF563	ENSG00000188868	0.0143489	0.900875	18	18	85	85
ETNPPL	ENSG00000164089	0.0143913	0.900875	12	12	55	55
BTG4	ENSG00000137707	0.0144539	0.900875	16	16	37	35
CEP250	ENSG00000126001	0.0146494	0.900875	61	61	173	169
HRK	ENSG00000135116	0.0146528	0.900875	1	1	3	3
PRSS22	ENSG00000005001	0.0146919	0.900875	11	11	14	14
IFI27L1	ENSG00000165948	0.0147082	0.900875	10	10	88	88
RNF125	ENSG00000101695	0.0147516	0.900875	6	6	15	15
PSMB9	ENSG00000240065	0.0148114	0.900875	29	29	104	104
PTPRC	ENSG00000081237	0.0148766	0.900875	13	13	33	33
IFI27	ENSG00000165949	0.0149524	0.900875	5	5	70	70
MRS2	ENSG00000124532	0.0149577	0.900875	20	20	776	772
SPIRE2	ENSG00000204991	0.0149617	0.900875	35	35	139	123
GJB6	ENSG00000121742	0.014991	0.900875	10	10	254	254
SMAP2	ENSG00000084070	0.0150223	0.900875	10	10	21	21
C11orf91	ENSG00000205177	0.0150962	0.900875	6	6	31	31
TRIM3	ENSG00000110171	0.0150998	0.900875	9	9	15	15
KRTAP19-2	ENSG00000186965	0.015106	0.900875	4	4	207	207
PCDH11Y	ENSG00000099715	0.0152263		3	3	10	10
TMEM14A	ENSG00000096092	0.0152831	0.905986	3	3	7	7
LGALS1	ENSG00000100097	0.0154888	0.905986	6	6	13	13
HOXA11	ENSG00000005073	0.0155077	0.905986	3	3	3	3
SLC25A53	ENSG00000269743	0.0155104		6	6	27	26
BPIFA1	ENSG00000198183	0.0155245	0.905986	14	14	85	85
LRRTM3	ENSG00000198739	0.0156004	0.905986	6	6	14	14
ZZZ3	ENSG00000036549	0.0156013	0.905986	6	6	9	9
HTRA1	ENSG00000166033	0.0156277	0.905986	14	14	70	46
CCDC3	ENSG00000151468	0.015631	0.905986	13	13	60	42
GJA8	ENSG00000121634	0.0156854	0.905986	11	11	16	16
NANOS3	ENSG00000187556	0.0158791	0.905986	7	7	26	26
FUT2	ENSG00000176920	0.0158927	0.905986	14	14	35	35
GRK2	ENSG00000173020	0.0159246	0.905986	8	8	9	9
TP53AIP1	ENSG00000120471	0.0159809	0.905986	16	16	1011	1006
LEMD1	ENSG00000186007	0.0159916	0.905986	11	11	80	80
TAS1R1	ENSG00000173662	0.0159988	0.905986	34	34	438	435
EDARADD	ENSG00000186197	0.016102	0.905986	6	6	10	10
FZD1	ENSG00000157240	0.0161129	0.905986	3	3	3	3
CFHR5	ENSG00000134389	0.01649	0.905986	29	29	1212	1207
PHF8	ENSG00000172943	0.0165176		7	7	35	35
RBL1	ENSG00000080839	0.0166512	0.905986	23	23	192	191
GAREM2	ENSG00000157833	0.0166773	0.905986	23	23	76	76
NOP14	ENSG00000087269	0.0166877	0.905986	35	35	122	120
HTR3D	ENSG00000186090	0.0166931	0.905986	18	18	65	65
ADPRHL1	ENSG00000153531	0.0167222	0.905986	56	56	2423	1583
ELOA3CP	ENSG00000275553	0.01677	0.905986	2	2	3	3
DGKK	ENSG00000274588	0.0167952		3	3	14	14
CLYBL	ENSG00000125246	0.0168281	0.905986	17	17	63	63
MAML2	ENSG00000184384	0.0168283	0.905986	9	9	10	10
KRT15	ENSG00000171346	0.0170546	0.905986	20	20	50	50
AP5Z1	ENSG00000242802	0.0170808	0.905986	54	54	219	218
LTV1	ENSG00000135521	0.0171848	0.905986	16	16	250	250
RTTN	ENSG00000176225	0.0172365	0.905986	58	58	149	148
RTN1	ENSG00000139970	0.0173065	0.905986	3	3	4	4
PSMC2	ENSG00000161057	0.0173081	0.905986	9	9	36	36
ZBTB42	ENSG00000179627	0.0173853	0.905986	9	9	25	25
TRMT5	ENSG00000126814	0.0175046	0.905986	23	23	248	248
CTR9	ENSG00000198730	0.0175771	0.905986	8	8	28	28
WDR48	ENSG00000114742	0.0176765	0.905986	16	16	31	31
RNF208	ENSG00000212864	0.017723	0.905986	22	22	51	51
WDR70	ENSG00000082068	0.0177741	0.905986	13	13	49	49
INSM2	ENSG00000168348	0.0177856	0.905986	9	9	21	21
ZNF366	ENSG00000178175	0.0178277	0.905986	7	7	13	13
MTMR12	ENSG00000150712	0.0178335	0.905986	12	12	15	15
ARHGDIB	ENSG00000111348	0.0178548	0.905986	7	7	15	15
STXBP5L	ENSG00000145087	0.0178951	0.905986	15	15	19	19
ZNF219	ENSG00000165804	0.0179086	0.905986	20	20	53	53
SRSF8	ENSG00000263465	0.017946	0.905986	8	8	28	28
PSMD3	ENSG00000108344	0.0180192	0.905986	5	5	8	8
BSPRY	ENSG00000119411	0.0181174	0.905986	18	18	144	143
CUL5	ENSG00000166266	0.0181425	0.905986	3	3	3	3
YEATS2	ENSG00000163872	0.0181977	0.905986	17	17	24	23
WDR36	ENSG00000134987	0.0182362	0.905986	15	15	18	18
DTL	ENSG00000143476	0.0182535	0.905986	18	18	27	27
RFPL4B	ENSG00000251258	0.0183059	0.905986	12	12	63	63
PIDD1	ENSG00000177595	0.0184318	0.905986	36	36	106	106
GPR148	ENSG00000173302	0.0184814	0.905986	5	5	31	31
TPGS2	ENSG00000134779	0.0185047	0.905986	25	25	80	80
UBTD1	ENSG00000165886	0.0185099	0.905986	8	8	18	17
CDC23	ENSG00000094880	0.0185706	0.905986	26	26	104	104
ZSWIM4	ENSG00000132003	0.0185873	0.905986	25	25	44	43
SLC5A3	ENSG00000198743	0.018609	0.905986	7	7	9	9
GAS2L3	ENSG00000139354	0.0186305	0.905986	22	22	78	76
HTR7	ENSG00000148680	0.0186422	0.905986	3	3	5	5
TP53TG3D	ENSG00000205456	0.0187145	0.905986	7	7	897	895
ARHGEF15	ENSG00000198844	0.0187569	0.905986	26	26	59	59
GGH	ENSG00000137563	0.0187954	0.905986	8	8	26	26
TMEM74	ENSG00000164841	0.0188506	0.905986	2	2	3	3
SERPINC1	ENSG00000117601	0.0190394	0.905986	4	4	76	76
SLC30A8	ENSG00000164756	0.0191024	0.905986	15	15	51	51
RAB11FIP4	ENSG00000131242	0.0192154	0.905986	3	3	3	3
PSAP	ENSG00000197746	0.0192186	0.905986	24	24	51	51
ZNF768	ENSG00000169957	0.0193127	0.905986	7	7	7	7
FOXE1	ENSG00000178919	0.0193493	0.905986	4	4	12	12
NTN5	ENSG00000142233	0.0194119	0.905986	26	26	145	145
BATF3	ENSG00000123685	0.0194397	0.905986	3	3	10	10
ALDH1B1	ENSG00000137124	0.0194761	0.905986	8	8	1211	1209
OR2T33	ENSG00000177212	0.0194785	0.905986	2	2	3	3
ETFB	ENSG00000105379	0.0195222	0.905986	24	24	291	283
NCOA4	ENSG00000266412	0.0195472	0.905986	16	16	31	31
COL23A1	ENSG00000050767	0.019608	0.905986	30	30	836	825
ENO2	ENSG00000111674	0.019746	0.905986	15	15	54	53
OR2J3	ENSG00000204701	0.0197654	0.905986	10	10	18	18
LIPF	ENSG00000182333	0.019818	0.905986	10	10	59	59
RNASE9	ENSG00000188655	0.0198407	0.905986	9	9	41	41
TEK	ENSG00000120156	0.0199865	0.905986	11	11	19	19
MAGEL2	ENSG00000254585	0.0199908	0.905986	6	6	26	16
ABI1	ENSG00000136754	0.0200013	0.905986	5	5	8	8
ZNF655	ENSG00000197343	0.0200558	0.905986	23	23	1725	1711
CNGA1	ENSG00000198515	0.020426	0.905986	23	23	106	106
TTI1	ENSG00000101407	0.0204275	0.905986	21	21	42	42
FLG2	ENSG00000143520	0.0205202	0.905986	70	70	1043	1038
KRTAP3-3	ENSG00000212899	0.0205367	0.905986	4	4	4	4
RFPL2	ENSG00000128253	0.020783	0.905986	4	4	38	38
HSPA5	ENSG00000044574	0.0207972	0.905986	13	13	18	18
VIT	ENSG00000205221	0.020823	0.905986	31	31	70	70
KLK1	ENSG00000167748	0.0208535	0.905986	25	25	66	66
HDAC7	ENSG00000061273	0.0208605	0.905986	14	14	22	22
DOHH	ENSG00000129932	0.0209471	0.905986	9	9	210	209
ULK4	ENSG00000168038	0.0209713	0.905986	42	42	877	871
CAVIN3	ENSG00000170955	0.0209976	0.905986	9	9	14	14
SCN5A	ENSG00000183873	0.0209989	0.905986	18	18	59	59
SUGP2	ENSG00000064607	0.0210299	0.905986	18	18	40	40
LBH	ENSG00000213626	0.021142	0.905986	4	4	17	17
CCDC144A	ENSG00000170160	0.0211809	0.905986	41	41	314	314
CDK15	ENSG00000138395	0.0211858	0.905986	24	24	210	210
OR4N2	ENSG00000176294	0.0212121	0.905986	21	21	299	299
SDHB	ENSG00000117118	0.0212346	0.905986	5	5	12	12
SGPP2	ENSG00000163082	0.0212598	0.905986	3	3	5	5
MRPL36	ENSG00000171421	0.0212924	0.905986	9	9	80	80
NDUFS6	ENSG00000145494	0.0213158	0.905986	10	10	83	83
GEMIN6	ENSG00000152147	0.0213184	0.905986	10	10	22	22
NLRP11	ENSG00000179873	0.0213192	0.905986	22	22	60	60
THOC5	ENSG00000100296	0.0214141	0.905986	15	15	41	41
JMJD7	ENSG00000243789	0.0214233	0.905986	35	35	122	122
BTBD9	ENSG00000183826	0.0214389	0.905986	16	16	38	38
TP53I3	ENSG00000115129	0.0214776	0.905986	13	13	169	169
MB	ENSG00000198125	0.0215209	0.905986	5	5	9	9
CHODL	ENSG00000154645	0.0215382	0.905986	9	9	14	13
IL34	ENSG00000157368	0.021584	0.905986	16	16	30	30
SHISA2	ENSG00000180730	0.0216311	0.905986	10	10	14	14
NIPAL1	ENSG00000163293	0.0216633	0.905986	32	32	118	118
KIF27	ENSG00000165115	0.021678	0.905986	53	53	591	574
GNB3	ENSG00000111664	0.0216813	0.905986	24	24	52	52
RPTN	ENSG00000215853	0.0216995	0.905986	29	29	110	110
UCP2	ENSG00000175567	0.0218196	0.905986	11	11	66	66
KRTCAP2	ENSG00000163463	0.0218244	0.905986	16	16	55	55
TRIM46	ENSG00000163462	0.021848	0.905986	34	34	97	97
STEAP1	ENSG00000164647	0.0218534	0.905986	12	12	23	22
OSBPL11	ENSG00000144909	0.0218577	0.905986	12	12	13	13
KRTAP4-9	ENSG00000212722	0.0219213	0.905986	3	3	4	4
FBL	ENSG00000105202	0.02196	0.905986	2	2	5	5
TGM6	ENSG00000166948	0.0220454	0.905986	22	22	297	199
NDUFA6	ENSG00000184983	0.022079	0.905986	11	11	51	51
POU5F1	ENSG00000204531	0.0221059	0.905986	15	15	26	26
ICA1	ENSG00000003147	0.0221784	0.905986	11	11	43	43
TMEM161A	ENSG00000064545	0.0222013	0.905986	23	23	178	176
TNFRSF9	ENSG00000049249	0.0222023	0.905986	6	6	15	15
VSIG10L	ENSG00000186806	0.0223171	0.905986	32	32	324	316
SGCZ	ENSG00000185053	0.0223245	0.905986	11	11	32	32
DHX9	ENSG00000135829	0.0224905	0.905986	5	5	5	5
ATP1A4	ENSG00000132681	0.0225003	0.905986	35	35	194	192
GPR158	ENSG00000151025	0.0225178	0.905986	11	11	23	23
VPS4B	ENSG00000119541	0.0225208	0.905986	9	9	16	16
ZNF836	ENSG00000196267	0.0225858	0.905986	14	14	40	40
CTAGE9	ENSG00000236761	0.0226291	0.905986	20	20	141	141
SERPINA1	ENSG00000197249	0.0226611	0.905986	5	5	12	12
CXCR6	ENSG00000172215	0.022729	0.905986	12	12	35	35
SCARA3	ENSG00000168077	0.0228062	0.905986	13	13	23	20
SDHAF4	ENSG00000154079	0.0228213	0.905986	4	4	53	53
OBI1	ENSG00000152193	0.0228455	0.905986	28	28	63	63
CIAO2B	ENSG00000166595	0.0229216	0.905986	9	9	12	12
GPRC5D	ENSG00000111291	0.0230052	0.905986	13	13	1006	1001
CASP8	ENSG00000064012	0.0230519	0.905986	26	26	82	82
TRAPPC6A	ENSG00000007255	0.0230829	0.905986	16	16	65	65
OR12D2	ENSG00000280236	0.0230992	0.905986	5	5	26	26
GNA15	ENSG00000060558	0.0232465	0.905986	4	4	7	7
ARPC5	ENSG00000162704	0.0233262	0.905986	4	4	23	23
BATF	ENSG00000156127	0.0233305	0.905986	1	1	7	7
CHSY3	ENSG00000198108	0.0233711	0.905986	11	11	22	22
MEGF10	ENSG00000145794	0.0234093	0.905986	19	19	34	34
CASP3	ENSG00000164305	0.0234782	0.905986	3	3	8	8
SRD5A1	ENSG00000145545	0.0235044	0.905986	9	9	21	21
GABPB1	ENSG00000104064	0.023534	0.905986	4	4	406	405
CDK12	ENSG00000167258	0.0236033	0.905986	3	3	95	95
ZNF131	ENSG00000172262	0.0236245	0.905986	7	7	10	9
GTF3C4	ENSG00000125484	0.023627	0.905986	11	11	27	27
ADGRF4	ENSG00000153294	0.0236405	0.905986	29	29	162	162
SH2D1B	ENSG00000198574	0.0236664	0.905986	5	5	22	22
TBC1D25	ENSG00000068354	0.0236803		2	2	5	5
ST20	ENSG00000180953	0.0237657	0.905986	7	7	460	460
BLOC1S3	ENSG00000189114	0.0238276	0.905986	3	3	28	28
WDFY4	ENSG00000128815	0.023875	0.905986	47	47	107	106
SELE	ENSG00000007908	0.0239297	0.905986	15	15	43	43
TTLL3	ENSG00000214021	0.0239951	0.905986	64	64	449	412
PADI2	ENSG00000117115	0.0240757	0.905986	22	22	527	523
MTHFS	ENSG00000136371	0.024133	0.905986	13	13	499	499
ST20-MTHFS	ENSG00000259332	0.024133	0.905986	13	13	499	499
SACM1L	ENSG00000211456	0.024172	0.905986	7	7	13	13
ZC3H12C	ENSG00000149289	0.0241841	0.905986	12	12	58	57
KHDC1	ENSG00000135314	0.0242018	0.905986	11	11	17	17
TMEM132C	ENSG00000181234	0.0242073	0.905986	8	8	14	14
WWOX	ENSG00000186153	0.0242355	0.905986	47	47	253	252
CDCA3	ENSG00000111665	0.0242805	0.905986	18	18	46	46
IREB2	ENSG00000136381	0.0245406	0.905986	8	8	10	10
ZSCAN31	ENSG00000235109	0.024591	0.905986	20	20	1020	1017
NKX3-2	ENSG00000109705	0.0245976	0.905986	5	5	5	5
C1QTNF4	ENSG00000172247	0.0246473	0.905986	20	20	210	210
MAPK15	ENSG00000181085	0.0246959	0.905986	31	31	133	133
TEX30	ENSG00000151287	0.0246974	0.905986	5	5	14	14
ODF1	ENSG00000155087	0.0246982	0.905986	5	5	14	12
DNAH5	ENSG00000039139	0.0247186	0.905986	110	110	389	389
FAM180B	ENSG00000196666	0.024833	0.905986	24	24	216	216
FAM181B	ENSG00000182103	0.0248459	0.905986	4	4	5	5
TIMM21	ENSG00000075336	0.024851	0.905986	17	17	107	107
KLHL33	ENSG00000185271	0.0248682	0.905986	29	29	633	630
C9orf85	ENSG00000155621	0.0250849	0.912041	12	12	187	176
GRM8	ENSG00000179603	0.0251366	0.912086	21	21	43	43
FKRP	ENSG00000181027	0.0253154	0.91322	21	21	56	56
H2BC1	ENSG00000146047	0.0253195	0.91322	19	19	57	57
H2AC1	ENSG00000164508	0.0253195	0.91322	19	19	57	57
TCP1	ENSG00000120438	0.0255169	0.918506	15	15	47	46
EFNA3	ENSG00000143590	0.0256357	0.92027	4	4	5	5
PARK7	ENSG00000116288	0.0257425	0.92027	3	3	7	7
CACTIN	ENSG00000105298	0.0257982	0.92027	3	3	5	5
ZNF473	ENSG00000142528	0.0258018	0.92027	8	8	10	10
CHIT1	ENSG00000133063	0.0258846	0.92027	12	12	252	252
CERS2	ENSG00000143418	0.0259548	0.92027	15	15	39	39
GPR82	ENSG00000171657	0.0260132		5	5	22	22
TEX49	ENSG00000257987	0.0260337	0.92027	3	3	6	6
LAMTOR4	ENSG00000188186	0.0260451	0.92027	24	24	78	78
LKAAEAR1	ENSG00000171695	0.0260689	0.92027	3	3	7	7
KRT32	ENSG00000108759	0.0260752	0.92027	16	16	36	36
GOLGA6B	ENSG00000215186	0.0261357	0.92061	16	16	143	143
OR9G1	ENSG00000174914	0.0262507	0.921756	6	6	57	57
DOCK4	ENSG00000128512	0.0262703	0.921756	27	27	53	53
PHOSPHO1	ENSG00000173868	0.0263951	0.924175	11	11	44	44
GLRA1	ENSG00000145888	0.0264415	0.924175	10	10	25	25
CSNKA2IP	ENSG00000283434	0.026582	0.925533	9	9	34	34
TRIP6	ENSG00000087077	0.0265828	0.925533	23	23	543	542
POLR2C	ENSG00000102978	0.026727	0.926365	17	17	30	30
CPSF4L	ENSG00000187959	0.0267709	0.926365	14	14	48	48
ZC3H10	ENSG00000135482	0.0267756	0.926365	16	16	46	46
AFF3	ENSG00000144218	0.0268118	0.926365	7	7	7	7
ZCCHC18	ENSG00000166707	0.0268787		4	4	21	20
PLEKHH1	ENSG00000054690	0.0269048	0.927804	36	36	1209	1205
ILF2	ENSG00000143621	0.0270173	0.929909	9	9	17	17
AGO4	ENSG00000134698	0.027136	0.930889	5	5	5	5
BROX	ENSG00000162819	0.0271488	0.930889	20	20	40	39
EZH1	ENSG00000108799	0.0272498	0.93093	12	12	18	18
GAGE12J	ENSG00000224659	0.0272984		3	3	764	550
ZNF408	ENSG00000175213	0.0273146	0.93093	18	18	24	23
LAT	ENSG00000213658	0.0273176	0.93093	14	14	33	33
ERBB3	ENSG00000065361	0.0273561	0.93093	29	29	505	502
PON3	ENSG00000105852	0.0274121	0.931085	8	8	372	372
AP1G1	ENSG00000166747	0.0276281	0.935397	4	4	106	106
AAMDC	ENSG00000087884	0.0276426	0.935397	18	18	61	61
MROH1	ENSG00000179832	0.0277635	0.937733	15	15	25	25
SIK3	ENSG00000160584	0.0278687	0.938671	6	6	6	6
OSCAR	ENSG00000170909	0.0279461	0.938671	17	17	96	96
SH2D3A	ENSG00000125731	0.0279818	0.938671	26	26	125	125
TRAF3IP1	ENSG00000204104	0.0280975	0.938671	19	19	41	41
ASPM	ENSG00000066279	0.0281229	0.938671	119	119	364	362
RGSL1	ENSG00000121446	0.0281314	0.938671	26	26	168	168
DENND2B	ENSG00000166444	0.0282156	0.938671	22	22	39	39
RDX	ENSG00000137710	0.0282254	0.938671	29	29	89	88
DLEC1	ENSG00000008226	0.0282763	0.938671	73	73	1222	1211
IDE	ENSG00000119912	0.0283108	0.938671	17	17	256	256
PTMS	ENSG00000159335	0.0283974	0.938746	6	6	8	7
CD163L1	ENSG00000177675	0.0284169	0.938746	41	41	344	344
DCLRE1B	ENSG00000118655	0.0286179	0.942902	24	24	50	45
RPGRIP1L	ENSG00000103494	0.0286471	0.942902	34	34	74	74
CD79A	ENSG00000105369	0.0287459	0.944186	8	8	11	11
PCDH20	ENSG00000280165	0.0288421	0.944186	13	13	611	609
HECTD1	ENSG00000092148	0.0288429	0.944186	21	21	93	93
SSBP3	ENSG00000157216	0.0290103	0.946653	6	6	7	7
DYNAP	ENSG00000178690	0.0290582	0.946653	3	3	7	7
MARCHF8	ENSG00000165406	0.0291741	0.946653	12	12	86	85
GRIA1	ENSG00000155511	0.0291887	0.946653	5	5	10	10
CBY2	ENSG00000174015	0.0292314	0.946653	16	16	78	78
EXOSC10	ENSG00000171824	0.029372	0.948672	29	29	55	55
ZEB1	ENSG00000148516	0.0294315	0.948672	9	9	12	12
ZNF260	ENSG00000254004	0.0294524	0.948672	11	11	31	31
HEATR5A	ENSG00000129493	0.0295952	0.94881	69	69	404	398
NR1D1	ENSG00000126368	0.0296297	0.94881	13	13	24	24
PTPA	ENSG00000119383	0.0297947	0.94881	21	21	69	68
SOD2	ENSG00000291237	0.0298361	0.94881	19	19	34	34
PPP1R2	ENSG00000184203	0.0298681	0.94881	4	4	5	5
FAM186B	ENSG00000135436	0.0298703	0.94881	22	22	140	140
TECTA	ENSG00000109927	0.0298858	0.94881	42	42	123	123
METTL22	ENSG00000067365	0.0299278	0.94881	19	19	100	100
HTRA3	ENSG00000170801	0.0300839	0.94881	13	13	27	27
TRAPPC14	ENSG00000146826	0.0301544	0.94881	23	23	77	77
TTC24	ENSG00000187862	0.030246	0.94881	24	24	77	77
ZBED2	ENSG00000177494	0.0302484	0.94881	4	4	11	11
STK32C	ENSG00000165752	0.0304443	0.94881	22	22	75	75
SLC25A15	ENSG00000102743	0.0304941	0.94881	7	7	11	11
TNFRSF10A	ENSG00000104689	0.0305191	0.94881	21	21	222	221
RPL35A	ENSG00000182899	0.0306422	0.94881	7	7	28	28
ZNF846	ENSG00000196605	0.0306543	0.94881	24	24	192	188
OXR1	ENSG00000164830	0.0307194	0.94881	24	24	916	914
H2AC8	ENSG00000277075	0.0308298	0.94881	11	11	30	30
H2BC8	ENSG00000273802	0.0308298	0.94881	11	11	30	30
NRARP	ENSG00000198435	0.0308547	0.94881	6	6	14	14
ADAT1	ENSG00000065457	0.0308668	0.94881	19	19	51	51
SLC37A2	ENSG00000134955	0.0308759	0.94881	13	13	90	90
CASK	ENSG00000147044	0.0308927		7	7	27	27
PPWD1	ENSG00000113593	0.0309855	0.94881	30	30	69	69
CCT2	ENSG00000166226	0.0314109	0.94881	6	6	7	7
ZNF268	ENSG00000090612	0.0314339	0.94881	43	43	679	679
MFSD9	ENSG00000135953	0.0314918	0.94881	20	20	373	373
C14orf28	ENSG00000179476	0.0315162	0.94881	11	11	23	23
TMEM138	ENSG00000149483	0.0316346	0.94881	12	12	51	51
TMEM212	ENSG00000186329	0.0316422	0.94881	12	12	43	43
ISYNA1	ENSG00000105655	0.0317085	0.94881	30	30	475	475
GAL3ST1	ENSG00000128242	0.0317787	0.94881	5	5	5	5
CDC42EP1	ENSG00000128283	0.0317962	0.94881	11	11	78	78
SSBP4	ENSG00000130511	0.0317969	0.94881	32	32	478	478
PLEKHO1	ENSG00000023902	0.0318264	0.94881	16	16	30	30
DEAF1	ENSG00000177030	0.0318466	0.94881	52	52	1716	1712
HACD3	ENSG00000074696	0.031951	0.94881	3	3	21	21
C5orf22	ENSG00000082213	0.0319697	0.94881	12	12	34	34
ARHGAP17	ENSG00000140750	0.0320299	0.94881	13	13	24	24
ANKRD12	ENSG00000101745	0.0321006	0.94881	39	39	70	70
ARID3C	ENSG00000205143	0.0321159	0.94881	20	20	54	54
FAM20C	ENSG00000288499	0.0321677	0.94881	10	10	12	12
ARHGEF5	ENSG00000050327	0.0321707	0.94881	13	13	95	95
PDK4	ENSG00000004799	0.032193	0.94881	9	9	40	40
CTRB1	ENSG00000168925	0.0322313	0.94881	12	12	59	59
APLNR	ENSG00000134817	0.0322957	0.94881	7	7	15	15
BRME1	ENSG00000132016	0.0324006	0.94881	21	21	64	64
ECHDC1	ENSG00000093144	0.0325457	0.94881	17	17	98	98
GK	ENSG00000198814	0.0326479		4	4	20	20
DOK3	ENSG00000146094	0.0326594	0.94881	29	29	170	169
EYA2	ENSG00000064655	0.0326844	0.94881	7	7	7	7
SYNGR2	ENSG00000108639	0.0327039	0.94881	29	29	978	974
DAP3	ENSG00000132676	0.0327198	0.94881	27	27	87	87
TMEM191B	ENSG00000278558	0.0328482	0.94881	13	13	438	435
MCMDC2	ENSG00000178460	0.0328703	0.94881	25	25	228	226
NUDT12	ENSG00000112874	0.0329142	0.94881	14	14	27	27
ABCC11	ENSG00000121270	0.0329161	0.94881	41	41	735	735
PROM2	ENSG00000155066	0.0330354	0.94881	25	25	48	48
DEGS1	ENSG00000143753	0.0331581	0.94881	6	6	8	8
FGL2	ENSG00000127951	0.0332472	0.94881	6	6	6	6
CCHCR1	ENSG00000204536	0.033327	0.94881	56	56	892	891
CABLES1	ENSG00000134508	0.0334236	0.94881	12	12	79	79
GUCD1	ENSG00000138867	0.0334454	0.94881	9	9	21	21
SEC11C	ENSG00000166562	0.0334492	0.94881	5	5	13	13
CEACAM18	ENSG00000213822	0.0334719	0.94881	11	11	55	55
SLC35B2	ENSG00000157593	0.0334962	0.94881	26	26	35	35
CDCA8	ENSG00000134690	0.0335083	0.94881	14	14	48	48
ETHE1	ENSG00000105755	0.0336632	0.94881	20	20	71	71
KATNIP	ENSG00000047578	0.0336784	0.94881	46	46	170	168
AIF1	ENSG00000204472	0.0337839	0.94881	7	7	21	21
LAT2	ENSG00000086730	0.0337925	0.94881	21	21	59	59
HMOX2	ENSG00000103415	0.0338559	0.94881	17	17	47	47
PDSS1	ENSG00000148459	0.0338708	0.94881	9	9	12	12
AMY1A	ENSG00000237763	0.0339189	0.94881	3	3	34	34
EIF4E2	ENSG00000135930	0.0339327	0.94881	19	19	63	62
PRPF40B	ENSG00000110844	0.0339401	0.94881	51	51	210	209
KCNQ4	ENSG00000117013	0.0339845	0.94881	11	11	52	52
COL3A1	ENSG00000168542	0.034098	0.94881	8	8	8	7
ZNF229	ENSG00000278318	0.0340992	0.94881	23	23	954	950
UBE2L6	ENSG00000156587	0.034108	0.94881	6	6	12	12
APCDD1L	ENSG00000198768	0.0341195	0.94881	18	18	108	108
ZNF517	ENSG00000197363	0.0341277	0.94881	21	21	52	52
TSSK1B	ENSG00000212122	0.034198	0.94881	9	9	33	33
PBX3	ENSG00000167081	0.0342198	0.94881	4	4	91	91
ESRRG	ENSG00000196482	0.0342287	0.94881	4	4	10	10
TYK2	ENSG00000105397	0.0342459	0.94881	25	25	54	53
WDR37	ENSG00000047056	0.0342571	0.94881	16	16	41	41
SLCO2A1	ENSG00000174640	0.034268	0.94881	20	20	27	27
SPTY2D1OS	ENSG00000247595	0.0343185	0.94881	4	4	8	8
BRCA1	ENSG00000012048	0.0343883	0.94881	52	52	110	110
GUCY1A2	ENSG00000152402	0.0344145	0.94881	7	7	17	17
TRAF4	ENSG00000076604	0.0344857	0.94881	17	17	63	63
MICU1	ENSG00000107745	0.0345552	0.94881	21	21	67	67
TDO2	ENSG00000151790	0.0345594	0.94881	30	30	135	135
LDHAL6B	ENSG00000171989	0.0346065	0.94881	17	17	70	70
ZNF615	ENSG00000197619	0.0346071	0.94881	25	25	119	119
ARHGAP44	ENSG00000006740	0.034708	0.94881	21	21	48	48
ZKSCAN2	ENSG00000155592	0.0348044	0.94881	9	9	18	18
GALP	ENSG00000197487	0.0348152	0.94881	11	11	28	28
WNT10A	ENSG00000135925	0.0348412	0.94881	17	17	394	393
ZNF3	ENSG00000166526	0.0349321	0.94881	23	23	79	79
OR5AS1	ENSG00000181785	0.0350724	0.94881	5	5	34	34
ACP1	ENSG00000143727	0.0351055	0.94881	13	13	59	59
ERO1B	ENSG00000086619	0.035292	0.94881	20	20	51	49
TASOR	ENSG00000163946	0.0354332	0.94881	73	73	1010	1007
FANK1	ENSG00000203780	0.0354941	0.94881	18	18	485	483
PAQR9	ENSG00000188582	0.0355173	0.94881	3	3	4	4
SNRNP48	ENSG00000168566	0.0356031	0.94881	21	21	51	45
ABCB11	ENSG00000073734	0.0356307	0.94881	21	21	30	30
NSG1	ENSG00000168824	0.0356695	0.94881	8	8	28	28
TROAP	ENSG00000135451	0.0356961	0.94881	26	26	29	29
TMED7-TICAM2	ENSG00000251201	0.0357933	0.94881	9	9	133	133
FAM47C	ENSG00000198173	0.0358189		4	4	24	24
CS	ENSG00000062485	0.0359454	0.94881	16	16	35	35
GTF2A1L	ENSG00000242441	0.0360356	0.94881	42	42	128	127
ITGA1	ENSG00000213949	0.0360455	0.94881	37	37	104	104
CCDC30	ENSG00000186409	0.03613	0.94881	47	47	472	459
TBC1D10A	ENSG00000099992	0.0363001	0.94881	10	10	15	15
LGALS2	ENSG00000100079	0.0363237	0.94881	12	12	88	88
RPS4Y1	ENSG00000129824	0.0363322		1	1	19	19
COPZ2	ENSG00000005243	0.0364308	0.94881	17	17	33	33
BBS10	ENSG00000179941	0.0365811	0.94881	16	16	247	247
MOGAT2	ENSG00000166391	0.0366048	0.94881	11	11	19	19
MAP3K6	ENSG00000142733	0.0367338	0.94881	52	52	801	797
TGM3	ENSG00000125780	0.0367345	0.94881	16	16	52	52
BLMH	ENSG00000108578	0.0367507	0.94881	9	9	74	74
SENP6	ENSG00000112701	0.0367704	0.94881	20	20	22	20
POLB	ENSG00000070501	0.0367945	0.94881	29	29	84	83
MPV17L	ENSG00000156968	0.0368158	0.94881	7	7	16	16
ACSM4	ENSG00000215009	0.0368601	0.94881	28	28	351	351
HM13	ENSG00000101294	0.0368632	0.94881	5	5	5	5
SMOC2	ENSG00000112562	0.0368659	0.94881	8	8	15	15
SLC12A9	ENSG00000146828	0.0369025	0.94881	40	40	630	629
SPRY4	ENSG00000187678	0.0369243	0.94881	6	6	10	10
KCNH2	ENSG00000055118	0.037011	0.94881	6	6	8	8
OPA3	ENSG00000125741	0.0371227	0.94881	18	18	22	22
GTSF1L	ENSG00000124196	0.0371657	0.94881	5	5	8	8
GDAP1	ENSG00000104381	0.0371813	0.94881	20	20	37	37
PRL	ENSG00000172179	0.0372241	0.94881	11	11	14	14
FILIP1L	ENSG00000168386	0.0372268	0.94881	20	20	71	71
ADAMTSL5	ENSG00000185761	0.0372788	0.94881	23	23	95	95
NSMCE4A	ENSG00000107672	0.0373398	0.94881	9	9	27	27
NKX6-1	ENSG00000163623	0.0373421	0.94881	4	4	11	11
SH2D5	ENSG00000189410	0.037343	0.94881	17	17	65	65
TYRP1	ENSG00000107165	0.037412	0.94881	19	19	63	63
ALDH8A1	ENSG00000118514	0.0375265	0.94881	13	13	21	21
DIAPH3	ENSG00000139734	0.0375415	0.94881	41	41	220	220
PDK1	ENSG00000152256	0.0375901	0.94881	20	20	58	58
INSL6	ENSG00000120210	0.0376419	0.94881	21	21	106	106
PROX2	ENSG00000119608	0.0376664	0.94881	21	21	55	55
AKR7A3	ENSG00000162482	0.0376996	0.94881	13	13	33	33
PRRC2A	ENSG00000204469	0.0377187	0.94881	15	15	35	35
C8orf74	ENSG00000285147	0.0377289	0.94881	9	9	378	378
ZNF84	ENSG00000198040	0.037733	0.94881	29	29	43	42
DYDC1	ENSG00000170788	0.0377424	0.94881	7	7	18	18
MYO1E	ENSG00000157483	0.037769	0.94881	32	32	87	86
POLL	ENSG00000166169	0.0378175	0.94881	18	18	59	59
KLRF1	ENSG00000150045	0.0378266	0.94881	15	15	73	73
RAPGEF6	ENSG00000158987	0.0378317	0.94881	27	27	219	218
SPINT1	ENSG00000166145	0.0378536	0.94881	17	17	33	33
PPIL3	ENSG00000240344	0.0378945	0.94881	11	11	34	34
SLC2A2	ENSG00000163581	0.0379957	0.94881	12	12	28	28
ZBTB48	ENSG00000204859	0.038234	0.94881	36	36	427	424
ZNF169	ENSG00000175787	0.0382831	0.94881	26	26	113	112
ACP7	ENSG00000183760	0.0383335	0.94881	18	18	50	50
ANKRD66	ENSG00000230062	0.0383766	0.94881	4	4	6	6
WWTR1	ENSG00000018408	0.0383842	0.94881	3	3	733	732
ADCY3	ENSG00000138031	0.0386214	0.94881	17	17	35	35
OR52N4	ENSG00000181074	0.0386329	0.94881	4	4	13	13
LBP	ENSG00000129988	0.0387049	0.94881	16	16	45	45
PLD1	ENSG00000075651	0.0387801	0.94881	29	29	91	91
PIGQ	ENSG00000007541	0.038825	0.94881	47	47	116	116
FKBP10	ENSG00000141756	0.0389029	0.94881	30	30	96	96
DUSP14	ENSG00000276023	0.038965	0.94881	4	4	6	6
TENT5D	ENSG00000174016	0.0390045		1	1	2	2
NBPF12	ENSG00000268043	0.0391083	0.94881	5	5	39	39
SMURF1	ENSG00000198742	0.0391543	0.94881	14	14	35	35
ELF1	ENSG00000120690	0.0391543	0.94881	6	6	8	8
PARP8	ENSG00000151883	0.0391668	0.94881	18	18	40	34
NRXN3	ENSG00000021645	0.0392192	0.94881	13	13	15	14
IL7R	ENSG00000168685	0.0392543	0.94881	13	13	94	94
N4BP2	ENSG00000078177	0.0392713	0.94881	32	32	56	53
GALK2	ENSG00000156958	0.039349	0.94881	26	26	169	169
UBXN1	ENSG00000162191	0.0394826	0.94881	13	13	32	32
ENPP1	ENSG00000197594	0.0395675	0.94881	16	16	35	35
CXCL6	ENSG00000124875	0.0396068	0.94881	5	5	1088	1080
CHRNA10	ENSG00000129749	0.0396605	0.94881	14	14	37	37
GRK6	ENSG00000198055	0.0397148	0.94881	34	34	665	665
LAMP5	ENSG00000125869	0.0397409	0.94881	6	6	15	15
PANK1	ENSG00000152782	0.0397551	0.94881	5	5	7	7
DCAF1	ENSG00000145041	0.0399138	0.94881	7	7	19	19
NPDC1	ENSG00000107281	0.0399625	0.94881	20	20	92	92
BPGM	ENSG00000172331	0.0399974	0.94881	7	7	17	17
TMEM243	ENSG00000135185	0.0400786	0.94881	11	11	51	51
H1-5	ENSG00000184357	0.04024	0.94881	11	11	30	30
TSPAN2	ENSG00000134198	0.0402442	0.94881	7	7	14	14
DPCD	ENSG00000166171	0.0402519	0.94881	26	26	73	73
TICAM2	ENSG00000243414	0.0403287	0.94881	8	8	132	132
RBBP8NL	ENSG00000130701	0.0403877	0.94881	20	20	36	36
EEFSEC	ENSG00000132394	0.0406008	0.94881	17	17	72	72
OSBPL8	ENSG00000091039	0.0407075	0.94881	20	20	206	206
TRAPPC5	ENSG00000181029	0.0407621	0.94881	12	12	446	445
IFNA6	ENSG00000120235	0.040942	0.94881	2	2	5	5
ADH4	ENSG00000198099	0.0410857	0.94881	11	11	21	21
DTX3L	ENSG00000163840	0.0410899	0.94881	15	15	38	38
COMMD3	ENSG00000148444	0.0410983	0.94881	13	13	64	62
PTGIR	ENSG00000160013	0.0413908	0.94881	12	12	78	78
ZNF565	ENSG00000196357	0.0414496	0.94881	22	22	53	53
NOL7	ENSG00000225921	0.0415335	0.94881	11	11	74	74
MAGEB18	ENSG00000176774	0.0415607		1	1	2	2
CFAP20DC	ENSG00000163689	0.0415685	0.94881	21	21	78	78
PSG6	ENSG00000170848	0.0416381	0.94881	20	20	103	102
ADORA2B	ENSG00000170425	0.0416602	0.94881	10	10	62	62
BMI1	ENSG00000168283	0.0416767	0.94881	14	14	65	63
COMMD3-BMI1	ENSG00000269897	0.0416767	0.94881	14	14	65	63
TPCN1	ENSG00000186815	0.0418173	0.94881	14	14	35	35
DHX8	ENSG00000067596	0.0418699	0.94881	47	47	100	100
BCKDK	ENSG00000103507	0.0418865	0.94881	12	12	20	20
ATP2C1	ENSG00000017260	0.0418872	0.94881	32	32	439	428
MLEC	ENSG00000110917	0.0419692	0.94881	2	2	2	2
HMGCS2	ENSG00000134240	0.0420439	0.94881	22	22	56	54
VWC2	ENSG00000188730	0.0420787	0.94881	2	2	2	2
SPARC	ENSG00000113140	0.0422775	0.94881	7	7	13	13
SMLR1	ENSG00000256162	0.0423078	0.94881	3	3	434	433
WFS1	ENSG00000109501	0.0423445	0.94881	48	48	200	200
SMR3A	ENSG00000109208	0.042389	0.94881	4	4	5	5
NHP2	ENSG00000145912	0.0425086	0.94881	15	15	673	672
UBE2S	ENSG00000108106	0.0425434	0.94881	7	7	8	8
WDR77	ENSG00000116455	0.0425732	0.94881	12	12	18	18
TM9SF3	ENSG00000077147	0.0426978	0.94881	2	2	2	2
LHCGR	ENSG00000138039	0.0428001	0.94881	17	17	79	79
FAM216B	ENSG00000179813	0.0428461	0.94881	5	5	21	21
HSPD1	ENSG00000144381	0.04286	0.94881	4	4	4	4
AHSA1	ENSG00000100591	0.042877	0.94881	8	8	11	11
SSRP1	ENSG00000149136	0.0430054	0.94881	7	7	12	12
CXCL10	ENSG00000169245	0.0430268	0.94881	3	3	6	6
SRPK1	ENSG00000096063	0.0431098	0.94881	14	14	142	142
QSER1	ENSG00000060749	0.0432019	0.94881	19	19	48	48
CLCA4	ENSG00000016602	0.0432792	0.94881	32	32	309	306
CLDN12	ENSG00000157224	0.0433242	0.94881	8	8	45	45
PRKCG	ENSG00000126583	0.0433412	0.94881	12	12	12	12
SREBF1	ENSG00000072310	0.0433416	0.94881	19	19	39	39
ANKRD55	ENSG00000164512	0.0433852	0.94881	18	18	80	80
CALHM3	ENSG00000183128	0.0434336	0.94881	14	14	138	138
CYP26A1	ENSG00000095596	0.0435132	0.94881	10	10	21	21
NT5C3A	ENSG00000122643	0.0436439	0.94881	11	11	39	39
SOCS1	ENSG00000185338	0.0436461	0.94881	2	2	2	2
SHD	ENSG00000105251	0.0436592	0.94881	20	20	65	65
DGAT2	ENSG00000062282	0.0437042	0.94881	12	12	112	112
HDAC10	ENSG00000100429	0.0437498	0.94881	46	46	213	213
TOR2A	ENSG00000160404	0.0437695	0.94881	18	18	201	201
SLC52A1	ENSG00000132517	0.043867	0.94881	9	9	31	31
ZNF121	ENSG00000197961	0.0438712	0.94881	3	3	6	6
DCUN1D5	ENSG00000137692	0.0440358	0.94881	6	6	12	12
NUFIP2	ENSG00000108256	0.0442161	0.94881	16	16	58	58
NCR3LG1	ENSG00000188211	0.0442496	0.94881	16	16	75	75
KCNK5	ENSG00000164626	0.0442649	0.94881	6	6	11	11
KRT77	ENSG00000189182	0.0442894	0.94881	14	14	49	49
C1QTNF7	ENSG00000163145	0.0443732	0.94881	7	7	9	9
ZSCAN21	ENSG00000166529	0.0443826	0.94881	20	20	121	121
RAD18	ENSG00000070950	0.0444467	0.94881	16	16	67	67
BRSK2	ENSG00000174672	0.0444894	0.94881	9	9	46	46
CLN6	ENSG00000128973	0.0444928	0.94881	16	16	54	54
CHD9	ENSG00000177200	0.0444936	0.94881	11	11	12	12
HSD17B12	ENSG00000149084	0.0445509	0.94881	14	14	310	310
PHYH	ENSG00000107537	0.0445753	0.94881	18	18	83	83
BPNT2	ENSG00000104331	0.0445908	0.94881	4	4	5	5
IGLL1	ENSG00000128322	0.0445975	0.94881	11	11	245	245
DNAJC12	ENSG00000108176	0.0445986	0.94881	8	8	27	27
EXTL3	ENSG00000012232	0.0446511	0.94881	10	10	41	41
F11R	ENSG00000158769	0.0446611	0.94881	8	8	14	14
PLG	ENSG00000122194	0.0446972	0.94881	13	13	20	20
TOR1AIP2	ENSG00000169905	0.0449171	0.94881	24	24	40	37
NTRK1	ENSG00000198400	0.0449675	0.94881	55	55	365	364
CCDC57	ENSG00000176155	0.0450217	0.94881	39	39	86	86
GNG12	ENSG00000172380	0.0450546	0.94881	2	2	2	2
ALG13	ENSG00000101901	0.0450932		7	7	295	167
ZNF558	ENSG00000167785	0.0452456	0.94881	9	9	57	57
MLC1	ENSG00000100427	0.0452961	0.94881	18	18	37	37
OR10H5	ENSG00000172519	0.0453101	0.94881	3	3	4	4
TMEM107	ENSG00000179029	0.0453983	0.94881	2	2	2	2
DNAJC2	ENSG00000105821	0.0454216	0.94881	19	19	56	56
OR8H1	ENSG00000181693	0.0454411	0.94881	3	3	64	64
GPSM2	ENSG00000121957	0.0454478	0.94881	38	38	171	171
TCP11X1	ENSG00000268235	0.0454829		1	1	4	4
SLC39A9	ENSG00000029364	0.0455902	0.94881	7	7	12	12
NOTCH1	ENSG00000148400	0.0456027	0.94881	2	2	2	2
LRRC66	ENSG00000188993	0.0456281	0.94881	35	35	162	162
AMPD1	ENSG00000116748	0.045642	0.94881	20	20	63	63
JPH2	ENSG00000149596	0.0456432	0.94881	11	11	17	17
GABRB2	ENSG00000145864	0.0456758	0.94881	6	6	11	11
MLN	ENSG00000096395	0.0457439	0.94881	1	1	2	2
TRIM44	ENSG00000166326	0.0457663	0.94881	2	2	2	2
ACTB	ENSG00000075624	0.0458065	0.94881	6	6	9	9
CRACR2A	ENSG00000130038	0.0458101	0.94881	21	21	96	96
HSD17B2	ENSG00000086696	0.0458768	0.94881	19	19	444	443
TCF7L1	ENSG00000152284	0.0458961	0.94881	2	2	2	2
CLIP3	ENSG00000105270	0.0459396	0.94881	18	18	185	185
MOGAT3	ENSG00000106384	0.0461124	0.94881	9	9	14	14
OR7G2	ENSG00000170923	0.0461535	0.94881	4	4	10	10
AR	ENSG00000169083	0.046214		1	1	2	2
FTO	ENSG00000140718	0.0462254	0.94881	10	10	23	23
SOWAHB	ENSG00000186212	0.0462397	0.94881	22	22	75	68
CAT	ENSG00000121691	0.0462875	0.94881	11	11	43	43
STX12	ENSG00000117758	0.0462979	0.94881	3	3	8	8
KDM5C	ENSG00000126012	0.0463096		1	1	4	4
LRRC10B	ENSG00000204950	0.0463447	0.94881	5	5	8	8
EPHA10	ENSG00000183317	0.0464002	0.94881	35	35	228	228
MRPL51	ENSG00000111639	0.0464109	0.94881	5	5	19	19
IFNA14	ENSG00000228083	0.0465287	0.94881	2	2	11	11
LSM2	ENSG00000204392	0.0465508	0.94881	27	27	46	42
SLC6A19	ENSG00000174358	0.046578	0.94881	38	38	449	448
INTS4	ENSG00000149262	0.0467957	0.94881	30	30	97	95
HSPB7	ENSG00000173641	0.046857	0.94881	15	15	25	25
POGLUT2	ENSG00000134901	0.0469373	0.94881	16	16	32	32
IKZF4	ENSG00000123411	0.0469968	0.94881	23	23	50	48
SPTSSB	ENSG00000196542	0.0470614	0.94881	5	5	30	30
ETNK2	ENSG00000143845	0.0471103	0.94881	15	15	24	24
CCDC142	ENSG00000135637	0.0471184	0.94881	28	28	73	73
SNX32	ENSG00000172803	0.0471461	0.94881	33	33	125	125
SAPCD1	ENSG00000228727	0.047273	0.94881	39	39	714	536
FBXO21	ENSG00000135108	0.0473773	0.94881	4	4	5	5
CCNB1IP1	ENSG00000100814	0.0473842	0.94881	6	6	16	16
ZNF275	ENSG00000063587	0.0473973		1	1	2	2
SSX1	ENSG00000126752	0.0475662		13	13	112	104
MTUS2	ENSG00000132938	0.0476073	0.94881	8	8	11	11
TANK	ENSG00000136560	0.04761	0.94881	5	5	7	7
GRIA2	ENSG00000120251	0.0478246	0.94881	7	7	25	25
USP2	ENSG00000036672	0.0479397	0.94881	9	9	23	23
MSRB1	ENSG00000198736	0.047985	0.94881	16	16	564	561
ZMIZ1	ENSG00000108175	0.0479975	0.94881	2	2	2	2
GPR85	ENSG00000164604	0.0480152	0.94881	2	2	2	2
GTF2E2	ENSG00000197265	0.0480726	0.94881	12	12	63	63
ASB2	ENSG00000100628	0.0481291	0.94881	27	27	91	91
TRIM49D1	ENSG00000223417	0.0481801	0.94881	1	1	9	9
ORC2	ENSG00000115942	0.0482345	0.94881	8	8	10	10
ZC3H14	ENSG00000100722	0.0482508	0.94881	23	23	56	55
PKD1L3	ENSG00000277481	0.0483562	0.94881	86	86	1232	1226
UGT8	ENSG00000174607	0.0484205	0.94881	2	2	2	2
CLDN6	ENSG00000184697	0.0485068	0.94881	28	28	66	66
AVP	ENSG00000101200	0.0485455	0.94881	4	4	16	16
SH2D7	ENSG00000183476	0.0485572	0.94881	19	19	106	106
PARP6	ENSG00000137817	0.0485836	0.94881	4	4	4	4
LRRC72	ENSG00000205858	0.0485963	0.94881	12	12	48	48
JAKMIP1	ENSG00000152969	0.0486153	0.94881	6	6	7	7
PSMB8	ENSG00000204264	0.0486199	0.94881	23	23	69	69
CIB2	ENSG00000136425	0.0486672	0.94881	13	13	90	90
TBX1	ENSG00000184058	0.0486879	0.94881	4	4	5	5
HSP90AB1	ENSG00000096384	0.0487375	0.94881	27	27	36	36
IVD	ENSG00000128928	0.0488592	0.94881	20	20	51	51
ZNF841	ENSG00000197608	0.0488731	0.94881	17	17	186	186
RALGPS2	ENSG00000116191	0.0490144	0.94881	13	13	16	16
PSMC6	ENSG00000100519	0.0491762	0.94881	5	5	49	49
NUP98	ENSG00000110713	0.0492068	0.94881	19	19	45	45
YLPM1	ENSG00000119596	0.0492188	0.94881	29	29	70	70
EIF4E	ENSG00000151247	0.0492307	0.94881	1	1	4	4
INVS	ENSG00000119509	0.0492472	0.94881	41	41	100	100
ABI3	ENSG00000108798	0.0493034	0.94881	16	16	51	51
REV3L	ENSG00000009413	0.0494284	0.94881	20	20	21	20
ARAP1	ENSG00000186635	0.0495312	0.94881	27	27	61	61
URB2	ENSG00000135763	0.0496723	0.94881	30	30	109	109
MCEMP1	ENSG00000183019	0.0497204	0.94881	9	9	429	428
ALG10	ENSG00000139133	0.0498447	0.94881	12	12	50	50
MGAT1	ENSG00000131446	0.0498711	0.94881	2	2	2	2
LRP5	ENSG00000162337	0.0498727	0.94881	18	18	34	34
SERPINA7	ENSG00000123561	0.0498836		1	1	2	2
UBE2Q1	ENSG00000160714	0.0498893	0.94881	8	8	89	89
VDAC3	ENSG00000078668	0.0498912	0.94881	3	3	3	3
FPR1	ENSG00000171051	0.0498919	0.94881	6	6	8	8
LCE1A	ENSG00000186844	0.0498926	0.94881	6	6	30	30
EPB41L2	ENSG00000079819	0.0498929	0.94881	20	20	470	469
GHSR	ENSG00000121853	0.0499925	0.94881	13	13	48	48
TMEM39B	ENSG00000121775	0.0500712	0.94881	10	10	18	18
CASTOR1	ENSG00000239282	0.0501742	0.94881	8	8	9	9
RPS5	ENSG00000083845	0.0501872	0.94881	20	20	74	74
RNF225	ENSG00000269855	0.0501872	0.94881	20	20	74	74
POM121L2	ENSG00000158553	0.0502141	0.94881	13	13	63	63
GAPDH	ENSG00000111640	0.0502774	0.94881	24	24	141	141
COQ2	ENSG00000173085	0.0502795	0.94881	10	10	31	31
YKT6	ENSG00000106636	0.0503438	0.94881	2	2	2	2
MMS19	ENSG00000155229	0.0503922	0.94881	30	30	81	81
WTAP	ENSG00000146457	0.0504001	0.94881	13	13	21	21
FUT7	ENSG00000180549	0.0504004	0.94881	17	17	24	20
UBE2J2	ENSG00000160087	0.0505001	0.94881	2	2	2	2
SPINT4	ENSG00000149651	0.0505064	0.94881	8	8	29	29
TVP23B	ENSG00000171928	0.0506074	0.94881	16	16	279	278
TIMELESS	ENSG00000111602	0.0506436	0.94881	46	46	148	147
CDK8	ENSG00000132964	0.0506515	0.94881	4	4	7	7
ZNF440	ENSG00000171295	0.0508035	0.94881	24	24	888	878
PRAMEF25	ENSG00000229571	0.0508072	0.94881	1	1	2	2
DNER	ENSG00000187957	0.0508442	0.94881	7	7	10	10
NSUN2	ENSG00000037474	0.0508962	0.94881	20	20	36	36
SLC22A3	ENSG00000146477	0.0509026	0.94881	21	21	45	43
MAPKAPK2	ENSG00000162889	0.0509642	0.94881	2	2	2	2
TDRP	ENSG00000180190	0.0509829	0.94881	11	11	78	78
POLM	ENSG00000122678	0.050999	0.94881	29	29	201	201
EIF4EBP2	ENSG00000148730	0.0510219	0.94881	9	9	12	12
RPS4Y2	ENSG00000280969	0.0511981		3	3	18	10
NKAP	ENSG00000101882	0.051234		1	1	2	2
TTLL7	ENSG00000137941	0.0512554	0.94881	12	12	15	13
HMGXB4	ENSG00000100281	0.0513313	0.94881	12	12	14	14
DCBLD2	ENSG00000057019	0.05146	0.94881	15	15	160	160
PPP1CC	ENSG00000186298	0.0514774	0.94881	9	9	17	17
NHLRC1	ENSG00000187566	0.0514934	0.94881	9	9	19	19
TNFRSF11A	ENSG00000141655	0.0515902	0.94881	7	7	8	8
NPTX2	ENSG00000106236	0.0515974	0.94881	2	2	2	2
SLC5A6	ENSG00000138074	0.0516057	0.94881	21	21	82	82
RAB9A	ENSG00000123595	0.051658		1	1	2	2
RPS6	ENSG00000137154	0.0516642	0.94881	6	6	10	10
IQCE	ENSG00000106012	0.0516816	0.94881	42	42	1105	1095
UPF2	ENSG00000151461	0.0517214	0.94881	2	2	2	2
TRIM27	ENSG00000204713	0.0517886	0.94881	2	2	2	2
GPLD1	ENSG00000112293	0.0517979	0.94881	31	31	766	762
NR2F2	ENSG00000185551	0.0518092	0.94881	2	2	2	2
MFSD11	ENSG00000092931	0.0520103	0.94881	27	27	136	136
NUGGC	ENSG00000189233	0.0520232	0.94881	23	23	207	207
FAT4	ENSG00000196159	0.0521017	0.94881	31	31	70	70
MFSD4A	ENSG00000174514	0.0521282	0.94881	14	14	21	21
PFDN4	ENSG00000101132	0.0521528	0.94881	2	2	2	2
MKRN3	ENSG00000179455	0.052311	0.94881	6	6	22	22
TMEM151A	ENSG00000179292	0.0523173	0.94881	12	12	31	31
CCKAR	ENSG00000163394	0.0523522	0.94881	5	5	21	21
SUCLA2	ENSG00000136143	0.0523545	0.94881	22	22	71	71
PLD4	ENSG00000166428	0.0525418	0.94881	47	47	769	745
POLR3D	ENSG00000168495	0.0525447	0.94881	12	12	61	61
LRR1	ENSG00000165501	0.0525937	0.94881	24	24	229	229
VPREB3	ENSG00000128218	0.0526007	0.94881	9	9	57	57
CMC1	ENSG00000187118	0.0526258	0.94881	12	12	22	22
AP4B1	ENSG00000134262	0.0527032	0.94881	27	27	71	70
C20orf194	ENSG00000088854	0.0527815	0.94881	16	16	26	26
H1-6	ENSG00000187475	0.0528107	0.94881	25	25	96	95
H4C3	ENSG00000197061	0.0528107	0.94881	25	25	96	95
PIN1	ENSG00000127445	0.0528392	0.94881	3	3	3	3
RPL3L	ENSG00000140986	0.0528511	0.94881	35	35	664	661
ANKDD1B	ENSG00000189045	0.0528594	0.94881	31	31	61	61
S100A12	ENSG00000163221	0.0529072	0.94881	4	4	12	12
YY1AP1	ENSG00000163374	0.0529402	0.94881	59	59	140	139
RANBP10	ENSG00000141084	0.0531847	0.94881	4	4	4	4
SIM2	ENSG00000159263	0.0532089	0.94881	10	10	24	24
ERP27	ENSG00000139055	0.0532341	0.94881	12	12	51	51
BEND7	ENSG00000165626	0.0533137	0.94881	11	11	14	14
SERPINB1	ENSG00000021355	0.0533296	0.94881	1	1	2	2
SLC38A6	ENSG00000139974	0.0533372	0.94881	33	33	348	348
SOX4	ENSG00000124766	0.0533401	0.94881	1	1	4	4
HSD17B13	ENSG00000170509	0.0534603	0.94881	12	12	108	108
TMEM30B	ENSG00000182107	0.0535522	0.94881	10	10	53	53
VWA7	ENSG00000204396	0.0535679	0.94881	63	63	815	637
OR6B2	ENSG00000182083	0.0535731	0.94881	4	4	11	11
BOLA2B	ENSG00000169627	0.0536031	0.94881	2	2	2	2
RAN	ENSG00000132341	0.053705	0.94881	4	4	23	23
COL1A1	ENSG00000108821	0.0537253	0.94881	8	8	11	11
SOSTDC1	ENSG00000171243	0.0538099	0.94881	7	7	470	466
IRX3	ENSG00000177508	0.0538113	0.94881	6	6	8	8
RPS27	ENSG00000177954	0.0538382	0.94881	7	7	19	19
LGR6	ENSG00000133067	0.0539152	0.94881	22	22	144	144
DENND5A	ENSG00000184014	0.0539974	0.94881	17	17	114	114
WNT8A	ENSG00000061492	0.0540261	0.94881	12	12	46	42
GAGE10	ENSG00000215274	0.0540345		5	5	481	265
FOXL2NB	ENSG00000206262	0.0540422	0.94881	8	8	63	63
FOXL2	ENSG00000183770	0.0540422	0.94881	8	8	63	63
KRT80	ENSG00000167767	0.0541228	0.94881	10	10	14	13
ZC3H12A	ENSG00000163874	0.0541234	0.94881	5	5	5	5
LIPJ	ENSG00000204022	0.0541773	0.94881	12	12	44	44
HNRNPH3	ENSG00000096746	0.0541873	0.94881	5	5	15	15
N6AMT1	ENSG00000156239	0.0542336	0.94881	10	10	32	32
PRTG	ENSG00000166450	0.0542651	0.94881	27	27	39	38
SUSD1	ENSG00000106868	0.0542951	0.94881	29	29	139	139
MUC22	ENSG00000261272	0.0543161	0.94881	15	15	76	75
FOXO4	ENSG00000184481	0.0543483		4	4	14	13
KDM5D	ENSG00000012817	0.054399		2	2	5	5
TTC31	ENSG00000115282	0.054471	0.94881	43	43	130	130
AGTR1	ENSG00000144891	0.0546901	0.94881	6	6	24	24
SNAI3	ENSG00000185669	0.0546944	0.94881	6	6	19	19
ZDHHC11B	ENSG00000206077	0.0547284	0.94881	17	17	313	311
TBC1D17	ENSG00000104946	0.0547716	0.94881	46	46	210	210
PYCR2	ENSG00000143811	0.0548113	0.94881	10	10	20	20
KBTBD2	ENSG00000170852	0.0549105	0.94881	5	5	6	6
SPTLC1	ENSG00000090054	0.0549519	0.94881	12	12	37	37
TMA16	ENSG00000198498	0.0549616	0.94881	8	8	16	16
CCT4	ENSG00000115484	0.0550013	0.94881	2	2	6	6
SMYD1	ENSG00000115593	0.0550313	0.94881	14	14	28	28
ACTG2	ENSG00000163017	0.0550437	0.94881	9	9	25	25
TMEM200B	ENSG00000253304	0.0550554	0.94881	7	7	22	22
PSEN1	ENSG00000080815	0.0551073	0.94881	4	4	26	14
P2RY8	ENSG00000182162	0.0551121		1	1	2	2
TMEM253	ENSG00000232070	0.0551123	0.94881	7	7	26	26
DLX6	ENSG00000006377	0.0551157	0.94881	2	2	6	6
GPR180	ENSG00000152749	0.0553938	0.94881	19	19	61	61
BACE2	ENSG00000182240	0.0554371	0.94881	7	7	11	11
NDUFB1	ENSG00000183648	0.0554888	0.94881	5	5	9	9
ZNF729	ENSG00000196350	0.0555984	0.94881	40	40	127	127
PI3	ENSG00000124102	0.055615	0.94881	3	3	3	3
C12orf4	ENSG00000047621	0.0556469	0.94881	15	15	42	42
ZNF649	ENSG00000198093	0.0556483	0.94881	11	11	18	18
LCE2A	ENSG00000187173	0.055671	0.94881	2	2	7	7
GFRA3	ENSG00000146013	0.0556744	0.94881	6	6	11	11
PDE6A	ENSG00000132915	0.0556922	0.94881	22	22	58	58
PRR14L	ENSG00000183530	0.0557677	0.94881	23	23	876	875
RC3H1	ENSG00000135870	0.0560024	0.94881	12	12	32	32
SERPINB3	ENSG00000057149	0.0560339	0.94881	17	17	170	170
CRCP	ENSG00000241258	0.0560521	0.94881	9	9	39	39
ST6GAL2	ENSG00000144057	0.0560696	0.94881	7	7	100	100
MPP4	ENSG00000082126	0.0561096	0.94881	42	42	170	170
H2BC15	ENSG00000233822	0.0561623	0.94881	13	13	81	81
H2AC15	ENSG00000275221	0.0561623	0.94881	13	13	81	81
DLX1	ENSG00000144355	0.0561649	0.94881	4	4	9	9
CAMK2B	ENSG00000058404	0.056172	0.94881	9	9	42	42
CBX1	ENSG00000108468	0.0562376	0.94881	3	3	3	3
OR2T10	ENSG00000184022	0.0562532	0.94881	12	12	34	34
KRTDAP	ENSG00000188508	0.0563293	0.94881	4	4	6	6
GDPD4	ENSG00000178795	0.0563361	0.94881	34	34	288	288
POLI	ENSG00000101751	0.0564213	0.94881	29	29	187	183
DDX31	ENSG00000125485	0.0564908	0.94881	29	29	90	87
ETV7	ENSG00000010030	0.0565217	0.94881	20	20	56	56
MAK16	ENSG00000198042	0.0565628	0.94881	9	9	18	18
SPI1	ENSG00000066336	0.056564	0.94881	5	5	12	12
SIAH2	ENSG00000181788	0.0565941	0.94881	3	3	3	3
ZNF230	ENSG00000159882	0.0566018	0.94881	12	12	27	27
CCL2	ENSG00000108691	0.0566024	0.94881	3	3	3	3
COQ8A	ENSG00000163050	0.0566994	0.94881	22	22	54	53
IGFN1	ENSG00000163395	0.0567155	0.94881	90	90	959	925
ARHGAP9	ENSG00000123329	0.0567252	0.94881	42	42	126	126
CPLX2	ENSG00000145920	0.0567992	0.94881	2	2	2	2
THRA	ENSG00000126351	0.0569022	0.94881	17	17	34	34
IL36A	ENSG00000136694	0.0569746	0.94881	7	7	11	11
YPEL2	ENSG00000175155	0.0570387	0.94881	3	3	5	5
TMEM196	ENSG00000173452	0.057117	0.94881	7	7	15	14
AIDA	ENSG00000186063	0.0571188	0.94881	13	13	39	37
LRRC47	ENSG00000130764	0.0571484	0.94881	11	11	17	17
RD3	ENSG00000198570	0.057199	0.94881	3	3	5	5
HES3	ENSG00000173673	0.0572373	0.94881	11	11	41	38
OSBP	ENSG00000110048	0.0572726	0.94881	4	4	4	4
MORF4L1	ENSG00000185787	0.0572777	0.94881	4	4	4	4
NPM1	ENSG00000181163	0.0572927	0.94881	7	7	10	10
SPDEF	ENSG00000124664	0.0573259	0.94881	2	2	2	2
COPS2	ENSG00000166200	0.0574461	0.94881	2	2	3	3
RAI14	ENSG00000039560	0.0574629	0.94881	15	15	44	44
CTC1	ENSG00000178971	0.0575005	0.94881	49	49	189	189
MRPS24	ENSG00000062582	0.0575108	0.94881	7	7	20	20
SCNM1	ENSG00000163156	0.0575621	0.94881	31	31	114	114
CHMP4C	ENSG00000164695	0.0575678	0.94881	6	6	6	6
ZNF283	ENSG00000167637	0.0575733	0.94881	17	17	24	24
GRAP	ENSG00000154016	0.0575796	0.94881	14	14	52	46
TFPT	ENSG00000105619	0.0576529	0.94881	16	16	62	62
UVSSA	ENSG00000163945	0.0577151	0.94881	24	24	49	49
ZNF320	ENSG00000182986	0.0577449	0.94881	7	7	10	10
KCNT1	ENSG00000107147	0.0577463	0.94881	29	29	68	68
FGF12	ENSG00000114279	0.0580062	0.94881	3	3	3	3
TFF3	ENSG00000160180	0.0580196	0.94881	7	7	37	37
UBQLNL	ENSG00000175518	0.0580653	0.94881	10	10	68	68
ECSIT	ENSG00000130159	0.0580753	0.94881	20	20	52	52
ZNF705E	ENSG00000214534	0.0582329	0.94881	8	8	24	24
C7orf25	ENSG00000136197	0.0582499	0.94881	12	12	24	24
SETX	ENSG00000107290	0.0582896	0.94881	53	53	83	79
AGT	ENSG00000135744	0.0583685	0.94881	20	20	170	170
TRAPPC4	ENSG00000196655	0.0583843	0.94881	49	49	288	288
ZNF142	ENSG00000115568	0.0584267	0.94881	66	66	226	226
OR8D2	ENSG00000279116	0.0585306	0.94881	6	6	10	10
S100A14	ENSG00000189334	0.0586227	0.94881	2	2	2	2
UBE2R2	ENSG00000107341	0.0586598	0.94881	7	7	23	23
SPRR2E	ENSG00000203785	0.0587397	0.94881	2	2	4	4
CCDC110	ENSG00000168491	0.0587399	0.94881	44	44	204	204
RMND5B	ENSG00000145916	0.0587668	0.94881	25	25	807	806
DGKH	ENSG00000102780	0.058801	0.94881	25	25	41	40
TCP10L2	ENSG00000166984	0.0588014	0.94881	26	26	272	271
MAU2	ENSG00000129933	0.0588103	0.94881	5	5	9	9
LYST	ENSG00000143669	0.058828	0.94881	44	44	61	61
GHITM	ENSG00000165678	0.0588607	0.94881	14	14	38	38
KIN	ENSG00000151657	0.0589366	0.94881	25	25	53	53
SPTBN2	ENSG00000173898	0.058971	0.94881	25	25	34	34
MOB3C	ENSG00000142961	0.0589821	0.94881	7	7	16	16
RPS6KA1	ENSG00000117676	0.0592072	0.94881	8	8	12	12
PTPN14	ENSG00000152104	0.0592387	0.94881	13	13	16	16
MAP6D1	ENSG00000180834	0.0592961	0.94881	12	12	49	49
CYP24A1	ENSG00000019186	0.0593409	0.94881	25	25	82	82
NELFCD	ENSG00000101158	0.0593661	0.94881	35	35	66	66
HEPACAM2	ENSG00000188175	0.0593681	0.94881	17	17	49	49
RYK	ENSG00000163785	0.0594482	0.94881	9	9	15	12
COL17A1	ENSG00000065618	0.0595504	0.94881	48	48	200	192
ADORA1	ENSG00000163485	0.0595697	0.94881	16	16	43	43
TPD52L2	ENSG00000101150	0.0595761	0.94881	32	32	736	727
MAP6	ENSG00000171533	0.0595813	0.94881	10	10	30	30
TBKBP1	ENSG00000198933	0.0596939	0.94881	13	13	20	18
AFAP1	ENSG00000196526	0.05973	0.94881	27	27	43	43
MSRB2	ENSG00000148450	0.0597335	0.94881	6	6	8	8
PLK5	ENSG00000185988	0.059961	0.94881	35	35	123	123
PLCB3	ENSG00000149782	0.0600379	0.94881	18	18	37	37
NEO1	ENSG00000067141	0.0601175	0.94881	9	9	10	10
GRAMD2A	ENSG00000175318	0.0601315	0.94881	17	17	466	466
KCTD9	ENSG00000104756	0.0602381	0.94881	7	7	12	12
PABPC4	ENSG00000090621	0.0603368	0.94881	10	10	51	51
RCAN3	ENSG00000117602	0.0603567	0.94881	10	10	24	24
PRKCH	ENSG00000027075	0.0603789	0.94881	19	19	69	69
TSPYL1	ENSG00000189241	0.0604067	0.94881	10	10	1027	1021
COPB2	ENSG00000184432	0.0605128	0.94881	14	14	74	74
HEATR4	ENSG00000187105	0.0605271	0.94881	51	51	181	180
CCL7	ENSG00000108688	0.0605404	0.94881	2	2	4	4
MN1	ENSG00000169184	0.0606278	0.94881	6	6	17	16
GPR4	ENSG00000177464	0.0606804	0.94881	7	7	8	8
PPOX	ENSG00000143224	0.0606874	0.94881	41	41	64	64
LRTM2	ENSG00000166159	0.0607314	0.94881	3	3	3	3
TMEM167A	ENSG00000174695	0.0607501	0.94881	2	2	3	3
PLAAT3	ENSG00000176485	0.0608126	0.94881	10	10	44	44
FBXW12	ENSG00000164049	0.0610047	0.94881	21	21	57	57
MPRIP	ENSG00000133030	0.0610073	0.94881	49	49	236	212
ADAM20	ENSG00000134007	0.0610869	0.94881	13	13	397	397
ANKRD22	ENSG00000152766	0.0611446	0.94881	22	22	874	871
SCAI	ENSG00000173611	0.0612319	0.94881	2	2	2	2
GPR52	ENSG00000203737	0.0612378	0.94881	9	9	28	28
MUC15	ENSG00000169550	0.0612439	0.94881	17	17	54	54
CFAP77	ENSG00000188523	0.0613542	0.94881	16	16	30	30
MAGEC1	ENSG00000155495	0.0614066		12	12	785	427
LCAT	ENSG00000213398	0.0614204	0.94881	22	22	73	73
MUTYH	ENSG00000132781	0.0615312	0.94881	56	56	188	187
CACFD1	ENSG00000160325	0.0616656	0.94881	25	25	48	48
FGF18	ENSG00000156427	0.0617249	0.94881	2	2	72	72
COL8A1	ENSG00000144810	0.0617293	0.94881	8	8	13	13
SPSB2	ENSG00000111671	0.061733	0.94881	38	38	108	108
PTGFRN	ENSG00000134247	0.0617396	0.94881	11	11	15	15
ZBP1	ENSG00000124256	0.0617538	0.94881	19	19	1244	1239
RIMKLA	ENSG00000177181	0.0619422	0.94881	5	5	6	6
SLC25A51	ENSG00000122696	0.0620075	0.94881	7	7	12	12
HCN3	ENSG00000143630	0.062036	0.94881	17	17	69	58
AHNAK	ENSG00000124942	0.0620595	0.94881	36	36	55	55
RBPMS	ENSG00000157110	0.0620623	0.94881	8	8	10	10
BRICD5	ENSG00000182685	0.0620985	0.94881	31	31	107	107
ZNF862	ENSG00000106479	0.0621058	0.94881	38	38	82	82
MKNK1	ENSG00000079277	0.0621114	0.94881	26	26	49	49
ARCN1	ENSG00000095139	0.0621603	0.94881	2	2	3	3
DROSHA	ENSG00000113360	0.062207	0.94881	17	17	21	21
TIAF1	ENSG00000196535	0.0623721	0.94881	11	11	19	19
AGBL4	ENSG00000186094	0.0624258	0.94881	31	31	69	67
HAVCR1	ENSG00000113249	0.0626657	0.94881	16	16	150	150
TTC29	ENSG00000137473	0.0626812	0.94881	22	22	140	133
FNDC3B	ENSG00000075420	0.0626981	0.94881	3	3	3	3
ANKRD7	ENSG00000106013	0.0627717	0.94881	13	13	34	34
FANCC	ENSG00000158169	0.0627922	0.94881	23	23	145	145
PRKCA	ENSG00000154229	0.0628044	0.94881	9	9	17	17
NOC4L	ENSG00000184967	0.0628106	0.94881	33	33	172	172
OR4C6	ENSG00000181903	0.0628638	0.94881	10	10	20	20
KRT73	ENSG00000186049	0.0630462	0.94881	18	18	70	70
VGLL3	ENSG00000206538	0.063058	0.94881	5	5	5	5
EIF3D	ENSG00000100353	0.0630894	0.94881	4	4	6	6
HYDIN	ENSG00000157423	0.06311	0.94881	67	67	278	273
PHLDB3	ENSG00000176531	0.0631987	0.94881	50	50	148	146
IFITM3	ENSG00000142089	0.0632155	0.94881	15	15	30	30
INPP5F	ENSG00000198825	0.0632677	0.94881	57	57	126	126
LMBRD1	ENSG00000168216	0.0632695	0.94881	18	18	149	149
SLC6A20	ENSG00000163817	0.0633204	0.94881	24	24	128	128
IGSF3	ENSG00000143061	0.06336	0.94881	7	7	49	49
MSI2	ENSG00000153944	0.0633851	0.94881	5	5	5	5
SERPINE3	ENSG00000253309	0.0634064	0.94881	14	14	99	99
HOXB8	ENSG00000120068	0.063418	0.94881	8	8	25	25
GSDMD	ENSG00000104518	0.0634864	0.94881	36	36	50	47
DNAJC30	ENSG00000176410	0.0635139	0.94881	16	16	152	152
NOXRED1	ENSG00000165555	0.0635297	0.94881	13	13	22	22
MRPS33	ENSG00000090263	0.0636259	0.94881	4	4	11	11
SYTL1	ENSG00000142765	0.0636423	0.94881	38	38	166	166
ARHGAP35	ENSG00000160007	0.0636632	0.94881	4	4	6	6
TRIM38	ENSG00000112343	0.0637043	0.94881	11	11	804	803
KCP	ENSG00000135253	0.0637175	0.94881	87	87	641	630
ZNF674	ENSG00000251192	0.0637316		4	4	1172	589
GPR153	ENSG00000158292	0.0637927	0.94881	17	17	48	45
FABP12	ENSG00000197416	0.063814	0.94881	9	9	26	26
PFN4	ENSG00000176732	0.0638324	0.94881	9	9	24	24
FAM71D	ENSG00000172717	0.0638341	0.94881	6	6	64	64
TMEM62	ENSG00000137842	0.0638721	0.94881	18	18	57	57
FDFT1	ENSG00000079459	0.0640368	0.94881	38	38	64	63
CPNE1	ENSG00000214078	0.0641797	0.94881	27	27	269	266
SLC15A3	ENSG00000110446	0.0642213	0.94881	23	23	198	197
FCAMR	ENSG00000162897	0.0643861	0.94881	19	19	54	54
OR4M2	ENSG00000274102	0.0644534	0.94881	1	1	42	42
PMVK	ENSG00000163344	0.0644661	0.94881	6	6	45	45
CREB1	ENSG00000118260	0.0646909	0.94881	2	2	5	5
CAMSAP2	ENSG00000118200	0.064724	0.94881	6	6	6	6
DAPP1	ENSG00000070190	0.0647482	0.94881	6	6	12	12
ZNF716	ENSG00000182111	0.0647839	0.94881	11	11	1004	513
MAGEF1	ENSG00000177383	0.0648607	0.94881	8	8	1395	1390
EPHB6	ENSG00000106123	0.0649504	0.94881	19	19	143	142
ZBTB47	ENSG00000114853	0.0649625	0.94881	11	11	18	18
C16orf96	ENSG00000205832	0.0650338	0.94881	28	28	156	156
TRMT61A	ENSG00000166166	0.0650376	0.94881	9	9	22	18
SH2D2A	ENSG00000027869	0.0650484	0.94881	9	9	13	13
OR8B3	ENSG00000284609	0.0650742	0.94881	5	5	20	20
REPIN1	ENSG00000214022	0.0651169	0.94881	8	8	24	24
TAC1	ENSG00000006128	0.0651175	0.94881	2	2	3	3
SUOX	ENSG00000139531	0.065165	0.94881	21	21	48	48
DOK6	ENSG00000206052	0.0652323	0.94881	5	5	9	9
KRTAP8-1	ENSG00000183640	0.0652671	0.94881	4	4	14	14
TRIM64C	ENSG00000214891	0.0653816	0.94881	16	16	36	36
CYTH1	ENSG00000108669	0.0654252	0.94881	6	6	6	6
KRTAP4-5	ENSG00000198271	0.0654944	0.94881	4	4	21	21
EMC8	ENSG00000131148	0.0654998	0.94881	4	4	5	5
TMEM59	ENSG00000116209	0.0655209	0.94881	13	13	57	57
C2orf72	ENSG00000204128	0.0655277	0.94881	18	18	88	88
HINT1	ENSG00000169567	0.0655768	0.94881	11	11	27	27
PIGH	ENSG00000100564	0.0657723	0.94881	27	27	1190	1186
APTX	ENSG00000137074	0.0658867	0.94881	17	17	106	106
LCE5A	ENSG00000186207	0.0660207	0.94881	6	6	24	24
CRCT1	ENSG00000169509	0.0660207	0.94881	6	6	24	24
SLC49A3	ENSG00000169026	0.066021	0.94881	44	44	260	260
PLA2G15	ENSG00000103066	0.0660321	0.94881	6	6	64	64
STT3A	ENSG00000134910	0.066054	0.94881	11	11	12	12
LRFN3	ENSG00000126243	0.0660697	0.94881	3	3	9	9
RHOQ	ENSG00000119729	0.0660731	0.94881	7	7	26	26
TNFSF8	ENSG00000106952	0.0661363	0.94881	3	3	4	4
NR1I2	ENSG00000144852	0.0661822	0.94881	16	16	47	47
DSE	ENSG00000111817	0.0661825	0.94881	28	28	1073	1067
DNHD1	ENSG00000179532	0.0662343	0.94881	135	135	1146	1138
ACSM5	ENSG00000183549	0.0662581	0.94881	30	30	95	95
RGS19	ENSG00000171700	0.066337	0.94881	10	10	19	19
FAIM2	ENSG00000135472	0.0663646	0.94881	4	4	5	5
LEPROT	ENSG00000213625	0.0664139	0.94881	3	3	3	3
CEACAM4	ENSG00000105352	0.0664426	0.94881	12	12	47	47
PGAM1	ENSG00000171314	0.0665361	0.94881	15	15	33	33
KRTAP4-7	ENSG00000240871	0.0665602	0.94881	4	4	1368	1360
CDK20	ENSG00000156345	0.0665663	0.94881	25	25	72	72
EXOC5	ENSG00000070367	0.0665978	0.94881	5	5	12	12
MIGA2	ENSG00000148343	0.066613	0.94881	16	16	44	44
PRDX5	ENSG00000126432	0.0666395	0.94881	25	25	54	54
TRMT112	ENSG00000173113	0.0666395	0.94881	25	25	54	54
DDR2	ENSG00000162733	0.0666845	0.94881	9	9	10	10
ITSN1	ENSG00000205726	0.0668305	0.949538	18	18	44	44
REP15	ENSG00000174236	0.0668408	0.949538	15	15	42	42
LYSMD1	ENSG00000163155	0.0669411	0.949687	22	22	93	93
PTPN22	ENSG00000134242	0.0670239	0.949687	31	31	173	173
BRPF1	ENSG00000156983	0.067094	0.949687	26	26	76	75
KLF4	ENSG00000136826	0.0671272	0.949687	3	3	3	3
SLC6A1	ENSG00000157103	0.0671423	0.949687	2	2	5	5
HK3	ENSG00000160883	0.0671666	0.949687	36	36	188	187
DEFA5	ENSG00000164816	0.0672691	0.950198	4	4	6	6
RBM18	ENSG00000119446	0.0673433	0.950198	6	6	9	9
TMEM260	ENSG00000070269	0.0673673	0.950198	21	21	52	52
ZNF208	ENSG00000160321	0.0674131	0.950198	41	41	187	187
CCDC66	ENSG00000180376	0.0677063	0.953587	89	89	2186	2164
CDKAL1	ENSG00000145996	0.0678199	0.954444	11	11	21	21
SLC4A8	ENSG00000050438	0.0679856	0.956031	10	10	10	10
DOK2	ENSG00000147443	0.0681123	0.956797	12	12	36	36
FOXA2	ENSG00000125798	0.0681999	0.956797	4	4	5	5
VSIG10L2	ENSG00000283703	0.0682336	0.956797	28	28	150	142
C2orf73	ENSG00000177994	0.0684953	0.956797	13	13	123	123
PMAIP1	ENSG00000141682	0.0685252	0.956797	5	5	15	15
PHGR1	ENSG00000233041	0.0685864	0.956797	8	8	19	19
MXI1	ENSG00000119950	0.068645	0.956797	12	12	30	30
USP38	ENSG00000170185	0.0686557	0.956797	22	22	26	25
ARHGAP22	ENSG00000128805	0.0689508	0.956797	17	17	35	35
AGGF1	ENSG00000164252	0.0690923	0.956797	26	26	57	57
UBA52	ENSG00000221983	0.0691914	0.956797	5	5	9	9
IGSF8	ENSG00000162729	0.0692521	0.956797	18	18	72	72
B4GALNT3	ENSG00000139044	0.0693431	0.956797	24	24	160	148
CLEC9A	ENSG00000197992	0.0694316	0.956797	7	7	9	9
KCNH7	ENSG00000184611	0.0694321	0.956797	5	5	5	5
TCEA1	ENSG00000187735	0.0695072	0.956797	5	5	8	8
PLA2G2F	ENSG00000158786	0.0695514	0.956797	4	4	41	41
WIF1	ENSG00000156076	0.0696102	0.956797	4	4	7	7
ZNF100	ENSG00000197020	0.069727	0.956797	23	23	363	363
SRGAP3	ENSG00000196220	0.0698008	0.956797	10	10	12	12
ZSCAN18	ENSG00000121413	0.0698328	0.956797	16	16	33	33
GNAI2	ENSG00000114353	0.0698396	0.956797	8	8	26	26
NR2C1	ENSG00000120798	0.0698647	0.956797	9	9	16	16
LIX1	ENSG00000145721	0.0699639	0.956797	15	15	96	96
TIA1	ENSG00000116001	0.0700636	0.956797	9	9	11	11
DEFB130A	ENSG00000285249	0.0700712	0.956797	1	1	7	7
CACNG4	ENSG00000075461	0.0701118	0.956797	2	2	3	3
METTL16	ENSG00000127804	0.0701676	0.956797	3	3	3	3
TPI1	ENSG00000111669	0.0701806	0.956797	39	39	109	109
KCNJ9	ENSG00000162728	0.0701997	0.956797	19	19	73	73
TRUB2	ENSG00000167112	0.0702044	0.956797	23	23	357	357
P3H4	ENSG00000141696	0.0702195	0.956797	16	16	43	43
SLC43A2	ENSG00000167703	0.0702709	0.956797	17	17	51	51
ZNF493	ENSG00000196268	0.0702942	0.956797	22	22	201	200
BUD13	ENSG00000137656	0.0703306	0.956797	16	16	20	20
PHF7	ENSG00000010318	0.0703789	0.956797	9	9	21	21
BCO1	ENSG00000135697	0.070443	0.956797	15	15	85	85
BMP7	ENSG00000101144	0.0704534	0.956797	3	3	3	3
TRIM56	ENSG00000169871	0.0704745	0.956797	12	12	17	17
NDUFAF3	ENSG00000178057	0.0704942	0.956797	54	54	250	250
CCDC88A	ENSG00000115355	0.0705221	0.956797	18	18	192	192
SH3BP5L	ENSG00000175137	0.0705299	0.956797	4	4	4	4
FABP9	ENSG00000205186	0.0705594	0.956797	6	6	23	23
RGL3	ENSG00000205517	0.0706576	0.956797	59	59	359	339
PCDHB1	ENSG00000171815	0.0707298	0.956797	19	19	60	60
CDC25B	ENSG00000101224	0.0707397	0.956797	16	16	26	26
PIK3CG	ENSG00000105851	0.0707675	0.956797	15	15	38	38
ZFYVE21	ENSG00000100711	0.070829	0.956797	12	12	44	44
G6PC1	ENSG00000131482	0.0708506	0.956797	11	11	138	138
ASMT	ENSG00000196433	0.0708651		4	4	271	270
DMBX1	ENSG00000197587	0.0708769	0.956797	4	4	15	15
ZFYVE28	ENSG00000159733	0.0709095	0.956797	7	7	15	15
IFFO1	ENSG00000010295	0.0710412	0.956797	40	40	228	228
IRX2	ENSG00000170561	0.0710806	0.956797	3	3	3	3
STK25	ENSG00000115694	0.0711292	0.956797	33	33	67	67
PRAMEF2	ENSG00000120952	0.0712112	0.956797	9	9	105	105
SARDH	ENSG00000123453	0.0712436	0.956797	28	28	161	161
PARP10	ENSG00000178685	0.0712469	0.956797	43	43	97	96
DDX27	ENSG00000124228	0.0712824	0.956797	21	21	49	49
ZG16B	ENSG00000162078	0.0713299	0.956797	5	5	20	20
SDC3	ENSG00000162512	0.0713759	0.956797	5	5	12	12
XCL1	ENSG00000143184	0.071504	0.957407	5	5	29	29
YWHAZ	ENSG00000164924	0.0715716	0.957407	4	4	21	21
KIF25	ENSG00000125337	0.0715803	0.957407	12	12	125	125
KIF7	ENSG00000166813	0.0717257	0.958641	56	56	138	138
CENATAC	ENSG00000186166	0.0717805	0.958666	43	43	247	246
MED20	ENSG00000124641	0.0719055	0.959014	5	5	29	29
YAF2	ENSG00000015153	0.0719128	0.959014	9	9	64	64
MARS1	ENSG00000166986	0.0720141	0.959657	77	77	205	202
GLI2	ENSG00000074047	0.0721242	0.959758	9	9	14	14
CFAP97	ENSG00000164323	0.072177	0.959758	20	20	87	87
RAMP3	ENSG00000122679	0.072203	0.959758	2	2	6	6
AFDN	ENSG00000130396	0.0722341	0.959758	18	18	371	371
NEDD4	ENSG00000069869	0.0723312	0.96027	43	43	179	179
INPP5J	ENSG00000185133	0.072379	0.96027	37	37	344	342
FAM71F1	ENSG00000135248	0.0726181	0.962736	14	14	83	83
CCDC50	ENSG00000152492	0.0727744	0.9641	18	18	50	50
AIG1	ENSG00000146416	0.0728558	0.964373	7	7	9	9
ZNHIT1	ENSG00000106400	0.0729681	0.964373	16	16	61	61
MYL5	ENSG00000215375	0.0730329	0.964373	52	52	257	257
P2RY10	ENSG00000078589	0.0730354		2	2	9	9
C10orf62	ENSG00000203942	0.0730803	0.964373	10	10	31	31
DKK4	ENSG00000104371	0.0731145	0.964373	14	14	44	44
C1QL3	ENSG00000165985	0.0731998	0.964373	3	3	3	3
RNF44	ENSG00000146083	0.0732573	0.964373	15	15	43	42
DCC	ENSG00000187323	0.0732969	0.964373	15	15	22	22
TRIM25	ENSG00000121060	0.0733644	0.964373	31	31	85	85
VPS8	ENSG00000156931	0.0733964	0.964373	36	36	308	308
EBF2	ENSG00000221818	0.073403	0.964373	7	7	7	7
OR51Q1	ENSG00000167360	0.0734354	0.964373	7	7	17	17
FLI1	ENSG00000151702	0.0736152	0.965357	1	1	7	7
TUBA4B	ENSG00000243910	0.0737173	0.965357	5	5	6	6
ERRFI1	ENSG00000116285	0.0739184	0.965357	7	7	39	39
NODAL	ENSG00000156574	0.0739203	0.965357	2	2	3	3
ADAM19	ENSG00000135074	0.0739338	0.965357	26	26	84	83
DBN1	ENSG00000113758	0.0739943	0.965357	7	7	15	15
F12	ENSG00000131187	0.0740148	0.965357	26	26	655	655
NOC2L	ENSG00000188976	0.0741204	0.965357	90	90	277	274
NANOG	ENSG00000111704	0.074156	0.965357	3	3	3	3
CGN	ENSG00000143375	0.0741788	0.965357	47	47	283	283
KRTAP5-9	ENSG00000254997	0.0742066	0.965357	4	4	11	11
SLITRK2	ENSG00000185985	0.0742179		1	1	55	55
TTBK1	ENSG00000146216	0.0742451	0.965357	3	3	4	4
PLAC8	ENSG00000145287	0.0743529	0.965357	4	4	4	4
C10orf67	ENSG00000179133	0.0744111	0.965357	8	8	25	25
IFNE	ENSG00000184995	0.0745774	0.965357	5	5	18	18
SLC22A1	ENSG00000175003	0.0746295	0.965357	28	28	202	202
TMC5	ENSG00000103534	0.0747088	0.965357	26	26	187	187
SIRPB1	ENSG00000101307	0.0747718	0.965357	17	17	89	89
KBTBD13	ENSG00000234438	0.0747956	0.965357	23	23	152	151
TRAPPC8	ENSG00000153339	0.0748576	0.965357	20	20	267	267
CELF2	ENSG00000048740	0.0750675	0.965357	8	8	29	29
IQSEC1	ENSG00000144711	0.0751568	0.965357	12	12	17	17
HSBP1	ENSG00000230989	0.0751683	0.965357	2	2	3	3
LARS2	ENSG00000011376	0.0751935	0.965357	27	27	55	55
PRMT6	ENSG00000198890	0.0752197	0.965357	11	11	17	17
FRMD7	ENSG00000165694	0.0752433		6	6	174	174
CLEC16A	ENSG00000038532	0.0752512	0.965357	15	15	29	29
ATP4A	ENSG00000105675	0.0753291	0.965357	24	24	48	48
PEX1	ENSG00000127980	0.0753585	0.965357	53	53	289	289
NDUFB3	ENSG00000119013	0.0754048	0.965357	3	3	32	32
SPA17	ENSG00000064199	0.0755171	0.965357	6	6	34	34
GJA4	ENSG00000187513	0.0755353	0.965357	5	5	5	5
CD55	ENSG00000196352	0.0755378	0.965357	13	13	34	34
MYO7A	ENSG00000137474	0.0757349	0.965357	71	71	413	413
MPO	ENSG00000005381	0.0757911	0.965357	26	26	1256	1248
EPM2A	ENSG00000112425	0.0757986	0.965357	11	11	30	30
ADNP	ENSG00000101126	0.075827	0.965357	4	4	10	10
CST1	ENSG00000170373	0.0758467	0.965357	8	8	22	22
IFT172	ENSG00000138002	0.0758705	0.965357	64	64	474	473
CFAP57	ENSG00000243710	0.0759033	0.965357	49	49	147	147
NMNAT1	ENSG00000173614	0.0759181	0.965357	8	8	28	28
PRAMEF19	ENSG00000204480	0.0760094	0.965357	10	10	16	16
CADPS	ENSG00000163618	0.0760886	0.965357	11	11	11	11
OBP2B	ENSG00000171102	0.0761423	0.965357	14	14	361	321
DGKE	ENSG00000153933	0.0762788	0.965357	19	19	69	69
EPN3	ENSG00000049283	0.076288	0.965357	39	39	259	258
SERPINA4	ENSG00000100665	0.0763974	0.965357	9	9	93	93
PXMP2	ENSG00000176894	0.0764013	0.965357	22	22	339	339
KRIT1	ENSG00000001631	0.0764565	0.965357	12	12	21	21
OR10G7	ENSG00000182634	0.0764733	0.965357	5	5	19	19
NDUFV2	ENSG00000178127	0.0765315	0.965357	14	14	60	60
OR10G4	ENSG00000254737	0.0767782	0.965357	12	12	26	26
DCAF4L2	ENSG00000176566	0.0768605	0.965357	12	12	279	279
COG7	ENSG00000168434	0.0769834	0.965357	14	14	41	41
CLK2	ENSG00000176444	0.0770651	0.965357	6	6	23	23
ZNF432	ENSG00000256087	0.0770699	0.965357	39	39	317	316
NDUFA3	ENSG00000170906	0.0770989	0.965357	14	14	60	60
TIAM2	ENSG00000146426	0.0771129	0.965357	65	65	1011	1004
PLOD3	ENSG00000106397	0.077117	0.965357	25	25	112	112
RBCK1	ENSG00000125826	0.0771918	0.965357	19	19	33	33
NOD2	ENSG00000167207	0.0772415	0.965357	27	27	108	108
GIN1	ENSG00000145723	0.0772772	0.965357	11	11	18	18
SMARCA2	ENSG00000080503	0.0773539	0.965357	23	23	162	161
FBP1	ENSG00000165140	0.0773942	0.965357	10	10	37	37
SEMA7A	ENSG00000138623	0.0773952	0.965357	7	7	8	8
EPB41L5	ENSG00000115109	0.0773953	0.965357	13	13	21	21
MTMR10	ENSG00000166912	0.0774005	0.965357	29	29	43	43
SLX1A	ENSG00000132207	0.0774762	0.965357	3	3	15	15
SULT1A3	ENSG00000261052	0.0774762	0.965357	3	3	15	15
SYNE4	ENSG00000181392	0.0775039	0.965357	26	26	422	421
TPD52L1	ENSG00000111907	0.077676	0.965357	10	10	35	35
CCN2	ENSG00000118523	0.0777208	0.965357	3	3	4	4
OTOL1	ENSG00000182447	0.0777698	0.965357	13	13	58	58
PMEPA1	ENSG00000124225	0.077936	0.965357	4	4	5	5
PSMD5	ENSG00000095261	0.0779558	0.965357	7	7	45	45
FCRL3	ENSG00000160856	0.0779573	0.965357	23	23	466	463
RHNO1	ENSG00000171792	0.0780608	0.965357	15	15	473	473
MYORG	ENSG00000164976	0.0781708	0.965357	17	17	33	31
NFX1	ENSG00000086102	0.0781782	0.965357	21	21	33	33
PRR7	ENSG00000131188	0.078184	0.965357	5	5	13	13
SEMA4A	ENSG00000196189	0.0782188	0.965357	23	23	56	55
IFNA16	ENSG00000147885	0.0782488	0.965357	6	6	31	31
ZAP70	ENSG00000115085	0.0783021	0.965357	11	11	19	19
COA7	ENSG00000162377	0.078326	0.965357	4	4	8	8
PRDM7	ENSG00000126856	0.0783302	0.965357	17	17	40	40
DDX51	ENSG00000185163	0.0783355	0.965357	29	29	168	168
GLI3	ENSG00000106571	0.0783719	0.965357	11	11	13	13
ACYP2	ENSG00000170634	0.0784664	0.965357	12	12	24	24
ZBTB3	ENSG00000185670	0.0785463	0.965357	6	6	8	8
SCT	ENSG00000070031	0.0785478	0.965357	17	17	48	48
CSTB	ENSG00000160213	0.0786077	0.965357	10	10	153	153
FYB2	ENSG00000187889	0.0786869	0.965357	34	34	463	461
TMEM234	ENSG00000160055	0.0787248	0.965357	27	27	228	228
TUBA1B	ENSG00000123416	0.0787623	0.965357	6	6	20	20
ECHDC3	ENSG00000134463	0.0790386	0.965357	9	9	31	31
TUBA4A	ENSG00000127824	0.0790896	0.965357	18	18	34	34
BCO2	ENSG00000197580	0.0791596	0.965357	25	25	54	53
LGSN	ENSG00000146166	0.0791817	0.965357	15	15	61	56
HOGA1	ENSG00000241935	0.0792767	0.965357	19	19	41	41
KRBOX4	ENSG00000147121	0.0792827		7	7	1182	599
FKBPL	ENSG00000204315	0.0792947	0.965357	15	15	54	54
DNAJB2	ENSG00000135924	0.0793229	0.965357	8	8	15	15
NTRK3	ENSG00000140538	0.079357	0.965357	14	14	19	19
CCDC97	ENSG00000142039	0.079359	0.965357	16	16	53	53
URGCP-MRPS24	ENSG00000270617	0.0794768	0.965357	15	15	29	29
TCF7	ENSG00000081059	0.0795015	0.965357	12	12	103	103
C20orf173	ENSG00000125975	0.0795494	0.965357	7	7	8	8
AKAP1	ENSG00000121057	0.079575	0.965357	14	14	41	41
DIPK1C	ENSG00000187773	0.0796177	0.965357	17	17	68	68
ADAM32	ENSG00000197140	0.0796327	0.965357	29	29	149	134
MPZ	ENSG00000158887	0.0797326	0.965357	5	5	11	11
CFL1	ENSG00000172757	0.0797355	0.965357	57	57	172	172
UBA5	ENSG00000081307	0.0798023	0.965357	21	21	40	40
ACAT2	ENSG00000120437	0.0798327	0.965357	13	13	46	46
SNRPG	ENSG00000143977	0.0798686	0.965357	6	6	22	22
DIDO1	ENSG00000101191	0.0799014	0.965357	11	11	201	201
CD3D	ENSG00000167286	0.0799256	0.965357	7	7	22	22
DLEU7	ENSG00000186047	0.0799258	0.965357	8	8	25	25
RNF152	ENSG00000176641	0.0799729	0.965357	2	2	9	9
MRTO4	ENSG00000053372	0.0799796	0.965357	6	6	11	11
GATC	ENSG00000257218	0.0799854	0.965357	15	15	115	115
SRCAP	ENSG00000080603	0.0801384	0.965357	7	7	10	10
VPS13A	ENSG00000197969	0.0801423	0.965357	82	82	168	156
MLST8	ENSG00000167965	0.0802024	0.965357	30	30	106	106
AGR2	ENSG00000106541	0.0804199	0.965357	10	10	20	20
AKNAD1	ENSG00000162641	0.080477	0.965357	78	78	243	243
SLC26A4	ENSG00000091137	0.0805016	0.965357	24	24	178	178
HLA-F	ENSG00000204642	0.0805018	0.965357	15	15	43	43
PALM	ENSG00000099864	0.0806103	0.965357	8	8	32	32
UNC93A	ENSG00000112494	0.0806243	0.965357	13	13	714	711
LCE1F	ENSG00000240386	0.0806273	0.965357	3	3	3	3
ABCC10	ENSG00000124574	0.0806503	0.965357	47	47	174	169
RBM14-RBM4	ENSG00000248643	0.0806667	0.965357	7	7	7	7
GUCY1B1	ENSG00000061918	0.0807233	0.965357	18	18	46	46
KRT79	ENSG00000185640	0.0807295	0.965357	19	19	34	34
DHRS4L2	ENSG00000187630	0.0807901	0.965357	12	12	100	100
KRT16	ENSG00000186832	0.0808146	0.965357	15	15	77	77
CNIH4	ENSG00000143771	0.0808293	0.965357	3	3	7	7
ARHGAP11B	ENSG00000285077	0.0808905	0.96545	7	7	69	69
BLOC1S2	ENSG00000196072	0.0810392	0.965949	6	6	57	57
DDIT4	ENSG00000168209	0.0811401	0.966514	11	11	17	17
ZNF623	ENSG00000183309	0.0812151	0.966734	18	18	60	60
SPATA4	ENSG00000150628	0.081315	0.966734	19	19	501	501
ALAS2	ENSG00000158578	0.0813879		2	2	770	388
BAG4	ENSG00000156735	0.0814541	0.966734	8	8	15	15
GRIP2	ENSG00000144596	0.0814725	0.966734	22	22	46	46
GTPBP10	ENSG00000105793	0.0814791	0.966734	12	12	57	57
PGP	ENSG00000184207	0.0815372	0.966734	30	30	106	106
ADAMTS8	ENSG00000134917	0.0815661	0.966734	25	25	109	109
BTBD1	ENSG00000064726	0.0815866	0.966734	10	10	23	23
GLUD2	ENSG00000182890	0.0816706		3	3	25	25
IL13RA2	ENSG00000123496	0.0817507		3	3	12	12
TMED3	ENSG00000166557	0.0818278	0.968126	9	9	593	590
NXN	ENSG00000167693	0.0818668	0.968126	2	2	4	4
CDH23	ENSG00000107736	0.0819419	0.968126	63	63	138	138
TTC9C	ENSG00000162222	0.0819625	0.968126	13	13	45	45
EEF2	ENSG00000167658	0.0819719	0.968126	4	4	5	5
PHF21B	ENSG00000056487	0.0821961	0.96847	3	3	24	24
USP48	ENSG00000090686	0.082238	0.96847	6	6	13	13
SLC46A2	ENSG00000119457	0.0823466	0.96847	17	17	49	49
MEOX1	ENSG00000005102	0.0823504	0.96847	4	4	5	5
CITED4	ENSG00000179862	0.0823708	0.96847	7	7	11	11
SLC39A5	ENSG00000139540	0.0823978	0.96847	20	20	162	161
DMTF1	ENSG00000135164	0.0824377	0.96847	14	14	82	82
SYN3	ENSG00000185666	0.0824489	0.96847	10	10	28	28
CD200R1	ENSG00000163606	0.0825169	0.96847	8	8	24	24
GYPE	ENSG00000197465	0.082537	0.96847	4	4	11	11
ANKRD28	ENSG00000206560	0.0827055	0.969817	20	20	36	36
NFIB	ENSG00000147862	0.0827906	0.969917	5	5	7	7
CRYGA	ENSG00000168582	0.0828453	0.969917	8	8	38	38
MARCKS	ENSG00000277443	0.0828945	0.969917	2	2	4	4
ASB12	ENSG00000198881	0.0829197		5	5	74	43
UCHL3	ENSG00000118939	0.0829804	0.969917	17	17	57	57
CRYBA1	ENSG00000108255	0.0829824	0.969917	17	17	62	62
RPIA	ENSG00000153574	0.0830532	0.969981	8	8	22	22
PERP	ENSG00000112378	0.0830952	0.969981	3	3	6	6
MTR	ENSG00000116984	0.0832342	0.970336	41	41	84	84
LCP1	ENSG00000136167	0.0832749	0.970336	6	6	21	21
RASGEF1A	ENSG00000198915	0.0833245	0.970336	9	9	11	11
MPEG1	ENSG00000197629	0.0835278	0.970336	14	14	70	70
VPS35	ENSG00000069329	0.0836041	0.970336	20	20	145	145
INPP1	ENSG00000151689	0.0836239	0.970336	9	9	212	212
CCDC149	ENSG00000181982	0.0836468	0.970336	10	10	15	15
CD80	ENSG00000121594	0.0836609	0.970336	6	6	102	102
ZFYVE1	ENSG00000165861	0.0837042	0.970336	9	9	19	19
IL17RE	ENSG00000163701	0.0837999	0.970336	34	34	111	104
CASQ1	ENSG00000143318	0.0838394	0.970336	12	12	370	369
PTPRD	ENSG00000153707	0.0838413	0.970336	10	10	28	28
CEP95	ENSG00000258890	0.0838819	0.970336	64	64	373	373
ZNF70	ENSG00000187792	0.0839058	0.970336	18	18	84	84
KRTAP4-16	ENSG00000241241	0.0839311	0.970336	7	7	12	12
RPS25	ENSG00000118181	0.084131	0.971475	37	37	245	244
RHOU	ENSG00000116574	0.0841371	0.971475	5	5	6	6
FGF3	ENSG00000186895	0.0841916	0.971483	10	10	16	16
SERPINB11	ENSG00000206072	0.0842818	0.97184	29	29	384	383
BEND5	ENSG00000162373	0.084407	0.97184	10	10	29	28
GPAA1	ENSG00000197858	0.0845463	0.97184	33	33	129	129
LARP1B	ENSG00000138709	0.0845945	0.97184	25	25	84	84
EFHD2	ENSG00000142634	0.0846858	0.97184	6	6	12	12
FBP2	ENSG00000130957	0.0846967	0.97184	10	10	45	45
ZNF17	ENSG00000186272	0.0847071	0.97184	20	20	84	84
SEPTIN4	ENSG00000108387	0.0847353	0.97184	26	26	82	81
TGFB1	ENSG00000105329	0.0847883	0.97184	22	22	67	67
FBXW10	ENSG00000171931	0.0848073	0.97184	43	43	509	505
NPIPB2	ENSG00000234719	0.0848254	0.97184	6	6	7	7
PSME1	ENSG00000092010	0.0848679	0.97184	36	36	209	209
KCNIP4	ENSG00000185774	0.0849554	0.971857	7	7	33	33
GSTA2	ENSG00000244067	0.084977	0.971857	9	9	35	35
ZC3HAV1L	ENSG00000146858	0.0850737	0.972347	13	13	22	22
RABGAP1L	ENSG00000152061	0.0852443	0.973276	38	38	96	96
SLC6A7	ENSG00000011083	0.0852626	0.973276	21	21	103	103
NPY1R	ENSG00000164128	0.0854908	0.974679	4	4	4	4
USP44	ENSG00000136014	0.0855706	0.974679	21	21	92	89
GRAMD1A	ENSG00000089351	0.0855751	0.974679	23	23	448	447
EPHA1	ENSG00000146904	0.0856384	0.974679	56	56	141	140
SLC2A12	ENSG00000146411	0.0856552	0.974679	10	10	16	16
POTEG	ENSG00000187537	0.085774	0.975316	9	9	104	104
PAN2	ENSG00000135473	0.0858192	0.975316	24	24	47	47
MRPL20	ENSG00000242485	0.0859476	0.975755	18	18	40	40
EPOR	ENSG00000187266	0.0859658	0.975755	36	36	167	167
EGLN2	ENSG00000269858	0.086194	0.976002	6	6	7	7
CNTNAP3	ENSG00000106714	0.086199	0.976002	21	21	85	85
SRXN1	ENSG00000271303	0.0862419	0.976002	7	7	16	16
FZD3	ENSG00000104290	0.0862429	0.976002	11	11	18	18
GVQW3	ENSG00000179240	0.086297	0.976002	7	7	9	9
HLA-DQB2	ENSG00000232629	0.0863472	0.976002	7	7	36	35
TYROBP	ENSG00000011600	0.0863656	0.976002	5	5	16	16
ORC6	ENSG00000091651	0.0864437	0.976273	21	21	155	155
ZDHHC17	ENSG00000186908	0.086723	0.977868	10	10	28	28
PRR32	ENSG00000183631	0.0868569		5	5	29	25
ZC3HC1	ENSG00000091732	0.0869805	0.977868	18	18	52	52
TLCD1	ENSG00000160606	0.0869985	0.977868	21	21	112	112
NFKBID	ENSG00000167604	0.0870045	0.977868	9	9	19	19
ISCU	ENSG00000136003	0.0870273	0.977868	11	11	31	31
EIF2B5	ENSG00000145191	0.0872108	0.977868	26	26	35	34
RABAC1	ENSG00000105404	0.0872606	0.977868	5	5	81	81
GPR39	ENSG00000183840	0.0874133	0.977868	23	23	85	85
ATF7IP	ENSG00000171681	0.0874708	0.977868	17	17	114	114
ANGPTL3	ENSG00000132855	0.0875594	0.977868	15	15	142	142
MSH5-SAPCD1	ENSG00000255152	0.0876729	0.977868	54	54	801	623
RINT1	ENSG00000135249	0.0876912	0.977868	31	31	52	52
NPY2R	ENSG00000185149	0.0876927	0.977868	8	8	14	13
THSD7B	ENSG00000144229	0.0878005	0.977868	36	36	1110	1095
CTSZ	ENSG00000101160	0.0878067	0.977868	46	46	151	151
C1orf198	ENSG00000119280	0.0878137	0.977868	10	10	28	28
TRIQK	ENSG00000205133	0.0878417	0.977868	6	6	59	59
HAUS1	ENSG00000152240	0.0880353	0.977868	16	16	122	122
IFT43	ENSG00000119650	0.0880442	0.977868	23	23	71	71
CBR3	ENSG00000159231	0.0880648	0.977868	6	6	27	27
EIF5A2	ENSG00000163577	0.0880983	0.977868	7	7	60	60
CYB5R4	ENSG00000065615	0.0881237	0.977868	16	16	31	31
CNN3	ENSG00000117519	0.0881306	0.977868	7	7	34	34
ADGRD1	ENSG00000111452	0.0881799	0.977868	26	26	49	43
DYDC2	ENSG00000133665	0.0882201	0.977868	9	9	30	30
SRRM1	ENSG00000133226	0.0882935	0.977868	3	3	7	7
ZNF879	ENSG00000234284	0.0883441	0.977868	17	17	52	52
CPSF1	ENSG00000071894	0.0883504	0.977868	58	58	131	113
SH3BP2	ENSG00000087266	0.0883937	0.977868	27	27	273	273
SPRING1	ENSG00000111412	0.088523	0.977868	4	4	22	22
GMPR2	ENSG00000100938	0.0885293	0.977868	34	34	93	89
GNAT3	ENSG00000214415	0.0887239	0.977868	13	13	120	120
TBX2	ENSG00000121068	0.0888249	0.977868	5	5	25	25
SLAMF9	ENSG00000162723	0.0888396	0.977868	9	9	26	26
CYSRT1	ENSG00000197191	0.0888991	0.977868	20	20	139	139
LILRA6	ENSG00000244482	0.0889182	0.977868	16	16	36	36
SETMAR	ENSG00000170364	0.0889293	0.977868	45	45	190	189
PRKACG	ENSG00000165059	0.088935	0.977868	11	11	65	65
HNRNPAB	ENSG00000197451	0.0889543	0.977868	11	11	81	81
FGF5	ENSG00000138675	0.0890345	0.977868	13	13	23	23
SLC24A2	ENSG00000155886	0.0890747	0.977868	9	9	11	11
DENND4B	ENSG00000198837	0.0892307	0.977868	24	24	39	39
NEK10	ENSG00000163491	0.0892564	0.977868	28	28	56	56
ZNF746	ENSG00000181220	0.0893622	0.977868	4	4	13	13
EPRS1	ENSG00000136628	0.0894708	0.977868	28	28	42	42
THBS4	ENSG00000113296	0.0894978	0.977868	34	34	74	74
PLA2G3	ENSG00000100078	0.0895647	0.977868	21	21	1041	1037
HES7	ENSG00000179111	0.0896071	0.977868	9	9	27	27
XYLT2	ENSG00000015532	0.0896753	0.977868	14	14	33	33
ENTPD3	ENSG00000168032	0.0898846	0.977868	17	17	56	56
OR9G4	ENSG00000172457	0.0899312	0.977868	8	8	32	32
PARP3	ENSG00000041880	0.0899685	0.977868	20	20	205	205
RASL12	ENSG00000103710	0.0899758	0.977868	30	30	165	164
CD276	ENSG00000103855	0.0899995	0.977868	22	22	140	140
GOLGA8N	ENSG00000232653	0.0901528	0.977868	3	3	19	19
NAGA	ENSG00000198951	0.0901533	0.977868	11	11	37	37
HIGD1A	ENSG00000181061	0.0901787	0.977868	5	5	15	15
PIGG	ENSG00000174227	0.0901919	0.977868	26	26	262	261
ZNF589	ENSG00000164048	0.0902603	0.977868	24	24	92	92
ANXA11	ENSG00000122359	0.0903524	0.977868	17	17	63	63
SHLD3	ENSG00000253251	0.0903896	0.977868	11	11	31	31
ZBTB26	ENSG00000171448	0.0904962	0.977868	10	10	20	20
HLA-DQA1	ENSG00000196735	0.0905407	0.977868	5	5	208	208
NOS1	ENSG00000089250	0.0905449	0.977868	19	19	33	33
CDHR4	ENSG00000187492	0.0905662	0.977868	41	41	268	267
NRCAM	ENSG00000091129	0.0906338	0.977868	27	27	45	45
NUP188	ENSG00000095319	0.0906406	0.977868	38	38	1288	1281
TMEM9	ENSG00000116857	0.090648	0.977868	10	10	21	21
CCDC70	ENSG00000123171	0.0907282	0.977868	7	7	67	67
IL1RAP	ENSG00000196083	0.0907695	0.977868	16	16	31	31
SENP1	ENSG00000079387	0.0908132	0.977868	12	12	22	16
CORO2A	ENSG00000106789	0.0908373	0.977868	11	11	35	35
PLA2G4C	ENSG00000105499	0.0909315	0.977868	27	27	131	131
ATAD1	ENSG00000138138	0.091065	0.977868	8	8	12	12
KIF6	ENSG00000164627	0.0910988	0.977868	33	33	212	211
TMEM38B	ENSG00000095209	0.0912658	0.977868	14	14	30	30
NLRP4	ENSG00000160505	0.0914292	0.977868	33	33	251	244
STX16	ENSG00000124222	0.0915308	0.977868	6	6	18	18
TULP3	ENSG00000078246	0.0915764	0.977868	40	40	641	640
NECAB2	ENSG00000103154	0.0915971	0.977868	28	28	165	165
ZFP36L2	ENSG00000152518	0.0916228	0.977868	8	8	8	8
RPH3A	ENSG00000089169	0.0917061	0.977868	8	8	8	8
GJA1	ENSG00000152661	0.0917296	0.977868	5	5	6	6
CPN1	ENSG00000120054	0.0918414	0.977868	9	9	23	23
WDR61	ENSG00000140395	0.0918848	0.977868	12	12	21	21
IKZF5	ENSG00000095574	0.0918869	0.977868	21	21	104	104
XXYLT1	ENSG00000173950	0.0919583	0.977868	12	12	30	30
ATP6V1C2	ENSG00000143882	0.0919933	0.977868	16	16	31	31
PPP1CA	ENSG00000172531	0.0921983	0.977868	69	69	282	282
SAPCD2	ENSG00000186193	0.0923385	0.977868	8	8	10	10
OR8S1	ENSG00000284723	0.0924552	0.977868	4	4	12	12
ATXN2	ENSG00000204842	0.0925143	0.977868	39	39	111	108
QRICH1	ENSG00000198218	0.0925268	0.977868	29	29	101	101
NEK8	ENSG00000160602	0.0925765	0.977868	38	38	180	180
RASGEF1B	ENSG00000138670	0.0926536	0.977868	14	14	20	20
SLC30A6	ENSG00000152683	0.0926713	0.977868	10	10	35	35
ZNF443	ENSG00000180855	0.0927075	0.977868	23	23	145	145
BAAT	ENSG00000136881	0.0927204	0.977868	11	11	30	30
ZNF839	ENSG00000022976	0.0927546	0.977868	20	20	49	48
ZFAND1	ENSG00000104231	0.0927674	0.977868	9	9	44	44
SLC28A3	ENSG00000197506	0.0927763	0.977868	16	16	61	61
ABCE1	ENSG00000164163	0.0928097	0.977868	5	5	5	5
TINF2	ENSG00000092330	0.0928118	0.977868	31	31	90	86
UBE2W	ENSG00000104343	0.0928118	0.977868	7	7	15	15
ATP1A2	ENSG00000018625	0.0928283	0.977868	9	9	11	11
CAPRIN1	ENSG00000135387	0.0929389	0.977868	8	8	9	9
KLC2	ENSG00000174996	0.0929578	0.977868	17	17	48	48
FILIP1	ENSG00000118407	0.0929925	0.977868	28	28	89	89
ZNF418	ENSG00000196724	0.0930798	0.977868	41	41	167	167
THAP5	ENSG00000177683	0.0931055	0.977868	19	19	63	63
LPP	ENSG00000145012	0.0931245	0.977868	14	14	27	27
MAP7	ENSG00000135525	0.0932395	0.977868	13	13	45	45
ELL3	ENSG00000128886	0.0933108	0.977868	24	24	44	42
[truncated: 16,703 more rows]

## Sheet: twoascontrol_nonsynonymous
Gene	EnsemblID	P	FDR	N.Marker.All	N.Marker.Test	MAC	m
[truncated: 18,946 more rows]

[truncated: 3 more sheets: twoascontrol_highimpact, extreme_nonsynonymous, extreme_highimpact]
