# Supplementary material for: Analysis of 72,469 UK Biobank exomes links rare variants to male-pattern hair loss
Source: Nat Commun. 2023 Sep 22;14:5492. doi: 10.1038/s41467-023-41186-w (PMC10517150; doi:10.1038/s41467-023-41186-w)
Supplement: Supplementary file 6 — Supplementary Data 3 [file 41467_2023_41186_MOESM6_ESM.xlsx]

## Sheet: Description
Results of the GenRisk gene-based association tests for each phenotype model
Results of the GenRisk association analysis. The labeled tabs each correspond to the results of one phenotype model. Per model, all tested genes and their respective test statistic, standard error, p-value and FDR-corrected p-value are shown. The GenRisk analysis was run on either all rare (MAF < 1%) variants, or on a filtered set of nonsynonymous coding variants, as used in the SKAT-O analysis (…
Column	Information
Gene	Gene symbol
EnsemblID	Gene Ensembl ID (if available, else N/A)
P	Uncorrected p-value
FDR	FDR-corrected p-value (Benjamini-Hochberg)
beta_coef	Regression coefficient of gene score
std_err	Standard error of regression coefficient

## Sheet: continuous
Gene	EnsemblID	P	FDR	beta_coef	std_err
EDA2R	ENSG00000131080	1.77724e-06	0.0334975	0.891392	0.186576
CD151	ENSG00000177697	6.24217e-05	0.588262	2.83382	0.707801
WNT10A	ENSG00000135925	0.000119717	0.659523	1.11667	0.290276
APOC4	ENSG00000267467	0.000167137	0.659523	3.38702	0.899771
EIF3F	ENSG00000175390	0.000193625	0.659523	2.33992	0.627764
RNASE9	ENSG00000188655	0.000251198	0.659523	2.03303	0.555289
EDAR	ENSG00000135960	0.000290371	0.659523	3.15998	0.871978
SLC9A3R2	ENSG00000065054	0.000365485	0.659523	-2.31852	0.65054
PPP4R4	ENSG00000119698	0.000398978	0.659523	3.4771	0.981976
MFNG	ENSG00000100060	0.000406006	0.659523	-1.92432	0.544159
CR1	ENSG00000203710	0.000508278	0.659523	4.95903	1.42644
PAQR7	ENSG00000182749	0.000537602	0.659523	0.575928	0.166384
NPIPB3	ENSG00000169246	0.000566775	0.659523	-2.11513	0.613582
SLC30A3	ENSG00000115194	0.000567616	0.659523	2.38542	0.692069
RP2	ENSG00000102218	0.000567938	0.659523	-6503.04	1886.78
POLR2K	ENSG00000147669	0.000584626	0.659523	1.28849	0.374692
HLCS	ENSG00000159267	0.000594858	0.659523	-4.13966	1.20546
STK40	ENSG00000196182	0.000670534	0.702124	3.26931	0.961138
MEN1	ENSG00000133895	0.000812848	0.749441	-3.09332	0.923786
TGFB2	ENSG00000092969	0.000822147	0.749441	-0.99136	0.296338
DHRS3	ENSG00000162496	0.000835563	0.749441	-1.67906	0.502579
PODN	ENSG00000174348	0.000900727	0.749441	1.64738	0.496202
PITRM1	ENSG00000107959	0.000984553	0.749441	-3.41436	1.03621
ATRIP	ENSG00000164053	0.00113259	0.749441	2.7641	0.849063
MRPS26	ENSG00000125901	0.00121405	0.749441	-1.40362	0.433794
ZC3H12B	ENSG00000102053	0.00122858	0.749441	3.5391	1.09492
ZC3HAV1	ENSG00000105939	0.00127654	0.749441	5.54948	1.72273
GOT1	ENSG00000120053	0.0012947	0.749441	-2.68416	0.834296
USPL1	ENSG00000132952	0.00130075	0.749441	2.13106	0.662654
SCGB2A2	ENSG00000110484	0.00134021	0.749441	-4.79606	1.49533
NELFE	ENSG00000204356	0.00138684	0.749441	2.29682	0.718318
HEPHL1	ENSG00000181333	0.00139974	0.749441	2.14927	0.672735
BCAN	ENSG00000132692	0.00140523	0.749441	2.48565	0.778297
CLDN19	ENSG00000164007	0.00146209	0.749441	2.23314	0.701754
NDN	ENSG00000182636	0.00149128	0.749441	2.08588	0.656662
MCRS1	ENSG00000187778	0.00151196	0.749441	3.62747	1.14341
LINC02006	ENSG00000238755	0.00151938	0.749441	-5.7981	1.82843
EPHB1	ENSG00000154928	0.00154418	0.749441	-3.09021	0.975948
KRTAP21-3	ENSG00000231068	0.00155073	0.749441	-1.24381	0.39297
PRICKLE2	ENSG00000163637	0.00160473	0.75615	-2.63005	0.83357
SYT10	ENSG00000110975	0.00166434	0.756605	2.52549	0.803144
ZBTB20	ENSG00000181722	0.00182205	0.756605	1.21228	0.388811
MITF	ENSG00000187098	0.00184306	0.756605	-2.54606	0.817477
SLC22A18	ENSG00000110628	0.00185538	0.756605	2.11736	0.680261
SRD5A2	ENSG00000277893	0.00188849	0.756605	-1.96909	0.63369
USP27X	ENSG00000273820	0.00194028	0.756605	1.08483	0.35002
ANKRD52	ENSG00000139645	0.00201317	0.756605	-3.81712	1.23596
EPS8L2	ENSG00000177106	0.00210148	0.756605	2.68909	0.874326
CCL2	ENSG00000108691	0.00213131	0.756605	-1.86629	0.607635
CFAP221	ENSG00000163075	0.00213551	0.756605	3.85759	1.25621
NCCRP1	ENSG00000188505	0.00218212	0.756605	1.66143	0.542178
TNFRSF11A	ENSG00000141655	0.00224337	0.756605	-2.29287	0.750266
HDAC2	ENSG00000196591	0.00225318	0.756605	3.30961	1.08343
PDK2	ENSG00000005882	0.00230662	0.756605	3.85542	1.26501
CPNE1	ENSG00000214078	0.0024141	0.756605	-2.46744	0.813258
PPM1M	ENSG00000164088	0.00253001	0.756605	-1.59348	0.527673
TMPRSS6	ENSG00000187045	0.00253102	0.756605	2.42055	0.801582
AKR1B1	ENSG00000085662	0.00256579	0.756605	2.37624	0.787988
TRAPPC1	ENSG00000170043	0.00260332	0.756605	-1.46966	0.488069
HR	ENSG00000168453	0.00282434	0.756605	2.71263	0.908345
IKZF5	ENSG00000095574	0.00285854	0.756605	-1.63734	0.548954
RNF182	ENSG00000180537	0.00287058	0.756605	1.44051	0.483172
TOX2	ENSG00000124191	0.00288459	0.756605	-1.51459	0.508274
TMEM92	ENSG00000167105	0.00298278	0.756605	-3.33001	1.12136
SLIRP	ENSG00000119705	0.00302607	0.756605	-1.44367	0.486876
PCOLCE	ENSG00000106333	0.00304873	0.756605	1.28837	0.434836
USP11	ENSG00000102226	0.00306838	0.756605	-4.06021	1.37127
C12orf76	ENSG00000174456	0.00307893	0.756605	3.77202	1.2744
CEP290	ENSG00000198707	0.00308035	0.756605	3.13565	1.05945
TFDP2	ENSG00000114126	0.00318524	0.756605	-2.21129	0.749749
ANKHD1-EIF4EBP3	ENSG00000254996	0.0032354	0.756605	3.80305	1.29156
RTKN2	ENSG00000182010	0.00324326	0.756605	-3.36433	1.14286
HOXC13-AS	ENSG00000249641	0.00327713	0.756605	-0.64625	0.21977
PCGF3	ENSG00000185619	0.00328289	0.756605	-6.04969	2.0577
DGAT2	ENSG00000062282	0.00334143	0.756605	1.11402	0.379622
LOC108783645		0.00335021	0.756605	-0.841455	0.286821
GRHPR	ENSG00000137106	0.00343668	0.756605	-1.47624	0.504558
TBC1D10B	ENSG00000169221	0.00344134	0.756605	2.61555	0.894085
NTS	ENSG00000133636	0.0034604	0.756605	-1.03498	0.354
SIGLEC12	ENSG00000254521	0.00356779	0.756605	3.04755	1.04578
NACC2	ENSG00000148411	0.00359206	0.756605	1.58957	0.545864
TEX30	ENSG00000151287	0.00359549	0.756605	-1.49949	0.514983
ANKAR	ENSG00000151687	0.00367057	0.756605	2.47136	0.85065
E2F4	ENSG00000205250	0.0036715	0.756605	2.4083	0.828965
LAMA2	ENSG00000196569	0.00371139	0.756605	-4.14978	1.43007
MYO1E	ENSG00000157483	0.00372693	0.756605	-2.88274	0.993879
CFHR5	ENSG00000134389	0.00373809	0.756605	1.57551	0.543363
CNOT2	ENSG00000111596	0.00375823	0.756605	-2.20602	0.761258
TMEM107	ENSG00000179029	0.00376287	0.756605	-2.29431	0.791829
ZNF582	ENSG00000018869	0.00378672	0.756605	-2.08738	0.720904
KCNJ11	ENSG00000187486	0.00381494	0.756605	1.09348	0.377954
RAB11FIP2	ENSG00000107560	0.00388143	0.756605	-0.972896	0.336906
ARHGAP6	ENSG00000047648	0.00388826	0.756605	-3.86457	1.33853
ERP27	ENSG00000139055	0.00393257	0.756605	-3.12791	1.08472
CD276	ENSG00000103855	0.00401526	0.756605	-1.56924	0.545434
SYP-AS1	ENSG00000237341	0.00406243	0.756605	-517.834	180.219
LGR4	ENSG00000205213	0.00410766	0.756605	1.96385	0.684302
KLHL21	ENSG00000162413	0.00415484	0.756605	2.3071	0.804919
MTMR12	ENSG00000150712	0.00426345	0.756605	-1.9409	0.679095
RAB3D	ENSG00000105514	0.00433961	0.756605	0.602257	0.211137
OAF	ENSG00000184232	0.00435003	0.756605	-0.934019	0.327532
RBL2	ENSG00000103479	0.00451001	0.756605	-3.02138	1.0638
MC1R	ENSG00000258839	0.00478071	0.756605	0.745579	0.264246
PRKCH	ENSG00000027075	0.00478406	0.756605	-2.36317	0.837615
HOXB-AS1	ENSG00000230148	0.00482312	0.756605	-1.14698	0.406918
FOXD3-AS1	ENSG00000230798	0.00485329	0.756605	1.73973	0.617647
PCGF5	ENSG00000180628	0.00489548	0.756605	3.15875	1.12255
LRP4	ENSG00000134569	0.00501605	0.756605	3.61051	1.28667
RINT1	ENSG00000135249	0.00511775	0.756605	-2.18267	0.779634
BCAS2	ENSG00000116752	0.0051954	0.756605	-0.946074	0.338519
CCDC22	ENSG00000101997	0.00525763	0.756605	0.603898	0.216381
SCGB1D1	ENSG00000168515	0.00527691	0.756605	0.761928	0.273121
IQCF6	ENSG00000214686	0.0053217	0.756605	-0.511391	0.183493
ERVMER34-1	ENSG00000226887	0.00536846	0.756605	1.33715	0.480274
PRR7	ENSG00000131188	0.0054335	0.756605	-2.23245	0.802975
EMG1	ENSG00000126749	0.00543486	0.756605	-3.11854	1.12172
GATAD2B	ENSG00000143614	0.0054366	0.756605	1.66207	0.597857
CD72	ENSG00000137101	0.00549405	0.756605	-3.3249	1.19746
OR4C13	ENSG00000258817	0.00551094	0.756605	0.852346	0.307082
ANO2	ENSG00000047617	0.00554286	0.756605	2.0955	0.755476
RAB30	ENSG00000137502	0.00557352	0.756605	-1.66972	0.602362
PCDH19	ENSG00000165194	0.00559303	0.756605	1.33719	0.482597
SLC24A5	ENSG00000188467	0.00559768	0.756605	1.73039	0.624568
SLURP1	ENSG00000126233	0.00565679	0.756605	2.14047	0.773536
MFSD4A	ENSG00000174514	0.00570827	0.756605	3.15679	1.14204
C5orf34	ENSG00000172244	0.00572706	0.756605	-2.00087	0.724141
GALNT2	ENSG00000143641	0.00575077	0.756605	-2.40504	0.87084
ELFN2	ENSG00000166897	0.00576052	0.756605	1.39489	0.505178
AP1B1	ENSG00000100280	0.00579636	0.756605	3.96507	1.43705
FAM186B	ENSG00000135436	0.00584872	0.756605	-1.27944	0.464199
GABBR2	ENSG00000136928	0.0059621	0.756605	4.46061	1.62208
CCDC150	ENSG00000144395	0.00596796	0.756605	-3.61923	1.31627
GPX4	ENSG00000167468	0.00598613	0.756605	2.40494	0.874963
DACT3-AS1	ENSG00000245598	0.00599108	0.756605	0.631404	0.229739
MED29	ENSG00000063322	0.00602266	0.756605	-1.6302	0.593529
CDC40	ENSG00000168438	0.0060692	0.756605	-1.39221	0.507348
KIF2A	ENSG00000068796	0.00607072	0.756605	-2.88515	1.05143
JMY	ENSG00000152409	0.00608259	0.756605	-1.83902	0.670349
MIR31HG	ENSG00000171889	0.00609088	0.756605	-1.78172	0.649567
MFGE8	ENSG00000140545	0.00609803	0.756605	2.34143	0.853743
RPL3L	ENSG00000140986	0.00615422	0.756605	-1.07075	0.390851
KCTD18	ENSG00000155729	0.00615939	0.756605	-1.53465	0.560245
MYO1F	ENSG00000142347	0.00622168	0.756605	-2.52992	0.924697
ADGRF3	ENSG00000173567	0.00624877	0.756605	-1.35787	0.496567
PPT1	ENSG00000131238	0.00626368	0.756605	1.18358	0.432956
SLC35E2A	ENSG00000215790	0.00629638	0.756605	2.1912	0.802045
GOSR1	ENSG00000108587	0.00630929	0.756605	2.01883	0.739137
VAMP4	ENSG00000117533	0.0063594	0.756605	2.10282	0.770621
LRRC3C	ENSG00000204913	0.00636012	0.756605	0.682491	0.250116
NEK11	ENSG00000114670	0.0063628	0.756605	-2.86579	1.05029
LGALS3	ENSG00000131981	0.00636726	0.756605	-1.13896	0.417457
ZNF442	ENSG00000198342	0.00637335	0.756605	-1.69134	0.619991
NFKB1	ENSG00000109320	0.00639752	0.756605	-4.0758	1.49474
L1CAM	ENSG00000198910	0.00644194	0.756605	5.12266	1.88024
KCNK4	ENSG00000182450	0.00645349	0.756605	-2.3736	0.871403
CEPT1	ENSG00000134255	0.0064739	0.756605	1.30983	0.481053
ZNF638	ENSG00000075292	0.00648115	0.756605	3.87279	1.42253
ZNF440	ENSG00000171295	0.00656106	0.756605	-0.877016	0.32262
OR10G9	ENSG00000236981	0.0066093	0.756605	-0.945475	0.348114
ARMC1	ENSG00000104442	0.00662125	0.756605	1.32081	0.486417
CAPN12	ENSG00000182472	0.00668505	0.756605	1.96697	0.725224
SLC10A4	ENSG00000145248	0.0068077	0.756605	-1.69993	0.628164
TRIM10	ENSG00000204613	0.00687695	0.756605	-1.14689	0.424329
CSRNP3	ENSG00000178662	0.00689805	0.756605	1.72616	0.638893
CCS	ENSG00000173992	0.00690742	0.756605	-1.58885	0.588168
INSIG2	ENSG00000125629	0.00691684	0.756605	-1.67664	0.620772
SEZ6	ENSG00000063015	0.00695893	0.756605	-1.51931	0.562941
AP1G1	ENSG00000166747	0.00697132	0.756605	4.45623	1.6515
ZNF572	ENSG00000180938	0.00704492	0.756605	-1.22046	0.452896
GSTA1	ENSG00000243955	0.00704505	0.756605	-2.80814	1.04206
SLC46A3	ENSG00000139508	0.00707497	0.756605	1.29546	0.480982
TSBP1-AS1	ENSG00000225914	0.00709182	0.756605	-1.60114	0.594648
BRCA1	ENSG00000012048	0.00709883	0.756605	2.87004	1.06604
TMEM69	ENSG00000159596	0.00711923	0.756605	1.12021	0.416233
SMARCB1	ENSG00000099956	0.00714656	0.756605	4.6418	1.72557
C7orf77	ENSG00000275356	0.00715971	0.756605	-2.4885	0.9253
RPL27	ENSG00000131469	0.00720021	0.756605	-1.01612	0.378087
FOXH1	ENSG00000160973	0.0073047	0.756605	-1.55323	0.57898
FBXW5	ENSG00000159069	0.00736956	0.756605	1.7076	0.637225
ZFAND3	ENSG00000156639	0.00747102	0.756605	2.34023	0.874801
FBXL4	ENSG00000112234	0.00750812	0.756605	2.42318	0.906369
ALDH2	ENSG00000111275	0.00752183	0.756605	-2.22667	0.833059
PIK3C2A	ENSG00000011405	0.00757458	0.756605	3.26987	1.22442
GATA6	ENSG00000141448	0.00757543	0.756605	-2.33649	0.874926
NLGN1	ENSG00000169760	0.00759654	0.756605	-2.03589	0.76263
ZMIZ1	ENSG00000108175	0.00759833	0.756605	-3.60069	1.34883
SLC4A3	ENSG00000114923	0.00767133	0.756605	2.97683	1.11647
MPC1	ENSG00000060762	0.00768349	0.756605	-1.81801	0.68199
RHOH	ENSG00000168421	0.00774634	0.756605	-1.14599	0.430336
UEVLD	ENSG00000151116	0.00774891	0.756605	-2.31988	0.871186
HSD17B7	ENSG00000132196	0.0077763	0.756605	-1.52215	0.571872
C8orf31	ENSG00000177335	0.00782903	0.756605	6.82341	2.56574
PARP15	ENSG00000173200	0.0078592	0.756605	-4.1406	1.55771
CEP131	ENSG00000141577	0.00791652	0.756605	-2.93453	1.105
SPINK5	ENSG00000133710	0.00791727	0.756605	1.85819	0.699713
RCL1	ENSG00000120158	0.00794624	0.756605	1.21386	0.457296
TULP4	ENSG00000130338	0.00795658	0.756605	-2.32518	0.87611
PPP5C	ENSG00000011485	0.00797065	0.756605	-3.81909	1.43933
CPXM2	ENSG00000121898	0.00799247	0.756605	-1.83059	0.690147
KRT40	ENSG00000204889	0.00805966	0.756605	-1.05767	0.399175
ATP2B4	ENSG00000058668	0.00808509	0.756605	-2.86951	1.08342
LOC101928021		0.00811842	0.756605	0.789929	0.298404
HSD11B2	ENSG00000176387	0.00817512	0.756605	1.70879	0.646087
RNF157	ENSG00000141576	0.00818906	0.756605	3.49576	1.32202
MRPS31	ENSG00000102738	0.00835511	0.7612	1.89629	0.718986
PPP1R15B	ENSG00000158615	0.00835944	0.7612	2.78201	1.05488
ERGIC1	ENSG00000113719	0.00835996	0.7612	-1.7536	0.664936
VPS52	ENSG00000223501	0.00840899	0.761984	1.70857	0.64835
FAM72B	ENSG00000188610	0.00856739	0.764916	0.138498	0.0526824
PERM1	ENSG00000187642	0.00856772	0.764916	2.62466	0.998384
OCA2	ENSG00000104044	0.0086411	0.764916	-2.41314	0.91894
TMEM35A	ENSG00000126950	0.00869351	0.764916	1.64711	0.627721
CLBA1	ENSG00000140104	0.00872609	0.764916	4.35506	1.66054
GDPD4	ENSG00000178795	0.00875218	0.764916	1.52745	0.582629
STT3B	ENSG00000163527	0.00875257	0.764916	-3.35535	1.27987
CARNS1	ENSG00000172508	0.00882629	0.764916	1.86997	0.714059
ALG10	ENSG00000139133	0.00894622	0.764916	1.13098	0.432634
TBCA	ENSG00000171530	0.00894819	0.764916	-2.53733	0.970632
FGD1	ENSG00000102302	0.00898888	0.764916	1.51667	0.580532
CALHM4	ENSG00000164451	0.00899668	0.764916	1.07346	0.410935
FMN1	ENSG00000248905	0.0090104	0.764916	3.4385	1.31656
DDO	ENSG00000203797	0.00905083	0.764916	1.42842	0.547244
CD55	ENSG00000196352	0.00923254	0.764916	-3.39042	1.30231
KIAA1755	ENSG00000149633	0.0092392	0.764916	2.03776	0.782809
MPHOSPH9	ENSG00000051825	0.00928469	0.764916	-2.45932	0.945362
TMEM189-UBE2V1	ENSG00000124208	0.00928599	0.764916	-2.26926	0.872319
GNGT1	ENSG00000127928	0.00931509	0.764916	1.42972	0.549822
CDH13	ENSG00000140945	0.00933555	0.764916	-2.40759	0.926143
NECAP2	ENSG00000157191	0.00938635	0.764916	-1.04433	0.402017
PSD4	ENSG00000125637	0.00938726	0.764916	-2.29926	0.885116
AP3B2	ENSG00000103723	0.00941232	0.764916	-0.873806	0.336497
SH2D4B	ENSG00000178217	0.00941535	0.764916	2.08053	0.801234
LUC7L2	ENSG00000146963	0.00953655	0.770652	1.91866	0.740146
ALG12	ENSG00000182858	0.00956773	0.770652	2.03155	0.784037
OTOP3	ENSG00000182938	0.00978414	0.781597	0.933036	0.361161
PTPMT1	ENSG00000110536	0.00978655	0.781597	1.34832	0.521928
FAM178B	ENSG00000168754	0.00991487	0.784874	4.14903	1.60887
SAMD14	ENSG00000167100	0.00991748	0.784874	1.06878	0.414454
AURKAIP1	ENSG00000175756	0.00995251	0.784874	-2.08598	0.809292
NUP54	ENSG00000138750	0.01004	0.788474	-2.54773	0.989595
LTC4S	ENSG00000213316	0.0100992	0.789836	-0.804954	0.31291
LRPAP1	ENSG00000163956	0.0101854	0.793284	1.9117	0.743984
SSC5D	ENSG00000179954	0.0104354	0.806934	-3.30728	1.29134
KRTAP5-8	ENSG00000241233	0.0105144	0.806934	-1.79612	0.702018
BNIP1	ENSG00000113734	0.0105682	0.806934	-1.28417	0.502271
PDCL3	ENSG00000115539	0.0106897	0.806934	0.897868	0.351726
AREG	ENSG00000109321	0.0107506	0.806934	2.12169	0.831785
BZW2	ENSG00000136261	0.0107891	0.806934	3.22022	1.26307
CTDP1	ENSG00000060069	0.0108149	0.806934	-3.76746	1.47819
USP29	ENSG00000131864	0.0108666	0.806934	-1.60931	0.631838
C11orf98	ENSG00000278615	0.0108705	0.806934	-0.842688	0.330868
TCAP	ENSG00000173991	0.0109288	0.806934	-0.41155	0.161707
INKA1	ENSG00000185614	0.0109878	0.806934	0.96236	0.378412
KCNAB1	ENSG00000169282	0.0110012	0.806934	3.17027	1.2468
CD302	ENSG00000241399	0.0110028	0.806934	1.83926	0.723356
ABCA1	ENSG00000165029	0.0110056	0.806934	-4.02857	1.58444
ARHGAP17	ENSG00000140750	0.0110127	0.806934	-2.94375	1.15788
CDH23	ENSG00000107736	0.0110528	0.806934	-4.21393	1.65831
LRRTM4	ENSG00000176204	0.0110885	0.806934	-1.97498	0.777562
OR6C65	ENSG00000205328	0.0112038	0.809902	-1.13145	0.446095
INPP5A	ENSG00000068383	0.0112664	0.809902	3.11398	1.22869
CHRM3	ENSG00000133019	0.0112877	0.809902	1.64876	0.650724
ZNF215	ENSG00000149054	0.011346	0.809902	-1.58432	0.625738
SNW1	ENSG00000100603	0.0113553	0.809902	-2.7805	1.0983
F11R	ENSG00000158769	0.0113871	0.809902	-1.4767	0.583525
CKMT1B	ENSG00000237289	0.011629	0.818132	-1.03545	0.410359
PTBP3	ENSG00000119314	0.0116496	0.818132	-3.60238	1.42802
FANCI	ENSG00000140525	0.0116668	0.818132	-3.92224	1.55513
HIC2	ENSG00000169635	0.011684	0.818132	1.91119	0.757926
DPH3	ENSG00000154813	0.0117805	0.818132	-1.30891	0.519673
AMTN	ENSG00000187689	0.0118103	0.818132	2.56979	1.02064
CCL21	ENSG00000137077	0.0118472	0.818132	-1.29664	0.515208
UBA3	ENSG00000144744	0.0119574	0.818132	2.55175	1.01523
RTL8C	ENSG00000134590	0.0119838	0.818132	-2.70803	1.07774
RNF208	ENSG00000212864	0.011985	0.818132	-1.03219	0.410797
ZNF676	ENSG00000196109	0.0120116	0.818132	1.2109	0.482072
RARRES2	ENSG00000106538	0.0120273	0.818132	1.65883	0.66052
HBM	ENSG00000206177	0.0120671	0.818132	-0.781008	0.311129
WDR73	ENSG00000177082	0.0121364	0.819884	2.30237	0.917933
EXTL1	ENSG00000158008	0.0122158	0.820956	1.16547	0.465088
FAM160B1	ENSG00000151553	0.0122394	0.820956	3.73052	1.48909
APOL2	ENSG00000128335	0.012294	0.821015	-4.46862	1.78484
STRA6	ENSG00000137868	0.0123325	0.821015	-4.02533	1.60849
PACS2	ENSG00000179364	0.0124322	0.821015	-3.97066	1.58846
TNKS1BP1	ENSG00000149115	0.0125149	0.821015	1.72883	0.692266
NOL7	ENSG00000225921	0.0125696	0.821015	-1.34982	0.540835
PDLIM3	ENSG00000154553	0.0125729	0.821015	3.00645	1.20465
OR4D6	ENSG00000166884	0.0126858	0.821015	-0.799715	0.320844
RSRC2	ENSG00000111011	0.012686	0.821015	2.8847	1.15734
LOC101929141		0.0127017	0.821015	-1.36049	0.545923
LOC100291105		0.0127369	0.821015	1.3975	0.560997
RAD21	ENSG00000164754	0.0128141	0.821015	1.45596	0.58497
CARS1	ENSG00000110619	0.0128904	0.821015	-2.31268	0.929965
WDSUB1	ENSG00000196151	0.0129642	0.821015	1.05955	0.426409
FIBCD1	ENSG00000130720	0.0129822	0.821015	0.931247	0.37485
PMS1	ENSG00000064933	0.0130041	0.821015	1.67066	0.672644
LINC00637	ENSG00000258735	0.0130391	0.821015	3.83635	1.54519
MRPL33	ENSG00000243147	0.0130404	0.821015	1.33698	0.538513
SOX5	ENSG00000134532	0.0130671	0.821015	-2.887	1.16318
IFI6	ENSG00000126709	0.0131814	0.821015	-2.26007	0.911725
LPAR4	ENSG00000147145	0.0131916	0.821015	-0.550623	0.22215
ILVBL	ENSG00000105135	0.0133305	0.821015	-1.67639	0.677365
MTUS1	ENSG00000129422	0.0134484	0.821015	-2.47619	1.00181
OVCH2	ENSG00000183378	0.013458	0.821015	1.20574	0.487861
XCL1	ENSG00000143184	0.0135159	0.821015	-1.19393	0.483386
POLR2F	ENSG00000100142	0.013556	0.821015	3.03401	1.2289
SLC35G5	ENSG00000177710	0.0135794	0.821015	1.40378	0.568732
SFR1	ENSG00000156384	0.0137357	0.821015	2.58402	1.04864
RSAD1	ENSG00000136444	0.0137489	0.821015	-1.76278	0.715467
ELSPBP1	ENSG00000169393	0.0137877	0.821015	1.2697	0.515549
TUBGCP2	ENSG00000130640	0.0138442	0.821015	3.74113	1.51995
CSTF3	ENSG00000176102	0.01387	0.821015	2.37722	0.966087
KIF25	ENSG00000125337	0.0139652	0.821015	-2.46334	1.00208
NUP35	ENSG00000163002	0.0139677	0.821015	-2.15893	0.878272
LOC100506422		0.0141889	0.821015	5.98313	2.4396
FABP7	ENSG00000164434	0.0142426	0.821015	2.56396	1.04602
EZH2	ENSG00000106462	0.0142507	0.821015	-3.25784	1.32922
KRTCAP2	ENSG00000163463	0.0143206	0.821015	-1.90272	0.776882
CHRD	ENSG00000090539	0.0143392	0.821015	2.59525	1.05984
KIAA1614	ENSG00000135835	0.0143422	0.821015	2.15344	0.879445
GALK1	ENSG00000108479	0.0143423	0.821015	1.82644	0.745902
SERF2-C15ORF63		0.0143734	0.821015	-1.65609	0.676549
OR6C76	ENSG00000185821	0.0144038	0.821015	0.752155	0.307367
ORMDL3	ENSG00000172057	0.0144767	0.821015	1.17086	0.478827
PLA2G15	ENSG00000103066	0.0144984	0.821015	-1.3279	0.543169
GJD3	ENSG00000183153	0.0145139	0.821015	-0.860245	0.351932
GAS2L3	ENSG00000139354	0.0145367	0.821015	1.23635	0.505916
RREB1	ENSG00000124782	0.0145489	0.821015	2.95028	1.20741
NCOA7	ENSG00000111912	0.014557	0.821015	-2.00203	0.819402
TMEM217	ENSG00000172738	0.0145886	0.821015	2.37853	0.973812
SNHG32	ENSG00000204387	0.0146049	0.821015	2.08328	0.853071
FRMD3	ENSG00000172159	0.0146234	0.821015	2.86935	1.17518
LOC101927318		0.0146341	0.821015	0.896633	0.367267
ETNPPL	ENSG00000164089	0.0146886	0.821015	-1.9117	0.783476
FAH	ENSG00000103876	0.0148149	0.821015	-1.99212	0.817473
TMEM176B	ENSG00000106565	0.0148211	0.821015	2.96562	1.21702
DNAJC16	ENSG00000116138	0.0148553	0.821015	-2.24858	0.923083
CBS	ENSG00000160200	0.0148873	0.821015	-0.745685	0.306215
ZNF91	ENSG00000167232	0.0149157	0.821015	3.09504	1.27134
C14orf177	ENSG00000176605	0.0149248	0.821015	-2.09322	0.859902
AFG3L2	ENSG00000141385	0.0149301	0.821015	-2.69341	1.10652
HTR3A	ENSG00000166736	0.0149369	0.821015	2.1021	0.863652
NLRP7	ENSG00000167634	0.014941	0.821015	3.38463	1.39064
DNTTIP2	ENSG00000067334	0.014988	0.821202	1.90711	0.783937
HP09053		0.015097	0.822416	2.36191	0.971938
PREX2	ENSG00000046889	0.0150974	0.822416	-2.66388	1.09621
DDX27	ENSG00000124228	0.0152139	0.826372	-2.90555	1.19703
FANK1	ENSG00000203780	0.0153091	0.829153	1.48032	0.61043
HTT	ENSG00000197386	0.0154575	0.831745	-4.75144	1.96216
SPIN4	ENSG00000186767	0.0154823	0.831745	5.37286	2.21931
SLC36A4	ENSG00000180773	0.0154893	0.831745	-2.15294	0.889353
OR1B1	ENSG00000280094	0.0157669	0.840737	-0.416128	0.172358
CASK	ENSG00000147044	0.015855	0.840737	-44.0979	18.2805
MIR100HG	ENSG00000255248	0.0158731	0.840737	1.54382	0.64009
CDT1	ENSG00000167513	0.0158829	0.840737	-1.9664	0.815375
IFTAP	ENSG00000166352	0.0160328	0.840737	-1.39509	0.579302
ZNF23	ENSG00000167377	0.0160631	0.840737	1.29342	0.537239
USP5	ENSG00000111667	0.0161138	0.840737	-2.89048	1.20117
DTL	ENSG00000143476	0.0161262	0.840737	2.51361	1.04468
VSIG10L	ENSG00000186806	0.0161274	0.840737	-1.07952	0.448662
SRP54	ENSG00000100883	0.0162014	0.840737	2.5282	1.05149
TMEM74	ENSG00000164841	0.0162309	0.840737	-0.897745	0.373479
KCNC4	ENSG00000116396	0.0162353	0.840737	1.52707	0.635317
CRKL	ENSG00000099942	0.0162367	0.840737	1.49452	0.621783
CAMK1G	ENSG00000008118	0.0162939	0.841218	2.0232	0.842184
HMMR	ENSG00000072571	0.0163352	0.841218	1.64474	0.684911
ARHGEF11	ENSG00000132694	0.0164436	0.841827	-3.83663	1.59928
USP53	ENSG00000145390	0.0164765	0.841827	-1.62625	0.678101
HS3ST3B1	ENSG00000125430	0.0164981	0.841827	-0.910255	0.379627
PDS5A	ENSG00000121892	0.0165257	0.841827	3.67578	1.53339
OSGEPL1-AS1	ENSG00000253559	0.0165815	0.841962	-1.36217	0.568539
ZYG11B	ENSG00000162378	0.0166413	0.841962	3.13836	1.3106
EXOC4	ENSG00000131558	0.0167804	0.841962	2.42316	1.01322
CNOT3	ENSG00000088038	0.0168216	0.841962	2.40856	1.0075
FXR1	ENSG00000114416	0.0168282	0.841962	2.85042	1.1924
COX7A1	ENSG00000161281	0.0168492	0.841962	-0.976219	0.408453
TPM3	ENSG00000143549	0.0168688	0.841962	-3.63289	1.52029
CPNE8	ENSG00000139117	0.0169301	0.841962	-2.62744	1.10014
OR8B8	ENSG00000197125	0.0169304	0.841962	-0.494815	0.207185
IL23A	ENSG00000110944	0.0170438	0.843841	-1.65265	0.692697
ENKD1	ENSG00000124074	0.0170649	0.843841	1.02319	0.428946
CENPX	ENSG00000169689	0.0171955	0.843841	1.18392	0.496913
RIN3	ENSG00000100599	0.0172493	0.843841	1.65826	0.696338
ENHO	ENSG00000168913	0.0173055	0.843841	1.15095	0.483552
ZCRB1	ENSG00000139168	0.0174371	0.843841	0.662551	0.278686
GLRX2	ENSG00000023572	0.0174501	0.843841	-1.86385	0.784074
TMEM237	ENSG00000155755	0.0174936	0.843841	-2.24412	0.944408
ZNHIT6	ENSG00000117174	0.0175439	0.843841	-1.50834	0.635046
REV3L	ENSG00000009413	0.0176152	0.843841	-3.57883	1.50772
FTHL18	ENSG00000243048	0.0176158	0.843841	-5.64844	2.37964
PPM1L	ENSG00000163590	0.017648	0.843841	-0.905822	0.381724
MMS19	ENSG00000155229	0.0176736	0.843841	2.03179	0.856414
TAS1R1	ENSG00000173662	0.0177434	0.843841	0.935637	0.39462
GNRH2	ENSG00000125787	0.01775	0.843841	-0.736904	0.310819
MFAP4	ENSG00000166482	0.017752	0.843841	2.10946	0.889766
GEMIN6	ENSG00000152147	0.0178258	0.843841	-0.65499	0.276452
NEK10	ENSG00000163491	0.0178304	0.843841	2.60983	1.10158
UCKL1-AS1	ENSG00000280213	0.0178504	0.843841	-1.07544	0.454009
TTC34	ENSG00000215912	0.0178636	0.843841	1.93151	0.815502
TMX2-CTNND1		0.0179948	0.843929	2.2118	0.934913
PANK2	ENSG00000125779	0.0180004	0.843929	2.23191	0.943459
CLASP1	ENSG00000074054	0.0180427	0.843929	-3.1939	1.3506
F10	ENSG00000126218	0.0180445	0.843929	-2.03013	0.858494
VSIG4	ENSG00000155659	0.0181406	0.846322	1.16356	0.492451
EBF1	ENSG00000164330	0.0182249	0.847253	-2.84313	1.20417
CALHM3	ENSG00000183128	0.0182623	0.847253	-0.817301	0.346269
HMGN4	ENSG00000182952	0.0183154	0.847253	0.553551	0.234632
NAV1	ENSG00000134369	0.0184011	0.847253	-3.03293	1.2865
OR6C2	ENSG00000179695	0.0184765	0.847253	-0.598955	0.254227
CDHR4	ENSG00000187492	0.0185322	0.847253	-2.59974	1.10399
MSN	ENSG00000147065	0.0185861	0.847253	10.3077	4.3792
FAM163B	ENSG00000196990	0.0186043	0.847253	0.967612	0.411152
TIMM10B	ENSG00000132286	0.0186202	0.847253	1.54696	0.657413
DBH	ENSG00000123454	0.018662	0.847253	1.20003	0.510159
PRDM13	ENSG00000112238	0.0186731	0.847253	1.69856	0.722161
KRTAP27-1	ENSG00000206107	0.0187	0.847253	-0.353808	0.15046
CIC	ENSG00000079432	0.0188002	0.847427	3.37596	1.43687
ZFAND4	ENSG00000172671	0.0188782	0.847427	-1.38689	0.590673
SPSB4	ENSG00000175093	0.0189319	0.847427	-1.20821	0.514804
TGIF2-RAB5IF	ENSG00000259399	0.0189924	0.847427	1.82661	0.778696
NFRKB	ENSG00000170322	0.0191208	0.847427	2.90574	1.24006
TUB	ENSG00000166402	0.0191592	0.847427	1.76623	0.754003
MYO1H	ENSG00000174527	0.0191689	0.847427	-2.14366	0.915199
KRTAP13-3	ENSG00000240432	0.0192191	0.847427	1.54286	0.658973
BSX	ENSG00000188909	0.0192384	0.847427	-1.1545	0.49318
DENR	ENSG00000139726	0.0192682	0.847427	1.65072	0.705329
HMOX1	ENSG00000100292	0.0193012	0.847427	-1.22013	0.521487
LILRB5	ENSG00000105609	0.0193352	0.847427	2.34637	1.00312
CPT1A	ENSG00000110090	0.0194582	0.847427	-2.47486	1.05913
CYP26B1	ENSG00000003137	0.0194934	0.847427	1.77356	0.759225
RB1CC1	ENSG00000023287	0.0195274	0.847427	3.13183	1.34105
MAP2K5	ENSG00000137764	0.0195541	0.847427	2.89309	1.23909
TMC3-AS1	ENSG00000259343	0.019594	0.847427	1.96285	0.84095
RDH13	ENSG00000160439	0.019598	0.847427	-1.78948	0.766699
SERPINF2	ENSG00000167711	0.0195986	0.847427	2.96446	1.27012
GGH	ENSG00000137563	0.019603	0.847427	2.37235	1.01647
C5orf49	ENSG00000215217	0.0197749	0.852899	0.87486	0.375373
ALMS1	ENSG00000116127	0.0198994	0.856309	4.10292	1.7622
EIF4E3	ENSG00000163412	0.0199782	0.857745	1.90005	0.816591
TRNAU1AP	ENSG00000180098	0.0200295	0.857989	1.24785	0.536515
LGALS1	ENSG00000100097	0.0200777	0.858104	-0.56707	0.243907
PTAFR	ENSG00000169403	0.0202446	0.861451	0.585435	0.252143
INAFM2	ENSG00000259330	0.0203037	0.861451	0.579495	0.249703
AQP1	ENSG00000240583	0.0203148	0.861451	-1.16271	0.501055
LAPTM4B	ENSG00000104341	0.0203524	0.861451	-1.04806	0.45178
PAQR4	ENSG00000162073	0.0204046	0.861451	1.30151	0.561268
ALDH1L1	ENSG00000144908	0.0204302	0.861451	-2.00495	0.864796
RASIP1	ENSG00000105538	0.0206019	0.866752	-1.99823	0.863073
CIB3	ENSG00000141977	0.0206584	0.866847	-1.03152	0.44573
HID1	ENSG00000167861	0.0207691	0.866847	2.57282	1.11271
TRPC4AP	ENSG00000100991	0.0208141	0.866847	2.239	0.96868
MMP7	ENSG00000137673	0.0208225	0.866847	-1.87295	0.810369
CTSC	ENSG00000109861	0.0208341	0.866847	-2.80223	1.21255
TMEM223	ENSG00000168569	0.0209524	0.868269	-1.16547	0.504774
SREBF1	ENSG00000072310	0.0210817	0.868269	-2.50726	1.08701
PROSER3	ENSG00000167595	0.0211002	0.868269	1.65343	0.716938
LOC100131635		0.0211019	0.868269	1.49992	0.650385
CD36	ENSG00000135218	0.0211108	0.868269	-1.64463	0.713182
FNDC10	ENSG00000228594	0.0211922	0.868269	-1.54643	0.671021
NCOA3	ENSG00000124151	0.021357	0.868269	-2.23644	0.971664
FUT2	ENSG00000176920	0.0214234	0.868269	0.614219	0.266995
ALX4	ENSG00000052850	0.0215011	0.868269	-1.30961	0.569614
TRIM23	ENSG00000113595	0.0216172	0.868269	2.37487	1.03386
AARD	ENSG00000205002	0.0216368	0.868269	1.32531	0.57704
CNTN5	ENSG00000149972	0.0216708	0.868269	2.44513	1.06489
ASH1L	ENSG00000116539	0.0217194	0.868269	2.87745	1.25363
ERICH4	ENSG00000204978	0.0218598	0.868269	0.935558	0.408034
TMEM200A	ENSG00000164484	0.0218861	0.868269	-1.54285	0.673033
FBXO48	ENSG00000204923	0.0219112	0.868269	1.83675	0.80139
C9orf64	ENSG00000165118	0.0219798	0.868269	0.998632	0.435938
DPH6	ENSG00000134146	0.0220043	0.868269	2.11251	0.922356
STX17	ENSG00000136874	0.0220518	0.868269	-0.822636	0.359304
ATF7IP	ENSG00000171681	0.0221064	0.868269	-1.79888	0.786022
TRIB2	ENSG00000071575	0.0221768	0.868269	-1.49871	0.65521
CIBAR1	ENSG00000188343	0.022266	0.868269	2.4076	1.05326
C19orf54	ENSG00000188493	0.0223052	0.868269	1.04982	0.459402
MTX2	ENSG00000128654	0.022368	0.868269	-1.87841	0.822383
WDR90	ENSG00000161996	0.0224302	0.868269	3.15265	1.38089
YIPF7	ENSG00000177752	0.0224753	0.868269	-1.42889	0.62608
CDKN2B-AS1	ENSG00000240498	0.0224984	0.868269	0.642571	0.281595
TNXB	ENSG00000168477	0.0225361	0.868269	-3.02132	1.32441
OR10X1	ENSG00000279111	0.0225653	0.868269	0.312631	0.137073
KIF5B	ENSG00000170759	0.0225947	0.868269	2.07272	0.908982
LOC339862		0.0226069	0.868269	-2.73799	1.20084
PDZD9	ENSG00000155714	0.0226605	0.868269	-1.4298	0.627337
CTTNBP2NL	ENSG00000143079	0.022663	0.868269	-1.24817	0.547655
NME9	ENSG00000181322	0.0226728	0.868269	-1.84899	0.811331
DELEC1	ENSG00000173077	0.0226819	0.868269	-3.13562	1.376
WDR62	ENSG00000075702	0.0226942	0.868269	3.09271	1.35729
SYT7	ENSG00000011347	0.0226982	0.868269	-2.7336	1.19972
KIAA1328	ENSG00000150477	0.0228358	0.868269	3.77818	1.65985
LMF1	ENSG00000103227	0.0228585	0.868269	2.26209	0.993959
CDKN3	ENSG00000100526	0.0228758	0.868269	1.97524	0.868026
CCDC122	ENSG00000151773	0.022884	0.868269	1.5244	0.669943
PRELID3A	ENSG00000141391	0.0230382	0.868269	1.95171	0.858708
ABAT	ENSG00000183044	0.0231363	0.868269	3.2065	1.41179
FAM20C	ENSG00000288499	0.0232037	0.868269	1.54196	0.679245
TBPL1	ENSG00000028839	0.023222	0.868269	0.751968	0.331291
SIRPB2	ENSG00000196209	0.0232367	0.868269	2.00092	0.881629
PRDM12	ENSG00000130711	0.0232671	0.868269	-1.5911	0.701213
C5orf51	ENSG00000205765	0.0232734	0.868269	-0.972221	0.428486
SMAD6	ENSG00000137834	0.0233701	0.868269	1.37252	0.605335
ERH	ENSG00000100632	0.0234159	0.868269	-0.597532	0.263621
FBXL18	ENSG00000155034	0.0234504	0.868269	2.42156	1.06862
CEP41	ENSG00000106477	0.0234516	0.868269	2.27392	1.00347
ZBTB7B	ENSG00000160685	0.0234726	0.868269	-1.32419	0.58445
HTATSF1	ENSG00000102241	0.0234977	0.868269	-1.44411	0.637493
SPATA19	ENSG00000166118	0.0235065	0.868269	1.1753	0.518861
GAREM2	ENSG00000157833	0.02351	0.868269	-1.45495	0.642334
FNBP4	ENSG00000109920	0.0235797	0.868269	-2.16874	0.957943
PDIA5	ENSG00000065485	0.0236272	0.868269	-1.74847	0.772572
GATC	ENSG00000257218	0.0236913	0.868269	0.860626	0.380446
RAB11FIP5	ENSG00000135631	0.0237339	0.868269	-2.61936	1.15826
CTSZ	ENSG00000101160	0.0237361	0.868269	-0.807291	0.356983
RASA1	ENSG00000145715	0.0237367	0.868269	-2.9537	1.30613
USP19	ENSG00000172046	0.0237705	0.868269	2.00543	0.887017
SLC26A10	ENSG00000135502	0.0238732	0.868891	0.265918	0.117704
BMP8B	ENSG00000116985	0.0239475	0.868891	-1.46446	0.648559
SLC22A7	ENSG00000137204	0.0239568	0.868891	-1.70991	0.757312
CYB561D2	ENSG00000114395	0.0241434	0.868891	1.18407	0.525113
SPEG	ENSG00000072195	0.0241787	0.868891	-3.81271	1.69129
NFKB2	ENSG00000077150	0.0242081	0.868891	-2.83996	1.26004
RIPK2	ENSG00000104312	0.0242399	0.868891	-2.19864	0.975721
BRAF	ENSG00000157764	0.0244167	0.868891	-4.49615	1.9978
ITPKC	ENSG00000086544	0.024441	0.868891	1.58164	0.702899
TRIM5	ENSG00000132256	0.0244512	0.868891	1.97277	0.876784
TNKS2	ENSG00000107854	0.0244603	0.868891	2.87479	1.27776
DNAJC15	ENSG00000120675	0.0246221	0.868891	-1.68745	0.750868
LOC101928994		0.0246321	0.868891	-1.00903	0.449023
CACNG3	ENSG00000006116	0.0246323	0.868891	-1.8412	0.819342
CATSPER2	ENSG00000166762	0.0247404	0.868891	2.57607	1.14723
XRCC4	ENSG00000152422	0.0247409	0.868891	-0.845166	0.376387
MC3R	ENSG00000124089	0.0247691	0.868891	-0.568418	0.253189
GRAMD1B	ENSG00000023171	0.0247798	0.868891	2.63227	1.17257
SCNN1D	ENSG00000162572	0.0248144	0.868891	-3.37201	1.50246
LCE2B	ENSG00000159455	0.024891	0.868891	-1.12032	0.499445
FERMT1	ENSG00000101311	0.0249614	0.868891	-1.34098	0.598107
PLAAT1	ENSG00000127252	0.0250349	0.868891	0.902738	0.402844
GPR4	ENSG00000177464	0.0250487	0.868891	0.855593	0.381842
FCAR	ENSG00000186431	0.0251602	0.868891	-3.07945	1.37538
APTX	ENSG00000137074	0.0252335	0.868891	1.08286	0.483884
GIGYF1	ENSG00000146830	0.0252424	0.868891	2.96054	1.32301
DGKZ	ENSG00000149091	0.025276	0.868891	3.17882	1.42089
GNAQ	ENSG00000156052	0.0253209	0.868891	-1.59215	0.711889
TRMT5	ENSG00000126814	0.0253336	0.868891	1.62185	0.725232
UACA	ENSG00000137831	0.0254247	0.868891	-2.54597	1.13917
RPS13	ENSG00000110700	0.0254418	0.868891	1.46693	0.656442
MMP15	ENSG00000102996	0.0255414	0.868891	2.02418	0.906421
MYL12B	ENSG00000118680	0.0255696	0.868891	2.28719	1.02439
HS3ST2	ENSG00000122254	0.0256818	0.868891	-1.05728	0.473897
IGSF10	ENSG00000152580	0.0257199	0.868891	1.41621	0.634941
ZNF606	ENSG00000166704	0.025741	0.868891	-2.39791	1.07523
SLC22A15	ENSG00000163393	0.025775	0.868891	-2.08542	0.935319
FHIT	ENSG00000189283	0.0257805	0.868891	2.11235	0.947432
SH3BP2	ENSG00000087266	0.0258208	0.868891	2.02747	0.909611
OR1L6	ENSG00000171459	0.0258334	0.868891	-0.705178	0.3164
TRAPPC3L	ENSG00000173626	0.0260021	0.868891	-1.47133	0.660907
LTA	ENSG00000226979	0.0260188	0.868891	1.69461	0.761287
VIM-AS1	ENSG00000229124	0.0260223	0.868891	-0.65278	0.293262
MUC16	ENSG00000181143	0.0260784	0.868891	-11.2936	5.07558
TRABD	ENSG00000170638	0.026174	0.868891	-2.25476	1.01398
AKR1D1	ENSG00000122787	0.0263804	0.868891	1.39424	0.627862
SLC35E2B	ENSG00000189339	0.0264022	0.868891	1.06566	0.479963
KRT78	ENSG00000170423	0.0264159	0.868891	-2.15903	0.972497
PAWR	ENSG00000177425	0.0264283	0.868891	-1.8872	0.850128
SLC12A2	ENSG00000064651	0.0264937	0.868891	3.38627	1.52608
MRPS28	ENSG00000147586	0.0266266	0.868891	0.975019	0.439793
N4BP2L2	ENSG00000244754	0.0267146	0.868891	2.72402	1.22941
SEPTIN14	ENSG00000154997	0.0267269	0.868891	0.885782	0.399806
OR2T2	ENSG00000196240	0.0267843	0.868891	-0.352367	0.159104
ADA2	ENSG00000093072	0.0268699	0.868891	-2.60845	1.17845
NONO	ENSG00000147140	0.0269995	0.868891	-0.950488	0.429779
TNPO3	ENSG00000064419	0.0270171	0.868891	-2.53069	1.14443
GNG8	ENSG00000167414	0.0270227	0.868891	0.697612	0.315485
GPR68	ENSG00000119714	0.0270341	0.868891	0.777466	0.351625
SLC9A8	ENSG00000197818	0.0270612	0.868891	2.06203	0.932758
TRAF		0.0272076	0.868891	2.51865	1.1404
PDLIM5	ENSG00000163110	0.0273511	0.868891	-1.73018	0.784123
RTCA	ENSG00000137996	0.0274733	0.868891	1.17323	0.532134
PTGES	ENSG00000148344	0.0275121	0.868891	1.31741	0.597678
SNX8	ENSG00000106266	0.0275766	0.868891	1.52637	0.692763
METTL14	ENSG00000145388	0.0275976	0.868891	1.69256	0.768296
LSAMP	ENSG00000185565	0.027628	0.868891	-2.24571	1.01959
KANSL1	ENSG00000120071	0.0276587	0.868891	-1.75303	0.796059
BAG6	ENSG00000204463	0.0276763	0.868891	-2.64454	1.20103
LIN52	ENSG00000205659	0.0276896	0.868891	1.59136	0.722785
REP15	ENSG00000174236	0.027735	0.868891	0.967831	0.439711
AMFR	ENSG00000159461	0.0277389	0.868891	-2.46402	1.1195
SLC39A8	ENSG00000138821	0.027773	0.868891	-2.57888	1.17194
IL6-AS1	ENSG00000179428	0.0278638	0.868891	0.529776	0.24089
EGF	ENSG00000138798	0.0279098	0.868891	-2.71133	1.23321
OSR1	ENSG00000143867	0.0279328	0.868891	-0.919131	0.418115
LEMD1-AS1	ENSG00000226235	0.0279371	0.868891	-0.699573	0.318246
MYBL2	ENSG00000101057	0.0279784	0.868891	-2.40176	1.09289
EN2	ENSG00000164778	0.0281116	0.868891	-1.12497	0.512335
LGALS2	ENSG00000100079	0.0281475	0.868891	0.73689	0.335672
CARD9	ENSG00000187796	0.0283793	0.868891	1.89246	0.86333
CCDC88B	ENSG00000168071	0.0283985	0.868891	-2.24606	1.02477
PFN1	ENSG00000108518	0.0285647	0.868891	0.445742	0.203583
ETFDH	ENSG00000171503	0.0286254	0.868891	1.79833	0.821663
CD300LG	ENSG00000161649	0.0286327	0.868891	2.57582	1.17695
DIPK1A	ENSG00000154511	0.0286763	0.868891	-2.93461	1.34126
ADIPOQ	ENSG00000181092	0.0286902	0.868891	-0.51817	0.236849
CEACAM16	ENSG00000213892	0.0287241	0.868891	1.47132	0.672667
FOXJ1	ENSG00000129654	0.028725	0.868891	1.23405	0.564194
CITED1	ENSG00000125931	0.0287904	0.868891	0.535721	0.245026
TCTN3	ENSG00000119977	0.0288001	0.868891	1.93167	0.883549
MEI4	ENSG00000269964	0.0288108	0.868891	-1.1305	0.517128
ST6GALNAC6	ENSG00000160408	0.02885	0.868891	-2.14841	0.982996
TBCD	ENSG00000141556	0.0288637	0.868891	-4.56963	2.09099
MARK1	ENSG00000116141	0.0288873	0.868891	-2.18917	1.00188
TNS3	ENSG00000136205	0.0290283	0.868891	2.35131	1.07703
LSG1	ENSG00000041802	0.0290528	0.868891	1.19926	0.549409
MB	ENSG00000198125	0.0290948	0.868891	-1.23404	0.56549
ACTR6	ENSG00000075089	0.0291677	0.868891	1.45615	0.667575
ZNF555	ENSG00000186300	0.0291744	0.868891	2.0011	0.917447
GLUL	ENSG00000135821	0.0291786	0.868891	-2.12582	0.974653
EP400	ENSG00000183495	0.0292882	0.868891	4.15087	1.90439
CSTF1	ENSG00000101138	0.0293119	0.868891	2.35617	1.08116
SMARCA5-AS1	ENSG00000245112	0.0293216	0.868891	-0.491942	0.225747
MTF2	ENSG00000143033	0.0293272	0.868891	-2.05181	0.941585
SELP	ENSG00000174175	0.0293438	0.868891	-2.00369	0.919596
PAH	ENSG00000171759	0.0293446	0.868891	-1.05837	0.485745
PLSCR4	ENSG00000114698	0.0293793	0.868891	1.0152	0.466029
TECPR1	ENSG00000205356	0.0293845	0.868891	2.81555	1.29253
SLC25A41	ENSG00000181240	0.029412	0.868891	-0.614282	0.282044
CDH6	ENSG00000113361	0.0294465	0.868891	-2.47213	1.13531
SPINT3	ENSG00000101446	0.0294772	0.868891	-1.07834	0.495312
AOC1	ENSG00000002726	0.0295158	0.868891	-1.75961	0.808434
CARD19	ENSG00000165233	0.029516	0.868891	1.48462	0.682093
PPP2R1A	ENSG00000105568	0.0295826	0.868891	-3.15192	1.44871
POLN	ENSG00000130997	0.0296	0.868891	-3.79181	1.743
NHS	ENSG00000188158	0.0296111	0.868891	1.49174	0.685762
GEMIN8	ENSG00000046647	0.0296669	0.868891	-0.533682	0.245422
AGTRAP	ENSG00000177674	0.0297138	0.868891	1.24635	0.573315
SAMD10	ENSG00000130590	0.0297417	0.868891	0.687539	0.31632
PPP4R3A	ENSG00000100796	0.0297418	0.868891	2.00354	0.921779
MAP11	ENSG00000146826	0.0297957	0.868891	1.54792	0.712393
GPR158	ENSG00000151025	0.0298008	0.868891	-1.83085	0.842632
TCEA2	ENSG00000171703	0.0298761	0.868891	-1.84583	0.849916
CCNG1	ENSG00000113328	0.02994	0.868891	-1.06193	0.48916
SCML2	ENSG00000102098	0.0300025	0.868891	-59.7826	27.5483
OR4L1	ENSG00000176246	0.0300263	0.868891	-0.424328	0.195562
POLR3GL	ENSG00000121851	0.0300918	0.868891	0.860885	0.396918
ZFYVE1	ENSG00000165861	0.0301238	0.868891	-2.11261	0.974225
ANKRD55	ENSG00000164512	0.0301621	0.868891	-1.16355	0.536694
MYO18A	ENSG00000196535	0.0301735	0.868891	-2.9383	1.3554
ODF3B	ENSG00000177989	0.030174	0.868891	1.47292	0.679441
EIF2AK2	ENSG00000055332	0.0302144	0.868891	-3.53366	1.63044
GALNT18	ENSG00000110328	0.0302401	0.868891	-1.6936	0.781552
MPI	ENSG00000178802	0.0302481	0.868891	1.73321	0.799867
ADGRA3	ENSG00000152990	0.030339	0.868891	-2.06813	0.954957
PDZD8	ENSG00000165650	0.030341	0.868891	1.48607	0.686201
OR52H1	ENSG00000181616	0.0303656	0.868891	-0.404195	0.186666
ARHGAP25	ENSG00000163219	0.03043	0.868891	1.43047	0.66088
AHSA1	ENSG00000100591	0.0304624	0.868891	1.11031	0.513066
ASB12	ENSG00000198881	0.0304856	0.868891	0.773965	0.357693
DKK2	ENSG00000155011	0.0305683	0.868891	-1.2148	0.56171
TMEM30A	ENSG00000112697	0.0306402	0.868891	1.53506	0.710099
WDR54	ENSG00000005448	0.0306411	0.868891	0.977382	0.452126
MZF1-AS1	ENSG00000267858	0.0306503	0.868891	1.34348	0.621512
ZFYVE19	ENSG00000166140	0.0307138	0.868891	-1.02494	0.474332
PPM1G	ENSG00000115241	0.0307212	0.868891	1.45263	0.672292
CREBBP	ENSG00000005339	0.030772	0.868891	3.3102	1.53246
ACOXL	ENSG00000153093	0.0307955	0.868891	-2.1818	1.01021
AP3D1	ENSG00000065000	0.0308034	0.868891	4.8351	2.23884
NLGN2	ENSG00000169992	0.0308497	0.868891	1.73107	0.801774
RPL19	ENSG00000108298	0.0308598	0.868891	-2.73333	1.26607
GCGR	ENSG00000215644	0.0308827	0.868891	1.97668	0.915712
ZNF793	ENSG00000188227	0.0308973	0.868891	1.1576	0.536316
TMEM138	ENSG00000149483	0.0310506	0.868891	-1.22749	0.569214
SBNO1-AS1	ENSG00000256092	0.0310701	0.868891	0.966617	0.448293
ZNF7	ENSG00000147789	0.0310709	0.868891	2.99142	1.38735
PSMC1	ENSG00000100764	0.0311545	0.868891	-2.04221	0.9476
GLYCTK	ENSG00000168237	0.0311956	0.868891	1.39494	0.647421
MSI2	ENSG00000153944	0.0312691	0.868891	-2.09543	0.972954
PRAMEF15	ENSG00000204501	0.0312873	0.868891	1.00349	0.465994
GRHL1	ENSG00000134317	0.0313173	0.868891	-2.15853	1.00254
MUSTN1	ENSG00000272573	0.0313425	0.868891	-0.413322	0.191998
NPM1	ENSG00000181163	0.0313883	0.868891	2.1387	0.993749
WDR82	ENSG00000164091	0.031394	0.868891	1.85189	0.860512
XPO5	ENSG00000124571	0.0314794	0.869246	1.85761	0.863602
NPFFR2	ENSG00000056291	0.0315639	0.869246	-2.12551	0.988642
KIAA0408	ENSG00000189367	0.0316036	0.869246	-1.33291	0.620122
MIR1915HG	ENSG00000204682	0.0316323	0.869246	0.919067	0.427659
SLC7A5	ENSG00000103257	0.0317695	0.869246	-2.06867	0.963364
SEC14L2	ENSG00000100003	0.0319139	0.869246	-2.04819	0.954631
H3C10	ENSG00000278828	0.0319647	0.869246	-0.881628	0.411036
MYADML2	ENSG00000185105	0.0321035	0.869246	0.582418	0.271756
CTDSP1	ENSG00000144579	0.0321355	0.869246	-2.14247	0.999863
SGCA	ENSG00000108823	0.032155	0.869246	1.37299	0.640832
RPIA	ENSG00000153574	0.0321835	0.869246	-1.7005	0.793821
BMX	ENSG00000102010	0.032185	0.869246	0.97676	0.455972
CSPG4	ENSG00000173546	0.0322107	0.869246	1.69688	0.79226
LOC102723665		0.0322212	0.869246	0.776399	0.362516
LOC101929523		0.0323827	0.869246	-2.58106	1.20627
NOX5	ENSG00000290203	0.0324164	0.869246	2.17723	1.01774
RPS8	ENSG00000142937	0.0324862	0.869246	1.30964	0.612432
BCL2L2	ENSG00000129473	0.0325545	0.869246	1.74283	0.815331
KLHDC8A	ENSG00000162873	0.0325671	0.869246	1.0037	0.469584
BET1L	ENSG00000177951	0.032585	0.869246	1.21171	0.566961
OR4C3	ENSG00000176547	0.0326814	0.869246	-1.52154	0.712325
DNAJC7	ENSG00000168259	0.0326891	0.869246	-2.182	1.02157
CUL7	ENSG00000044090	0.0326907	0.869246	1.90617	0.89244
EBP	ENSG00000147155	0.0326967	0.869246	0.585561	0.274161
OR4F4	ENSG00000177693	0.0327204	0.869246	0.409813	0.191901
ZNF114	ENSG00000178150	0.0327481	0.869246	2.03109	0.951244
MIOX	ENSG00000100253	0.0328109	0.869246	-1.12435	0.526769
C9orf16	ENSG00000171159	0.0328187	0.869246	-0.623185	0.291981
GADD45B	ENSG00000099860	0.0328477	0.869246	1.03529	0.485145
PCNX3	ENSG00000197136	0.0328973	0.869246	2.54776	1.19424
CD163L1	ENSG00000177675	0.0329231	0.869246	-1.76389	0.826928
GBF1	ENSG00000107862	0.0329354	0.869246	3.15791	1.48056
DNAAF5	ENSG00000164818	0.0329474	0.869246	-1.97057	0.923952
ORM2	ENSG00000228278	0.0330199	0.869246	-1.50183	0.704462
TTC23L	ENSG00000205838	0.033076	0.869246	-2.19615	1.03047
LYZL2	ENSG00000151033	0.0331334	0.869246	1.1996	0.563058
SSR4	ENSG00000180879	0.0331733	0.869246	3.04397	1.42908
UQCRFS1	ENSG00000169021	0.0332702	0.869246	-1.10369	0.518444
SKP2	ENSG00000145604	0.0333597	0.869246	-3.44411	1.61865
PPP2R2C	ENSG00000074211	0.0334102	0.869246	5.66656	2.66391
PRR13	ENSG00000205352	0.0334246	0.869246	0.911436	0.428511
BUD13	ENSG00000137656	0.0334321	0.869246	1.67895	0.789389
RPL4	ENSG00000174444	0.0334356	0.869246	2.11686	0.995301
LY75-CD302	ENSG00000248672	0.0334361	0.869246	-1.54215	0.725089
DPPA2	ENSG00000163530	0.0334996	0.869493	-1.48371	0.697859
PTPN23	ENSG00000076201	0.0335445	0.869493	-1.80372	0.84859
CRH	ENSG00000147571	0.0335915	0.869493	0.894281	0.420842
DUSP10	ENSG00000143507	0.0336667	0.869493	1.91013	0.899274
MARCO	ENSG00000019169	0.0336762	0.869493	-2.51127	1.18235
MIER3	ENSG00000155545	0.0337425	0.870012	1.82199	0.858146
GARS1	ENSG00000106105	0.0338943	0.872731	1.74432	0.822262
SNX3	ENSG00000112335	0.0340076	0.874454	1.60967	0.759271
SMG5	ENSG00000198952	0.0342248	0.8774	-2.27591	1.07483
LOC100287896		0.0342258	0.8774	-0.4146	0.195802
PARP9	ENSG00000138496	0.0342618	0.8774	-4.18747	1.978
DEFB127	ENSG00000088782	0.0344219	0.880305	1.16799	0.552208
PRSS21	ENSG00000007038	0.0345315	0.880901	-1.31357	0.621414
WDR26	ENSG00000162923	0.0345387	0.880901	-2.28312	1.08012
RAB11B	ENSG00000185236	0.0346282	0.881871	1.14399	0.541479
KIF4B	ENSG00000226650	0.0347488	0.881871	1.41239	0.668962
SYNJ1	ENSG00000159082	0.0347833	0.881871	2.91904	1.38283
ADAMTS17	ENSG00000140470	0.0348253	0.881871	3.01192	1.42716
BMF	ENSG00000104081	0.0348483	0.881871	1.08989	0.516497
MAGEB1	ENSG00000214107	0.0348575	0.881871	0.515037	0.244087
PPP1R12B	ENSG00000077157	0.0349335	0.882611	-1.88795	0.895116
PI3	ENSG00000124102	0.0349836	0.882692	1.02769	0.487384
RASGRP1	ENSG00000172575	0.035053	0.883259	2.36316	1.12116
MRPL30	ENSG00000185414	0.0351309	0.884042	0.467144	0.221723
CYP3A7-CYP3A51P	ENSG00000282301	0.0353044	0.885163	1.98267	0.941934
MTREX	ENSG00000039123	0.0353052	0.885163	-2.06075	0.979033
CARD11	ENSG00000198286	0.0353428	0.885163	4.26565	2.02697
CSPP1	ENSG00000104218	0.0353633	0.885163	-2.19727	1.04422
LDLR	ENSG00000130164	0.0356273	0.889699	2.42908	1.15605
GALNTL5	ENSG00000106648	0.0356598	0.889699	-1.59204	0.757815
ASIC5	ENSG00000256394	0.0356861	0.889699	1.23727	0.589029
SH3RF1	ENSG00000154447	0.0358003	0.891032	1.40708	0.670283
PML	ENSG00000140464	0.0358342	0.891032	-3.52511	1.67955
SPOCK2	ENSG00000107742	0.0360044	0.891625	-1.23838	0.590571
C1orf210	ENSG00000253313	0.0360121	0.891625	0.852772	0.406696
FAM181A-AS1	ENSG00000258584	0.0360342	0.891625	1.52884	0.729207
C1D	ENSG00000197223	0.0360472	0.891625	1.0761	0.513299
ZNF121	ENSG00000197961	0.0361777	0.892711	1.75684	0.838603
ICE2	ENSG00000128915	0.0361883	0.892711	3.03991	1.45114
ZNF571-AS1	ENSG00000267470	0.0362518	0.892711	1.01769	0.485974
LMNTD1	ENSG00000152936	0.0362806	0.892711	-1.68039	0.802552
IL27RA	ENSG00000104998	0.0363515	0.892975	2.46068	1.17566
FXYD3	ENSG00000089356	0.036388	0.892975	-1.95008	0.931892
ANAPC5	ENSG00000089053	0.0364334	0.892975	1.75199	0.837434
CBSL		0.0365744	0.893717	-0.234376	0.112113
DNAJA1	ENSG00000086061	0.0366735	0.893717	2.25181	1.07772
SPTBN1	ENSG00000115306	0.036738	0.893717	-4.35262	2.08389
METTL27	ENSG00000165171	0.0367456	0.893717	-1.17592	0.563014
FBXO27	ENSG00000161243	0.0368128	0.893717	1.1506	0.551087
OR1A1	ENSG00000172146	0.0369002	0.893717	-0.688601	0.329963
PRAMEF19	ENSG00000204480	0.0369516	0.893717	-1.33071	0.637822
SUPT6H	ENSG00000109111	0.0369618	0.893717	3.08028	1.47649
ANKS4B	ENSG00000175311	0.0369737	0.893717	-0.446166	0.213876
RAB12	ENSG00000206418	0.0369782	0.893717	-1.2385	0.59371
ARHGAP4	ENSG00000089820	0.0369853	0.893717	2.44207	1.17072
NRBP1	ENSG00000115216	0.0370893	0.895082	2.30009	1.10326
FER	ENSG00000151422	0.0372209	0.896877	1.55053	0.744239
TRIM45	ENSG00000134253	0.0373251	0.896877	-0.865007	0.415423
NFATC2IP	ENSG00000176953	0.0373531	0.896877	1.60406	0.77047
GPM6A	ENSG00000150625	0.0374199	0.896877	3.42361	1.64502
SUCLA2	ENSG00000136143	0.0375112	0.896877	1.29994	0.624915
RPL6	ENSG00000089009	0.0375184	0.896877	-1.66351	0.799722
SMNDC1	ENSG00000119953	0.0375275	0.896877	-1.91423	0.920297
AKTIP	ENSG00000166971	0.0375444	0.896877	0.849169	0.408287
FZD8	ENSG00000177283	0.0376313	0.897674	-1.42336	0.684676
UHRF1BP1L	ENSG00000111647	0.0377244	0.897674	-3.07911	1.48186
RBPMS2	ENSG00000166831	0.0378139	0.897674	-1.15192	0.554634
MS4A2	ENSG00000149534	0.0380667	0.897674	-0.548476	0.264431
RIOK2	ENSG00000058729	0.0381494	0.897674	1.50269	0.72479
AHSP	ENSG00000169877	0.0381776	0.897674	0.716556	0.345665
GTF2F2	ENSG00000188342	0.0382131	0.897674	-1.50424	0.725773
LY6G6C	ENSG00000204421	0.0382472	0.897674	0.356239	0.171911
LGALS13	ENSG00000105198	0.0383518	0.897674	0.892525	0.43094
UBA6	ENSG00000033178	0.0383554	0.897674	2.43529	1.17586
LBP	ENSG00000129988	0.0383618	0.897674	1.34624	0.650041
GFAP	ENSG00000131095	0.0384125	0.897674	1.39983	0.676095
MAP3K14-AS1	ENSG00000267278	0.0384834	0.897674	-2.05826	0.99447
MRAS	ENSG00000158186	0.0385628	0.897674	1.57957	0.763498
GTF3C5	ENSG00000148308	0.0386048	0.897674	-2.01554	0.974438
GPR157	ENSG00000180758	0.038637	0.897674	1.03859	0.502202
GIMAP6	ENSG00000133561	0.0386493	0.897674	-1.18218	0.571672
AMMECR1L	ENSG00000144233	0.038686	0.897674	2.26899	1.09743
CALCOCO1	ENSG00000012822	0.0387118	0.897674	1.92378	0.930587
PPIAL4D	ENSG00000289549	0.0387332	0.897674	0.18005	0.087105
HSPB7	ENSG00000173641	0.0388446	0.897674	-1.93332	0.935841
ESR2	ENSG00000140009	0.0388632	0.897674	-1.50588	0.729001
CYB5R2	ENSG00000166394	0.038937	0.897674	3.42618	1.65926
LINC00630	ENSG00000223546	0.0389521	0.897674	-0.155435	0.0752812
ACADS	ENSG00000122971	0.0390854	0.897674	-1.53223	0.7426
B3GALT5	ENSG00000183778	0.039146	0.897674	-1.59669	0.774082
NCF4	ENSG00000100365	0.0391752	0.897674	1.24458	0.603466
CD3G	ENSG00000160654	0.0392424	0.897674	1.38953	0.673982
NHLRC1	ENSG00000187566	0.0392655	0.897674	1.08772	0.527652
NPFF	ENSG00000139574	0.0392942	0.897674	0.896773	0.435088
AHCY	ENSG00000101444	0.0393141	0.897674	-1.38661	0.672812
HS3ST1	ENSG00000002587	0.0393277	0.897674	-1.30233	0.63196
ZEB1-AS1	ENSG00000237036	0.0393437	0.897674	-0.351708	0.170681
MYH7B	ENSG00000078814	0.0393597	0.897674	-1.73016	0.839703
COL9A3	ENSG00000092758	0.0393726	0.897674	2.48957	1.20835
COMT	ENSG00000093010	0.0394611	0.897674	1.92484	0.934669
DSG1-AS1	ENSG00000266729	0.039566	0.897674	-1.48195	0.71999
LOC105369438		0.039618	0.897674	1.95471	0.949927
IFNB1	ENSG00000171855	0.0396901	0.897674	-0.401918	0.19539
MICAL2	ENSG00000133816	0.0397207	0.897674	-1.95137	0.948796
RALGAPA2	ENSG00000188559	0.0397489	0.897674	3.1267	1.52048
POLR3C	ENSG00000186141	0.0397597	0.897674	1.21171	0.589273
ABI1	ENSG00000136754	0.0397637	0.897674	1.14552	0.557098
ANKRD60	ENSG00000124227	0.0398545	0.897674	1.0022	0.487619
FIS1	ENSG00000214253	0.0399082	0.897674	1.0514	0.511694
OR2Z1	ENSG00000181733	0.0399656	0.897674	-1.18519	0.576975
ATRNL1	ENSG00000107518	0.0399917	0.897674	2.88325	1.40381
MCF2L-AS1	ENSG00000235280	0.040023	0.897674	1.73963	0.847135
NAXE	ENSG00000163382	0.0400308	0.897674	0.91755	0.446829
FAM3C	ENSG00000196937	0.0400383	0.897674	1.59463	0.776582
MORF4L2	ENSG00000123562	0.0400471	0.897674	-0.982261	0.478382
SAMD13	ENSG00000203943	0.0400543	0.897674	1.16172	0.5658
C2CD4D	ENSG00000225556	0.0401531	0.897957	0.675517	0.329166
FAM102B	ENSG00000162636	0.0401716	0.897957	-1.64177	0.800077
SIM1	ENSG00000112246	0.0402364	0.897957	1.55177	0.756463
ID3	ENSG00000117318	0.0402575	0.897957	-0.531294	0.259024
NPAP1	ENSG00000185823	0.0403384	0.898698	-1.9235	0.938153
SPAST	ENSG00000021574	0.0404715	0.898876	1.18839	0.58
TEX12	ENSG00000150783	0.040531	0.898876	0.624749	0.305004
WRAP73	ENSG00000116213	0.0406452	0.898876	-1.75766	0.858581
SAXO2	ENSG00000188659	0.0406633	0.898876	1.35798	0.663406
TMED10	ENSG00000170348	0.0407841	0.898876	-0.82226	0.401935
SEC11C	ENSG00000166562	0.0408311	0.898876	-1.33886	0.654609
PABPC4L	ENSG00000254535	0.0408822	0.898876	-0.58215	0.284704
TAB1	ENSG00000100324	0.0408985	0.898876	2.95406	1.44482
KISS1	ENSG00000170498	0.0409227	0.898876	-0.982845	0.480762
KRTAP6-2	ENSG00000186930	0.0409886	0.898876	-0.404686	0.198018
MAP3K19	ENSG00000176601	0.0410276	0.898876	1.59738	0.78177
LRR1	ENSG00000165501	0.0410709	0.898876	-1.46138	0.715365
MIPEP	ENSG00000027001	0.0411033	0.898876	1.69193	0.828352
UBE4B	ENSG00000130939	0.0411364	0.898876	1.72906	0.846672
MMEL1	ENSG00000142606	0.0411417	0.898876	-1.77483	0.869102
AKAP8L	ENSG00000011243	0.0412178	0.898876	1.90254	0.931993
A3GALT2	ENSG00000184389	0.0412485	0.898876	-0.403324	0.197605
BIRC2	ENSG00000110330	0.0412716	0.898876	1.25759	0.616216
LUC7L	ENSG00000007392	0.0412797	0.898876	-2.33709	1.14521
SDS	ENSG00000135094	0.0413008	0.898876	1.0339	0.506683
IPO11	ENSG00000086200	0.041367	0.898876	2.75004	1.34814
EMCN	ENSG00000164035	0.0413956	0.898876	-2.27211	1.11401
TESPA1	ENSG00000135426	0.0414845	0.89977	1.37719	0.675527
MAST1	ENSG00000105613	0.0416009	0.900055	-2.78372	1.36623
MSANTD3	ENSG00000066697	0.0416447	0.900055	-1.08833	0.534255
NCLN	ENSG00000125912	0.0417142	0.900055	2.62339	1.28825
CDX2	ENSG00000165556	0.0419078	0.900055	1.02964	0.506095
ZNF700	ENSG00000196757	0.0419226	0.900055	2.58828	1.27231
MARCHF5	ENSG00000198060	0.0420658	0.900055	-1.36055	0.669264
CKM	ENSG00000104879	0.0421519	0.900055	-1.1109	0.54669
AOPEP	ENSG00000148120	0.0421966	0.900055	-2.77984	1.36829
GALNT14	ENSG00000158089	0.0422057	0.900055	-1.46478	0.721024
DQX1	ENSG00000144045	0.0422981	0.900055	1.12612	0.554571
SIRPG	ENSG00000089012	0.0422982	0.900055	0.777448	0.382864
MROH5	ENSG00000226807	0.0423733	0.900055	2.25782	1.1123
PDK4	ENSG00000004799	0.0423742	0.900055	-1.11744	0.550502
UTP11	ENSG00000183520	0.0423973	0.900055	0.906224	0.446496
GGT7	ENSG00000131067	0.0424309	0.900055	-1.74269	0.858762
SFT2D2	ENSG00000213064	0.0424535	0.900055	-0.897142	0.442142
AGL	ENSG00000162688	0.0424667	0.900055	1.62719	0.801987
SLIT2	ENSG00000145147	0.0425067	0.900055	-2.73755	1.3495
IPCEF1	ENSG00000074706	0.0425334	0.900055	-0.239329	0.117995
HSPB3	ENSG00000169271	0.0425341	0.900055	-0.508058	0.250486
TGFB1	ENSG00000105329	0.0426057	0.900055	-1.32565	0.653804
H4C12	ENSG00000273542	0.0426158	0.900055	0.927907	0.457663
FLJ44635		0.0426673	0.900055	8.46777	4.17751
CEP55	ENSG00000138180	0.0427331	0.900055	0.810636	0.400048
OR10Z1	ENSG00000198967	0.0427561	0.900055	-0.937102	0.462511
SP100	ENSG00000067066	0.0427886	0.900055	-3.25568	1.6071
UBQLNL	ENSG00000175518	0.0428029	0.900055	-0.78788	0.388949
RALGAPA1	ENSG00000174373	0.0428347	0.900055	-2.72009	1.34302
POLE4	ENSG00000115350	0.0430642	0.902683	-0.893517	0.441652
WFDC5	ENSG00000175121	0.0430814	0.902683	0.668897	0.330653
MOGAT2	ENSG00000166391	0.0431257	0.902683	-1.17091	0.578935
COMMD3-BMI1	ENSG00000269897	0.0431514	0.902683	1.43358	0.708893
ZRSR2	ENSG00000169249	0.0432084	0.902875	-2.3952	1.18473
FAM83C	ENSG00000125998	0.0433083	0.903959	-1.16139	0.574732
PHLDA3	ENSG00000174307	0.0433688	0.90422	-0.652129	0.322808
C11orf53	ENSG00000150750	0.0434905	0.904893	1.22777	0.608107
UBQLN3	ENSG00000175520	0.0437344	0.904893	0.820651	0.406935
GNB2	ENSG00000172354	0.0437979	0.904893	1.92143	0.953066
RGS8	ENSG00000135824	0.0437994	0.904893	-1.79076	0.888255
MC5R	ENSG00000176136	0.0438534	0.904893	-0.66004	0.327478
ZNF43	ENSG00000198521	0.0439183	0.904893	1.38163	0.685704
DGKK	ENSG00000274588	0.04393	0.904893	3.36057	1.66795
WASHC2A	ENSG00000099290	0.0439314	0.904893	1.65802	0.822931
FCGRT	ENSG00000104870	0.0440081	0.904893	0.981338	0.487246
EPPIN-WFDC6	ENSG00000249139	0.044031	0.904893	1.51208	0.750848
OR51G2	ENSG00000176893	0.0440331	0.904893	-0.376527	0.186972
SLC16A5	ENSG00000170190	0.0442587	0.904893	1.63088	0.810712
KCNIP2	ENSG00000120049	0.0443031	0.904893	-0.863083	0.429128
ARHGAP21	ENSG00000107863	0.0443451	0.904893	1.95902	0.974224
SAP25	ENSG00000205307	0.0444381	0.904893	2.41613	1.20207
GSTCD	ENSG00000138780	0.0444844	0.904893	1.37156	0.682527
NACA	ENSG00000196531	0.0445778	0.904893	-3.27744	1.63166
FAAP100	ENSG00000185504	0.0447159	0.904893	-1.75707	0.875317
CLCNKA	ENSG00000186510	0.0448302	0.904893	-1.83569	0.914971
ORC2	ENSG00000115942	0.0448317	0.904893	-2.00161	0.997677
IFNA6	ENSG00000120235	0.0448751	0.904893	-0.720898	0.359396
CD40LG	ENSG00000102245	0.0449328	0.904893	-20.2377	10.092
ATG3	ENSG00000144848	0.0450816	0.904893	-2.42857	1.21191
PNMA6A	ENSG00000235961	0.0451411	0.904893	-1409.54	703.585
GXYLT1	ENSG00000151233	0.0451499	0.904893	-1.54614	0.7718
FASTKD2	ENSG00000118246	0.0451657	0.904893	-1.79853	0.897856
NPIPB8	ENSG00000255524	0.0452532	0.904893	2.48118	1.23915
PADI3	ENSG00000142619	0.0452945	0.904893	0.94674	0.47291
H1-3	ENSG00000124575	0.0453205	0.904893	-0.732486	0.365932
ALOX12B	ENSG00000179477	0.0454133	0.904893	-2.33746	1.16824
TGM5	ENSG00000104055	0.0454585	0.904893	-1.40626	0.70298
SIGMAR1	ENSG00000147955	0.0454954	0.904893	-0.611445	0.30571
LIN28A	ENSG00000131914	0.0455108	0.904893	0.960032	0.480031
FAM47A	ENSG00000185448	0.0455178	0.904893	-2.53598	1.26807
SLC12A9	ENSG00000146828	0.0455738	0.904893	-1.55014	0.77532
SARM1	ENSG00000004139	0.0456827	0.904893	1.27516	0.63811
LGALS3BP	ENSG00000108679	0.0457299	0.904893	2.27652	1.13945
KNG1	ENSG00000113889	0.0457936	0.904893	2.55732	1.28037
BCKDHB	ENSG00000083123	0.0457948	0.904893	2.2896	1.14634
UNC5CL	ENSG00000124602	0.0458315	0.904893	0.919486	0.460439
MYOM3	ENSG00000142661	0.0459	0.904893	2.62257	1.31369
ANXA5	ENSG00000164111	0.0459189	0.904893	-0.796937	0.399233
NMT1	ENSG00000136448	0.0459474	0.904893	2.7509	1.37827
ELANE	ENSG00000197561	0.0459647	0.904893	1.88204	0.943025
GGT5	ENSG00000099998	0.0460537	0.904893	2.10858	1.05696
HYLS1	ENSG00000198331	0.0461954	0.904893	0.830029	0.416339
C7orf57	ENSG00000164746	0.0462505	0.904893	0.981062	0.49222
CCZ1B	ENSG00000146574	0.0463145	0.904893	1.50857	0.757107
OLFML1	ENSG00000183801	0.0463694	0.904893	-0.727496	0.3652
NT5C1A	ENSG00000116981	0.0464623	0.904893	0.744482	0.373885
PATL1	ENSG00000166889	0.0464779	0.904893	2.04356	1.02637
PSMC5	ENSG00000087191	0.0464923	0.904893	-2.14656	1.07817
POU1F1	ENSG00000064835	0.0465486	0.904893	-1.14707	0.576298
OR6C74	ENSG00000197706	0.0466032	0.904893	0.699533	0.351538
DUSP6	ENSG00000139318	0.046612	0.904893	-0.765735	0.384822
ZBTB46	ENSG00000130584	0.0467043	0.904893	2.28547	1.14905
HPD	ENSG00000158104	0.0467382	0.904893	1.58049	0.794735
RNF151	ENSG00000179580	0.0468173	0.904893	-1.46863	0.738755
MAN2C1	ENSG00000140400	0.0468224	0.904893	-1.47644	0.7427
MYO15A	ENSG00000091536	0.0468278	0.904893	2.82565	1.42143
ZRANB2-AS1	ENSG00000235079	0.0468503	0.904893	-0.530109	0.266696
KIAA2026	ENSG00000183354	0.0468668	0.904893	2.18873	1.10123
NUTM2B-AS1	ENSG00000225484	0.046949	0.904893	0.875992	0.440907
MLYCD	ENSG00000103150	0.0469818	0.904893	-1.74535	0.878606
FPGT-TNNI3K	ENSG00000259030	0.0470045	0.904893	1.50449	0.757437
INA	ENSG00000148798	0.0470436	0.904893	-1.62908	0.820306
SH3GL2	ENSG00000107295	0.0472079	0.904893	-2.40873	1.21379
CDH5	ENSG00000179776	0.0472948	0.904893	1.52357	0.76805
GPR15	ENSG00000154165	0.0474085	0.904893	0.612792	0.309075
YY1	ENSG00000100811	0.0474879	0.904893	-1.08577	0.547826
GAD2	ENSG00000136750	0.0475018	0.904893	0.973749	0.491337
YAF		0.0475143	0.904893	-2.65405	1.33926
CCDC113	ENSG00000103021	0.0475252	0.904893	-1.14382	0.577213
ZNF664-RFLNA		0.0475304	0.904893	-1.06805	0.538992
RBL1	ENSG00000080839	0.0475409	0.904893	1.67911	0.847402
OBI1-AS1	ENSG00000234377	0.0475894	0.904893	1.03179	0.52083
PTGIR	ENSG00000160013	0.0476506	0.904893	-0.819028	0.413545
AIM2	ENSG00000163568	0.0476646	0.904893	-2.09404	1.05739
ITIH3	ENSG00000162267	0.0477093	0.904893	-2.58555	1.30584
SOX30	ENSG00000039600	0.0477369	0.904893	-1.12349	0.567496
AGBL5	ENSG00000084693	0.0478146	0.904893	1.77704	0.89793
HSD11B1-AS1	ENSG00000227591	0.0480213	0.904893	-1.64161	0.830263
IQSEC3	ENSG00000120645	0.0480297	0.904893	-1.9523	0.987436
PTPN6	ENSG00000111679	0.0480635	0.904893	2.12144	1.07315
MRPS9	ENSG00000135972	0.0480856	0.904893	-0.547092	0.276778
ERAL1	ENSG00000132591	0.0481423	0.904893	-1.3437	0.679959
TMEM50B	ENSG00000142188	0.0481872	0.904893	-0.667593	0.337894
VPS54	ENSG00000143952	0.0482045	0.904893	1.81263	0.91751
CLGN	ENSG00000153132	0.0483313	0.904893	-1.53092	0.775353
CT47B1	ENSG00000236446	0.0483344	0.904893	2.62528	1.32963
ANG	ENSG00000214274	0.0483493	0.904893	-1.38461	0.701311
ABCB10	ENSG00000135776	0.0483705	0.904893	1.90197	0.963445
PRPF8	ENSG00000174231	0.0484226	0.904893	5.31854	2.69474
SC5D	ENSG00000109929	0.0484404	0.904893	1.12071	0.567876
UBTFL1	ENSG00000255009	0.048492	0.904893	1.10839	0.561763
PCDH20	ENSG00000280165	0.048507	0.904893	1.05521	0.534846
APH1B	ENSG00000138613	0.0485422	0.904893	0.912625	0.462645
SORBS1	ENSG00000095637	0.0485651	0.904893	2.18786	1.10922
AFDN	ENSG00000130396	0.0485919	0.904893	3.17723	1.61102
RAD9A	ENSG00000172613	0.0486348	0.904893	1.60472	0.813829
EXOC8	ENSG00000116903	0.0486405	0.904893	-0.782169	0.396685
ZNF655	ENSG00000197343	0.0486469	0.904893	0.898154	0.455521
RWDD2A	ENSG00000013392	0.0487077	0.904893	-0.900616	0.456893
GLCCI1	ENSG00000106415	0.0487089	0.904893	1.57925	0.801177
OR5K4	ENSG00000196098	0.0487334	0.904893	-0.725659	0.368177
SKA3	ENSG00000165480	0.0487958	0.904893	-0.829309	0.420883
BCAR1	ENSG00000050820	0.0488382	0.904893	2.42443	1.23065
BGN	ENSG00000182492	0.0489867	0.904893	3.79164	1.92592
RNF213-AS1	ENSG00000263069	0.0490101	0.904893	0.484575	0.24616
GZMB	ENSG00000100453	0.0490233	0.904893	1.73122	0.879498
TYK2	ENSG00000105397	0.0490694	0.904893	-1.75689	0.892719
ME1	ENSG00000065833	0.0492055	0.904893	-0.873582	0.444155
CAV2	ENSG00000105971	0.0492297	0.904893	1.30318	0.662644
MOGS	ENSG00000115275	0.0492421	0.904893	-1.25523	0.638301
HMGCS1	ENSG00000112972	0.0492911	0.904893	-1.52964	0.778011
SYNGR4	ENSG00000105467	0.049328	0.904893	-0.92485	0.470475
TMEM250	ENSG00000238227	0.0493593	0.904893	-0.38867	0.197745
ZNF518A	ENSG00000177853	0.0494236	0.904893	-1.77726	0.904478
GRB14	ENSG00000115290	0.049425	0.904893	1.78703	0.909457
HNF1B	ENSG00000275410	0.0494415	0.904893	-1.37248	0.698535
PASK	ENSG00000115687	0.0494562	0.904893	-2.18549	1.1124
PINK1	ENSG00000158828	0.0494704	0.904893	1.35463	0.689537
CDH24	ENSG00000139880	0.049483	0.904893	-1.14056	0.580601
HSFX4	ENSG00000283463	0.0495687	0.904893	-1.69543	0.863386
DRC1	ENSG00000157856	0.0495746	0.904893	-1.26602	0.644729
COL21A1	ENSG00000124749	0.0496382	0.904893	1.75303	0.89299
TLR9	ENSG00000239732	0.0496576	0.904893	-1.65315	0.842184
POU2F2	ENSG00000028277	0.0497521	0.904893	1.78088	0.907628
IQGAP1	ENSG00000140575	0.0497987	0.904893	2.72163	1.38737
ABCA2	ENSG00000107331	0.0499064	0.904893	3.74468	1.90977
SNRNP35	ENSG00000184209	0.0499168	0.904893	0.984558	0.502144
C19orf47	ENSG00000160392	0.0499475	0.904893	1.30412	0.665215
NKIRAS2	ENSG00000168256	0.0499783	0.904893	-1.13788	0.580495
PTHLH	ENSG00000087494	0.0500176	0.904893	-1.06373	0.542763
ADGRG2	ENSG00000173698	0.0500202	0.904893	-6469.89	3301.26
EPB41L3	ENSG00000082397	0.0501974	0.904893	-2.16112	1.10356
NFIB	ENSG00000147862	0.0502321	0.904893	-1.92362	0.982433
VPS50	ENSG00000004766	0.0502338	0.904893	-1.72474	0.880867
HMSD	ENSG00000221887	0.0502763	0.904893	2.22682	1.13751
RAB39B	ENSG00000155961	0.0503045	0.904893	4.99345	2.55107
ZNF718	ENSG00000250312	0.0503102	0.904893	-2.43606	1.24457
OR2T3	ENSG00000196539	0.0503368	0.904893	0.412571	0.210805
PTPN21	ENSG00000070778	0.0504425	0.904893	1.93338	0.988323
TLK1	ENSG00000198586	0.050564	0.904893	-2.98673	1.52759
MCF2L2	ENSG00000053524	0.0507032	0.904893	2.47116	1.26466
TMPRSS9	ENSG00000178297	0.050709	0.904893	-1.79613	0.919221
GON4L	ENSG00000116580	0.0507116	0.904893	2.54416	1.30207
TMEM232	ENSG00000186952	0.0507262	0.904893	-0.820747	0.420073
THSD4	ENSG00000187720	0.0507845	0.904893	-1.56393	0.800646
NELFB	ENSG00000188986	0.0507877	0.904893	-2.92835	1.49918
BMT2	ENSG00000164603	0.0508333	0.904893	-1.29651	0.663886
HRNR	ENSG00000197915	0.050862	0.904893	-2.16486	1.10866
PLEKHA7	ENSG00000166689	0.0509087	0.904893	2.10511	1.07828
MILR1	ENSG00000271605	0.0509508	0.904893	-1.87264	0.959381
ANP32A	ENSG00000140350	0.0509704	0.904893	-2.4569	1.25881
CEACAM19	ENSG00000186567	0.0509828	0.904893	1.72554	0.884139
HAVCR2	ENSG00000135077	0.0510422	0.904893	-1.24237	0.636736
CMIP	ENSG00000153815	0.0510777	0.904893	-4.3311	2.2201
CWC15	ENSG00000150316	0.0511587	0.904893	1.61717	0.829241
SNX25	ENSG00000109762	0.0511751	0.904893	1.96895	1.00969
DBNL	ENSG00000136279	0.051329	0.904893	-1.44314	0.740544
RBM5	ENSG00000003756	0.0514543	0.904893	2.22446	1.1421
ACTN2	ENSG00000077522	0.0515174	0.904893	2.40881	1.23708
RPL32	ENSG00000144713	0.0515803	0.904893	-0.663219	0.340697
AMBRA1	ENSG00000110497	0.0515914	0.904893	-1.67455	0.860263
NXPH3	ENSG00000182575	0.0516254	0.904893	-0.535064	0.274917
REC114	ENSG00000183324	0.0516668	0.904893	-1.46145	0.75103
FERMT2	ENSG00000073712	0.051838	0.904893	-1.46764	0.75476
MYLIP	ENSG00000007944	0.051862	0.904893	1.19784	0.616074
C14orf28	ENSG00000179476	0.0518871	0.904893	-1.43144	0.736301
SH3D19	ENSG00000109686	0.051899	0.904893	1.55436	0.799566
MCM3AP-AS1	ENSG00000215424	0.0520593	0.904893	-1.79312	0.923017
HBG1	ENSG00000213934	0.0520847	0.904893	-0.381783	0.196546
KMT5B	ENSG00000110066	0.0521882	0.904893	1.97611	1.01777
RYR3	ENSG00000198838	0.052199	0.904893	3.99884	2.05964
ADAP2	ENSG00000184060	0.0523008	0.904893	-1.69348	0.872621
SPIB	ENSG00000269404	0.0523553	0.904893	1.32585	0.683346
HOXC13	ENSG00000123364	0.0524089	0.904893	0.396419	0.204362
OPALIN	ENSG00000197430	0.0525212	0.904893	-0.704229	0.363216
C22orf42	ENSG00000205856	0.0525508	0.904893	-3.38345	1.74528
NAP1L3	ENSG00000186310	0.0525704	0.904893	0.576553	0.297428
HGH1	ENSG00000235173	0.0526352	0.904893	0.880617	0.454411
FAM219A	ENSG00000164970	0.0526521	0.904893	1.79397	0.925781
MRPS36	ENSG00000134056	0.0527423	0.904893	0.888069	0.458463
ATP5MD	ENSG00000173915	0.0528158	0.904893	0.637069	0.328987
MRPL20-AS1	ENSG00000224870	0.052877	0.904893	-1.16414	0.601327
ZNF30	ENSG00000168661	0.0528878	0.904893	1.18836	0.613864
ZNF709	ENSG00000242852	0.052888	0.904893	-1.70964	0.883138
TAS2R42	ENSG00000186136	0.0529665	0.904893	-1.45488	0.751787
NRIP1	ENSG00000180530	0.0530759	0.904893	1.01613	0.525313
KALRN	ENSG00000160145	0.0532362	0.904893	-3.02433	1.56455
PRDX6	ENSG00000117592	0.0532714	0.904893	-0.93925	0.485967
FOXC1	ENSG00000054598	0.0532923	0.904893	1.57119	0.813003
TYW1	ENSG00000198874	0.0533964	0.904893	-1.82722	0.945898
NCR3	ENSG00000204475	0.0534038	0.904893	-0.515694	0.266968
U2AF1	ENSG00000160201	0.0534093	0.904893	704.068	364.495
ZNF268	ENSG00000090612	0.0534152	0.904893	1.11882	0.579227
TMEM14C	ENSG00000111843	0.0534753	0.904893	-1.08972	0.564302
ATP5MF-PTCD1	ENSG00000248919	0.053518	0.904893	1.61358	0.835725
KCTD10	ENSG00000110906	0.0535878	0.904893	2.22434	1.1524
GART	ENSG00000159131	0.0536342	0.904893	2.51206	1.30171
FAM104B	ENSG00000182518	0.0536593	0.904893	2.09822	1.08738
FCHO1	ENSG00000130475	0.0536893	0.904893	-1.65676	0.858709
ARNT2	ENSG00000172379	0.0537179	0.904893	1.86694	0.967757
MARVELD3	ENSG00000140832	0.053748	0.904893	-2.34426	1.21534
SPATA16	ENSG00000144962	0.0538471	0.904893	-1.384	0.717808
PHRF1	ENSG00000070047	0.0540971	0.904893	-3.26893	1.69719
COQ8A	ENSG00000163050	0.0541147	0.904893	1.90957	0.991494
RBM47	ENSG00000163694	0.0541234	0.904893	-0.875701	0.454702
SIDT1	ENSG00000072858	0.0541876	0.904893	1.81741	0.943932
VPS16	ENSG00000215305	0.054189	0.904893	-1.21932	0.633298
WIPF1	ENSG00000115935	0.0542336	0.904893	1.11313	0.578251
SCN8A	ENSG00000196876	0.054273	0.904893	-2.81482	1.46249
C17orf64	ENSG00000141371	0.0542856	0.904893	0.938131	0.487447
DAG1	ENSG00000173402	0.0543103	0.904893	-1.21146	0.62953
ZNF77	ENSG00000175691	0.0543196	0.904893	1.45905	0.758217
OR13F1	ENSG00000186881	0.0543788	0.904893	0.56293	0.292608
COPS2	ENSG00000166200	0.0544448	0.904893	-1.93018	1.00357
CALML6	ENSG00000169885	0.0544761	0.904893	-1.5044	0.782295
MPL	ENSG00000117400	0.054555	0.904893	1.4317	0.74473
RPS6KL1	ENSG00000198208	0.0546252	0.904893	-2.14202	1.11454
THAP8	ENSG00000161277	0.0546342	0.904893	-0.750185	0.390354
HRCT1	ENSG00000196196	0.0546716	0.904893	0.332868	0.173233
PBX3	ENSG00000167081	0.05471	0.904893	-0.931942	0.485082
GPD1L	ENSG00000152642	0.0547857	0.904893	1.66605	0.867463
PDCD5	ENSG00000105185	0.0548701	0.904893	-1.84373	0.960311
FAM171B	ENSG00000144369	0.0548934	0.904893	-1.58668	0.826503
DNTTIP1	ENSG00000101457	0.0548935	0.904893	-1.62264	0.845233
DYNC1H1	ENSG00000197102	0.0549397	0.904893	4.84732	2.52546
GRM4	ENSG00000124493	0.0549622	0.904893	2.35842	1.22885
COQ2	ENSG00000173085	0.0549705	0.904893	-2.49097	1.29796
DNAJC2	ENSG00000105821	0.0550628	0.904893	2.15994	1.1259
PC	ENSG00000173599	0.0550639	0.904893	-2.63177	1.37186
NXPE1	ENSG00000095110	0.0551032	0.904893	-1.30466	0.680187
FMO4	ENSG00000076258	0.0551319	0.904893	-1.09948	0.573281
CDHR2	ENSG00000074276	0.0551327	0.904893	-1.93123	1.00697
POLR1B	ENSG00000125630	0.0553076	0.904893	1.66996	0.871367
UROD	ENSG00000126088	0.0553229	0.904893	-0.920928	0.48056
GMIP	ENSG00000089639	0.0553301	0.904893	1.49792	0.781672
CD8B	ENSG00000172116	0.0553565	0.904893	-2.58945	1.35142
JAKMIP2-AS1	ENSG00000280780	0.0554966	0.904893	-1.61004	0.84075
UBALD2	ENSG00000185262	0.0555083	0.904893	-1.59066	0.830673
DKKL1	ENSG00000104901	0.0555667	0.904893	0.862063	0.450293
CETN3	ENSG00000153140	0.0556585	0.904893	-1.45563	0.760624
BTNL9	ENSG00000165810	0.0556877	0.904893	-2.73922	1.43152
GPC5	ENSG00000179399	0.0556985	0.904893	1.22907	0.642343
CDCP1	ENSG00000163814	0.0557752	0.904893	1.69823	0.887814
H2AJ	ENSG00000246705	0.055807	0.904893	0.430741	0.225215
PI4KA	ENSG00000241973	0.0558094	0.904893	-3.88399	2.03079
TEX43	ENSG00000196900	0.0558228	0.904893	0.757967	0.396334
ARMC9	ENSG00000135931	0.0558543	0.904893	-1.98262	1.03683
XRCC2	ENSG00000196584	0.0558552	0.904893	-1.07236	0.5608
ARHGAP5	ENSG00000100852	0.0559997	0.904893	-1.14205	0.597595
VIT	ENSG00000205221	0.0560386	0.904893	-1.74462	0.913047
GALNT8	ENSG00000130035	0.0561081	0.904893	0.901515	0.471942
CASTOR3	ENSG00000239521	0.0561124	0.904893	-1.40178	0.733845
EEF1AKMT2	ENSG00000203791	0.0561236	0.904893	0.944784	0.494624
IQCE	ENSG00000106012	0.0561545	0.904893	-2.23118	1.16824
CNNM1	ENSG00000119946	0.0561787	0.904893	-1.83332	0.960015
KIAA1109	ENSG00000138688	0.0562324	0.904893	-6.72716	3.52344
PRDM15	ENSG00000141956	0.0562533	0.904893	3.68316	1.92927
ECT2	ENSG00000114346	0.0563265	0.904893	-1.85726	0.973135
HMGCS2	ENSG00000134240	0.0563466	0.904893	1.52217	0.797628
NKAP	ENSG00000101882	0.05641	0.904893	6.51151	3.41295
OR1E2	ENSG00000127780	0.0564365	0.904893	-0.53788	0.281955
NSF	ENSG00000073969	0.0565135	0.904893	-1.24627	0.653495
ENDOG	ENSG00000167136	0.0566107	0.904893	-0.567698	0.297796
RCC1L	ENSG00000274523	0.0566999	0.904893	2.79876	1.46867
SEC24C	ENSG00000176986	0.0567357	0.904893	1.49267	0.783403
SIPA1L2	ENSG00000116991	0.0567541	0.904893	1.8398	0.965657
ISM2	ENSG00000100593	0.0568182	0.904893	-1.58408	0.831655
CSF3	ENSG00000108342	0.0568192	0.904893	-1.39214	0.730886
KIRREL3	ENSG00000149571	0.0568213	0.904893	2.34245	1.22982
SLITRK6	ENSG00000184564	0.0568493	0.904893	-0.943412	0.49536
SLC39A14	ENSG00000104635	0.056927	0.904893	3.12139	1.63947
MYO3B	ENSG00000071909	0.0569622	0.904893	-1.8471	0.970305
LRRC40	ENSG00000066557	0.0569844	0.904893	0.733867	0.385543
TMPRSS7	ENSG00000176040	0.0570104	0.904893	0.848515	0.445821
C16orf71	ENSG00000166246	0.0570349	0.904893	-1.55157	0.815299
VWA3A	ENSG00000175267	0.057045	0.904893	2.26476	1.1901
H3-4	ENSG00000168148	0.0570453	0.904893	-0.791963	0.416167
ZNF493	ENSG00000196268	0.0571202	0.904893	-2.02546	1.06468
BET1	ENSG00000105829	0.0571946	0.904893	3.12902	1.64525
OR4P4	ENSG00000181927	0.0573631	0.904893	-1.1945	0.628497
KLF7	ENSG00000118263	0.0573709	0.904893	1.37827	0.725213
AGR2	ENSG00000106541	0.0574927	0.904893	-1.75911	0.926054
PARP2	ENSG00000129484	0.0574933	0.904893	-1.69896	0.894393
SNRPF	ENSG00000139343	0.0576166	0.904893	1.11864	0.589182
PRL	ENSG00000172179	0.0576892	0.904893	1.50757	0.794258
LPL	ENSG00000175445	0.0577739	0.904893	-1.80531	0.951446
ARNTL2	ENSG00000029153	0.0578258	0.904893	-1.53138	0.807243
RADX	ENSG00000147231	0.0578356	0.904893	-6.21275	3.27509
STAG1	ENSG00000118007	0.0578902	0.904893	3.36774	1.77571
DTHD1	ENSG00000197057	0.0581458	0.904893	-1.66141	0.876907
LOC101927789		0.0581893	0.904893	-1.49943	0.791551
DDHD1	ENSG00000100523	0.058202	0.904893	-1.65134	0.871789
JAK2	ENSG00000096968	0.0582447	0.904893	1.87522	0.990145
SLC52A1	ENSG00000132517	0.0583458	0.904893	1.33405	0.704684
ZNF618	ENSG00000157657	0.0583863	0.904893	2.24318	1.1851
SLC7A11	ENSG00000151012	0.0584815	0.904893	-0.873215	0.461505
FAM189A1	ENSG00000104059	0.0585021	0.904893	1.37206	0.725209
SLC34A1	ENSG00000131183	0.0585658	0.904893	-1.29116	0.682623
VPS35L	ENSG00000103544	0.0585728	0.904893	-1.39393	0.736976
CRISPLD2	ENSG00000103196	0.0585768	0.904893	-1.66048	0.877916
ANKRD35	ENSG00000198483	0.0586141	0.904893	1.2186	0.644385
SH3PXD2B	ENSG00000174705	0.0586263	0.904893	-3.7476	1.98179
HIF1A	ENSG00000100644	0.0586377	0.904893	-1.13513	0.600301
PTP4A1	ENSG00000112245	0.0586481	0.904893	1.80598	0.955115
SPAG5	ENSG00000076382	0.0587017	0.904893	1.50697	0.797147
NUGGC	ENSG00000189233	0.0587263	0.904893	-2.1334	1.12862
RIN2	ENSG00000132669	0.0587826	0.904893	-1.06816	0.565209
IPO9-AS1	ENSG00000231871	0.0588552	0.904893	-0.536111	0.283761
FAM214A	ENSG00000047346	0.0588989	0.904893	1.1194	0.592598
CCT5	ENSG00000150753	0.0589656	0.904893	-1.89284	1.00231
GPR37L1	ENSG00000170075	0.0589812	0.904893	-0.964973	0.51101
FAAP20	ENSG00000162585	0.0590123	0.904893	-5.52739	2.92744
UBAP1	ENSG00000165006	0.0591008	0.904893	-1.39331	0.73819
HRH3	ENSG00000101180	0.059302	0.904893	1.54771	0.820638
PCAT7	ENSG00000231806	0.0593605	0.904893	-0.368773	0.195579
CD93	ENSG00000125810	0.0593682	0.904893	1.51399	0.802973
POLD3	ENSG00000077514	0.0593809	0.904893	-2.09542	1.1114
CSGALNACT2	ENSG00000169826	0.05947	0.904893	-1.63532	0.867669
JADE1	ENSG00000077684	0.0595728	0.904893	2.6788	1.42189
COX11	ENSG00000166260	0.0595757	0.904893	-2.05355	1.09002
SF3B2	ENSG00000087365	0.0595883	0.904893	-1.47703	0.784045
SLC38A4	ENSG00000139209	0.059653	0.904893	-1.99316	1.05829
KRTAP11-1	ENSG00000182591	0.0596805	0.904893	0.617204	0.327746
NYX	ENSG00000188937	0.0596901	0.904893	1.70963	0.907879
CXCL14	ENSG00000145824	0.0597532	0.904893	0.552868	0.293667
ADPGK	ENSG00000159322	0.0597625	0.904893	-1.02749	0.545792
CNOT8	ENSG00000155508	0.0597699	0.904893	1.40349	0.745537
TMPRSS3	ENSG00000160183	0.0598261	0.904893	-1.27183	0.675748
OR2A5	ENSG00000221836	0.0598339	0.904893	-0.814823	0.432945
NRG3	ENSG00000185737	0.0599488	0.904893	-1.36338	0.724739
ZGRF1	ENSG00000138658	0.0599808	0.904893	-1.91795	1.01967
CEACAM3	ENSG00000170956	0.0600043	0.904893	-3.7742	2.00671
GRK1	ENSG00000185974	0.0600554	0.904893	-1.41416	0.752048
MRGPRG	ENSG00000182170	0.0600986	0.904893	1.1983	0.637362
LACTBL1	ENSG00000215906	0.0601302	0.904893	-0.913444	0.485909
FOXN4	ENSG00000139445	0.0601316	0.904893	-1.11521	0.593242
DYRK1A	ENSG00000157540	0.0601329	0.904893	1.85218	0.985282
POLR3B	ENSG00000013503	0.0602669	0.904893	2.03252	1.08178
DPPA4	ENSG00000121570	0.0602685	0.904893	-1.27184	0.676922
OR51A4	ENSG00000205497	0.0602947	0.904893	0.611527	0.325512
STAB2	ENSG00000136011	0.0602976	0.904893	-3.3982	1.80886
EHD2	ENSG00000024422	0.0602992	0.904893	1.24563	0.663053
ESX1	ENSG00000123576	0.0604999	0.904893	2.45458	1.3076
MCEMP1	ENSG00000183019	0.0605694	0.904893	0.77933	0.415276
MATN3	ENSG00000132031	0.0605999	0.904893	-0.959552	0.511371
LARP4B	ENSG00000107929	0.0606081	0.904893	1.9961	1.06381
ZNF587B	ENSG00000269343	0.0606137	0.904893	-2.64759	1.41104
MTIF2	ENSG00000085760	0.060615	0.904893	1.50033	0.79961
CTNND2	ENSG00000169862	0.0606487	0.904893	-2.46636	1.31464
VGLL1	ENSG00000102243	0.0606606	0.904893	4.19737	2.23741
SH2D3A	ENSG00000125731	0.0606644	0.904893	1.16537	0.62121
DIP2A	ENSG00000160305	0.0606787	0.904893	3.09745	1.65122
UAP1	ENSG00000117143	0.0606957	0.904893	-0.789916	0.421124
SLC25A45	ENSG00000162241	0.0607153	0.904893	0.841551	0.448685
OR4C16	ENSG00000279514	0.0607514	0.904893	0.779387	0.4156
MROH1	ENSG00000179832	0.0607599	0.904893	-2.35935	1.25814
IL25	ENSG00000166090	0.0607689	0.904893	0.331531	0.176798
SPRR3	ENSG00000163209	0.0607807	0.904893	1.05442	0.562324
ARHGEF15	ENSG00000198844	0.0609521	0.906729	-1.33978	0.714978
IGSF9B	ENSG00000080854	0.0610839	0.907702	-1.86398	0.995228
H2AC4	ENSG00000278463	0.0611139	0.907702	-0.615059	0.328434
AP1AR	ENSG00000138660	0.0612618	0.909182	-1.34291	0.717507
OR2A12	ENSG00000221858	0.0614275	0.909215	-0.909649	0.48633
CBWD5	ENSG00000147996	0.0614512	0.909215	-0.648892	0.346952
SOX14	ENSG00000168875	0.0616127	0.909215	-0.594965	0.318316
CHMP1A	ENSG00000131165	0.0616449	0.909215	-2.06476	1.10482
GDF15	ENSG00000130513	0.0617063	0.909215	-0.983262	0.526251
BCO2	ENSG00000197580	0.0617339	0.909215	0.745302	0.398935
VPS37C	ENSG00000167987	0.0617724	0.909215	0.864645	0.462883
NAIP	ENSG00000249437	0.0618017	0.909215	0.767577	0.410965
RBM43	ENSG00000184898	0.061903	0.909215	-1.78449	0.955795
VTN	ENSG00000109072	0.061978	0.909215	-1.15176	0.617073
GUCA2B	ENSG00000044012	0.0620606	0.909215	2.03296	1.08954
LIPT1	ENSG00000144182	0.0620649	0.909215	-0.393452	0.210869
SLC25A15	ENSG00000102743	0.0620681	0.909215	-0.772304	0.413918
TMEM191B	ENSG00000278558	0.0620765	0.909215	-0.583081	0.312514
TOB1	ENSG00000141232	0.0621531	0.909215	-0.507462	0.272064
FAF1	ENSG00000185104	0.0621884	0.909215	1.69056	0.906478
GCAT	ENSG00000100116	0.0622808	0.909215	0.724702	0.388722
NAA11	ENSG00000156269	0.0623495	0.909215	-0.460503	0.247073
FUT3	ENSG00000171124	0.0624704	0.909215	1.62995	0.874921
MIIP	ENSG00000116691	0.0624769	0.909215	-1.72663	0.926838
TTLL11	ENSG00000175764	0.0624865	0.909215	1.29612	0.695768
C2orf74	ENSG00000237651	0.0624895	0.909215	1.01054	0.542474
TMUB2	ENSG00000168591	0.0624978	0.909215	-1.48538	0.797403
GSX1	ENSG00000169840	0.0625262	0.909215	-1.22738	0.658972
AANAT	ENSG00000129673	0.0625324	0.909215	1.42671	0.766005
KLK9	ENSG00000213022	0.0625392	0.909215	1.06444	0.571518
CRISP1	ENSG00000124812	0.0625818	0.909215	1.13412	0.609027
MAN1A2	ENSG00000198162	0.0626164	0.909215	1.94685	1.0456
SPSB2	ENSG00000111671	0.0626629	0.909215	-0.913977	0.490962
CCDC191	ENSG00000163617	0.0627425	0.909669	1.3624	0.732061
GPATCH3	ENSG00000198746	0.0628327	0.909804	0.848041	0.455837
MEF2C-AS2	ENSG00000245864	0.0629238	0.909804	-0.411888	0.221474
KDM3B	ENSG00000120733	0.0630287	0.909804	2.59755	1.39727
DMRT3	ENSG00000064218	0.0630493	0.909804	0.841486	0.452686
ACTR3C	ENSG00000106526	0.063166	0.909804	0.594391	0.3199
ZBTB41	ENSG00000177888	0.0631911	0.909804	-1.49227	0.803213
PRSS33	ENSG00000103355	0.0635041	0.909804	1.11078	0.598584
DOK3	ENSG00000146094	0.0635139	0.909804	1.41846	0.764417
C22orf34	ENSG00000188511	0.0635363	0.909804	-5.42768	2.92526
ZNF608	ENSG00000168916	0.0635502	0.909804	1.54275	0.831516
CACTIN-AS1	ENSG00000226800	0.0635893	0.909804	1.4878	0.802018
ATXN7L3	ENSG00000087152	0.0636023	0.909804	2.04079	1.10016
APOF	ENSG00000175336	0.0637041	0.909804	1.8622	1.00427
KBTBD6	ENSG00000165572	0.0637074	0.909804	1.04802	0.565199
LAMA5	ENSG00000130702	0.0637273	0.909804	-3.18345	1.71697
AADAT	ENSG00000109576	0.0637522	0.909804	2.3862	1.2871
TMEM39A	ENSG00000176142	0.0637953	0.909804	-1.52664	0.82359
TRIM40	ENSG00000204614	0.0638731	0.909804	-0.398283	0.214928
TMED3	ENSG00000166557	0.0639805	0.909804	0.508494	0.274514
BPTF	ENSG00000171634	0.063984	0.909804	-2.52327	1.36222
CREB3	ENSG00000107175	0.0640083	0.909804	1.04905	0.566394
SFT2D1	ENSG00000198818	0.0640569	0.909804	1.65046	0.891269
DDX59	ENSG00000118197	0.0640988	0.909804	-0.827183	0.446759
CXCL6	ENSG00000124875	0.0641021	0.909804	-1.3222	0.714123
FABP9	ENSG00000205186	0.0641035	0.909804	-0.735489	0.397242
APOA2	ENSG00000158874	0.0641309	0.909804	1.06415	0.574812
TUBB1	ENSG00000101162	0.0641693	0.909804	0.603279	0.325915
SMCHD1	ENSG00000101596	0.064198	0.909804	3.94774	2.13296
LOC101927550		0.0642929	0.909804	1.37672	0.744103
VSTM5	ENSG00000214376	0.064293	0.909804	0.511608	0.276519
HTR5A-AS1	ENSG00000220575	0.0643539	0.909804	0.66521	0.359622
EML4	ENSG00000143924	0.0643587	0.909804	-2.29461	1.24052
MED26	ENSG00000105085	0.0644325	0.909804	-1.36458	0.737928
GLIS2	ENSG00000126603	0.0645015	0.909804	-1.26258	0.682943
CDK14	ENSG00000058091	0.0645621	0.909804	-2.1735	1.17594
TUBB4A	ENSG00000104833	0.064572	0.909804	-1.64757	0.891427
CXCL16	ENSG00000161921	0.064624	0.909804	-1.97271	1.06755
ASIC2	ENSG00000108684	0.064659	0.909804	-1.57365	0.85171
SERP2	ENSG00000151778	0.0646858	0.909804	-1.30888	0.708481
POU2F3	ENSG00000137709	0.0647113	0.909804	2.00871	1.08739
B4GALT4	ENSG00000121578	0.0647929	0.909804	1.16916	0.633103
RMDN3	ENSG00000137824	0.0648989	0.909804	2.12627	1.15184
PLCZ1	ENSG00000139151	0.0649015	0.909804	2.13213	1.15502
PRR23A	ENSG00000206260	0.0649171	0.909804	1.86377	1.0097
ZNF662	ENSG00000182983	0.0649239	0.909804	-1.80914	0.980131
CRCT1	ENSG00000169509	0.065094	0.910836	0.853607	0.46275
CCDC151	ENSG00000198003	0.0650956	0.910836	1.31759	0.714286
MACROD1	ENSG00000133315	0.0651426	0.910836	-1.34791	0.730851
ELMOD3	ENSG00000115459	0.0652347	0.911406	-1.3258	0.719106
SDAD1	ENSG00000198301	0.0653278	0.911406	-1.84285	0.999898
OR5B2	ENSG00000172365	0.0653638	0.911406	0.682753	0.370499
RAG2	ENSG00000175097	0.0653768	0.911406	0.598333	0.324704
NMUR2	ENSG00000132911	0.0654784	0.912149	-0.599657	0.325546
CLECL1	ENSG00000184293	0.0656064	0.913257	1.19726	0.650283
HYKK	ENSG00000188266	0.0656806	0.913615	0.792966	0.430814
SERPINB4	ENSG00000206073	0.0657644	0.913964	-1.50405	0.817394
PCYT1A	ENSG00000161217	0.0658027	0.913964	-1.30224	0.70782
DGKE	ENSG00000153933	0.0659326	0.915095	1.16473	0.633379
NTRK1	ENSG00000198400	0.066094	0.915566	-2.06763	1.12505
SIN3B	ENSG00000127511	0.0661456	0.915566	2.40233	1.30742
MKNK1-AS1	ENSG00000269956	0.06615	0.915566	0.8462	0.460534
ECE1	ENSG00000117298	0.0661609	0.915566	2.30465	1.25433
TREML2	ENSG00000112195	0.0662279	0.91582	-1.0275	0.559367
ABCD3	ENSG00000117528	0.0663895	0.916221	-2.22299	1.2109
TASOR	ENSG00000163946	0.0663935	0.916221	-2.27551	1.23953
SNX30	ENSG00000148158	0.0664303	0.916221	-1.30655	0.711807
KRTCAP3	ENSG00000157992	0.0664705	0.916221	1.28523	0.700295
ZNF347	ENSG00000197937	0.0665832	0.916221	-1.49224	0.81343
PATL2	ENSG00000229474	0.0666207	0.916221	-2.02495	1.10397
PIWIL3	ENSG00000184571	0.0666253	0.916221	-2.0029	1.09196
FAM216B	ENSG00000179813	0.0666996	0.916221	0.988866	0.539267
GAS2	ENSG00000148935	0.0668209	0.916221	1.0403	0.567568
ANGEL1	ENSG00000013523	0.0668322	0.916221	1.03063	0.562319
CATSPERG	ENSG00000099338	0.0669478	0.916221	-2.57427	1.40513
PAXX	ENSG00000148362	0.0669813	0.916221	-0.897415	0.489902
HMX2	ENSG00000188816	0.0670107	0.916221	0.596684	0.325766
FAM217B	ENSG00000196227	0.0670386	0.916221	-1.09871	0.599916
KCNG2	ENSG00000178342	0.0670611	0.916221	-1.12689	0.615352
IFT172	ENSG00000138002	0.0671066	0.916221	1.97694	1.07971
SPDYE5	ENSG00000170092	0.0672205	0.916221	1.12997	0.617392
PCID2	ENSG00000126226	0.0672215	0.916221	2.8936	1.58101
POMT2	ENSG00000009830	0.0673298	0.916221	-2.20956	1.20775
CD200R1L	ENSG00000206531	0.0673341	0.916221	2.05515	1.12336
IMPG1	ENSG00000112706	0.0674093	0.916221	1.19961	0.655899
CDR2	ENSG00000140743	0.0674658	0.916221	-1.66212	0.908964
ABHD14B	ENSG00000114779	0.067563	0.916221	1.30129	0.71189
PRRG4	ENSG00000135378	0.0675887	0.916221	1.15733	0.633192
NECTIN3	ENSG00000177707	0.0676122	0.916221	1.52179	0.832667
ROCK1	ENSG00000067900	0.0676322	0.916221	2.58956	1.41701
PTBP2	ENSG00000117569	0.0676412	0.916221	1.80072	0.985392
ULBP1	ENSG00000111981	0.0678083	0.916221	1.28842	0.705478
PIP5K1C	ENSG00000186111	0.0678728	0.916221	2.77495	1.51979
CCDC74A	ENSG00000163040	0.0679049	0.916221	-1.8359	1.00561
TRIM8	ENSG00000171206	0.0679437	0.916221	-1.27543	0.698707
CDCA8	ENSG00000134690	0.0680277	0.916221	0.837854	0.459136
SMIM2	ENSG00000139656	0.068103	0.916221	0.443933	0.243338
NAALADL1	ENSG00000168060	0.0681273	0.916221	1.31575	0.721281
RDH10	ENSG00000121039	0.0681315	0.916221	0.491695	0.269545
IFT122	ENSG00000163913	0.0681521	0.916221	-2.01262	1.10339
PXN	ENSG00000089159	0.0681571	0.916221	-1.78971	0.981202
LZTFL1	ENSG00000163818	0.0681833	0.916221	1.43916	0.789088
PRM3	ENSG00000178257	0.0682445	0.916221	0.213114	0.116876
NPY1R	ENSG00000164128	0.0682799	0.916221	0.504795	0.276876
DPEP2	ENSG00000167261	0.0683602	0.916221	-1.365	0.748906
IKZF4	ENSG00000123411	0.0683672	0.916221	-1.16568	0.639566
RLIM	ENSG00000131263	0.0683956	0.916221	-1.07522	0.589995
KCNAB2	ENSG00000069424	0.0684234	0.916221	2.88111	1.58108
FANCC	ENSG00000158169	0.0685147	0.916221	1.28049	0.702932
GALNT16	ENSG00000100626	0.0685269	0.916221	-1.4098	0.773955
SCRT1	ENSG00000261678	0.0685749	0.916221	0.866179	0.475599
PLAAT2	ENSG00000133328	0.0685902	0.916221	0.715746	0.393022
DLL4	ENSG00000128917	0.0689836	0.920823	1.20502	0.662624
CCDC60	ENSG00000183273	0.0691825	0.922825	-1.78957	0.984768
SPNS2	ENSG00000183018	0.0693432	0.924314	-1.89311	1.04235
ARL5C	ENSG00000141748	0.0695883	0.924661	1.61686	0.891024
PSEN1	ENSG00000080815	0.0696771	0.924661	1.78657	0.98486
ZNF469	ENSG00000225614	0.0697011	0.924661	-2.64441	1.45788
SYTL5	ENSG00000147041	0.0697015	0.924661	-2.89849	1.59796
MKRN2	ENSG00000075975	0.0697024	0.924661	-1.42126	0.78355
INPP5E	ENSG00000148384	0.0698197	0.924661	2.00726	1.10709
STX7	ENSG00000079950	0.069843	0.924661	0.957474	0.528129
HRC	ENSG00000130528	0.0698803	0.924661	-0.927968	0.511922
LIPG	ENSG00000101670	0.0699409	0.924661	1.24432	0.68659
ZNF862	ENSG00000106479	0.0699595	0.924661	2.10021	1.15893
NLRP8	ENSG00000179709	0.0699943	0.924661	2.14547	1.18405
PWWP2A	ENSG00000170234	0.0701026	0.924661	-2.40544	1.32804
CHST2	ENSG00000175040	0.0701362	0.924661	-0.709554	0.39179
ACTR1B	ENSG00000115073	0.0702125	0.924661	1.1945	0.659738
UNC93B1	ENSG00000110057	0.0702353	0.924661	0.696443	0.384686
IGFL1	ENSG00000188293	0.0702706	0.924661	0.499844	0.276128
MATN1-AS1	ENSG00000186056	0.0703397	0.924661	-0.843825	0.466268
IRF5	ENSG00000128604	0.0704425	0.924661	1.89351	1.04667
STXBP5L	ENSG00000145087	0.0705369	0.924661	-1.43918	0.7958
NDEL1	ENSG00000166579	0.0705599	0.924661	-1.1261	0.622733
CHRM5	ENSG00000184984	0.0705714	0.924661	-0.573907	0.317382
C8G	ENSG00000176919	0.0707881	0.924661	1.11555	0.617397
KCNV1	ENSG00000164794	0.0708214	0.924661	1.53127	0.847574
CBLB	ENSG00000114423	0.0708244	0.924661	1.93786	1.07264
DIP2C	ENSG00000151240	0.0708269	0.924661	4.17253	2.30959
RAB1B	ENSG00000174903	0.070875	0.924661	1.36722	0.756918
POTEC	ENSG00000183206	0.070878	0.924661	-0.907289	0.502295
TAS2R3	ENSG00000127362	0.0709072	0.924661	-0.247439	0.137002
GAL3ST2	ENSG00000154252	0.0709258	0.924661	-0.501635	0.277764
ANKRD18A	ENSG00000180071	0.0709489	0.924661	-2.43127	1.34634
FBXO43	ENSG00000156509	0.0709742	0.924661	1.48551	0.822691
ELMO1	ENSG00000155849	0.0710942	0.924661	1.76754	0.979297
ABCD1	ENSG00000101986	0.071206	0.924661	2.44979	1.35784
KLHL32	ENSG00000186231	0.0712866	0.924661	1.77018	0.98143
CRX	ENSG00000105392	0.0712993	0.924661	-0.996956	0.552761
LSM11	ENSG00000155858	0.0713275	0.924661	-0.917121	0.508547
NUP58	ENSG00000139496	0.0713291	0.924661	1.80263	0.999572
NF1	ENSG00000196712	0.0713312	0.924661	-3.3518	1.85861
COL11A2	ENSG00000204248	0.0713327	0.924661	2.60252	1.44313
CYLC2	ENSG00000155833	0.0714201	0.924661	0.749793	0.415899
TMEM266	ENSG00000169758	0.0715102	0.924661	-1.15749	0.642249
CLINT1	ENSG00000113282	0.0715205	0.924661	-1.27745	0.708835
ELOA	ENSG00000011007	0.0715222	0.924661	1.1648	0.646332
STRN3	ENSG00000196792	0.0715278	0.924661	-1.61295	0.895021
ACP2	ENSG00000134575	0.071694	0.925152	-1.21874	0.676672
PDCD6-AHRR	ENSG00000288622	0.0717199	0.925152	2.16198	1.20049
BBX	ENSG00000114439	0.0717601	0.925152	-1.55587	0.864055
TRPC7	ENSG00000069018	0.0717621	0.925152	1.65213	0.91752
ANKRD33B	ENSG00000164236	0.0718459	0.925249	-1.33872	0.743685
ACBD3	ENSG00000182827	0.0719342	0.925249	-0.899771	0.499995
RTN4IP1	ENSG00000130347	0.0719753	0.925249	1.23326	0.685412
GOLPH3	ENSG00000113384	0.0720092	0.925249	-0.985722	0.547902
PRAMEF26	ENSG00000280267	0.0720151	0.925249	0.171705	0.0954422
LINC01617		0.0721582	0.926078	0.270255	0.150297
ALKBH1	ENSG00000100601	0.0721779	0.926078	0.925254	0.514596
CPN2	ENSG00000178772	0.0722382	0.926221	-0.974932	0.54234
HEPACAM	ENSG00000165478	0.0723513	0.926918	1.79617	0.999576
PLCE1	ENSG00000138193	0.0723909	0.926918	2.13805	1.19
NTHL1	ENSG00000065057	0.0724533	0.927087	-0.628243	0.349745
NCS1	ENSG00000107130	0.0726123	0.928492	1.52118	0.847319
NDUFAF6	ENSG00000156170	0.072671	0.928537	-1.81271	1.00991
TSPAN16	ENSG00000130167	0.0727144	0.928537	1.04549	0.58256
GMPR2	ENSG00000100938	0.0728091	0.92856	1.08984	0.607476
CCNY	ENSG00000108100	0.0728567	0.92856	-1.58544	0.883866
GNB1L	ENSG00000185838	0.0728639	0.92856	2.587	1.44227
TRPV4	ENSG00000111199	0.0730542	0.928823	1.52124	0.848662
NTPCR	ENSG00000135778	0.0732259	0.928823	1.35576	0.756797
FLJ37453		0.0733675	0.928823	-0.280019	0.156386
TMEM45A	ENSG00000181458	0.0734097	0.928823	1.83134	1.02293
TRIM33	ENSG00000197323	0.0734102	0.928823	-2.50429	1.39881
GAGE12F	ENSG00000236362	0.0734603	0.928823	1247.7	697.042
IGBP1	ENSG00000089289	0.0734612	0.928823	0.668391	0.373407
PAQR5	ENSG00000137819	0.0735276	0.928823	-0.922288	0.515369
LOX	ENSG00000113083	0.0735986	0.928823	-1.6007	0.894681
DNAJC4	ENSG00000110011	0.0736381	0.928823	-0.863496	0.482702
TMEM117	ENSG00000139173	0.0737448	0.928823	1.05016	0.587264
C8A	ENSG00000157131	0.0737705	0.928823	-1.22343	0.684221
TMEM52B	ENSG00000165685	0.0738908	0.928823	1.07118	0.599322
PIK3IP1	ENSG00000100100	0.0739901	0.928823	1.05107	0.588274
BCAS1	ENSG00000064787	0.0739976	0.928823	1.81904	1.01812
FCGR2B	ENSG00000072694	0.0740069	0.928823	-0.981518	0.549379
AUNIP	ENSG00000127423	0.0741146	0.928823	1.97223	1.10431
SNX2	ENSG00000205302	0.0741899	0.928823	-1.74154	0.975396
SLC13A5	ENSG00000141485	0.074312	0.928823	-1.98675	1.1132
PNPLA2	ENSG00000177666	0.0745014	0.928823	-1.38616	0.777191
CFAP299	ENSG00000197826	0.0746737	0.928823	1.97665	1.10893
CCDC162P	ENSG00000203799	0.0746782	0.928823	2.91733	1.63669
PXDN	ENSG00000130508	0.0747149	0.928823	2.12463	1.19211
PITX1	ENSG00000069011	0.0747395	0.928823	1.00114	0.561781
AMOTL1	ENSG00000166025	0.0747943	0.928823	1.27608	0.716197
PLCH1	ENSG00000114805	0.07481	0.928823	-1.96502	1.10292
MAGT1	ENSG00000102158	0.0748182	0.928823	1.68603	0.946355
DPYS	ENSG00000147647	0.074841	0.928823	-1.16621	0.654635
IL12B	ENSG00000113302	0.0748494	0.928823	-1.2779	0.717353
SLC6A15	ENSG00000072041	0.0748518	0.928823	2.59677	1.45772
FAM210B	ENSG00000124098	0.0749041	0.928823	1.00896	0.566488
KRTAP19-5	ENSG00000186977	0.0749152	0.928823	0.812725	0.456328
AHSG	ENSG00000145192	0.0749158	0.928823	0.583479	0.327612
FGFR3	ENSG00000068078	0.0750123	0.928823	2.08466	1.17088
PARVA	ENSG00000197702	0.0750123	0.928823	-1.32635	0.744969
DDX3X	ENSG00000215301	0.0750879	0.928823	1.14196	0.641565
ADAMTS9	ENSG00000163638	0.0751024	0.928823	3.02988	1.70231
FCAMR	ENSG00000162897	0.0751364	0.928823	-0.943395	0.530099
PEBP4	ENSG00000134020	0.0752182	0.928823	2.21657	1.24585
CGRRF1	ENSG00000100532	0.0753928	0.928823	-0.539427	0.303374
CDRT4	ENSG00000239704	0.0754734	0.928823	-1.31889	0.741948
FAM210A	ENSG00000177150	0.0755524	0.928823	-0.954762	0.537252
CRB2	ENSG00000148204	0.0756334	0.928823	-1.85939	1.04658
CBX8	ENSG00000141570	0.0756965	0.928823	0.899332	0.50631
CUBN	ENSG00000107611	0.0757835	0.928823	-2.86841	1.61535
INS-IGF2	ENSG00000129965	0.0757963	0.928823	-2.14997	1.21081
COX4I2	ENSG00000131055	0.0758614	0.928823	1.06272	0.59863
TNFRSF12A	ENSG00000006327	0.075914	0.928823	-1.03866	0.585185
KRTAP5-6	ENSG00000205864	0.0759256	0.928823	-0.510588	0.287678
GLOD5	ENSG00000171433	0.0760078	0.928823	-0.322796	0.181922
RRM2	ENSG00000171848	0.0760944	0.928823	-2.2075	1.24448
GABPB2	ENSG00000143458	0.0762093	0.928823	1.29553	0.730638
PMM1	ENSG00000100417	0.0762185	0.928823	-1.2934	0.729461
VGF	ENSG00000128564	0.0762318	0.928823	0.909594	0.513024
KIAA1324	ENSG00000116299	0.0763071	0.928823	-1.84019	1.03816
PPIH	ENSG00000171960	0.0763647	0.928823	-1.21495	0.685561
GPN1	ENSG00000198522	0.0763811	0.928823	1.17961	0.665653
STAU1	ENSG00000124214	0.07652	0.928823	-1.98442	1.12034
MAGEB5	ENSG00000188408	0.0765347	0.928823	0.97533	0.550666
PLCB3	ENSG00000149782	0.0765413	0.928823	-2.50216	1.41274
ELOVL3	ENSG00000119915	0.0765746	0.928823	-0.541982	0.306041
WNT11	ENSG00000085741	0.0766306	0.928823	0.966416	0.545811
KIDINS220	ENSG00000134313	0.0767343	0.928823	-3.14908	1.77916
LRRC8A	ENSG00000136802	0.0767395	0.928823	0.889987	0.502832
KHDC1L	ENSG00000256980	0.0768718	0.928823	1.06748	0.603386
UHRF2	ENSG00000147854	0.076968	0.928823	1.97143	1.1147
MEP1B	ENSG00000141434	0.0769705	0.928823	-1.10702	0.625942
H4C11	ENSG00000197238	0.0770022	0.928823	0.960008	0.542875
ZNF567	ENSG00000189042	0.0770192	0.928823	-1.72302	0.974405
KCTD9	ENSG00000104756	0.0770502	0.928823	2.27663	1.28762
VRTN	ENSG00000133980	0.0770662	0.928823	0.945409	0.534736
GTPBP4	ENSG00000107937	0.0771071	0.928823	-1.41938	0.802928
IFIT3	ENSG00000119917	0.0771187	0.928823	-0.87896	0.497239
LARGE2	ENSG00000165905	0.0771231	0.928823	-1.05806	0.59857
PSMB2	ENSG00000126067	0.0771321	0.928823	-1.77956	1.00677
TCP11	ENSG00000124678	0.0771808	0.928823	0.67939	0.384421
TMEM35B	ENSG00000243749	0.0772064	0.928823	0.930409	0.526501
KLK2	ENSG00000167751	0.0772285	0.928823	-0.877196	0.496426
IL17B	ENSG00000127743	0.0772496	0.928823	0.635979	0.359941
CYP2C18	ENSG00000108242	0.0772894	0.928823	-1.53462	0.868654
FBXL22	ENSG00000197361	0.0772896	0.928823	-0.967456	0.547619
TMEM14B	ENSG00000137210	0.0773646	0.928823	-0.652921	0.369673
LOC105376805		0.0774309	0.928823	-0.993768	0.562781
MRPL16	ENSG00000166902	0.0774869	0.928823	0.844948	0.478593
PRR18	ENSG00000176381	0.0775414	0.928823	0.865772	0.490478
RTL3	ENSG00000179300	0.0775434	0.928823	-58.5435	33.1664
TRPM1	ENSG00000134160	0.0775454	0.928823	1.49033	0.844316
LRRC42	ENSG00000116212	0.0775504	0.928823	-1.02942	0.583205
SYT16	ENSG00000139973	0.0775605	0.928823	-1.35753	0.769119
IL10	ENSG00000136634	0.0775643	0.928823	-1.23231	0.698183
RSF1	ENSG00000048649	0.0775727	0.928823	1.4483	0.820579
TRIP12	ENSG00000153827	0.0775855	0.928823	2.85224	1.61609
IDH1	ENSG00000138413	0.0776254	0.928823	-0.976958	0.553624
OR52B6	ENSG00000187747	0.0777554	0.928823	-0.890189	0.504675
S100B	ENSG00000160307	0.0779127	0.928823	-1.20065	0.681046
CPM	ENSG00000135678	0.0780108	0.928823	1.46861	0.833315
CTNNAL1	ENSG00000119326	0.0780712	0.928823	-1.74648	0.991185
LRFN1	ENSG00000128011	0.0781267	0.928823	1.48686	0.844
LRRC63	ENSG00000173988	0.078154	0.928823	1.6875	0.957978
ACP1	ENSG00000143727	0.078172	0.928823	0.687129	0.3901
MYL5	ENSG00000215375	0.0783642	0.928823	1.04661	0.59457
COL24A1	ENSG00000171502	0.0783759	0.928823	-2.32234	1.31935
FGF11	ENSG00000161958	0.0783859	0.928823	0.876132	0.497758
SRSF2	ENSG00000161547	0.0784417	0.928823	0.833947	0.47388
DNAJC22	ENSG00000178401	0.07846	0.928823	-0.722885	0.410796
PRSS56	ENSG00000237412	0.0784801	0.928823	-1.63552	0.929483
MORN4	ENSG00000171160	0.0785527	0.928823	1.08218	0.615166
EPB41L5	ENSG00000115109	0.0785938	0.928823	-2.07688	1.18077
JPH2	ENSG00000149596	0.0786068	0.928823	1.81246	1.03048
PPP1R3B	ENSG00000285343	0.0786521	0.928823	1.21692	0.691987
NSA2	ENSG00000164346	0.078688	0.928823	0.718885	0.408835
PMFBP1	ENSG00000118557	0.0786904	0.928823	1.47993	0.841653
HS3ST6	ENSG00000162040	0.0787082	0.928823	0.616275	0.350503
CBLC	ENSG00000142273	0.0787146	0.928823	1.01466	0.577098
QSOX1	ENSG00000116260	0.0788243	0.928823	1.75059	0.996027
APOL5	ENSG00000128313	0.0788619	0.928823	1.73551	0.987569
RASGEF1C	ENSG00000146090	0.078926	0.928823	-1.97765	1.1256
ZYG11A	ENSG00000203995	0.078968	0.928823	1.2265	0.698173
RIMS3	ENSG00000117016	0.0790406	0.928823	0.652882	0.371736
GLRX3	ENSG00000108010	0.0790505	0.928823	-1.45596	0.829017
KIF3B	ENSG00000101350	0.0791074	0.928823	-1.35962	0.774311
LEPR	ENSG00000116678	0.0791311	0.928823	-3.82195	2.17679
MRPL57	ENSG00000173141	0.0792319	0.928823	-0.263588	0.150176
GCNT2	ENSG00000111846	0.0792918	0.928823	-2.00975	1.14526
MRPL37	ENSG00000116221	0.0793292	0.928823	0.940609	0.536077
ATP1B1	ENSG00000143153	0.0793848	0.928823	-1.95324	1.11341
ZNF321P	ENSG00000213801	0.0794433	0.928823	0.750353	0.427808
LMNB1	ENSG00000113368	0.0794645	0.928823	1.52214	0.867895
GADD45GIP1	ENSG00000179271	0.0795625	0.928823	0.422216	0.240818
SHANK1	ENSG00000161681	0.0795669	0.928823	-2.54086	1.44925
TCTEX1D1	ENSG00000152760	0.0796254	0.928823	1.51664	0.865223
UHRF1	ENSG00000276043	0.0796519	0.928823	2.44169	1.39308
EIF2S1	ENSG00000134001	0.0796578	0.928823	-1.04751	0.597658
SOCS1	ENSG00000185338	0.0796592	0.928823	-0.69608	0.397149
LAMB3	ENSG00000196878	0.0798827	0.928823	1.69773	0.96936
ZFYVE21	ENSG00000100711	0.0799823	0.928823	-1.72423	0.984817
ANAPC2	ENSG00000176248	0.0800061	0.928823	-1.92005	1.09675
STX3	ENSG00000166900	0.0800116	0.928823	-2.29143	1.30891
RAB33A	ENSG00000134594	0.0800187	0.928823	-2047.82	1169.78
REEP2	ENSG00000132563	0.0800929	0.928823	-1.52634	0.87211
ZFP91-CNTF	ENSG00000255073	0.0801306	0.928823	-0.574938	0.328545
PFKM	ENSG00000152556	0.0801791	0.928823	1.91295	1.09332
SF3B3	ENSG00000189091	0.0801831	0.928823	-3.08577	1.76365
PDILT	ENSG00000169340	0.0802165	0.928823	-1.02381	0.585213
NFKBIE	ENSG00000146232	0.080238	0.928823	-1.17813	0.673472
HOOK1	ENSG00000134709	0.0803377	0.928823	-1.38428	0.79158
MED12	ENSG00000184634	0.0803544	0.928823	-4.92682	2.81749
PSMD8	ENSG00000099341	0.0803664	0.928823	1.31959	0.754661
ZP3	ENSG00000188372	0.0804143	0.928823	-1.32909	0.760211
ST3GAL3	ENSG00000126091	0.0804288	0.928823	1.63208	0.933561
NFKBID	ENSG00000167604	0.0804358	0.928823	2.06609	1.18185
C2	ENSG00000166278	0.0805152	0.928823	2.28788	1.30906
ABCA13	ENSG00000179869	0.080543	0.928823	-2.65809	1.52102
ZNF829	ENSG00000185869	0.0805636	0.928823	1.28841	0.737308
DUSP23	ENSG00000158716	0.0806117	0.928823	0.245855	0.140716
ADRA1B	ENSG00000170214	0.0807371	0.928823	-1.33302	0.763274
TAF6	ENSG00000106290	0.0808127	0.928823	-1.95106	1.11743
SFTPA1	ENSG00000122852	0.0808189	0.928823	-0.775156	0.443967
ZNF585A	ENSG00000196967	0.0809007	0.928823	1.19718	0.685862
OR4K2	ENSG00000165762	0.0810241	0.928823	0.454413	0.260439
CCR5AS	ENSG00000223552	0.0810346	0.928823	0.423023	0.242456
LY6G6F	ENSG00000204424	0.0811491	0.928823	1.00559	0.576574
KCND3	ENSG00000171385	0.0812341	0.928823	1.08101	0.619989
SLC33A1	ENSG00000169359	0.0812635	0.928823	0.540627	0.310095
SAGE2P	ENSG00000198022	0.0812719	0.928823	-3220.79	1847.44
TAX1BP1	ENSG00000106052	0.0813252	0.928823	1.42344	0.816628
RETREG3	ENSG00000141699	0.081329	0.928823	1.57867	0.905691
CD99L2	ENSG00000102181	0.0814067	0.928823	2.14241	1.22943
PET100	ENSG00000229833	0.0814751	0.928823	-0.503921	0.289241
RPS19	ENSG00000105372	0.0814797	0.928823	-0.99945	0.573675
CRNKL1	ENSG00000101343	0.0815542	0.928823	0.773601	0.444148
KCNN4	ENSG00000104783	0.0815587	0.928823	0.928509	0.533094
DHX32	ENSG00000089876	0.0816112	0.928823	0.817807	0.469616
KLHL25	ENSG00000183655	0.0817973	0.928823	0.760039	0.43671
INKA2	ENSG00000197852	0.0818812	0.928823	1.09913	0.631722
TPGS2	ENSG00000134779	0.0819226	0.928823	2.75612	1.58429
NAGS	ENSG00000161653	0.0819805	0.928823	-1.01465	0.583354
PDRG1	ENSG00000088356	0.0820193	0.928823	1.09709	0.630835
ENPP6	ENSG00000164303	0.0820252	0.928823	-1.14046	0.655786
LRRN1	ENSG00000175928	0.082052	0.928823	-0.623898	0.358783
CCNA2	ENSG00000145386	0.0820634	0.928823	1.4404	0.828361
CPLX3	ENSG00000213578	0.0820698	0.928823	0.603004	0.346788
ATP8B4	ENSG00000104043	0.0821903	0.928823	1.35184	0.777749
ADCK5	ENSG00000173137	0.0822003	0.928823	-2.77572	1.597
GPR39	ENSG00000183840	0.0822133	0.928823	1.08443	0.623948
RANBP17	ENSG00000204764	0.082274	0.928823	-1.1547	0.66451
NAPA	ENSG00000105402	0.0822749	0.928823	-1.60005	0.920806
LAYN	ENSG00000204381	0.082287	0.928823	0.96229	0.553807
GYG1	ENSG00000163754	0.0823005	0.928823	-0.710666	0.409013
PIR-FIGF		0.0823176	0.928823	-2.28693	1.31628
LOC728392		0.0823917	0.928823	-1.37798	0.793309
SPTBN5	ENSG00000137877	0.0824226	0.928823	3.67563	2.11629
SLC66A2	ENSG00000122490	0.0824693	0.928823	-1.04251	0.600328
ZNF319	ENSG00000166188	0.0824834	0.928823	-0.651842	0.375381
ZNF716	ENSG00000182111	0.0826257	0.928823	0.389518	0.224419
NIT2	ENSG00000114021	0.0826648	0.928823	1.01688	0.585945
TMEM126B	ENSG00000171204	0.0827117	0.928823	-1.08245	0.623822
MALRD1	ENSG00000204740	0.0827491	0.928823	-2.96349	1.70809
VCP	ENSG00000165280	0.0829035	0.928823	2.73104	1.5749
MTTP	ENSG00000138823	0.0829495	0.928823	1.32013	0.76139
ATG5	ENSG00000057663	0.0830257	0.928823	-1.36076	0.785016
CHST10	ENSG00000115526	0.0830664	0.928823	-1.20177	0.693389
KCNK16	ENSG00000095981	0.0831316	0.928823	0.689735	0.398042
LMOD1	ENSG00000163431	0.0831927	0.928823	0.885208	0.510949
BST1	ENSG00000109743	0.0832182	0.928823	-1.30362	0.752524
ARPC1B	ENSG00000130429	0.0832931	0.928823	-0.883407	0.510075
TEDC1	ENSG00000185347	0.0833674	0.928823	-1.4797	0.854579
TMIE	ENSG00000181585	0.0834412	0.928823	0.661352	0.382045
ELOVL7	ENSG00000164181	0.083486	0.928823	-0.756713	0.437196
ARRDC5	ENSG00000205784	0.0835596	0.928823	1.00823	0.58265
FTSJ1	ENSG00000068438	0.0835638	0.928823	6.0404	3.49076
RIPK1	ENSG00000137275	0.083598	0.928823	2.08863	1.20716
BHLHE41	ENSG00000123095	0.0836226	0.928823	1.06128	0.613433
NEU4	ENSG00000204099	0.0836837	0.928823	1.02112	0.590335
TJP1	ENSG00000104067	0.0837741	0.928823	-2.23549	1.29277
MTUS2	ENSG00000132938	0.0837904	0.928823	-2.25413	1.30362
UPF1	ENSG00000005007	0.0838016	0.928823	-3.16887	1.83271
IRGC	ENSG00000124449	0.0838019	0.928823	0.781415	0.45193
HDAC8	ENSG00000147099	0.0838432	0.928823	-1.11281	0.643677
RMND1	ENSG00000155906	0.0838814	0.928823	-1.41827	0.820462
NME3	ENSG00000103024	0.0840189	0.928823	-0.315489	0.18259
CERS3	ENSG00000154227	0.084106	0.928823	-1.64845	0.954311
TM9SF1	ENSG00000100926	0.0841954	0.928823	0.750808	0.43478
ZNF837	ENSG00000152475	0.0842655	0.928823	-0.854183	0.494754
NMI	ENSG00000123609	0.0842748	0.928823	-0.72638	0.420742
SELL	ENSG00000188404	0.0842894	0.928823	-1.46327	0.84761
SLC2A13	ENSG00000151229	0.0843059	0.928823	1.07238	0.621218
IQCG	ENSG00000114473	0.0844654	0.928823	-1.53884	0.891889
TRIM9	ENSG00000100505	0.0844749	0.928823	2.60727	1.51118
OR10J1	ENSG00000196184	0.084593	0.928823	-0.571782	0.331533
PKHD1L1	ENSG00000205038	0.0846548	0.928823	2.33934	1.35667
MAL2	ENSG00000147676	0.0846626	0.928823	0.920005	0.533561
ASMTL-AS1	ENSG00000236017	0.0846729	0.928823	19271.7	11177.1
NRM	ENSG00000137404	0.0847091	0.928823	0.662806	0.384454
MYMK	ENSG00000187616	0.0847434	0.928823	0.887219	0.51468
RANBP3L	ENSG00000164188	0.0849045	0.928823	1.12271	0.651629
COPE	ENSG00000105669	0.0850865	0.928823	-1.17931	0.684879
HCRT	ENSG00000161610	0.0850917	0.928823	0.995434	0.578102
RAB5C	ENSG00000108774	0.0851346	0.928823	0.844332	0.490416
FBXL20	ENSG00000108306	0.085188	0.928823	-1.54795	0.899254
CLEC1B	ENSG00000165682	0.0852311	0.928823	0.957565	0.556358
PRLH	ENSG00000071677	0.0852489	0.928823	-0.359007	0.2086
ISG15	ENSG00000187608	0.0852828	0.928823	-0.79018	0.459181
TRAF5	ENSG00000082512	0.0853017	0.928823	-1.82692	1.0617
IL1RAP	ENSG00000196083	0.0853249	0.928823	-2.26818	1.31824
OSGEPL1	ENSG00000128694	0.0853605	0.928823	1.16066	0.674639
ECEL1	ENSG00000171551	0.0854699	0.928823	1.17971	0.685951
STK33	ENSG00000130413	0.0854719	0.928823	-1.40505	0.816981
BBOX1	ENSG00000129151	0.0854842	0.928823	-0.780205	0.453676
KRT15	ENSG00000171346	0.0856428	0.928823	-1.04062	0.60541
POLL	ENSG00000166169	0.085695	0.928823	0.947957	0.551593
PPM1J	ENSG00000155367	0.0857065	0.928823	-1.08807	0.633146
LETM1	ENSG00000168924	0.0857094	0.928823	-2.033	1.18301
DHX37	ENSG00000150990	0.0857942	0.928823	2.34607	1.36556
LINS1	ENSG00000140471	0.085795	0.928823	1.97502	1.14958
REV1	ENSG00000135945	0.0858204	0.928823	2.37948	1.38511
LAMTOR4	ENSG00000188186	0.0858708	0.928823	0.853767	0.497065
H2AC11	ENSG00000196787	0.0858934	0.928823	-0.793044	0.461745
KIF1A	ENSG00000130294	0.0858969	0.928823	3.41043	1.98572
ZNF705E	ENSG00000214534	0.0859158	0.928823	0.680271	0.396112
GAD1	ENSG00000128683	0.0859381	0.928823	1.46467	0.852914
TH	ENSG00000180176	0.0859485	0.928823	1.76971	1.03058
PIGV	ENSG00000060642	0.0859522	0.928823	-0.669958	0.390152
CUL4A	ENSG00000139842	0.0860128	0.928823	-2.29382	1.33607
PPP3CC	ENSG00000120910	0.0860195	0.928823	1.53785	0.895762
MYL3	ENSG00000160808	0.0860278	0.928823	-1.09571	0.638243
H2AZ2	ENSG00000105968	0.0860423	0.928823	2.04595	1.19181
COMMD10	ENSG00000145781	0.0861173	0.929053	1.35187	0.787683
PHKB	ENSG00000102893	0.0861816	0.929053	1.07604	0.627095
DHRS13	ENSG00000167536	0.0862114	0.929053	0.985666	0.57448
HDAC2-AS2	ENSG00000228624	0.0862977	0.929451	0.375271	0.218781
SEMA4C	ENSG00000168758	0.0864098	0.930009	1.81699	1.05967
MICAL1	ENSG00000135596	0.0864482	0.930009	1.82335	1.06351
GPR148	ENSG00000173302	0.0865449	0.930075	-1.13486	0.662137
KLF10	ENSG00000155090	0.086553	0.930075	-1.25378	0.73154
KRT35	ENSG00000197079	0.0867936	0.931725	-1.01866	0.594811
MAP1LC3B2	ENSG00000258102	0.0868367	0.931725	-0.994378	0.58071
THAP3	ENSG00000041988	0.0868549	0.931725	-1.32204	0.772109
ASAP1	ENSG00000153317	0.08696	0.931861	-2.09979	1.22674
LOC100507283		0.0869664	0.931861	0.706618	0.41283
DNAJB2	ENSG00000135924	0.087056	0.931966	-1.83576	1.07282
TOR1AIP2	ENSG00000169905	0.0870786	0.931966	-2.45129	1.43264
GPC2	ENSG00000213420	0.0871246	0.931966	1.35534	0.792231
MAPKBP1	ENSG00000137802	0.0872289	0.932552	1.7774	1.03928
POC1B-GALNT4	ENSG00000259075	0.0873402	0.932604	-1.37965	0.806989
TAAR5	ENSG00000135569	0.0873852	0.932604	0.443771	0.259609
GP6	ENSG00000088053	0.0873975	0.932604	-1.40218	0.820318
BTN3A2	ENSG00000186470	0.0874316	0.932604	-1.69522	0.991861
GPR176	ENSG00000166073	0.0874854	0.93265	-1.36422	0.798333
RNF26	ENSG00000173456	0.0876369	0.933737	-0.96231	0.563406
CHEK2	ENSG00000183765	0.0877545	0.93398	-1.02433	0.59994
SOGA3	ENSG00000214338	0.087845	0.93398	-1.47548	0.86442
CSTB	ENSG00000160213	0.0878784	0.93398	0.648549	0.379997
CHMP7	ENSG00000147457	0.0879433	0.93398	1.65547	0.970171
SAA4	ENSG00000148965	0.087952	0.93398	0.441366	0.258665
SLC1A2	ENSG00000110436	0.0879571	0.93398	2.31423	1.35629
PRSS50	ENSG00000283706	0.0880115	0.934032	1.14104	0.668839
NDUFS4	ENSG00000164258	0.0881179	0.934224	0.841478	0.49341
SLC1A1	ENSG00000106688	0.0881818	0.934224	1.58564	0.929942
PHC3	ENSG00000173889	0.0882149	0.934224	1.05511	0.618864
ZNF81	ENSG00000197779	0.0882279	0.934224	1.59475	0.935421
SYNGR2	ENSG00000108639	0.0883027	0.934275	0.664836	0.390061
ADCY2	ENSG00000078295	0.0883318	0.934275	2.75901	1.61887
CPT1B	ENSG00000205560	0.0883836	0.934298	1.47629	0.866364
EPHX3	ENSG00000105131	0.0885062	0.93507	1.20756	0.708929
CXCL2	ENSG00000081041	0.088581	0.935336	0.885515	0.519988
SGPL1	ENSG00000166224	0.0886582	0.935627	-1.62869	0.956621
IVD	ENSG00000128928	0.0889203	0.936306	1.9954	1.17298
DNA2	ENSG00000138346	0.0889409	0.936306	1.55186	0.912307
STYK1	ENSG00000060140	0.0890165	0.936306	1.08287	0.636746
PLIN4	ENSG00000167676	0.0890373	0.936306	1.80585	1.06194
STARD6	ENSG00000174448	0.0890982	0.936306	1.02385	0.602194
ECSIT	ENSG00000130159	0.0891295	0.936306	-0.91336	0.537261
TMC1	ENSG00000165091	0.0891469	0.936306	-1.33841	0.787326
PEX16	ENSG00000121680	0.0891782	0.936306	1.46531	0.862063
C1orf53	ENSG00000203724	0.0892531	0.936306	-0.674035	0.396638
TCEA3	ENSG00000204219	0.0892561	0.936306	1.15355	0.678816
CRP	ENSG00000132693	0.0893369	0.936306	-0.724351	0.426358
EVA1B	ENSG00000142694	0.0893424	0.936306	0.370113	0.217855
RELL2	ENSG00000164620	0.0893878	0.936306	0.859351	0.5059
PIBF1	ENSG00000083535	0.0894191	0.936306	-1.16821	0.687793
DLL3	ENSG00000090932	0.0894677	0.936306	1.373	0.808487
DRD3	ENSG00000151577	0.0897893	0.938253	1.45161	0.855634
CTBP1	ENSG00000159692	0.0897929	0.938253	-3.90455	2.30151
FLYWCH2	ENSG00000162076	0.0898163	0.938253	-1.30159	0.767271
RBCK1	ENSG00000125826	0.0899037	0.938253	2.01236	1.18658
HAP1	ENSG00000173805	0.0900382	0.938253	1.18728	0.70037
SERPINB3	ENSG00000057149	0.0900425	0.938253	1.55052	0.914653
ABCA12	ENSG00000144452	0.0902182	0.938253	-2.52971	1.4931
DPF1	ENSG00000011332	0.0903013	0.938253	-1.73605	1.02492
MYF5	ENSG00000111049	0.0903922	0.938253	0.947932	0.559795
FSHB	ENSG00000131808	0.0904408	0.938253	-0.403079	0.238071
MUC13	ENSG00000173702	0.0904537	0.938253	-2.28262	1.34825
MIP	ENSG00000135517	0.0904836	0.938253	-1.10686	0.653836
GLYATL2	ENSG00000156689	0.090525	0.938253	-1.84215	1.08832
VIPR1	ENSG00000114812	0.0905864	0.938253	1.69588	1.0021
OR10G4	ENSG00000254737	0.0906079	0.938253	-0.432431	0.25554
NUMB	ENSG00000133961	0.0906586	0.938253	-1.28718	0.760762
MAP3K3	ENSG00000198909	0.0906833	0.938253	-1.64537	0.972539
MZT2A	ENSG00000173272	0.0907808	0.938253	-0.391252	0.23133
SCFD2	ENSG00000184178	0.0907842	0.938253	0.769075	0.454724
HCG4	ENSG00000176998	0.090824	0.938253	-0.353613	0.209104
CDH9	ENSG00000113100	0.0908274	0.938253	-1.17	0.691868
IER5	ENSG00000162783	0.0909921	0.938253	0.727178	0.43023
CPVL	ENSG00000106066	0.0910466	0.938253	-1.3316	0.787962
STAG3	ENSG00000066923	0.09117	0.938253	-2.08519	1.23437
ZNF117	ENSG00000152926	0.0912176	0.938253	1.33837	0.792387
SEMA3E	ENSG00000170381	0.0912603	0.938253	-1.90361	1.12719
KCNQ1	ENSG00000053918	0.0912931	0.938253	-2.36071	1.398
PAF1	ENSG00000006712	0.0913568	0.938253	1.64794	0.976088
FAM160B2	ENSG00000158863	0.0914318	0.938253	2.35975	1.39803
PCDHA1	ENSG00000204970	0.0915371	0.938253	2.92134	1.7313
HYOU1	ENSG00000149428	0.0915416	0.938253	1.7675	1.0475
NPIPA2	ENSG00000254852	0.0915893	0.938253	-0.859332	0.509356
HEATR5B	ENSG00000008869	0.0916045	0.938253	3.17855	1.88413
FAM168A	ENSG00000054965	0.0916231	0.938253	-0.977267	0.579321
PDXP	ENSG00000241360	0.0916267	0.938253	-0.449548	0.266494
BMP5	ENSG00000112175	0.0916665	0.938253	1.03343	0.612693
ACE2	ENSG00000130234	0.0917091	0.938253	-1.21372	0.719678
MCM2	ENSG00000073111	0.091796	0.938253	1.19177	0.706852
ZNF556	ENSG00000172000	0.091817	0.938253	0.660413	0.391724
OXNAD1	ENSG00000154814	0.0919102	0.938253	1.6542	0.981473
TMEM185A	ENSG00000269556	0.0919516	0.938253	-0.702171	0.416666
MAMLD1	ENSG00000013619	0.0919894	0.938253	1.31033	0.777638
COPB2	ENSG00000184432	0.0920912	0.938253	1.91983	1.13971
HINT1	ENSG00000169567	0.0921484	0.938253	1.20233	0.713891
OR5D13	ENSG00000279761	0.0921742	0.938253	0.548691	0.325814
TYRO3	ENSG00000092445	0.0922337	0.938253	1.17083	0.695368
PITX3	ENSG00000107859	0.0922607	0.938253	0.928424	0.551447
LYPLA2	ENSG00000011009	0.0923646	0.938253	-1.44597	0.859124
ANKRD33	ENSG00000167612	0.0924203	0.938253	-0.74443	0.442379
ANKRD9	ENSG00000156381	0.0924451	0.938253	-0.96757	0.575024
OR10R2	ENSG00000198965	0.0924816	0.938253	-0.289298	0.171948
SYNC	ENSG00000162520	0.0924977	0.938253	0.337764	0.200765
C1QTNF12	ENSG00000184163	0.0925341	0.938253	1.54833	0.920417
PRXL2C	ENSG00000158122	0.0925478	0.938253	0.741532	0.440829
USP4	ENSG00000114316	0.092561	0.938253	1.65136	0.981748
TNFSF12	ENSG00000239697	0.092569	0.938253	-1.3027	0.774483
TMEM221	ENSG00000188051	0.0926917	0.938253	-0.536496	0.319079
LOC105369391		0.0927217	0.938253	-0.976129	0.580602
SRSF8	ENSG00000263465	0.0927455	0.938253	-0.548489	0.326265
TEX14	ENSG00000121101	0.0927997	0.938253	1.80518	1.07398
MAF1	ENSG00000179632	0.0928766	0.938253	-1.01343	0.603077
ORAI2	ENSG00000160991	0.0928824	0.938253	1.02156	0.607922
FDX2	ENSG00000267673	0.0928827	0.938253	-1.18182	0.703293
DDX39A	ENSG00000123136	0.0930318	0.938253	1.843	1.09726
REEP3	ENSG00000165476	0.0930326	0.938253	1.34185	0.798896
SYNM	ENSG00000182253	0.0930387	0.938253	1.14823	0.68363
EXD1	ENSG00000178997	0.0931182	0.938253	-0.791253	0.471209
ALS2	ENSG00000003393	0.0932526	0.938253	2.44225	1.45502
CLCN4	ENSG00000073464	0.0933053	0.938253	1.12757	0.671878
OR2J3	ENSG00000204701	0.093321	0.938253	-0.803758	0.478953
LINC02259	ENSG00000259783	0.0933905	0.938253	-2.27065	1.35335
MIR548AI	ENSG00000265226	0.0933935	0.938253	1.41953	0.846072
CERKL	ENSG00000188452	0.0934245	0.938253	-1.17086	0.697926
GMPR	ENSG00000137198	0.0935797	0.938253	1.13063	0.674268
TCEAL9	ENSG00000185222	0.0935955	0.938253	-0.583779	0.34816
STX1B	ENSG00000099365	0.0936033	0.938253	1.51836	0.905557
ALDH1A1	ENSG00000165092	0.093646	0.938253	1.8146	1.08238
RPUSD2	ENSG00000166133	0.0936985	0.938253	-0.706435	0.421444
LARP6	ENSG00000166173	0.0937405	0.938253	-1.00007	0.596699
TMEM67	ENSG00000164953	0.0937691	0.938253	1.46269	0.872798
EPOR	ENSG00000187266	0.0937851	0.938253	-0.964953	0.575823
C22orf46	ENSG00000184208	0.0938393	0.938253	1.36876	0.816922
HSPE1	ENSG00000115541	0.0939346	0.938253	1.01611	0.606628
TSPAN1	ENSG00000117472	0.0939487	0.938253	0.648289	0.38705
VENTX	ENSG00000151650	0.0939512	0.938253	1.26653	0.756164
ZASP		0.0939804	0.938253	-0.495954	0.29613
MST1R	ENSG00000164078	0.0939846	0.938253	-1.70117	1.01576
ADGRG3	ENSG00000182885	0.0942061	0.939819	2.36615	1.41377
ENAH	ENSG00000154380	0.0942411	0.939819	-1.78803	1.06847
TFF2	ENSG00000160181	0.094405	0.940605	0.872504	0.521637
BIN3	ENSG00000147439	0.0944198	0.940605	-1.12055	0.669964
LOC102724404		0.0945076	0.940741	1.13767	0.680378
PLD3	ENSG00000105223	0.0945333	0.940741	-0.943278	0.564169
ADAM20	ENSG00000134007	0.0946039	0.940947	-0.612385	0.366342
EFCC1	ENSG00000114654	0.09472	0.941423	1.42296	0.851546
CWC25	ENSG00000273559	0.0947517	0.941423	1.05304	0.630234
LOC100133315		0.0949081	0.942368	-1.34057	0.802701
MID1IP1	ENSG00000165175	0.0949566	0.942368	0.103809	0.0621673
RNF144B	ENSG00000137393	0.0950224	0.942368	1.46486	0.877426
UBTD1	ENSG00000165886	0.0950467	0.942368	-0.492754	0.295172
SPEM1	ENSG00000181323	0.0951539	0.942546	-0.526723	0.315623
KRT12	ENSG00000187242	0.0951647	0.942546	-0.62896	0.376897
RAD52	ENSG00000002016	0.09555	0.94266	-2.03131	1.21866
PHKA1	ENSG00000067177	0.0955908	0.94266	-12.5585	7.53522
DSCC1	ENSG00000136982	0.09564	0.94266	0.658743	0.395311
CELF5	ENSG00000161082	0.0958394	0.94266	1.72267	1.0344
ADAMTS5	ENSG00000154736	0.0958469	0.94266	1.30377	0.78288
RELCH	ENSG00000134444	0.0959999	0.94266	2.01104	1.20814
CAT	ENSG00000121691	0.0960092	0.94266	-1.16458	0.699642
MRGPRF	ENSG00000172935	0.0960385	0.94266	0.739406	0.44425
IL22RA2	ENSG00000164485	0.0960514	0.94266	0.75497	0.453619
AKR1B15	ENSG00000227471	0.0960787	0.94266	-1.21019	0.727194
EBF2	ENSG00000221818	0.0960963	0.94266	2.28823	1.37505
TLR5	ENSG00000187554	0.0961503	0.94266	-0.436946	0.262614
KBTBD4	ENSG00000123444	0.0961857	0.94266	-1.00139	0.60192
KCTD21-AS1	ENSG00000246174	0.0963892	0.94266	0.372644	0.224128
MRPL1	ENSG00000169288	0.0964	0.94266	-1.3382	0.804891
LOC100130172		0.0964392	0.94266	-0.986721	0.593556
ZIM2	ENSG00000269699	0.0964893	0.94266	-1.59115	0.957293
RNF223	ENSG00000237330	0.0966404	0.94266	-0.404401	0.243412
DEUP1	ENSG00000165325	0.0966436	0.94266	-0.846149	0.509308
LRRC57	ENSG00000180979	0.0966718	0.94266	1.22981	0.740299
TK2	ENSG00000166548	0.0966896	0.94266	-1.62812	0.980124
SLC13A3	ENSG00000158296	0.0967068	0.94266	2.64236	1.59078
YPEL4	ENSG00000166793	0.0967192	0.94266	0.908601	0.547023
UNC50	ENSG00000115446	0.0967365	0.94266	-0.621908	0.374439
SERPINA4	ENSG00000100665	0.0967438	0.94266	1.69239	1.01898
GAN	ENSG00000261609	0.0968507	0.94266	-1.54701	0.931745
TRPS1	ENSG00000104447	0.0969709	0.94266	1.36145	0.82028
PDK1	ENSG00000152256	0.0969766	0.94266	1.30664	0.787267
STK35	ENSG00000125834	0.0970081	0.94266	1.23833	0.746183
OLFM5P	ENSG00000224295	0.0970781	0.94266	-0.674714	0.406648
GPR182	ENSG00000166856	0.097203	0.94266	0.970206	0.584958
KRTAP5-AS1	ENSG00000233930	0.0972315	0.94266	-0.474282	0.285979
MEGF11	ENSG00000157890	0.0972787	0.94266	-1.69137	1.02
PADI2	ENSG00000117115	0.0972988	0.94266	0.79901	0.481879
TBL3	ENSG00000183751	0.0974609	0.94266	1.31443	0.793111
NOTCH2NLA	ENSG00000264343	0.0974748	0.94266	-0.383417	0.231359
S100A8	ENSG00000143546	0.0975647	0.94266	-1.7018	1.02716
MRPS35	ENSG00000061794	0.0976031	0.94266	0.948385	0.572486
RNF111	ENSG00000157450	0.0976103	0.94266	-1.47321	0.88931
PPP6R3	ENSG00000110075	0.0976317	0.94266	1.99248	1.20285
MICU3	ENSG00000155970	0.097668	0.94266	-1.29851	0.783989
HCFC1R1	ENSG00000103145	0.0976913	0.94266	1.11219	0.671541
SOAT2	ENSG00000167780	0.0977007	0.94266	0.883891	0.53371
LAMC3	ENSG00000050555	0.0978288	0.94266	-1.75755	1.06165
SLC35C2	ENSG00000080189	0.0979031	0.94266	1.32935	0.803174
SPATS2L	ENSG00000196141	0.0979228	0.94266	-1.7051	1.03025
ACYP2	ENSG00000170634	0.0979654	0.94266	2.22465	1.34435
UVRAG	ENSG00000198382	0.0980009	0.94266	-1.12483	0.679803
ERP44	ENSG00000023318	0.0980213	0.94266	1.20469	0.72811
SSU72	ENSG00000160075	0.0980752	0.94266	2.26643	1.37004
ZNF565	ENSG00000196357	0.0982007	0.94266	1.81862	1.09975
HECTD1	ENSG00000092148	0.0982219	0.94266	-2.47475	1.49662
LBX2-AS1	ENSG00000257702	0.0983786	0.94266	0.90771	0.549199
RRAGD	ENSG00000025039	0.098414	0.94266	-1.21514	0.735285
GUCY2C	ENSG00000070019	0.0984469	0.94266	1.76872	1.07036
ISL2	ENSG00000159556	0.0984706	0.94266	-1.71233	1.03631
TEX38	ENSG00000186118	0.09851	0.94266	-0.52393	0.317122
RIBC1	ENSG00000158423	0.0985394	0.94266	2.8366	1.71707
PKD1P4-NPIPA8		0.0987003	0.94266	0.211053	0.127818
BPIFB4	ENSG00000186191	0.0987057	0.94266	-1.45086	0.878679
CREB3L4	ENSG00000143578	0.0987204	0.94266	1.04772	0.634553
TMEM86B	ENSG00000180089	0.098766	0.94266	-1.13886	0.68985
ZNF454	ENSG00000178187	0.0987838	0.94266	-1.07001	0.648178
TICAM2	ENSG00000243414	0.0987934	0.94266	0.375417	0.227421
EXOSC4	ENSG00000178896	0.0988859	0.94266	0.39681	0.240447
PRCP	ENSG00000137509	0.0989393	0.94266	-1.52938	0.926876
NEURL1B	ENSG00000214357	0.0990362	0.94266	-1.58934	0.96349
GALNT6	ENSG00000139629	0.0990645	0.94266	1.38759	0.841255
HIPK1-AS1	ENSG00000235527	0.0990709	0.94266	-0.949431	0.575623
ARGLU1	ENSG00000134884	0.0990767	0.94266	-1.18288	0.717175
SFPQ	ENSG00000116560	0.0991049	0.94266	-2.54449	1.54284
FIGN	ENSG00000182263	0.0991973	0.94266	-1.08974	0.660939
TOMM22	ENSG00000100216	0.099257	0.94266	1.06556	0.646384
DEFB130A	ENSG00000285249	0.0992878	0.94266	0.20628	0.125144
GNG7	ENSG00000176533	0.099288	0.94266	2.40037	1.45624
IFNA4	ENSG00000236637	0.0993116	0.94266	-0.505159	0.306487
ZSCAN20	ENSG00000121903	0.0993492	0.94266	0.969019	0.587983
TMEM196	ENSG00000173452	0.0993577	0.94266	-0.530168	0.321704
EIF3L	ENSG00000100129	0.0993697	0.94266	-2.18121	1.3236
ZNF320	ENSG00000182986	0.0994552	0.94266	-1.32128	0.801981
TRRAP	ENSG00000196367	0.099473	0.94266	4.97592	3.0204
TRIM36	ENSG00000152503	0.0995468	0.94266	-2.07762	1.2614
RPL24	ENSG00000114391	0.0995677	0.94266	-1.03179	0.626478
HEXD	ENSG00000169660	0.0995827	0.94266	-1.81087	1.09956
FA2H	ENSG00000103089	0.0996128	0.94266	-1.44829	0.879484
TOR2A	ENSG00000160404	0.0996518	0.94266	-1.13297	0.688082
NHLRC4	ENSG00000257108	0.0996634	0.94266	0.684854	0.415943
IL17RC	ENSG00000163702	0.0997243	0.94266	1.23675	0.751271
CEACAM4	ENSG00000105352	0.0997358	0.94266	-1.54721	0.939895
MAPT-AS1	ENSG00000264589	0.0997433	0.94266	-0.846258	0.514092
LMBRD1	ENSG00000168216	0.0997754	0.94266	-1.71251	1.04043
CHSY1	ENSG00000131873	0.0997776	0.94266	-1.22122	0.741954
BTF3L4	ENSG00000134717	0.0998905	0.943049	-1.25108	0.760345
C1orf52	ENSG00000162642	0.0999998	0.943049	0.902827	0.548873
RAB3GAP2	ENSG00000118873	0.100024	0.943049	-2.48047	1.50811
LTK	ENSG00000062524	0.100039	0.943049	-1.08947	0.662415
[truncated: 16,849 more rows]

## Sheet: all
Gene	EnsemblID	P	FDR	beta_coef	std_err
CEPT1	ENSG00000134255	2.143e-06	0.0403912	4.66429	0.984142
EDA2R	ENSG00000131080	1.28734e-05	0.116551	1.70447	0.390732
NPIPB3	ENSG00000169246	1.85511e-05	0.116551	-5.03456	1.17584
SCGB1D1	ENSG00000168515	0.000122735	0.564278	2.21343	0.576325
PAQR4	ENSG00000162073	0.000149692	0.564278	4.48026	1.18163
FAM186B	ENSG00000135436	0.000231934	0.628898	-3.21497	0.873296
SLC9A3R2	ENSG00000065054	0.000233568	0.628898	-4.57961	1.24458
FXYD3	ENSG00000089356	0.000271035	0.638557	-6.43468	1.76703
FOXH1	ENSG00000160973	0.000425498	0.818243	-3.85348	1.09358
NTS	ENSG00000133636	0.000472152	0.818243	-2.29721	0.657084
SRD5A2	ENSG00000277893	0.000576443	0.818243	-4.02914	1.17042
MRPS26	ENSG00000125901	0.000582047	0.818243	-2.76219	0.802997
SLC4A3	ENSG00000114923	0.000598914	0.818243	7.70822	2.24592
KCNJ11	ENSG00000187486	0.000607778	0.818243	2.74091	0.799538
DTL	ENSG00000143476	0.000761288	0.82331	7.24464	2.15198
RCL1	ENSG00000120158	0.000761311	0.82331	3.09551	0.919505
NEK11	ENSG00000114670	0.000782475	0.82331	-6.63926	1.97661
NUP54	ENSG00000138750	0.00090227	0.82331	-6.15138	1.85319
ETNPPL	ENSG00000164089	0.000959155	0.82331	-4.85012	1.46873
ALX4	ENSG00000052850	0.000963038	0.82331	-3.52276	1.06714
IL17RC	ENSG00000163702	0.0011202	0.82331	4.93505	1.51454
BCAN	ENSG00000132692	0.00121531	0.82331	5.134	1.58689
PPP4R4	ENSG00000119698	0.00125856	0.82331	6.47289	2.00693
TMEM69	ENSG00000159596	0.00126142	0.82331	2.9429	0.912635
USP11	ENSG00000102226	0.00129141	0.82331	-8.3521	2.59553
EDAR	ENSG00000135960	0.00129786	0.82331	5.89087	1.83148
SEZ6	ENSG00000063015	0.00133946	0.82331	-3.4707	1.08209
PCOLCE	ENSG00000106333	0.00135954	0.82331	2.84243	0.887397
CTSZ	ENSG00000101160	0.00137451	0.82331	-2.17407	0.679407
FAAP100	ENSG00000185504	0.00142763	0.82331	-5.34409	1.67579
CNOT3	ENSG00000088038	0.00145742	0.82331	6.48938	2.03874
WNT10A	ENSG00000135925	0.00155363	0.82331	1.87586	0.592788
WDR82	ENSG00000164091	0.0016152	0.82331	5.61579	1.78101
CD151	ENSG00000177697	0.00161955	0.82331	4.86669	1.54382
GIMAP6	ENSG00000133561	0.00167418	0.82331	-3.42173	1.0888
PMS1	ENSG00000064933	0.00167483	0.82331	4.30351	1.36943
NXPE1	ENSG00000095110	0.00167693	0.82331	-4.05541	1.29064
SLC46A3	ENSG00000139508	0.00168877	0.82331	3.23714	1.0309
PASK	ENSG00000115687	0.00173272	0.82331	-6.65279	2.12373
OR1L6	ENSG00000171459	0.00176354	0.82331	-1.83774	0.587623
PARP15	ENSG00000173200	0.00179094	0.82331	-9.22241	2.95318
ERP27	ENSG00000139055	0.00194607	0.855869	-6.3366	2.04516
MOGAT2	ENSG00000166391	0.00195259	0.855869	-3.36545	1.08656
MYO1F	ENSG00000142347	0.00207635	0.868352	-5.47042	1.77664
MIOX	ENSG00000100253	0.00226474	0.868352	-3.03968	0.995596
DPPA2	ENSG00000163530	0.00230961	0.868352	-3.99271	1.31028
CD302	ENSG00000241399	0.00236533	0.868352	4.82234	1.58627
PPM1M	ENSG00000164088	0.00241222	0.868352	-3.05936	1.00831
FCHO1	ENSG00000130475	0.0024898	0.868352	-4.98998	1.64981
ATRIP	ENSG00000164053	0.00251096	0.868352	5.15239	1.70495
ZNF582	ENSG00000018869	0.00251302	0.868352	-4.03435	1.3351
TMEM189-UBE2V1	ENSG00000124208	0.00257025	0.868352	-4.99143	1.65556
VPS52	ENSG00000223501	0.00262229	0.868352	3.93584	1.30808
SCGB2A2	ENSG00000110484	0.0026265	0.868352	-8.65069	2.87554
ZNF493	ENSG00000196268	0.00263434	0.868352	-6.10343	2.02942
RINT1	ENSG00000135249	0.00267179	0.868352	-4.45594	1.48374
CPNE8	ENSG00000139117	0.00270636	0.868352	-6.29973	2.10043
KCNAB1	ENSG00000169282	0.00277379	0.868352	7.63957	2.55354
IFNB1	ENSG00000171855	0.00279395	0.868352	-1.08869	0.364167
SLC10A4	ENSG00000145248	0.00284998	0.868352	-3.48671	1.16868
TOX2	ENSG00000124191	0.0028557	0.868352	-2.92084	0.979209
TNS3	ENSG00000136205	0.00285642	0.868352	6.40882	2.14861
APAF1	ENSG00000120868	0.00303267	0.894521	4.95193	1.67046
ULK2	ENSG00000083290	0.00314271	0.894521	-5.11656	1.73242
FAM178B	ENSG00000168754	0.00315947	0.894521	9.72074	3.29318
FGD1	ENSG00000102302	0.00316895	0.894521	3.6961	1.25255
GCA	ENSG00000115271	0.00319519	0.894521	-2.68729	0.911467
EMG1	ENSG00000126749	0.00325593	0.894521	-6.21003	2.11047
MZF1-AS1	ENSG00000267858	0.00327472	0.894521	3.69203	1.2555
DACT3-AS1	ENSG00000245598	0.00345248	0.896711	1.41597	0.484211
RNF208	ENSG00000212864	0.00349274	0.896711	-2.26708	0.776219
DHRS3	ENSG00000162496	0.00363125	0.896711	-2.77333	0.953515
AQP6	ENSG00000086159	0.00363423	0.896711	-2.36524	0.81328
HSD17B7	ENSG00000132196	0.00364885	0.896711	-3.12774	1.07593
RNASE9	ENSG00000188655	0.00367976	0.896711	4.0966	1.41049
SPNS2	ENSG00000183018	0.00370372	0.896711	-5.77548	1.98993
C14orf28	ENSG00000179476	0.00371543	0.896711	-4.01047	1.38227
KRTAP5-8	ENSG00000241233	0.00374997	0.896711	-3.82503	1.31967
ZDHHC6	ENSG00000023041	0.0037585	0.896711	3.34829	1.15548
NELFE	ENSG00000204356	0.00384559	0.901617	4.32106	1.49489
UEVLD	ENSG00000151116	0.0039088	0.901617	-4.74078	1.64301
ZNF215	ENSG00000149054	0.00394249	0.901617	-3.42984	1.18979
HR	ENSG00000168453	0.00400264	0.901617	5.24115	1.82114
OR10X1	ENSG00000279111	0.00402749	0.901617	0.802156	0.278914
HLCS	ENSG00000159267	0.00410913	0.901617	-6.61395	2.30479
MAP2K5	ENSG00000137764	0.00411392	0.901617	7.19159	2.5064
LY75-CD302	ENSG00000248672	0.00423681	0.903778	-3.99087	1.39542
BRAF	ENSG00000157764	0.0042552	0.903778	-11.0398	3.86195
LAMA2	ENSG00000196569	0.0043018	0.903778	-7.88874	2.763
CLBA1	ENSG00000140104	0.00439637	0.903778	10.1896	3.57752
CT47B1	ENSG00000236446	0.00442109	0.903778	8.33457	2.92807
NCCRP1	ENSG00000188505	0.00447786	0.903778	3.24227	1.14069
RTKN2	ENSG00000182010	0.00460531	0.903778	-6.15337	2.17171
PDCD6-AHRR	ENSG00000288622	0.00460741	0.903778	6.97507	2.46184
RPL27	ENSG00000131469	0.00462697	0.903778	-2.01556	0.711728
ZC3H12B	ENSG00000102053	0.00468752	0.903778	7.21101	2.55008
IFI6	ENSG00000126709	0.00470094	0.903778	-4.77631	1.68963
RALGAPA1	ENSG00000174373	0.00470618	0.903778	-7.31187	2.58691
COMT	ENSG00000093010	0.00474714	0.903778	5.69484	2.01679
CEP131	ENSG00000141577	0.00494436	0.91385	-5.9545	2.11856
ZBTB20	ENSG00000181722	0.00495525	0.91385	2.19091	0.779704
HOXB-AS1	ENSG00000230148	0.00501459	0.91385	-2.14466	0.764285
SNU13	ENSG00000100138	0.00507306	0.91385	3.75382	1.33952
AQP1	ENSG00000240583	0.00508677	0.91385	-2.66732	0.952108
CDT1	ENSG00000167513	0.00516075	0.91385	-4.35249	1.55622
CPT1A	ENSG00000110090	0.00528565	0.91385	-5.66026	2.02943
TGFB2	ENSG00000092969	0.0053957	0.91385	-1.57679	0.566701
SLC30A3	ENSG00000115194	0.00540953	0.91385	3.8972	1.40108
CPNE1	ENSG00000214078	0.00544262	0.91385	-4.34253	1.56229
KCTD18	ENSG00000155729	0.005493	0.91385	-2.92537	1.05358
CD276	ENSG00000103855	0.00557946	0.91385	-2.88257	1.04007
USP19	ENSG00000172046	0.00558357	0.91385	4.93249	1.77986
HSD11B2	ENSG00000176387	0.00565637	0.91385	3.7068	1.33962
GAREM2	ENSG00000157833	0.00571132	0.91385	-3.40769	1.23292
C2CD4D	ENSG00000225556	0.00575014	0.91385	1.85812	0.672817
CR1	ENSG00000203710	0.00581979	0.91385	7.92144	2.87241
LIPG	ENSG00000101670	0.0059114	0.91385	3.88219	1.41034
GNB2	ENSG00000172354	0.00596306	0.91385	5.39138	1.96064
LRRC42	ENSG00000116212	0.00597374	0.91385	-3.0257	1.10057
PTPN11	ENSG00000179295	0.0059919	0.91385	5.6182	2.0443
AMMECR1L	ENSG00000144233	0.00601906	0.91385	6.09555	2.2192
RPL8	ENSG00000161016	0.00602372	0.91385	4.56139	1.66081
HGH1	ENSG00000235173	0.00604172	0.91385	2.58039	0.939858
MIR1915HG	ENSG00000204682	0.0060898	0.91385	2.44679	0.892044
COL21A1	ENSG00000124749	0.00613322	0.91385	4.9272	1.79787
GATA6	ENSG00000141448	0.00634042	0.91385	-4.53276	1.66057
PAQR7	ENSG00000182749	0.00636152	0.91385	0.91798	0.336436
A3GALT2	ENSG00000184389	0.00637729	0.91385	-1.03277	0.37862
KIAA1614	ENSG00000135835	0.00639216	0.91385	4.83988	1.77483
CAMK1G	ENSG00000008118	0.00643632	0.91385	4.7165	1.73103
MB	ENSG00000198125	0.00647458	0.91385	-2.84231	1.04392
LRP4	ENSG00000134569	0.00663216	0.91385	7.04695	2.59578
DYDC2	ENSG00000133665	0.00664757	0.91385	-6.33231	2.3332
ZFAND3	ENSG00000156639	0.0066484	0.91385	4.7548	1.75198
C20orf27	ENSG00000101220	0.00673382	0.91385	-3.58799	1.32411
SSC5D	ENSG00000179954	0.00681295	0.91385	-6.69485	2.47421
GALNT2	ENSG00000143641	0.0068222	0.91385	-4.50037	1.66348
ZNF518A	ENSG00000177853	0.00682648	0.91385	-4.69839	1.7368
TTC34	ENSG00000215912	0.00687339	0.91385	4.45881	1.64963
MPHOSPH9	ENSG00000051825	0.00690369	0.91385	-4.89577	1.81227
FAM83C	ENSG00000125998	0.00693345	0.91385	-2.96491	1.0981
STT3B	ENSG00000163527	0.00699578	0.91385	-6.52275	2.41848
MMS22L	ENSG00000146263	0.00700799	0.91385	6.31442	2.34174
ARPC4-TTLL3	ENSG00000250151	0.00702175	0.91385	5.06666	1.87946
ECT2	ENSG00000114346	0.00707842	0.91385	-4.99955	1.85641
DSG1-AS1	ENSG00000266729	0.00713146	0.91385	-3.72021	1.38265
INSIG2	ENSG00000125629	0.0071336	0.91385	-3.13553	1.16539
EXOC7	ENSG00000182473	0.00725368	0.91385	6.30749	2.34918
C5orf51	ENSG00000205765	0.00727613	0.91385	-2.2041	0.821221
RPUSD2	ENSG00000166133	0.00730661	0.91385	-2.14023	0.79784
CTSC	ENSG00000109861	0.00734156	0.91385	-6.16156	2.29828
IQCG	ENSG00000114473	0.00736976	0.91385	-4.55008	1.69801
PPT1	ENSG00000131238	0.00751189	0.924195	2.4505	0.916673
ANKRD52	ENSG00000139645	0.00757034	0.924195	-6.31438	2.36435
STK40	ENSG00000196182	0.00760029	0.924195	5.31181	1.98994
TUBB4A	ENSG00000104833	0.00766607	0.926218	-4.43153	1.66197
ZFP42	ENSG00000179059	0.00772232	0.927025	-1.38202	0.51878
MKRN2	ENSG00000075975	0.00785499	0.927025	-3.91768	1.47379
RNF182	ENSG00000180537	0.00793696	0.927025	3.12626	1.17762
FMN1	ENSG00000248905	0.00802493	0.927025	6.9872	2.63566
DGAT2	ENSG00000062282	0.0080431	0.927025	2.03944	0.769526
ARHGAP17	ENSG00000140750	0.00809943	0.927025	-5.87174	2.21751
RHOH	ENSG00000168421	0.00813622	0.927025	-2.08769	0.788891
CLEC17A	ENSG00000187912	0.00814765	0.927025	-6.31693	2.38745
CCS	ENSG00000173992	0.00831062	0.927025	-2.92269	1.10742
IKZF5	ENSG00000095574	0.00831736	0.927025	-2.69619	1.02171
C11orf98	ENSG00000278615	0.00832539	0.927025	-1.63121	0.618216
ST6GALNAC6	ENSG00000160408	0.00832925	0.927025	-4.91659	1.86346
MYH7B	ENSG00000078814	0.00843122	0.927025	-4.28198	1.62547
HOXC13-AS	ENSG00000249641	0.00850679	0.927025	-1.09666	0.41678
ZNF23	ENSG00000167377	0.00855667	0.927025	2.8774	1.09437
INTU	ENSG00000164066	0.00862597	0.927025	-4.22867	1.60998
OAF	ENSG00000184232	0.00865806	0.927025	-1.63219	0.621722
TMPRSS6	ENSG00000187045	0.00882483	0.927025	4.21263	1.60863
SC5D	ENSG00000109929	0.00883169	0.927025	3.29251	1.2574
ZNF229	ENSG00000278318	0.00888202	0.927025	-3.85378	1.47284
TRIM5	ENSG00000132256	0.00890471	0.927025	4.6269	1.7689
ZNF705E	ENSG00000214534	0.00890909	0.927025	2.10278	0.803963
TRPC4AP	ENSG00000100991	0.0089721	0.927025	5.10831	1.95487
MPZL1	ENSG00000197965	0.00900362	0.927025	-4.17418	1.59813
USP27X	ENSG00000273820	0.00905794	0.927025	1.90456	0.729755
LY6G6F	ENSG00000204424	0.00926299	0.927025	3.19491	1.22778
PPP2R1A	ENSG00000105568	0.00927843	0.927025	-7.11707	2.73563
TBCA	ENSG00000171530	0.0092801	0.927025	-4.70289	1.80772
PRR7	ENSG00000131188	0.00943041	0.927025	-3.8499	1.48299
TMEM30A	ENSG00000112697	0.00944654	0.927025	3.97004	1.52961
NOL7	ENSG00000225921	0.00945277	0.927025	-2.65918	1.02464
ZNF793	ENSG00000188227	0.00948577	0.927025	2.95813	1.14036
LINC00630	ENSG00000223546	0.00950728	0.927025	-0.367413	0.141681
CKMT1B	ENSG00000237289	0.00953026	0.927025	-1.98645	0.766254
MYO1E	ENSG00000157483	0.00953197	0.927025	-4.97412	1.91876
TEX30	ENSG00000151287	0.00953586	0.927025	-2.48499	0.958635
OR4L1	ENSG00000176246	0.00966773	0.927025	-0.963843	0.372501
APOC4	ENSG00000267467	0.00969124	0.927025	5.39543	2.08587
TMEM138	ENSG00000149483	0.00973203	0.927025	-2.71238	1.04919
YY1	ENSG00000100811	0.00977019	0.927025	-2.70286	1.04606
PIANP	ENSG00000139200	0.00987025	0.927025	2.76118	1.07008
DOK3	ENSG00000146094	0.00989877	0.927025	4.01193	1.55541
C22orf42	ENSG00000205856	0.00997052	0.927025	-8.67726	3.36739
GSTCD	ENSG00000138780	0.00998473	0.927025	3.59459	1.39522
UPK1B	ENSG00000114638	0.00999038	0.927025	1.65318	0.64172
OR52A1	ENSG00000182070	0.0100043	0.927025	1.31206	0.509404
SAMD14	ENSG00000167100	0.0100711	0.927025	2.14933	0.835216
PTGIR	ENSG00000160013	0.0101057	0.927025	-2.03907	0.792738
KRTAP5-5	ENSG00000185940	0.0101069	0.927025	-1.6524	0.64242
DNAAF5	ENSG00000164818	0.010132	0.927025	-4.55121	1.77001
IL22RA2	ENSG00000164485	0.0102485	0.927358	2.41719	0.94152
HMGN4	ENSG00000182952	0.0102752	0.927358	1.37567	0.536026
KCND3	ENSG00000171385	0.0102832	0.927358	3.25866	1.26986
CLDN14	ENSG00000159261	0.0105251	0.933169	-1.24444	0.486472
RTBDN	ENSG00000132026	0.0105362	0.933169	-4.90278	1.91686
PDIA5	ENSG00000065485	0.0105474	0.933169	-3.77094	1.47455
PPP1R15B	ENSG00000158615	0.0106509	0.933169	5.4841	2.1473
EXOC8	ENSG00000116903	0.0107474	0.933169	-1.9315	0.757211
ANGEL1	ENSG00000013523	0.0107604	0.933169	2.93183	1.14956
FUT2	ENSG00000176920	0.0109503	0.933169	1.37872	0.541892
SLC35E2A	ENSG00000215790	0.0109724	0.933169	4.0925	1.60895
MTREX	ENSG00000039123	0.0110103	0.933169	-4.77137	1.87674
USPL1	ENSG00000132952	0.0110225	0.933169	3.39923	1.33723
STRA6	ENSG00000137868	0.0110392	0.933169	-7.82641	3.0795
APOL2	ENSG00000128335	0.011052	0.933169	-8.77194	3.45209
SDS	ENSG00000135094	0.0110632	0.933169	2.62927	1.03486
ECHDC1	ENSG00000093144	0.0110841	0.933169	3.60958	1.42108
CNTN5	ENSG00000149972	0.0111698	0.933169	5.40535	2.13032
LGALS3	ENSG00000131981	0.0112549	0.933169	-2.00768	0.792084
FCGRT	ENSG00000104870	0.0113255	0.933169	2.4893	0.982944
PRR23A	ENSG00000206260	0.0113422	0.933169	6.02138	2.37813
SYT10	ENSG00000110975	0.0113818	0.933169	4.29641	1.69768
SFR1	ENSG00000156384	0.0113855	0.933169	5.99789	2.37011
UACA	ENSG00000137831	0.0114348	0.933169	-5.51108	2.17905
HIRA	ENSG00000100084	0.0114369	0.933169	-7.09243	2.80438
GRAMD1B	ENSG00000023171	0.0114979	0.934106	5.9396	2.35028
H2AZ2	ENSG00000105968	0.0115964	0.935728	6.27154	2.48457
PLCH1	ENSG00000114805	0.0116172	0.935728	-5.32736	2.11105
PLET1	ENSG00000188771	0.0117019	0.936054	-3.71657	1.47424
FAF1	ENSG00000185104	0.0117511	0.936054	4.58246	1.81877
METTL14	ENSG00000145388	0.0117929	0.936054	4.06718	1.61506
OCA2	ENSG00000104044	0.011827	0.936054	-4.45999	1.77176
TNKS1BP1	ENSG00000149115	0.0118695	0.936054	3.46223	1.37609
ZASP		0.0120365	0.937505	-1.36394	0.543169
INAFM2	ENSG00000259330	0.0121006	0.937505	1.28022	0.510212
NFKBIZ	ENSG00000144802	0.0121781	0.937505	-3.856	1.53813
SLIRP	ENSG00000119705	0.012238	0.937505	-2.25972	0.902009
H2AC4	ENSG00000278463	0.0122787	0.937505	-1.56222	0.623883
TRHDE-AS1	ENSG00000236333	0.0122801	0.937505	0.891737	0.356126
TEX14	ENSG00000121101	0.012314	0.937505	5.38456	2.15123
C1orf52	ENSG00000162642	0.0123507	0.937505	2.87557	1.14933
PLAAT1	ENSG00000127252	0.0124072	0.937505	2.08628	0.834397
SYT7	ENSG00000011347	0.0124785	0.937505	-5.76127	2.30606
MPC1	ENSG00000060762	0.0124798	0.937505	-3.23621	1.29538
GRHPR	ENSG00000137106	0.0124848	0.937505	-2.39651	0.959319
PHC3	ENSG00000173889	0.0128223	0.942386	3.06728	1.2325
PRICKLE2	ENSG00000163637	0.0128269	0.942386	-3.97353	1.59673
EPS8L2	ENSG00000177106	0.012838	0.942386	4.39095	1.76469
KIAA0586	ENSG00000100578	0.012876	0.942386	5.94031	2.38837
UBAP1	ENSG00000165006	0.012893	0.942386	-3.47574	1.39773
UBTD1	ENSG00000165886	0.0130501	0.942386	-1.38862	0.559387
PHLDA3	ENSG00000174307	0.0130542	0.942386	-1.48663	0.598895
GLRA4	ENSG00000188828	0.0131464	0.942386	2.44238	0.984918
SPSB2	ENSG00000111671	0.013173	0.942386	-2.25813	0.910884
KBTBD6	ENSG00000165572	0.0131822	0.942386	2.86922	1.1575
FRAT1	ENSG00000165879	0.0133563	0.942386	3.17762	1.28434
KIFC2	ENSG00000167702	0.0133881	0.942386	-4.99442	2.01935
IGFL1	ENSG00000188293	0.0134297	0.942386	1.38142	0.558791
GALE	ENSG00000117308	0.0134717	0.942386	4.03464	1.63276
ZNF638	ENSG00000075292	0.0135259	0.942386	7.01617	2.841
B4GALT7	ENSG00000027847	0.0135275	0.942386	-2.15092	0.870968
CCDC150	ENSG00000144395	0.0135286	0.942386	-6.20726	2.51353
KLHL21	ENSG00000162413	0.013538	0.942386	4.07724	1.65118
COPS2	ENSG00000166200	0.013617	0.942386	-4.70986	1.90898
SLC39A14	ENSG00000104635	0.0136836	0.942386	8.21745	3.33302
ETFDH	ENSG00000171503	0.0138653	0.942386	4.19143	1.70333
ARHGAP24	ENSG00000138639	0.0138833	0.942386	3.66413	1.48932
NAP1L2	ENSG00000186462	0.0138882	0.942386	-5.24136	2.13051
ZNF571-AS1	ENSG00000267470	0.0139683	0.942386	2.43087	0.98893
C7orf57	ENSG00000164746	0.0139792	0.942386	2.46033	1.00103
WDSUB1	ENSG00000196151	0.013985	0.942386	2.14038	0.870906
ACADS	ENSG00000122971	0.0141538	0.942386	-3.44432	1.40393
PITRM1	ENSG00000107959	0.0142883	0.942386	-4.87639	1.99042
ZP3	ENSG00000188372	0.014325	0.942386	-3.53974	1.44538
RDH10	ENSG00000121039	0.0143409	0.942386	1.3378	0.54635
DBH	ENSG00000123454	0.0143967	0.942386	2.49191	1.01827
BCAS4	ENSG00000124243	0.0144147	0.942386	2.71351	1.10902
CLASP1	ENSG00000074054	0.0144164	0.942386	-6.36565	2.60171
CD244	ENSG00000122223	0.0145399	0.942386	-2.41685	0.989037
IRAK1	ENSG00000184216	0.0146335	0.942386	-2.75907	1.13015
MIEF1	ENSG00000100335	0.0147149	0.942386	-1.32818	0.544489
CXCL6	ENSG00000124875	0.0148412	0.942386	-3.25085	1.33438
TRIM10	ENSG00000204613	0.0148443	0.942386	-1.98658	0.815456
CARD19	ENSG00000165233	0.0148779	0.942386	3.50469	1.4391
RIOK2	ENSG00000058729	0.014916	0.942386	3.60575	1.48116
MDFI	ENSG00000112559	0.0149589	0.942386	5.00601	2.05723
RWDD3	ENSG00000122481	0.0151576	0.942386	-1.505	0.619699
PDS5A	ENSG00000121892	0.0151632	0.942386	7.52282	3.09778
LAMA5	ENSG00000130702	0.0152317	0.942386	-8.09018	3.33365
CHRD	ENSG00000090539	0.0153017	0.942386	5.20004	2.1442
PLCE1	ENSG00000138193	0.0153029	0.942386	5.74997	2.371
GPR158	ENSG00000151025	0.0153104	0.942386	-3.88168	1.60073
ZBED9	ENSG00000232040	0.0153562	0.942386	3.00122	1.2382
SEMA3E	ENSG00000170381	0.015374	0.942386	-5.18993	2.14155
SRP54	ENSG00000100883	0.0153887	0.942386	5.16238	2.13049
MYLIP	ENSG00000007944	0.0154056	0.942386	3.05473	1.26088
PSMC1	ENSG00000100764	0.0154254	0.942386	-4.34393	1.79336
MACROD1	ENSG00000133315	0.0154631	0.942386	-3.41416	1.41003
ZNF611	ENSG00000213020	0.0155078	0.942386	-4.15295	1.71588
VSIG10L	ENSG00000186806	0.0156299	0.942386	-2.07359	0.857762
ARMC9	ENSG00000135931	0.0156514	0.942386	-4.78919	1.98151
ADAMTS17	ENSG00000140470	0.0156695	0.942386	6.92073	2.86392
PDZD9	ENSG00000155714	0.015706	0.942386	-2.7967	1.15773
VEGFA	ENSG00000112715	0.0158289	0.942386	-3.20165	1.32692
MTMR12	ENSG00000150712	0.0158797	0.942386	-3.14467	1.30394
SRSF10	ENSG00000188529	0.0159147	0.942386	-4.40818	1.82847
CLDN19	ENSG00000164007	0.0159208	0.942386	3.5228	1.4613
TFAP2B	ENSG00000008196	0.0159305	0.942386	-3.47534	1.44175
MAGEA6	ENSG00000197172	0.0159516	0.942386	-2.78982	1.15759
UBQLN3	ENSG00000175520	0.016017	0.942386	1.99178	0.826971
LPAR4	ENSG00000147145	0.0160764	0.942386	-1.01206	0.420434
GEMIN4	ENSG00000179409	0.0161114	0.942386	2.80042	1.16375
KIAA0408	ENSG00000189367	0.0162058	0.942386	-2.79301	1.1617
KRTAP21-3	ENSG00000231068	0.0162318	0.942386	-1.74351	0.725358
SPRR2D	ENSG00000163216	0.0162585	0.942386	4.33475	1.80385
TMEM126B	ENSG00000171204	0.0163036	0.942386	-2.82616	1.17656
FANCC	ENSG00000158169	0.0163131	0.942386	3.38646	1.40995
LMOD1	ENSG00000163431	0.016351	0.942386	2.5125	1.04644
ADAMTS9	ENSG00000163638	0.0163793	0.942386	8.14733	3.39422
ZNF655	ENSG00000197343	0.0166001	0.942386	2.17488	0.907921
DNAJC16	ENSG00000116138	0.016718	0.942386	-4.1735	1.74415
TCN1	ENSG00000134827	0.0168044	0.942386	3.31098	1.38479
CDCA4	ENSG00000170779	0.0168477	0.942386	1.056	0.441837
UBQLNL	ENSG00000175518	0.0171194	0.942386	-1.75152	0.734657
CD300LG	ENSG00000161649	0.0171365	0.942386	5.72746	2.40269
TRIM73	ENSG00000178809	0.0171733	0.942386	1.27532	0.535179
IFT88	ENSG00000032742	0.0172614	0.942386	-5.61796	2.35941
ZRANB2-AS1	ENSG00000235079	0.0173482	0.942386	-1.18852	0.499536
CSRNP3	ENSG00000178662	0.0173503	0.942386	3.1302	1.31565
WDR54	ENSG00000005448	0.017424	0.942386	2.1684	0.911996
LSG1	ENSG00000041802	0.0174835	0.942386	2.61925	1.1022
SEC11A	ENSG00000140612	0.017543	0.942386	3.18984	1.34302
CDH23	ENSG00000107736	0.0175882	0.942386	-7.64157	3.21862
CDHR2	ENSG00000074276	0.0177506	0.942386	-4.60214	1.94119
PDK2	ENSG00000005882	0.0178667	0.942386	6.20111	2.6183
TRMT5	ENSG00000126814	0.0179109	0.942386	3.50908	1.48222
OR10R2	ENSG00000198965	0.0180075	0.942386	-0.774622	0.327471
LTC4S	ENSG00000213316	0.0180261	0.942386	-1.40662	0.594746
ASIC2	ENSG00000108684	0.0180274	0.942386	-3.85282	1.62906
SRSF12	ENSG00000154548	0.0183519	0.942386	1.55636	0.659909
INA	ENSG00000148798	0.0183617	0.942386	-3.65716	1.5508
DUSP10	ENSG00000143507	0.0185576	0.942386	4.35929	1.85163
CHADL	ENSG00000100399	0.018617	0.942386	-2.70792	1.15078
KANSL1	ENSG00000120071	0.0187199	0.942386	-3.59514	1.52916
NPFFR2	ENSG00000056291	0.0187278	0.942386	-4.34877	1.84983
OR6C65	ENSG00000205328	0.0187945	0.942386	-2.04257	0.869333
PIK3IP1	ENSG00000100100	0.0188039	0.942386	2.85983	1.21726
COL11A1	ENSG00000060718	0.0188426	0.942386	-6.1579	2.62191
NPTXR	ENSG00000221890	0.0188638	0.942386	-1.99909	0.851325
DQX1	ENSG00000144045	0.0188992	0.942386	2.65619	1.13149
PCDH19	ENSG00000165194	0.0189117	0.942386	2.38162	1.01463
C19orf47	ENSG00000160392	0.0189227	0.942386	3.1366	1.3364
NMT1	ENSG00000136448	0.018935	0.942386	6.72126	2.864
LEMD1-AS1	ENSG00000226235	0.0189504	0.942386	-1.36553	0.581941
VPS25	ENSG00000131475	0.0189596	0.942386	-2.2227	0.94731
GFAP	ENSG00000131095	0.0190802	0.942386	3.2107	1.36978
JARID2	ENSG00000008083	0.0191857	0.942386	5.75658	2.45808
PTBP3	ENSG00000119314	0.0193908	0.942386	-6.3809	2.72929
SORBS1	ENSG00000095637	0.0195232	0.942386	5.13868	2.20035
ELF5	ENSG00000135374	0.0196309	0.942386	-3.24425	1.3904
DNTTIP2	ENSG00000067334	0.0197217	0.942386	3.80191	1.6306
SPINK5	ENSG00000133710	0.0197809	0.942386	3.25376	1.39618
GLRX2	ENSG00000023572	0.0197996	0.942386	-3.40424	1.46097
DMAP1	ENSG00000178028	0.0198153	0.942386	-3.04727	1.30794
DNAJC3	ENSG00000102580	0.019831	0.942386	-3.62283	1.55518
GGH	ENSG00000137563	0.0198579	0.942386	5.16617	2.21817
PODN	ENSG00000174348	0.0199082	0.942386	2.30198	0.988789
PACS2	ENSG00000179364	0.0199288	0.942386	-7.09641	3.0487
OXSR1	ENSG00000172939	0.0199917	0.942386	5.22965	2.24786
ARMH2	ENSG00000260286	0.0200258	0.942386	2.54431	1.09392
MFSD4A	ENSG00000174514	0.0200695	0.942386	5.69719	2.45035
KISS1	ENSG00000170498	0.0200857	0.942386	-2.07431	0.892276
HEPHL1	ENSG00000181333	0.0202232	0.942386	3.11501	1.34141
BAG6	ENSG00000204463	0.0202763	0.942386	-5.34434	2.30241
LEFTY1	ENSG00000243709	0.0203045	0.942386	-1.92752	0.830588
NLGN2	ENSG00000169992	0.0203421	0.942386	3.74727	1.61522
FXR1	ENSG00000114416	0.0203762	0.942386	5.64913	2.43565
C7orf77	ENSG00000275356	0.0204026	0.942386	-3.97594	1.71461
EIF4EBP1	ENSG00000187840	0.0204203	0.942386	-2.05338	0.885637
OR1B1	ENSG00000280094	0.020426	0.942386	-0.7665	0.330612
HMX2	ENSG00000188816	0.0205242	0.942386	1.54235	0.665776
WNT3A	ENSG00000154342	0.0205581	0.942386	4.32065	1.86556
EPO	ENSG00000130427	0.0205592	0.942386	1.18235	0.510519
HSPBP1	ENSG00000133265	0.0205803	0.942386	2.5038	1.08127
RBCK1	ENSG00000125826	0.0206165	0.942386	5.66454	2.44696
NPIPB8	ENSG00000255524	0.0207249	0.942386	5.81878	2.51573
TCTN3	ENSG00000119977	0.0210611	0.942386	4.11705	1.78468
KIAA1755	ENSG00000149633	0.0210948	0.942386	3.61682	1.56825
AKR1D1	ENSG00000122787	0.021112	0.942386	3.05789	1.32607
TPGS2	ENSG00000134779	0.0211592	0.942386	7.42057	3.21915
PAXX	ENSG00000148362	0.0211981	0.942386	-2.12311	0.921314
COX11	ENSG00000166260	0.0212225	0.942386	-4.71182	2.04506
CCDC162P	ENSG00000203799	0.0212595	0.942386	7.53929	3.27319
TREML2	ENSG00000112195	0.0212628	0.942386	-2.46075	1.06837
IQCE	ENSG00000106012	0.0213335	0.942386	-5.17148	2.24649
JMY	ENSG00000152409	0.0213434	0.942386	-2.96204	1.2868
CCT8L2	ENSG00000198445	0.0214571	0.942386	2.28534	0.993694
ISM1	ENSG00000101230	0.0214574	0.942386	3.54539	1.54158
TMEM191B	ENSG00000278558	0.0214672	0.942386	-1.36326	0.592807
MED19	ENSG00000156603	0.0214685	0.942386	2.98291	1.29712
H4C11	ENSG00000197238	0.0215186	0.942386	2.80243	1.2191
TGFB3	ENSG00000119699	0.0216324	0.942386	-3.67297	1.5992
GALNT14	ENSG00000158089	0.0216588	0.942386	-3.18259	1.38597
CEP290	ENSG00000198707	0.0217153	0.942386	4.82878	2.10376
SYT2	ENSG00000143858	0.0217216	0.942386	5.50101	2.39674
MTRF1L	ENSG00000112031	0.0217867	0.942386	3.53625	1.54148
PPP1R36	ENSG00000165807	0.021809	0.942386	3.12365	1.36185
PCMTD1	ENSG00000168300	0.0218194	0.942386	-6.55342	2.85739
CARNS1	ENSG00000172508	0.0218456	0.942386	3.29026	1.43489
NECAP2	ENSG00000157191	0.0218529	0.942386	-1.75911	0.767193
OTOP3	ENSG00000182938	0.0218739	0.942386	1.68585	0.735359
KCTD21-AS1	ENSG00000246174	0.0218836	0.942386	1.29487	0.56486
SPRR3	ENSG00000163209	0.0219444	0.942386	2.93058	1.27899
CDH24	ENSG00000139880	0.0219731	0.942386	-2.5652	1.11977
MAMLD1	ENSG00000013619	0.0219834	0.942386	3.6056	1.57405
SPSB4	ENSG00000175093	0.0219835	0.942386	-2.20585	0.962978
SUCLA2	ENSG00000136143	0.0219976	0.942386	2.87758	1.25636
IGDCC4	ENSG00000103742	0.0220318	0.942386	-4.9935	2.18074
BCKDHB	ENSG00000083123	0.0220327	0.942386	5.56593	2.43074
LOC101929798		0.0220903	0.942386	-1.45358	0.635081
SKIDA1	ENSG00000180592	0.0221121	0.942386	-1.97122	0.861384
LOC100505549		0.022117	0.942386	-3.81106	1.66541
MCF2L2	ENSG00000053524	0.0221599	0.942386	5.79255	2.53214
POU6F1	ENSG00000184271	0.0221831	0.942386	3.66364	1.60179
SYNC	ENSG00000162520	0.0221911	0.942386	0.918942	0.401797
CD163L1	ENSG00000177675	0.0221998	0.942386	-3.64597	1.59426
RPS13	ENSG00000110700	0.0222231	0.942386	3.07832	1.34628
CCDC88B	ENSG00000168071	0.0222864	0.942386	-4.5185	1.97707
SEPTIN1	ENSG00000180096	0.0222898	0.942386	1.33038	0.582121
H4C6	ENSG00000274618	0.0223023	0.942386	-1.65082	0.722401
LOC339862		0.0223532	0.942386	-5.31049	2.32476
ZNF91	ENSG00000167232	0.0224294	0.942386	5.79243	2.53718
CAPN12	ENSG00000182472	0.0226113	0.942386	3.29991	1.44737
SLC4A11	ENSG00000088836	0.0226341	0.942386	-5.9825	2.62442
SLC13A5	ENSG00000141485	0.0228198	0.942386	-4.7903	2.1043
CD70	ENSG00000125726	0.0228628	0.942386	-3.59691	1.58056
PTPMT1	ENSG00000110536	0.0228656	0.942386	2.41339	1.06052
ZNF442	ENSG00000198342	0.0229279	0.942386	-2.68358	1.17979
MYOM3	ENSG00000142661	0.0229862	0.942386	5.98991	2.63447
ENHO	ENSG00000168913	0.0229979	0.942386	2.68817	1.18241
TRIM68	ENSG00000167333	0.0230297	0.942386	3.0461	1.34016
HP09053		0.0230699	0.942386	6.07127	2.67189
POLR3B	ENSG00000013503	0.0230721	0.942386	4.93642	2.17249
MYL12B	ENSG00000118680	0.023105	0.942386	4.75614	2.09366
UHRF1	ENSG00000276043	0.023113	0.942386	6.42591	2.82885
PDLIM5	ENSG00000163110	0.0231138	0.942386	-3.44061	1.51465
VSIG4	ENSG00000155659	0.0231378	0.942386	2.26957	0.999303
GADD45GIP1	ENSG00000179271	0.0231408	0.942386	1.11624	0.491496
RAB11FIP5	ENSG00000135631	0.0233059	0.942386	-5.01046	2.20883
STXBP4	ENSG00000166263	0.0233108	0.942386	5.09698	2.24705
MTX2	ENSG00000128654	0.0233289	0.942386	-3.54755	1.56417
LGALS1	ENSG00000100097	0.0234985	0.942386	-1.04704	0.462221
TAS1R1	ENSG00000173662	0.0235227	0.942386	1.80977	0.799074
NEK10	ENSG00000163491	0.0236304	0.942386	4.96397	2.19345
PRKCH	ENSG00000027075	0.0236466	0.942386	-3.62202	1.60067
EBP	ENSG00000147155	0.0236749	0.942386	1.34696	0.595375
UQCRFS1	ENSG00000169021	0.0236823	0.942386	-2.17885	0.963138
AKR1B1	ENSG00000085662	0.0236964	0.942386	3.64124	1.60973
ELFN2	ENSG00000166897	0.0237212	0.942386	2.29947	1.01674
C14orf177	ENSG00000176605	0.023729	0.942386	-3.62443	1.60268
RNF157	ENSG00000141576	0.02374	0.942386	6.09556	2.69559
SMNDC1	ENSG00000119953	0.0237722	0.942386	-3.88834	1.7199
RNF207	ENSG00000158286	0.0237786	0.942386	-4.00384	1.77107
POLR2K	ENSG00000147669	0.0238055	0.942386	2.01969	0.893567
DHFR2	ENSG00000178700	0.0238246	0.942386	4.50298	1.99252
ZNF469	ENSG00000225614	0.0239691	0.942386	-6.38784	2.82945
NDEL1	ENSG00000166579	0.0239738	0.942386	-2.66889	1.18221
RSAD1	ENSG00000136444	0.023991	0.942386	-3.05064	1.35147
RAB11FIP2	ENSG00000107560	0.0240117	0.942386	-1.46152	0.647568
STK38L	ENSG00000211455	0.0240553	0.942386	-4.35946	1.93218
DPH6	ENSG00000134146	0.0240608	0.942386	4.17873	1.85214
GALNT12	ENSG00000119514	0.0240847	0.942386	-2.83509	1.25682
EXO5	ENSG00000164002	0.0242505	0.942386	-1.75036	0.776855
FRMPD3	ENSG00000147234	0.0243284	0.942386	5.00713	2.22351
MYO15A	ENSG00000091536	0.0243528	0.942386	6.34271	2.81708
F11R	ENSG00000158769	0.0243747	0.942386	-2.48571	1.10419
CTTNBP2NL	ENSG00000143079	0.0243802	0.942386	-2.35851	1.04772
SNRPF	ENSG00000139343	0.0244637	0.942386	2.78274	1.2369
GAN	ENSG00000261609	0.0244738	0.942386	-4.0364	1.79427
SFT2D1	ENSG00000198818	0.0245754	0.942386	4.2829	1.9052
CETN3	ENSG00000153140	0.0247088	0.942386	-3.2111	1.42974
RAX	ENSG00000134438	0.0247155	0.942386	-2.22271	0.98971
FOXD3	ENSG00000187140	0.0247213	0.942386	2.25629	1.0047
RNF180	ENSG00000164197	0.0247744	0.942386	-2.47056	1.10052
C7orf31	ENSG00000153790	0.0248204	0.942386	3.22384	1.43653
ARNTL2	ENSG00000029153	0.0248615	0.942386	-3.463	1.54354
BAGE2	ENSG00000187172	0.0251544	0.942386	0.263895	0.117862
GLIS2	ENSG00000126603	0.0251914	0.942386	-2.90898	1.29955
TMEM223	ENSG00000168569	0.0252564	0.942386	-2.11153	0.94372
ANO2	ENSG00000047617	0.0253377	0.942386	3.36357	1.50413
IQSEC3	ENSG00000120645	0.0254671	0.942386	-4.26	1.90669
RNASEH2B-AS1	ENSG00000233672	0.025605	0.942386	-1.62544	0.728193
KDM2A	ENSG00000173120	0.0256674	0.942386	6.35701	2.84914
CGRRF1	ENSG00000100532	0.0256707	0.942386	-1.30089	0.583054
OR4C13	ENSG00000258817	0.0256968	0.942386	1.38396	0.620396
SNW1	ENSG00000100603	0.0257384	0.942386	-4.62711	2.07481
MFNG	ENSG00000100060	0.0257518	0.942386	-2.3023	1.03245
LRR1	ENSG00000165501	0.0257676	0.942386	-2.98853	1.34033
FOXJ1	ENSG00000129654	0.0257858	0.942386	2.58125	1.15781
PRLH	ENSG00000071677	0.0258196	0.942386	-0.870922	0.390738
PRPF4B	ENSG00000112739	0.0258894	0.942386	-4.20607	1.88794
MRAS	ENSG00000158186	0.02593	0.942386	3.59543	1.61428
P4HA2	ENSG00000072682	0.02595	0.942386	3.86427	1.73522
PSD4	ENSG00000125637	0.0259777	0.942386	-3.78403	1.69951
XCL1	ENSG00000143184	0.0261256	0.942386	-1.9794	0.88988
ACTR1B	ENSG00000115073	0.0261736	0.942386	2.96193	1.33202
ARMC10	ENSG00000170632	0.026225	0.942386	2.06003	0.926744
PXDN	ENSG00000130508	0.0262903	0.942386	5.28316	2.37777
TMED7-TICAM2	ENSG00000251201	0.0263066	0.942386	-2.11343	0.951286
ICE2	ENSG00000128915	0.0263224	0.942386	6.50087	2.92644
CCDC134	ENSG00000100147	0.0263639	0.942386	-2.88579	1.29943
RHEB	ENSG00000106615	0.026394	0.942386	-2.50854	1.12979
SERPINB9	ENSG00000170542	0.0264977	0.942386	-1.37789	0.620995
NUTM2B-AS1	ENSG00000225484	0.0265263	0.942386	1.96258	0.884673
FRMD3	ENSG00000172159	0.0265704	0.942386	5.21297	2.35055
CCNDBP1	ENSG00000166946	0.0266287	0.942386	-2.56811	1.15842
CDC42EP3	ENSG00000163171	0.0266944	0.942386	2.57232	1.16082
GALNTL5	ENSG00000106648	0.0267451	0.942386	-3.13169	1.41372
EI24	ENSG00000149547	0.02685	0.942386	-3.33253	1.50542
OR11G2	ENSG00000196832	0.0268507	0.942386	2.89949	1.30981
GPR3	ENSG00000181773	0.0268584	0.942386	1.70734	0.771309
KRT40	ENSG00000204889	0.0269052	0.942386	-1.68044	0.759386
CCNF	ENSG00000162063	0.0269194	0.942386	-4.9914	2.25581
RRAGC	ENSG00000116954	0.0269523	0.942386	-3.42369	1.54764
FNBP4	ENSG00000109920	0.0270484	0.942386	-4.08848	1.8493
THAP8	ENSG00000161277	0.0270834	0.942386	-1.60398	0.725679
SPINT3	ENSG00000101446	0.0271037	0.942386	-2.09452	0.947738
EHD1	ENSG00000110047	0.0273089	0.942386	3.52427	1.59681
SOX7	ENSG00000285438	0.0273111	0.942386	3.92799	1.77975
LORICRIN	ENSG00000203782	0.0273178	0.942386	-1.56762	0.710311
BSX	ENSG00000188909	0.027391	0.942386	-2.04257	0.925958
EPB41L4B	ENSG00000095203	0.0274053	0.942386	-4.85541	2.2013
SF3B2	ENSG00000087365	0.0276054	0.942386	-3.31931	1.50682
AVPR1A	ENSG00000166148	0.0276069	0.942386	-2.45242	1.11331
POLD3	ENSG00000077514	0.0276296	0.942386	-4.70383	2.13567
OXER1	ENSG00000162881	0.0276403	0.942386	1.659	0.753283
SEC14L2	ENSG00000100003	0.0276869	0.942386	-3.96519	1.80097
PTBP2	ENSG00000117569	0.027692	0.942386	4.38572	1.99204
RFESD	ENSG00000175449	0.0276975	0.942386	-1.84698	0.838948
C19orf57	ENSG00000132016	0.027739	0.942386	1.93604	0.879633
CALCOCO2	ENSG00000136436	0.0277422	0.942386	-1.83609	0.834242
DNAJC15	ENSG00000120675	0.0278034	0.942386	-3.0899	1.40447
KRT5	ENSG00000186081	0.0278632	0.942386	3.64531	1.65755
MEGF11	ENSG00000157890	0.0278699	0.942386	-4.30618	1.95814
CD55	ENSG00000196352	0.0279636	0.942386	-5.37982	2.44783
CCL3	ENSG00000277632	0.0279818	0.942386	4.88375	2.22237
DUT	ENSG00000128951	0.0279994	0.942386	-2.71034	1.23349
RELCH	ENSG00000134444	0.0280035	0.942386	5.35489	2.4371
AKIP1	ENSG00000166452	0.0280308	0.942386	2.30107	1.04744
GMIP	ENSG00000089639	0.028134	0.942386	3.4222	1.5588
LCE2B	ENSG00000159455	0.0281392	0.942386	-2.0553	0.93621
LIPF	ENSG00000182333	0.0284226	0.942386	-2.10777	0.961836
APOF	ENSG00000175336	0.0284819	0.942386	5.02587	2.29431
LOC105369438		0.0284884	0.942386	4.16744	1.90251
PDGFRL	ENSG00000104213	0.0284989	0.942386	-1.84278	0.841317
GNRH2	ENSG00000125787	0.0285161	0.942386	-1.26484	0.577521
OR51A4	ENSG00000205497	0.0285861	0.942386	1.45726	0.665676
ACOXL	ENSG00000153093	0.028727	0.942386	-4.23533	1.93641
RPL4	ENSG00000174444	0.0287542	0.942386	4.43485	2.02797
ENKD1	ENSG00000124074	0.0288369	0.942386	1.909	0.8734
SOX5	ENSG00000134532	0.0288458	0.942386	-4.87145	2.2289
STX3	ENSG00000166900	0.0288944	0.942386	-5.47225	2.50455
TAB1	ENSG00000100324	0.028917	0.942386	6.34136	2.90273
RPL6	ENSG00000089009	0.028999	0.942386	-3.29276	1.50802
ZIC3	ENSG00000156925	0.0290081	0.942386	-0.697486	0.319453
BMP7	ENSG00000101144	0.0291851	0.942386	2.96239	1.35829
CWC15	ENSG00000150316	0.0292337	0.942386	4.05627	1.8604
ERH	ENSG00000100632	0.0292384	0.942386	-1.10312	0.50596
CDKN3	ENSG00000100526	0.0292806	0.942386	3.93804	1.8067
ABL1	ENSG00000097007	0.0292973	0.942386	3.5736	1.63967
EPHX3	ENSG00000105131	0.0293256	0.942386	3.1791	1.45892
ALDH1L1	ENSG00000144908	0.0294332	0.942386	-3.63223	1.66797
PLD3	ENSG00000105223	0.0294492	0.942386	-2.35647	1.08223
FUBP1	ENSG00000162613	0.0294705	0.942386	-4.86579	2.23495
TM9SF1	ENSG00000100926	0.0294917	0.942386	1.89451	0.8703
KIF25	ENSG00000125337	0.0295152	0.942386	-4.12226	1.89395
CHD9	ENSG00000177200	0.0295482	0.942386	5.76609	2.64974
CASTOR3	ENSG00000239521	0.0295668	0.942386	-3.05289	1.40308
LMNTD1	ENSG00000152936	0.0296477	0.942386	-3.32127	1.52718
SH2D4B	ENSG00000178217	0.029712	0.942386	3.60533	1.65846
GATAD2B	ENSG00000143614	0.0297419	0.942386	2.60992	1.20079
GNG8	ENSG00000167414	0.0298474	0.942386	1.83761	0.846001
SERBP1	ENSG00000142864	0.0298813	0.942386	3.52674	1.62398
FIS1	ENSG00000214253	0.0299747	0.942386	2.26682	1.04441
SESTD1	ENSG00000187231	0.0299866	0.942386	-4.86422	2.2413
PCBP1	ENSG00000169564	0.0300112	0.942386	-1.68683	0.777363
AMTN	ENSG00000187689	0.0300298	0.942386	4.70178	2.16702
SLURP1	ENSG00000126233	0.0300423	0.942386	3.58197	1.65103
VASH2	ENSG00000143494	0.0300466	0.942386	-4.58747	2.11455
WNT8A	ENSG00000061492	0.0300575	0.942386	-2.63623	1.21523
TEX44	ENSG00000177673	0.0300943	0.942386	-2.1569	0.994489
CDK5R1	ENSG00000176749	0.0301003	0.942386	-1.75398	0.808743
ARHGEF5	ENSG00000050327	0.030117	0.942386	-1.44088	0.664444
NR2C1	ENSG00000120798	0.0301546	0.942386	-3.79922	1.75236
CTAGE8	ENSG00000289604	0.0301688	0.942386	1.35493	0.625008
CEP41	ENSG00000106477	0.0302747	0.942386	4.38476	2.02391
PARP4	ENSG00000102699	0.0303019	0.942386	-4.14459	1.91337
ZBED3	ENSG00000132846	0.0304119	0.942386	1.92507	0.889308
ASH1L	ENSG00000116539	0.0304457	0.942386	5.4275	2.50781
KLHL7	ENSG00000122550	0.0304695	0.942386	5.86185	2.70889
ANKRD33	ENSG00000167612	0.0304979	0.942386	-1.83633	0.848751
TNPO3	ENSG00000064419	0.030564	0.942386	-4.75568	2.19895
GLCCI1	ENSG00000106415	0.0306888	0.942386	3.4961	1.61775
BMX	ENSG00000102010	0.030695	0.942386	2.02937	0.939086
HOXC8	ENSG00000037965	0.030909	0.942386	-1.92419	0.891553
ANAPC5	ENSG00000089053	0.031172	0.942386	3.6577	1.69741
KRTAP11-1	ENSG00000182591	0.0311854	0.942386	1.61918	0.751467
LOC101927870		0.0312047	0.942386	-4.30817	1.99966
MORN4	ENSG00000171160	0.0312993	0.942386	2.80818	1.30416
FOXD3-AS1	ENSG00000230798	0.0313031	0.942386	2.65557	1.23331
FHIT	ENSG00000189283	0.0313314	0.942386	4.23781	1.96848
ELANE	ENSG00000197561	0.0313552	0.942386	4.14278	1.9246
RPIA	ENSG00000153574	0.031395	0.942386	-3.22458	1.49839
KCNK13	ENSG00000152315	0.0314052	0.942386	-1.17973	0.548229
GJB5	ENSG00000189280	0.031539	0.942386	1.03743	0.482481
SCGB1D4	ENSG00000197745	0.0315532	0.942386	5.51402	2.56463
HMGXB4	ENSG00000100281	0.0315548	0.942386	-3.55904	1.65537
KIAA1217	ENSG00000120549	0.0316111	0.942386	-4.29566	1.99864
CDC20B	ENSG00000164287	0.0316152	0.942386	-2.85196	1.32696
DHX37	ENSG00000150990	0.0316406	0.942386	5.85635	2.72525
ZNF268	ENSG00000090612	0.0317264	0.942386	2.50583	1.16667
CTTN	ENSG00000085733	0.0317321	0.942386	5.07829	2.36445
E2F4	ENSG00000205250	0.0317717	0.942386	3.61194	1.68211
SCAMP3	ENSG00000116521	0.031878	0.942386	-2.83647	1.32179
SMARCA5-AS1	ENSG00000245112	0.0319489	0.942386	-0.918514	0.428202
RPL3L	ENSG00000140986	0.0319701	0.942386	-1.62111	0.755838
EPB41L5	ENSG00000115109	0.0320564	0.942386	-4.88307	2.27787
FHL1	ENSG00000022267	0.0321382	0.942386	5.3797	2.51073
SLC25A23	ENSG00000125648	0.0321481	0.942386	-3.61937	1.68927
LETM1	ENSG00000168924	0.0321606	0.942386	-4.86242	2.2696
RAB11B	ENSG00000185236	0.0321714	0.942386	2.34234	1.09339
COMMD6	ENSG00000188243	0.0323023	0.942386	-3.50267	1.63627
CA11	ENSG00000063180	0.0323581	0.942386	3.62004	1.69164
IKZF4	ENSG00000123411	0.0323779	0.942386	-2.63735	1.23257
PTOV1-AS1	ENSG00000268006	0.0324336	0.942386	-2.86769	1.34065
GREB1L	ENSG00000141449	0.0324526	0.942386	-4.60987	2.15536
CNTN2	ENSG00000184144	0.0326006	0.942386	-3.42694	1.60365
RARRES2	ENSG00000106538	0.0326241	0.942386	2.90314	1.35871
OSR1	ENSG00000143867	0.0326682	0.942386	-1.67988	0.786412
ITPKC	ENSG00000086544	0.0326808	0.942386	3.0379	1.42225
MRPS9	ENSG00000135972	0.0326893	0.942386	-1.14026	0.533862
CNNM1	ENSG00000119946	0.0327188	0.942386	-3.92578	1.83833
ZSWIM3	ENSG00000132801	0.0327671	0.942386	3.86823	1.81188
THYN1	ENSG00000151500	0.0328839	0.942386	3.15011	1.4765
SAA4	ENSG00000148965	0.0329024	0.942386	1.12444	0.527097
RGS19	ENSG00000171700	0.0329236	0.942386	2.24101	1.05063
CALHM3	ENSG00000183128	0.0329265	0.942386	-1.39878	0.655786
ANKRD35	ENSG00000198483	0.0329536	0.942386	2.76437	1.29621
RNF151	ENSG00000179580	0.0329771	0.942386	-3.00795	1.41062
NAPB	ENSG00000125814	0.0329814	0.942386	-3.11987	1.46314
APTX	ENSG00000137074	0.0330422	0.942386	2.11291	0.991248
TMEM14C	ENSG00000111843	0.0330765	0.942386	-2.27974	1.06972
MRPL50	ENSG00000136897	0.0332335	0.942386	1.72505	0.810165
CCN6	ENSG00000112761	0.0333187	0.942386	3.15818	1.48395
CCDC157	ENSG00000187860	0.0333937	0.942386	-2.72791	1.28232
RPLP2	ENSG00000177600	0.0334408	0.942386	-3.10948	1.46208
ACP7	ENSG00000183760	0.0334708	0.942386	2.59151	1.21873
FIBCD1	ENSG00000130720	0.0335028	0.942386	1.59479	0.750135
ZNF321P	ENSG00000213801	0.0335789	0.942386	1.86923	0.879601
PSMD4	ENSG00000159352	0.0335864	0.942386	5.0809	2.39101
SCRT1	ENSG00000261678	0.0336337	0.942386	2.07461	0.976546
MICALL2	ENSG00000164877	0.0337635	0.942386	4.80764	2.26467
CDC40	ENSG00000168438	0.0338036	0.942386	-2.0709	0.975731
POU2F2	ENSG00000028277	0.0338144	0.942386	3.8918	1.83378
AP1AR	ENSG00000138660	0.0339058	0.942386	-2.89496	1.36478
LAMC3	ENSG00000050555	0.0340102	0.942386	-4.35062	2.05223
BABAM2	ENSG00000158019	0.0340201	0.942386	-2.27182	1.0717
GPX4	ENSG00000167468	0.0340237	0.942386	3.80853	1.79665
KLK3	ENSG00000142515	0.0341008	0.942386	4.18982	1.97738
NOX5	ENSG00000290203	0.034102	0.942386	4.35876	2.05712
EXD1	ENSG00000178997	0.0342183	0.942386	-1.91807	0.905821
EXT2	ENSG00000151348	0.0342293	0.942386	2.46345	1.16346
SLC1A1	ENSG00000106688	0.0342457	0.942386	3.96283	1.87176
XRCC4	ENSG00000152422	0.0343833	0.942386	-1.51281	0.715091
SERF2-C15ORF63		0.0344405	0.942386	-2.74761	1.29918
CNOT2	ENSG00000111596	0.0344924	0.942386	-3.09642	1.46453
CBY3	ENSG00000204659	0.0345157	0.942386	-1.64025	0.775901
KIF2A	ENSG00000068796	0.0345397	0.942386	-4.26047	2.01563
ITIH3	ENSG00000162267	0.0345696	0.942386	-5.27763	2.49727
RHBDF1	ENSG00000007384	0.0346	0.942386	4.70131	2.22493
CCDC171	ENSG00000164989	0.0346822	0.942386	-3.73762	1.76966
MAP1LC3B2	ENSG00000258102	0.0346892	0.942386	-2.26915	1.07443
TMEM107	ENSG00000179029	0.0347103	0.942386	-3.08274	1.45982
TMEM39A	ENSG00000176142	0.0347181	0.942386	-3.30802	1.56657
HK3	ENSG00000160883	0.0347302	0.942386	2.48996	1.17925
PPP4R3A	ENSG00000100796	0.0348273	0.942386	3.89391	1.84514
IPO11	ENSG00000086200	0.0348991	0.942386	5.67577	2.69054
IVD	ENSG00000128928	0.0350143	0.942386	4.99415	2.36892
PKP1	ENSG00000081277	0.0350439	0.942386	2.96126	1.40487
SEC61A1	ENSG00000058262	0.0350605	0.942386	-5.908	2.80311
SIRPB2	ENSG00000196209	0.0351091	0.942386	3.83273	1.81896
DLGAP2	ENSG00000198010	0.0352666	0.942386	-5.0388	2.3934
POMC	ENSG00000115138	0.0352711	0.942386	0.84388	0.400849
NDUFAF6	ENSG00000156170	0.0352849	0.942386	-4.06447	1.9308
TLR1	ENSG00000174125	0.0353203	0.942386	-1.21123	0.575497
PREX2	ENSG00000046889	0.0353398	0.942386	-4.45762	2.11819
MMS19	ENSG00000155229	0.0354097	0.942386	3.58619	1.70475
CHMP1A	ENSG00000131165	0.0354202	0.942386	-4.4048	2.09401
CUL4A	ENSG00000139842	0.0354648	0.942386	-5.41282	2.57384
LOC101927318		0.0354848	0.942386	1.60598	0.763738
CENPX	ENSG00000169689	0.0355066	0.942386	2.10229	0.999885
KIAA0930	ENSG00000100364	0.0355176	0.942386	3.25034	1.54601
UCKL1	ENSG00000198276	0.0358442	0.942386	5.81525	2.7709
C7orf50	ENSG00000146540	0.0358631	0.942386	-5.91009	2.81637
DNAJB4	ENSG00000162616	0.0359188	0.942386	-1.82228	0.868645
CCL21	ENSG00000137077	0.0359285	0.942386	-1.99488	0.950966
PRL	ENSG00000172179	0.0360186	0.942386	3.59484	1.71451
ZNF674	ENSG00000251192	0.0360658	0.942386	-0.457991	0.218488
NET1	ENSG00000173848	0.0360695	0.942386	-3.22922	1.54055
CAV2	ENSG00000105971	0.0361648	0.942386	2.96726	1.41631
SEC11C	ENSG00000166562	0.0363161	0.942386	-2.57202	1.22865
SATL1	ENSG00000184788	0.0363922	0.942386	-4.24843	2.0303
TMEM117	ENSG00000139173	0.0364686	0.942386	2.49218	1.19148
ISCA2	ENSG00000165898	0.0364721	0.942386	2.94676	1.40884
NONO	ENSG00000147140	0.0365011	0.942386	-1.69695	0.811433
SERPINF2	ENSG00000167711	0.0365374	0.942386	5.36757	2.56712
POTEE	ENSG00000188219	0.0365678	0.942386	2.34149	1.12003
FABP9	ENSG00000205186	0.036608	0.942386	-1.56712	0.749781
SAMD11	ENSG00000187634	0.0366107	0.942386	-4.50268	2.15431
AREG	ENSG00000109321	0.0366198	0.942386	3.7038	1.77217
TMIE	ENSG00000181585	0.0367395	0.942386	1.66517	0.797247
COL6A3	ENSG00000163359	0.0367459	0.942386	5.4391	2.60422
DISP1	ENSG00000154309	0.036761	0.942386	3.08932	1.47927
USP37	ENSG00000135913	0.0368971	0.942386	4.03549	1.93372
LOC102724814		0.0369047	0.942386	0.812716	0.389453
NEK7	ENSG00000151414	0.0369175	0.942386	-1.87942	0.900679
CLEC2A	ENSG00000188393	0.0370267	0.942386	1.90049	0.911299
SFXN2	ENSG00000156398	0.0370815	0.942386	1.37419	0.659128
CCL2	ENSG00000108691	0.037116	0.942386	-2.35876	1.13158
SMAGP	ENSG00000170545	0.0371167	0.942386	-1.90995	0.916275
UBTFL1	ENSG00000255009	0.0371199	0.942386	2.52546	1.21158
GRHL1	ENSG00000134317	0.037126	0.942386	-3.98488	1.91179
RBM43	ENSG00000184898	0.0371339	0.942386	-3.73736	1.79311
NOD2	ENSG00000167207	0.0371467	0.942386	-2.22408	1.06714
CFB	ENSG00000243649	0.0371483	0.942386	4.30595	2.06606
PSMB8	ENSG00000204264	0.0371539	0.942386	1.76528	0.847036
MOGS	ENSG00000115275	0.0371545	0.942386	-2.54126	1.21938
DCDC1	ENSG00000170959	0.0373377	0.942386	-4.39697	2.11184
PSKH2	ENSG00000147613	0.0373397	0.942386	2.5148	1.20786
OR11A1	ENSG00000204694	0.0373446	0.942386	2.89519	1.3906
HRH3	ENSG00000101180	0.0373961	0.942386	3.58571	1.72273
DMRT1	ENSG00000137090	0.0374603	0.942386	3.22091	1.54799
UBN2	ENSG00000157741	0.0374815	0.942386	-2.96842	1.42679
AKR1B15	ENSG00000227471	0.0375268	0.942386	-2.91259	1.40029
MPP4	ENSG00000082126	0.0375494	0.942386	-5.45398	2.62243
TULP4	ENSG00000130338	0.0376073	0.942582	-3.51263	1.68949
PHF12	ENSG00000109118	0.0376793	0.943128	-3.33696	1.6056
ZNF254	ENSG00000213096	0.0377602	0.943128	-3.04662	1.46652
PHF24	ENSG00000122733	0.0377792	0.943128	2.25908	1.08754
MATN3	ENSG00000132031	0.0378361	0.943299	-1.98349	0.955152
SUGP2	ENSG00000064607	0.0379043	0.943752	-4.5633	2.19824
TSPAN16	ENSG00000130167	0.0380983	0.944454	2.42248	1.16814
HACL1	ENSG00000131373	0.0381257	0.944454	3.2527	1.5687
OR4X1	ENSG00000176567	0.0381931	0.944454	1.27394	0.614606
SACM1L	ENSG00000211456	0.0383129	0.944454	-3.4633	1.67189
SPAG5	ENSG00000076382	0.0383408	0.944454	3.29409	1.59043
ENO4	ENSG00000188316	0.0383638	0.944454	-2.85987	1.38095
PSEN1	ENSG00000080815	0.0384499	0.944454	4.21154	2.03453
CDKN2B-AS1	ENSG00000240498	0.0384739	0.944454	1.1906	0.575234
FAH	ENSG00000103876	0.0385201	0.944454	-3.19788	1.54541
GPR32	ENSG00000142511	0.0385219	0.944454	3.14248	1.51865
OR2A12	ENSG00000221858	0.0385933	0.944454	-1.94232	0.938999
NPY	ENSG00000122585	0.0387161	0.944454	-1.79406	0.867871
MEN1	ENSG00000133895	0.0387326	0.944454	-3.6235	1.75301
SLC35E4	ENSG00000100036	0.0387423	0.944454	-1.12427	0.543936
NCOA3	ENSG00000124151	0.0387767	0.944454	-3.84913	1.86259
DEFA5	ENSG00000164816	0.0388058	0.944454	-2.87139	1.38967
HOXA1	ENSG00000105991	0.0389057	0.944454	1.95144	0.944925
NVL	ENSG00000143748	0.0389819	0.944454	-4.46351	2.16216
SERPINH1	ENSG00000149257	0.0390138	0.944454	2.36259	1.14464
TM2D3	ENSG00000184277	0.0390157	0.944454	-3.27186	1.58519
DNAJC11	ENSG00000007923	0.0390545	0.944454	-4.40589	2.13504
IGLON5	ENSG00000142549	0.0390679	0.944454	3.16596	1.53429
PRDM13	ENSG00000112238	0.039085	0.944454	3.02953	1.4683
PERM1	ENSG00000187642	0.0392216	0.945066	4.17225	2.02354
ME1	ENSG00000065833	0.0392748	0.945066	-1.76208	0.85484
CCDC22	ENSG00000101997	0.0392821	0.945066	0.893547	0.433504
NFKB2	ENSG00000077150	0.0393792	0.945066	-4.96378	2.40936
PACSIN3	ENSG00000165912	0.0393926	0.945066	2.5994	1.2618
ANKLE2	ENSG00000176915	0.0394578	0.945066	-4.74223	2.30274
BRCA1	ENSG00000012048	0.0395053	0.945066	4.3702	2.1226
ADAM20	ENSG00000134007	0.0395115	0.945066	-1.44678	0.702721
DENND1C	ENSG00000205744	0.0397013	0.945801	-5.10936	2.48408
RAB30	ENSG00000137502	0.0397514	0.945801	-2.30672	1.12177
MARVELD1	ENSG00000155254	0.0398184	0.945801	0.964047	0.468979
GJA4	ENSG00000187513	0.0401844	0.945801	0.777385	0.378871
PIBF1	ENSG00000083535	0.0402044	0.945801	-2.69846	1.31527
FAM89B	ENSG00000176973	0.040249	0.945801	-1.98391	0.967204
YPEL2	ENSG00000175155	0.0402667	0.945801	-3.46063	1.68729
FANK1	ENSG00000203780	0.0403482	0.945801	2.52566	1.23193
CFDP1	ENSG00000153774	0.0403836	0.945801	-1.69268	0.825774
CIBAR1	ENSG00000188343	0.0403957	0.945801	4.4265	2.1596
ARMC1	ENSG00000104442	0.040413	0.945801	2.05491	1.00264
PCAT7	ENSG00000231806	0.0404891	0.945801	-0.766794	0.374279
OSTC	ENSG00000198856	0.040549	0.945801	2.27178	1.10921
RPL24	ENSG00000114391	0.0406484	0.945801	-2.42269	1.18347
RNF150	ENSG00000170153	0.0406998	0.945801	2.84883	1.392
HPD	ENSG00000158104	0.0407789	0.945801	3.27181	1.59931
KCNK4	ENSG00000182450	0.0407895	0.945801	-3.39877	1.66145
NAPA	ENSG00000105402	0.0408342	0.945801	-3.48252	1.70277
LOC100630923		0.0408509	0.945801	-3.34249	1.63444
NPHP1	ENSG00000144061	0.0410531	0.945801	3.29338	1.61203
APLP1	ENSG00000105290	0.0410817	0.945801	2.8995	1.41944
KCNIP2	ENSG00000120049	0.0411065	0.945801	-1.66312	0.814277
MPI	ENSG00000178802	0.0411371	0.945801	3.35821	1.64445
MARVELD3	ENSG00000140832	0.0411728	0.945801	-4.71944	2.31143
MRPL20-AS1	ENSG00000224870	0.0411781	0.945801	-2.26183	1.1078
HS3ST3B1	ENSG00000125430	0.0411839	0.945801	-1.47469	0.722293
SIM1	ENSG00000112246	0.0412231	0.945801	3.10905	1.52309
STK4	ENSG00000101109	0.0413893	0.945801	-2.4087	1.18096
PSRC1	ENSG00000134222	0.0414206	0.945801	-1.61089	0.789927
ANKS4B	ENSG00000175311	0.0414269	0.945801	-0.837829	0.410855
ZNF747	ENSG00000169955	0.041545	0.945801	-1.911	0.93766
ABHD15	ENSG00000168792	0.0416015	0.945801	1.82084	0.893672
TIMM17A	ENSG00000134375	0.0416086	0.945801	-2.01288	0.987961
QSOX1	ENSG00000116260	0.0416156	0.945801	4.07907	2.00215
MTRNR2L7		0.0417871	0.945801	3.11481	1.53014
EOMES	ENSG00000163508	0.0418412	0.945801	2.67093	1.31244
DHX58	ENSG00000108771	0.0418778	0.945801	3.02789	1.4881
DNAJB2	ENSG00000135924	0.041894	0.945801	-4.14586	2.03771
TRPC1	ENSG00000144935	0.0419004	0.945801	3.75621	1.84625
SNX25	ENSG00000109762	0.0419756	0.945801	4.10946	2.02062
FER	ENSG00000151422	0.0420925	0.945801	3.01245	1.48206
KRT78	ENSG00000170423	0.0421735	0.945801	-3.74755	1.84445
JAKMIP3	ENSG00000188385	0.0421768	0.945801	4.76951	2.34746
DGKZ	ENSG00000149091	0.0422015	0.945801	5.72875	2.81992
ARHGAP15	ENSG00000075884	0.0422165	0.945801	-3.69219	1.81758
UBE4B	ENSG00000130939	0.042258	0.945801	3.40939	1.6787
GASK1B	ENSG00000164125	0.0422645	0.945801	-1.65111	0.812993
ZNF512	ENSG00000243943	0.0422916	0.945801	-3.13973	1.54618
FERMT1	ENSG00000101311	0.0423025	0.945801	-2.32897	1.14698
PLA2G15	ENSG00000103066	0.0423333	0.945801	-2.11554	1.04202
SUN3	ENSG00000164744	0.0423416	0.945801	-3.20853	1.58044
SOGA3	ENSG00000214338	0.0423641	0.945801	-3.35735	1.65393
CAMK2D	ENSG00000145349	0.0423847	0.945801	5.37694	2.6491
ZNF440	ENSG00000171295	0.0424183	0.945801	-1.25135	0.616611
SMG5	ENSG00000198952	0.0424284	0.945801	-4.20733	2.0733
HMX3	ENSG00000188620	0.0424563	0.945801	1.69923	0.837463
PROSER3	ENSG00000167595	0.0424972	0.945801	2.94804	1.45323
RNASE4	ENSG00000258818	0.042501	0.945801	-0.614189	0.302768
ANKAR	ENSG00000151687	0.0426025	0.945801	3.45061	1.70183
SLC36A4	ENSG00000180773	0.0426198	0.945801	-3.44638	1.69989
TNKS2	ENSG00000107854	0.0426211	0.945801	5.19667	2.56322
PEBP4	ENSG00000134020	0.0426534	0.945801	5.18748	2.55908
SRSF8	ENSG00000263465	0.0427217	0.946203	-1.25329	0.618474
RND2	ENSG00000108830	0.0429615	0.949055	1.71847	0.849009
CARS1	ENSG00000110619	0.0430223	0.949055	-3.62747	1.79268
NUBP2	ENSG00000095906	0.0430828	0.949055	4.21327	2.08278
RGS11	ENSG00000076344	0.0431534	0.949055	3.18984	1.57739
ARHGAP6	ENSG00000047648	0.0431592	0.949055	-5.13314	2.53844
PROK2	ENSG00000163421	0.0432423	0.949055	2.37106	1.173
DDX27	ENSG00000124228	0.0432661	0.949055	-4.61745	2.28459
CUL7	ENSG00000044090	0.0432748	0.949055	3.58726	1.77495
GLT8D1	ENSG00000016864	0.0433036	0.949055	2.71219	1.34216
MEP1B	ENSG00000141434	0.0433542	0.949059	-2.40424	1.19005
CCNY	ENSG00000108100	0.043424	0.949217	-3.42427	1.69551
GMPPB	ENSG00000173540	0.0434621	0.949217	2.04231	1.01143
WDR24	ENSG00000127580	0.0436826	0.951925	-3.10375	1.5387
MTUS1	ENSG00000129422	0.0436871	0.951925	-3.9152	1.94102
TRIM38	ENSG00000112343	0.0438926	0.955055	-1.15856	0.574936
FGFR3	ENSG00000068078	0.0439321	0.955055	4.68907	2.32738
PXN	ENSG00000089159	0.0441099	0.956441	-3.81586	1.89557
STAU1	ENSG00000124214	0.0441428	0.956441	-4.29182	2.13233
MRGPRX4	ENSG00000179817	0.0441481	0.956441	-1.1012	0.547129
ECE1	ENSG00000117298	0.0442694	0.957314	4.9912	2.4813
FAM181A-AS1	ENSG00000258584	0.04429	0.957314	3.28982	1.63564
DGKE	ENSG00000153933	0.0444784	0.95938	2.54907	1.26848
MCEMP1	ENSG00000183019	0.0444874	0.95938	1.70564	0.8488
HDAC2	ENSG00000196591	0.0447049	0.959809	4.38949	2.18663
NFKBIE	ENSG00000146232	0.0447816	0.959809	-2.58024	1.28581
PMFBP1	ENSG00000118557	0.044866	0.959809	3.37804	1.68404
RASIP1	ENSG00000105538	0.0448788	0.959809	-3.33177	1.66108
LGALS2	ENSG00000100079	0.0449117	0.959809	1.34706	0.671691
RBM42	ENSG00000126254	0.0449444	0.959809	2.63112	1.31216
SPATA31D1	ENSG00000214929	0.0449609	0.959809	4.13328	2.06147
LZTFL1	ENSG00000163818	0.0449638	0.959809	3.18295	1.58751
ACP2	ENSG00000134575	0.0449656	0.959809	-2.59932	1.29644
TUB	ENSG00000166402	0.0451043	0.959943	2.9978	1.49615
MYO18A	ENSG00000196535	0.0451297	0.959943	-5.25493	2.62295
ONECUT1	ENSG00000169856	0.0453236	0.959943	1.51949	0.759122
UBA3	ENSG00000144744	0.0453805	0.959943	4.15306	2.07538
NSUN2	ENSG00000037474	0.045404	0.959943	4.85052	2.42418
ZNF7	ENSG00000147789	0.0454876	0.959943	5.73779	2.86872
SPATA2	ENSG00000158480	0.0455539	0.959943	-1.52559	0.762983
DEFB129	ENSG00000125903	0.0455867	0.959943	0.880315	0.440334
PEX3	ENSG00000034693	0.045595	0.959943	-3.00773	1.50453
PRXL2C	ENSG00000158122	0.0458086	0.959943	1.80214	0.902353
C1QB	ENSG00000173369	0.0458097	0.959943	1.40769	0.704851
TOMM22	ENSG00000100216	0.045855	0.959943	2.71614	1.3603
LRRC8A	ENSG00000136802	0.0459033	0.959943	2.01241	1.00808
MC1R	ENSG00000258839	0.0459337	0.959943	1.05653	0.529322
CYP26B1	ENSG00000003137	0.0459738	0.959943	3.04984	1.52826
CFAP97D1	ENSG00000231256	0.045979	0.959943	-1.68355	0.843637
CPXM2	ENSG00000121898	0.0460129	0.959943	-2.65437	1.33033
COX7A1	ENSG00000161281	0.0460335	0.959943	-1.5287	0.766234
LGR4	ENSG00000205213	0.0461676	0.959943	2.72153	1.36496
GSX1	ENSG00000169840	0.0462155	0.959943	-2.46403	1.23608
FEZ2	ENSG00000171055	0.0462595	0.959943	2.79667	1.40323
SFRP1	ENSG00000104332	0.0463158	0.959943	3.2478	1.63001
HMMR	ENSG00000072571	0.046378	0.959943	2.74198	1.37654
DAOA-AS1	ENSG00000232307	0.0463789	0.959943	3.87962	1.94767
ZNF709	ENSG00000242852	0.0463964	0.959943	-3.33443	1.67411
MORF4L2	ENSG00000123562	0.0464388	0.959943	-1.72891	0.868197
KIR3DL3	ENSG00000242019	0.0464509	0.959943	4.11641	2.06723
HTR3A	ENSG00000166736	0.0464831	0.959943	3.47974	1.74775
CAND2	ENSG00000144712	0.0464954	0.959943	2.93344	1.47345
MAS1L	ENSG00000204687	0.0465556	0.959943	-1.38962	0.698189
ERAL1	ENSG00000132591	0.046565	0.959943	-2.56929	1.29095
PPP1R14D	ENSG00000166143	0.0466017	0.959943	-1.30027	0.653433
FOXE1	ENSG00000178919	0.0467072	0.960438	-1.80799	0.909018
VTN	ENSG00000109072	0.0467862	0.960438	-2.3214	1.16757
C10orf82	ENSG00000165863	0.0467939	0.960438	-2.90018	1.45873
MEI4	ENSG00000269964	0.046843	0.960438	-1.95854	0.985322
SLC39A8	ENSG00000138821	0.0469092	0.960438	-4.45234	2.2406
MS4A2	ENSG00000149534	0.0469314	0.960438	-0.997122	0.501844
OR2T2	ENSG00000196240	0.0470043	0.960886	-0.607081	0.30564
CDH13	ENSG00000140945	0.0470982	0.961763	-3.5567	1.79141
RBPJ	ENSG00000168214	0.0472741	0.964311	-3.03964	1.5322
KNG1	ENSG00000113889	0.0475049	0.965375	5.22214	2.63509
LEO1	ENSG00000166477	0.0475763	0.965375	-3.74509	1.89038
SOX2-OT	ENSG00000242808	0.0476183	0.965375	-1.12277	0.566837
PRAMEF26	ENSG00000280267	0.0476261	0.965375	0.38361	0.193675
SLC26A10	ENSG00000135502	0.0477351	0.965375	0.466465	0.235622
CCZ1B	ENSG00000146574	0.0478067	0.965375	3.04846	1.54034
SLC25A17	ENSG00000100372	0.0478201	0.965375	2.65247	1.34033
TTLL4	ENSG00000135912	0.0479919	0.965375	2.82745	1.42985
CRH	ENSG00000147571	0.0479951	0.965375	1.72049	0.870072
HNRNPCL2	ENSG00000275774	0.048021	0.965375	0.66248	0.335062
LOC101927814		0.0480255	0.965375	-0.612848	0.309966
MARCO	ENSG00000019169	0.048042	0.965375	-4.44885	2.25031
SSR4	ENSG00000180879	0.0481084	0.965375	6.75638	3.41851
APLF	ENSG00000169621	0.0481368	0.965375	-4.24492	2.14807
IGFBP1	ENSG00000146678	0.0481799	0.965375	1.54109	0.779989
LINC01617		0.0482195	0.965375	0.603507	0.305507
MCRS1	ENSG00000187778	0.048299	0.965375	4.55807	2.3082
ABCD4	ENSG00000119688	0.0483191	0.965375	2.74161	1.38847
SSR1	ENSG00000124783	0.0484453	0.965375	-3.54118	1.79442
RP9	ENSG00000164610	0.0485276	0.965375	-2.606	1.32102
CYB561D2	ENSG00000114395	0.0485405	0.965375	2.06951	1.04913
TOMM7	ENSG00000196683	0.0485461	0.965375	-2.2676	1.14957
FAM240A	ENSG00000283473	0.048567	0.965375	-0.972729	0.493177
TEX12	ENSG00000150783	0.0486912	0.965375	1.20358	0.610554
DENR	ENSG00000139726	0.0486934	0.965375	2.82777	1.43449
OPALIN	ENSG00000197430	0.0486976	0.965375	-1.37741	0.698756
MILR1	ENSG00000271605	0.0487092	0.965375	-3.62845	1.8408
ZRANB1	ENSG00000019995	0.0487672	0.965509	-3.37522	1.71277
LOC101928994		0.0488542	0.966217	-1.63301	0.828996
CCSER1	ENSG00000184305	0.0489946	0.967978	2.95491	1.50099
CD5	ENSG00000110448	0.0490537	0.968033	-2.32967	1.1837
GCNT7	ENSG00000124091	0.0491001	0.968033	1.73059	0.87949
GZMB	ENSG00000100453	0.0492612	0.969551	3.65449	1.85854
OR1L4	ENSG00000136939	0.0493449	0.969551	1.19524	0.608078
ANKRD55	ENSG00000164512	0.0493539	0.969551	-2.03333	1.0345
SLC52A1	ENSG00000132517	0.0493829	0.969551	2.80186	1.42569
GUSBP11	ENSG00000228315	0.0496158	0.972691	5.37652	2.73857
UBALD2	ENSG00000185262	0.049646	0.972691	-3.05912	1.55839
PPFIBP1	ENSG00000110841	0.0497871	0.973148	3.2252	1.64401
PLBD1-AS1	ENSG00000256751	0.0498028	0.973148	-1.47698	0.752925
DUS3L	ENSG00000141994	0.0498696	0.973148	3.56021	1.81543
ACP1	ENSG00000143727	0.0499952	0.973148	1.55542	0.793582
LOC100506679		0.0500126	0.973148	-1.53204	0.781708
LOC105375218		0.050101	0.973148	1.97644	1.00885
ZNF843	ENSG00000176723	0.0501138	0.973148	-2.6566	1.35611
PPM1L	ENSG00000163590	0.0501394	0.973148	-1.42957	0.729832
OAZ2	ENSG00000180304	0.0501825	0.973148	2.9004	1.481
NACC2	ENSG00000148411	0.0503056	0.973148	2.14884	1.09783
FAM3D	ENSG00000198643	0.0503259	0.973148	-1.63946	0.837664
SDHAF1	ENSG00000205138	0.0503335	0.973148	-1.99115	1.01739
ATXN2	ENSG00000204842	0.0503406	0.973148	4.55145	2.32566
WT1	ENSG00000184937	0.0505091	0.975068	-3.21722	1.64511
CCDC105	ENSG00000160994	0.0505434	0.975068	2.22264	1.1367
SCFD2	ENSG00000184178	0.0506341	0.975819	1.77039	0.905771
PRSS21	ENSG00000007038	0.0508279	0.978554	-2.31343	1.1846
SLC7A5	ENSG00000103257	0.0508877	0.978706	-3.58593	1.83665
GCC1	ENSG00000179562	0.0511125	0.980216	1.93063	0.989795
IL23A	ENSG00000110944	0.0511581	0.980216	-2.49455	1.27916
LPGAT1	ENSG00000123684	0.0511587	0.980216	4.22502	2.16651
SKIL	ENSG00000136603	0.0511743	0.980216	-2.68321	1.376
TMPRSS9	ENSG00000178297	0.0514133	0.981939	-3.46572	1.7791
HLA-DMB	ENSG00000242574	0.05142	0.981939	-1.73068	0.888459
FAM163B	ENSG00000196990	0.0515447	0.981939	1.63727	0.840954
RIMKLA	ENSG00000177181	0.0515521	0.981939	-2.30515	1.18404
TSBP1-AS1	ENSG00000225914	0.0516336	0.981939	-2.23043	1.14606
ANKFN1	ENSG00000153930	0.0516718	0.981939	3.30785	1.69994
ZNF77	ENSG00000175691	0.0516725	0.981939	2.99223	1.53775
DSCC1	ENSG00000136982	0.0518088	0.981939	1.54886	0.796446
H2AC21	ENSG00000184270	0.051882	0.981939	1.79128	0.921387
POU2F1	ENSG00000143190	0.0519587	0.981939	-3.88378	1.99837
TMEM92	ENSG00000167105	0.052199	0.981939	-4.05857	2.09044
LRRC72	ENSG00000205858	0.0523093	0.981939	2.35585	1.214
DCXR	ENSG00000169738	0.052313	0.981939	2.94217	1.51615
RTL8C	ENSG00000134590	0.0523201	0.981939	-3.87108	1.9949
IL23R	ENSG00000162594	0.0523447	0.981939	2.24829	1.15874
GMPR2	ENSG00000100938	0.0524125	0.981939	2.44017	1.258
KRTAP6-2	ENSG00000186930	0.0524175	0.981939	-0.702426	0.362133
ATP5F1B	ENSG00000110955	0.052434	0.981939	2.25382	1.16203
TLE1	ENSG00000196781	0.0524526	0.981939	-3.33609	1.72017
RIMS3	ENSG00000117016	0.05256	0.981939	1.45242	0.749242
NRBP1	ENSG00000115216	0.0526069	0.981939	4.29525	2.21618
SLC22A15	ENSG00000163393	0.0526191	0.981939	-3.47855	1.79489
C9orf92	ENSG00000205549	0.0526562	0.981939	-1.96111	1.01207
AKTIP	ENSG00000166971	0.0526891	0.981939	1.58789	0.819573
BPIFA1	ENSG00000198183	0.0527029	0.981939	-3.95968	2.04387
LDLR	ENSG00000130164	0.0528004	0.981939	4.42822	2.28665
JPT1	ENSG00000189159	0.0528017	0.981939	-1.27374	0.657743
LARP6	ENSG00000166173	0.0528231	0.981939	-2.21462	1.1437
RGCC	ENSG00000102760	0.052856	0.981939	-2.18963	1.13095
OR5AS1	ENSG00000181785	0.0530312	0.981939	-1.90303	0.983647
CYP2S1	ENSG00000167600	0.0530669	0.981939	-3.03518	1.56907
CRYBG1	ENSG00000112297	0.0531474	0.981939	3.99139	2.0641
UHRF1BP1	ENSG00000065060	0.0532113	0.981939	-4.06216	2.10126
GRB14	ENSG00000115290	0.0533702	0.981939	3.54378	1.83434
PDXP	ENSG00000241360	0.0534341	0.981939	-0.991823	0.513527
ZMAT2	ENSG00000146007	0.0534437	0.981939	3.72365	1.92804
ZNF718	ENSG00000250312	0.0535607	0.981939	-4.39224	2.27533
GHDC	ENSG00000167925	0.0537218	0.981939	-2.59252	1.34392
GATC	ENSG00000257218	0.0537264	0.981939	1.63422	0.847171
ACSBG2	ENSG00000130377	0.0537381	0.981939	-3.28968	1.70543
SPATA45	ENSG00000185523	0.0537803	0.981939	-0.967702	0.501763
USP46	ENSG00000109189	0.0538359	0.981939	-2.92732	1.5182
ELF4	ENSG00000102034	0.0538466	0.981939	-1.83756	0.953056
NCF4	ENSG00000100365	0.0539379	0.981939	2.39243	1.24131
FIBIN	ENSG00000176971	0.0539774	0.981939	-0.452218	0.234672
DPH3	ENSG00000154813	0.0540057	0.981939	-1.86677	0.968848
ZNF679	ENSG00000197123	0.0540327	0.981939	-2.21667	1.15058
PTPRG	ENSG00000144724	0.0540643	0.981939	-4.37857	2.27302
C9orf16	ENSG00000171159	0.0540995	0.981939	-1.061	0.550872
VIM-AS1	ENSG00000229124	0.054111	0.981939	-1.06088	0.550837
DLL4	ENSG00000128917	0.0541602	0.981939	2.54674	1.3226
NTSR1	ENSG00000101188	0.0541967	0.981939	1.13811	0.591147
NMD3	ENSG00000169251	0.0542454	0.981939	-3.15837	1.64082
TARBP2	ENSG00000139546	0.0542588	0.981939	-2.69802	1.40174
RDH13	ENSG00000160439	0.0542707	0.981939	-2.82082	1.46561
GPC2	ENSG00000213420	0.0542797	0.981939	3.07416	1.5973
ANKRD9	ENSG00000156381	0.0543451	0.981939	-2.09389	1.08826
ACTN2	ENSG00000077522	0.0543988	0.981939	4.7785	2.48408
FAM205A	ENSG00000205108	0.0544171	0.981939	2.34072	1.2169
SOD3	ENSG00000109610	0.0545697	0.981939	1.28864	0.670366
CD1B	ENSG00000158485	0.054637	0.981939	1.54596	0.804453
OR6C1	ENSG00000205330	0.0546652	0.981939	-1.28046	0.666377
SPRY2	ENSG00000136158	0.0546853	0.981939	1.05063	0.546812
PC	ENSG00000173599	0.0547917	0.981939	-5.08361	2.64699
PCGF5	ENSG00000180628	0.0549051	0.981939	4.46159	2.3242
ARHGAP21	ENSG00000107863	0.0549055	0.981939	3.7077	1.93147
OR4D5	ENSG00000171014	0.0549172	0.981939	-1.21504	0.632989
ALG12	ENSG00000182858	0.0549197	0.981939	3.02477	1.5758
PRX	ENSG00000105227	0.0549248	0.981939	-3.13647	1.63403
ZNF670-ZNF695	ENSG00000135747	0.0549524	0.981939	3.60983	1.88085
SPCS2	ENSG00000118363	0.0550085	0.981939	-3.15778	1.6457
CAP2	ENSG00000112186	0.0550206	0.981939	-3.49642	1.82227
SOWAHB	ENSG00000186212	0.0552203	0.981939	-2.44355	1.27458
TNFRSF11A	ENSG00000141655	0.0552382	0.981939	-2.76593	1.44285
TLE2	ENSG00000065717	0.0552557	0.981939	-4.64704	2.4243
UCP3	ENSG00000175564	0.0552577	0.981939	2.12199	1.10702
TEX43	ENSG00000196900	0.0552757	0.981939	1.61884	0.844596
AURKAIP1	ENSG00000175756	0.0554114	0.983422	-2.88282	1.50489
ELAVL3	ENSG00000196361	0.0555116	0.983673	-2.37312	1.23932
ZCWPW2	ENSG00000206559	0.0555299	0.983673	3.79646	1.98279
PABPC4L	ENSG00000254535	0.0556259	0.98392	-1.04701	0.54704
ZNF716	ENSG00000182111	0.0558339	0.98392	0.87035	0.455125
VIT	ENSG00000205221	0.0558867	0.98392	-3.35098	1.75268
ELSPBP1	ENSG00000169393	0.0559836	0.98392	2.04505	1.07006
ZNF239	ENSG00000196793	0.0559858	0.98392	-3.96689	2.07566
PDK1	ENSG00000152256	0.0559893	0.98392	3.0699	1.60633
KLHL32	ENSG00000186231	0.0560106	0.98392	3.79945	1.98825
AOC1	ENSG00000002726	0.0560499	0.98392	-2.94273	1.54017
WDR81	ENSG00000167716	0.0560738	0.98392	-3.72338	1.94894
LIPT2	ENSG00000175536	0.0560906	0.98392	2.1516	1.1263
NPAP1	ENSG00000185823	0.0561205	0.98392	-3.45367	1.80811
SOCS1	ENSG00000185338	0.0562054	0.98392	-1.45083	0.759821
ZNF555	ENSG00000186300	0.0562225	0.98392	3.68168	1.92828
ESX1	ENSG00000123576	0.056446	0.986915	5.00927	2.62599
LRRC63	ENSG00000173988	0.0565465	0.987756	3.74639	1.96475
CRYZL1	ENSG00000205758	0.0566303	0.988303	2.88236	1.51214
OR4F4	ENSG00000177693	0.0568001	0.989289	0.761305	0.399668
ATP5MD	ENSG00000173915	0.056857	0.989289	1.51554	0.795805
ZNF358	ENSG00000198816	0.0570488	0.989289	-2.50728	1.31759
GXYLT1	ENSG00000151233	0.0570674	0.989289	-2.8018	1.47246
BRCC3	ENSG00000185515	0.057123	0.989289	-3.48082	1.82973
NT5C1A	ENSG00000116981	0.0571592	0.989289	1.42766	0.750572
DSG1	ENSG00000134760	0.0571952	0.989289	-2.23159	1.1734
KCNN4	ENSG00000104783	0.0572205	0.989289	2.06485	1.08584
TPD52L1	ENSG00000111907	0.0572253	0.989289	-3.13091	1.64647
IQCF6	ENSG00000214686	0.0572279	0.989289	-0.668882	0.351753
PDZD7	ENSG00000186862	0.0572642	0.989289	-2.38315	1.25344
GOLGA6L3	ENSG00000188388	0.057337	0.989641	4.64469	2.44363
NDN	ENSG00000182636	0.0574625	0.990609	2.60273	1.37002
PLCZ1	ENSG00000139151	0.0575545	0.990609	4.44501	2.34062
RABAC1	ENSG00000105404	0.0575568	0.990609	-2.31041	1.21661
WFIKKN2	ENSG00000173714	0.0576033	0.990609	1.86068	0.979972
SH3GL2	ENSG00000107295	0.0576808	0.990636	-4.4176	2.32736
PF4V1	ENSG00000109272	0.05771	0.990636	2.8359	1.49424
LOC100291105		0.0578163	0.990992	2.17622	1.14713
BCAS2	ENSG00000116752	0.0578579	0.990992	-1.2343	0.650734
KLF10	ENSG00000155090	0.0578885	0.990992	-2.6703	1.40798
OR10J5	ENSG00000184155	0.0580528	0.991781	1.2304	0.649186
FBXL18	ENSG00000155034	0.0581276	0.991781	4.07677	2.15163
ZKSCAN3	ENSG00000189298	0.0581417	0.991781	-2.12836	1.12337
HSFX4	ENSG00000283463	0.0581451	0.991781	-3.39316	1.79096
LRRC3C	ENSG00000204913	0.0582606	0.992853	0.956715	0.505201
ADAMTSL4	ENSG00000143382	0.0585441	0.996784	-3.48721	1.84352
MFAP4	ENSG00000166482	0.0586936	0.998111	3.56955	1.88817
TMEM9	ENSG00000116857	0.058728	0.998111	-2.44252	1.29219
VPS50	ENSG00000004766	0.0588128	0.998653	-3.20546	1.69638
OR7G2	ENSG00000170923	0.0589441	0.999759	3.53571	1.87212
C19orf54	ENSG00000188493	0.0589841	0.999759	1.74793	0.925659
BTBD2	ENSG00000133243	0.0591096	0.999908	3.46051	1.8335
MNT	ENSG00000070444	0.0591154	0.999908	3.83932	2.03426
IRF3	ENSG00000126456	0.0591576	0.999908	-4.26118	2.25815
GOT1	ENSG00000120053	0.0592347	0.999908	-2.98535	1.58253
HS3ST1	ENSG00000002587	0.0592925	0.999908	-2.25642	1.19639
CCDC144NL	ENSG00000291074	0.059374	0.999908	3.08527	1.63639
DEXI	ENSG00000182108	0.0593827	0.999908	-1.35873	0.72068
SYK	ENSG00000165025	0.0594319	0.999908	4.44425	2.35771
PADI3	ENSG00000142619	0.0596177	0.999908	1.76223	0.935559
MMEL1	ENSG00000142606	0.0596508	0.999908	-3.15032	1.67271
TMED1	ENSG00000099203	0.0597053	0.999908	3.72304	1.97722
POU4F3	ENSG00000091010	0.0598763	0.999908	-1.66291	0.883725
MAPKAP1	ENSG00000119487	0.0598877	0.999908	2.71246	1.44156
IFI27L1	ENSG00000165948	0.0599888	0.999908	3.54303	1.88371
TBC1D31	ENSG00000156787	0.0600115	0.999908	2.84221	1.51125
DLX2	ENSG00000115844	0.0600137	0.999908	-1.55878	0.82883
XPO5	ENSG00000124571	0.0600221	0.999908	3.33454	1.7731
HIC2	ENSG00000169635	0.0601643	0.999908	2.91983	1.55344
FUT11	ENSG00000196968	0.0601883	0.999908	1.51505	0.806129
PPA2	ENSG00000138777	0.0602095	0.999908	-2.34465	1.24765
ALOX12B	ENSG00000179477	0.0602702	0.999908	-4.19436	2.23245
ZSCAN20	ENSG00000121903	0.0602759	0.999908	2.20682	1.17461
DKK4	ENSG00000104371	0.060375	0.999908	2.62002	1.39508
EIF3F	ENSG00000175390	0.0607203	0.999908	2.37647	1.26709
DBP	ENSG00000105516	0.0607578	0.999908	-2.68199	1.4302
S100A5	ENSG00000196420	0.0609099	0.999908	-2.25919	1.20545
RTP4	ENSG00000136514	0.0609278	0.999908	-0.770945	0.411386
ZBTB3	ENSG00000185670	0.0609996	0.999908	3.00071	1.60166
FA2H	ENSG00000103089	0.0610575	0.999908	-3.12821	1.67009
TMEM45A	ENSG00000181458	0.061072	0.999908	3.98347	2.12682
HACD4	ENSG00000188921	0.0610836	0.999908	-1.35983	0.726062
GDPD4	ENSG00000178795	0.0611513	0.999908	2.18062	1.16461
MAP11	ENSG00000146826	0.061157	0.999908	2.67394	1.42811
ARHGEF15	ENSG00000198844	0.0611586	0.999908	-2.57801	1.37689
OR5A1	ENSG00000172320	0.0612458	0.999908	1.36312	0.728273
NOP14-AS1	ENSG00000249673	0.0612466	0.999908	-2.8763	1.53672
MSANTD3	ENSG00000066697	0.0613687	0.999908	-1.91925	1.02588
STYK1	ENSG00000060140	0.0613927	0.999908	2.44844	1.30887
CKM	ENSG00000104879	0.0614059	0.999908	-1.95177	1.04341
TRIM44	ENSG00000166326	0.0614235	0.999908	-1.55068	0.829047
VWA5B2	ENSG00000145198	0.0615751	0.999908	-4.00155	2.14062
ZNF266	ENSG00000174652	0.0616155	0.999908	3.20384	1.71415
SPACA1	ENSG00000118434	0.0617358	0.999908	-3.75027	2.00744
SCGB2A1	ENSG00000124939	0.0617674	0.999908	1.69917	0.909636
VPS33B	ENSG00000184056	0.0617935	0.999908	-2.62476	1.40529
PIK3R2	ENSG00000105647	0.061911	0.999908	3.51728	1.88399
GUCY1A1	ENSG00000164116	0.062024	0.999908	2.92848	1.56929
ZNF613	ENSG00000176024	0.0620477	0.999908	-2.65726	1.42408
PLAAT3	ENSG00000176485	0.062059	0.999908	-1.77888	0.953379
HRNR	ENSG00000197915	0.0622482	0.999908	-3.99581	2.14307
MAP3K19	ENSG00000176601	0.0622694	0.999908	2.91726	1.56474
DHX32	ENSG00000089876	0.0622973	0.999908	1.82628	0.979672
GP1BA	ENSG00000185245	0.0623237	0.999908	-2.94334	1.57905
KCNE4	ENSG00000152049	0.0624108	0.999908	1.35278	0.725989
FAM189A1	ENSG00000104059	0.0624216	0.999908	2.68653	1.44182
SPINK6	ENSG00000178172	0.0624399	0.999908	2.67161	1.43391
RTCA	ENSG00000137996	0.0625158	0.999908	1.98819	1.06742
MAGEB5	ENSG00000188408	0.0625394	0.999908	3.09555	1.66208
CALML6	ENSG00000169885	0.0625494	0.999908	-2.72829	1.46495
CASC3	ENSG00000108349	0.0626043	0.999908	-2.72777	1.46498
HS6ST3	ENSG00000185352	0.0626054	0.999908	1.17625	0.631718
ORMDL3	ENSG00000172057	0.0626343	0.999908	1.79677	0.965085
EPHB1	ENSG00000154928	0.0626456	0.999908	-3.49079	1.87506
TOMM5	ENSG00000175768	0.0626835	0.999908	-2.04276	1.09742
PON3	ENSG00000105852	0.062708	0.999908	-1.17589	0.631772
PSD2	ENSG00000146005	0.0627157	0.999908	3.14958	1.69223
PTPN23	ENSG00000076201	0.0628512	0.999908	-3.05196	1.64062
H2AC11	ENSG00000196787	0.0628711	0.999908	-1.60814	0.864542
FZD8	ENSG00000177283	0.0628786	0.999908	-2.43241	1.30771
TRABD	ENSG00000170638	0.0628875	0.999908	-3.58491	1.92739
TAS1R3	ENSG00000169962	0.062916	0.999908	-3.08157	1.65695
TENT5D	ENSG00000174016	0.0630236	0.999908	2.2333	1.20133
MAB21L4	ENSG00000172478	0.0630335	0.999908	-2.14398	1.15332
C5orf34	ENSG00000172244	0.0630422	0.999908	-2.5715	1.38335
WDR77	ENSG00000116455	0.063066	0.999908	4.94859	2.66236
EIF4E3	ENSG00000163412	0.0630848	0.999908	3.14229	1.69068
ERICH4	ENSG00000204978	0.063223	0.999908	1.61189	0.867715
TMEM35B	ENSG00000243749	0.0635059	0.999908	2.07601	1.11876
PPFIA2	ENSG00000139220	0.0635688	0.999908	-4.44446	2.39569
PPIH	ENSG00000171960	0.0635927	0.999908	-2.40184	1.29477
SOX14	ENSG00000168875	0.0637659	0.999908	-1.11071	0.599148
SHC2	ENSG00000129946	0.0637702	0.999908	-3.47273	1.87332
STK25	ENSG00000115694	0.0638196	0.999908	4.72748	2.55066
LIN52	ENSG00000205659	0.0638325	0.999908	2.91103	1.57069
ADO	ENSG00000181915	0.0638975	0.999908	-2.13327	1.15132
RELL2	ENSG00000164620	0.0640003	0.999908	1.90156	1.02666
SLC22A18	ENSG00000110628	0.064006	0.999908	2.52636	1.36402
ANKMY2	ENSG00000106524	0.0640474	0.999908	-3.63835	1.96471
IL2	ENSG00000109471	0.0640597	0.999908	2.78631	1.50468
C1orf210	ENSG00000253313	0.0640991	0.999908	1.75671	0.948806
LOC102724159		0.0641778	0.999908	2.50395	1.35279
BTNL10	ENSG00000215811	0.0641827	0.999908	2.54137	1.37304
NPR3	ENSG00000113389	0.0642131	0.999908	2.5356	1.37008
MIEN1	ENSG00000141741	0.0642634	0.999908	-1.59292	0.860873
MOS	ENSG00000172680	0.0642759	0.999908	1.3087	0.707306
RBM10	ENSG00000182872	0.0643037	0.999908	4.96052	2.68126
CDH6	ENSG00000113361	0.064309	0.999908	-3.98811	2.1557
PUS3	ENSG00000110060	0.0643597	0.999908	-1.0257	0.554527
ATAD2B	ENSG00000119778	0.0644184	0.999908	4.59627	2.48545
BBX	ENSG00000114439	0.0646934	0.999908	-3.07186	1.66283
SH2D3A	ENSG00000125731	0.0646949	0.999908	2.29548	1.24258
BBS10	ENSG00000179941	0.0647307	0.999908	3.56018	1.92743
PEX7	ENSG00000112357	0.064735	0.999908	2.02699	1.0974
EGFL6	ENSG00000198759	0.0648714	0.999908	1.77034	0.958941
ECHDC3	ENSG00000134463	0.0648807	0.999908	-2.58013	1.39763
AK8	ENSG00000165695	0.0649444	0.999908	2.57452	1.39492
H1-4	ENSG00000168298	0.0649723	0.999908	-1.35818	0.735959
INPP4B	ENSG00000109452	0.0649876	0.999908	4.01092	2.17354
LOC100505841		0.0650923	0.999908	1.70479	0.924192
ZNF700	ENSG00000196757	0.0651165	0.999908	4.73954	2.56961
ERICH6	ENSG00000163645	0.0651334	0.999908	2.59464	1.40681
TMEM88	ENSG00000167874	0.0652002	0.999908	-0.861808	0.467388
CYP51A1	ENSG00000001630	0.0652208	0.999908	-2.45073	1.32922
PPP1R10	ENSG00000204569	0.0652736	0.999908	-3.94166	2.13828
IL17RE	ENSG00000163701	0.0652883	0.999908	-1.81636	0.985395
ZNF816-ZNF321P	ENSG00000221874	0.0653057	0.999908	1.70643	0.925816
PTPN21	ENSG00000070778	0.065364	0.999908	3.634	1.97204
SWAP70	ENSG00000133789	0.0653643	0.999908	-4.23386	2.29756
DNAJC7	ENSG00000168259	0.0655671	0.999908	-3.58699	1.948
CCDC191	ENSG00000163617	0.0655867	0.999908	2.67552	1.45311
PRAMEF19	ENSG00000204480	0.0656352	0.999908	-2.24096	1.21731
OLFM5P	ENSG00000224295	0.0656637	0.999908	-1.44123	0.782977
COMMD3-BMI1	ENSG00000269897	0.0656703	0.999908	2.6326	1.43024
MAN2C1	ENSG00000140400	0.0656853	0.999908	-2.63802	1.43327
DNAJB11	ENSG00000090520	0.0656997	0.999908	2.61814	1.42254
TINAGL1	ENSG00000142910	0.0657243	0.999908	3.14263	1.70767
FNBP1L	ENSG00000137942	0.0657678	0.999908	-3.99246	2.16981
CEBPZ	ENSG00000115816	0.0658587	0.999908	-2.0575	1.11858
COL9A3	ENSG00000092758	0.065875	0.999908	4.41182	2.39867
AHSA1	ENSG00000100591	0.0658895	0.999908	1.88607	1.0255
CSTF1	ENSG00000101138	0.0659437	0.999925	4.18813	2.27764
BST2	ENSG00000130303	0.0661511	1	-3.82896	2.0839
KRT35	ENSG00000197079	0.0661668	1	-2.09001	1.13755
BNIP1	ENSG00000113734	0.0661678	1	-1.74414	0.949303
INAVA	ENSG00000163362	0.0663222	1	3.33422	1.81579
BUD13	ENSG00000137656	0.0663906	1	2.90579	1.58287
SLC22A25	ENSG00000196600	0.0663974	1	2.98258	1.62474
OSBPL10	ENSG00000144645	0.0664233	1	-3.24891	1.76999
BIRC2	ENSG00000110330	0.0664806	1	2.28866	1.24711
AP3B2	ENSG00000103723	0.0665248	1	-1.15664	0.630364
PET100	ENSG00000229833	0.0665968	1	-1.01481	0.553216
MRI1	ENSG00000037757	0.0666068	1	1.30767	0.712894
OR6C2	ENSG00000179695	0.0667597	1	-0.893974	0.487634
MICAL2	ENSG00000133816	0.066824	1	-3.37086	1.83913
GPLD1	ENSG00000112293	0.066902	1	-3.01399	1.64489
CTDSPL	ENSG00000144677	0.0669451	1	-2.09099	1.14134
MPHOSPH6	ENSG00000135698	0.0669772	1	3.64942	1.99223
MOSPD1	ENSG00000101928	0.066981	1	-1.47139	0.803247
CSTF3	ENSG00000176102	0.067037	1	3.52843	1.92661
UNC50	ENSG00000115446	0.0672067	1	-1.30915	0.715271
FNDC5	ENSG00000160097	0.0672218	1	-3.0465	1.66458
PRSS50	ENSG00000283706	0.0674095	1	2.46722	1.34899
IGBP1	ENSG00000089289	0.0674317	1	1.40587	0.768743
LACTBL1	ENSG00000215906	0.067449	1	-1.71496	0.937818
PER3	ENSG00000049246	0.0674827	1	-3.86524	2.11395
GMPR	ENSG00000137198	0.0675721	1	2.49558	1.36531
COL3A1	ENSG00000168542	0.0675757	1	-4.23082	2.31468
ZMYM5	ENSG00000132950	0.0676099	1	1.85379	1.01433
TRIM24	ENSG00000122779	0.0678188	1	-3.75907	2.0584
ASCC1	ENSG00000138303	0.0679042	1	2.57127	1.40842
ACER3	ENSG00000078124	0.067983	1	3.31671	1.81726
FLJ31356		0.0679917	1	1.033	0.56601
ESCO2	ENSG00000171320	0.0680102	1	-3.39629	1.86104
CD72	ENSG00000137101	0.0680607	1	-4.23116	2.31894
PAQR5	ENSG00000137819	0.0682053	1	-1.80142	0.987813
AHCY	ENSG00000101444	0.068406	1	-2.36636	1.29854
HLX	ENSG00000136630	0.0684204	1	2.70505	1.48448
GPR15	ENSG00000154165	0.0685107	1	1.14159	0.626685
TFDP2	ENSG00000114126	0.068532	1	-2.62237	1.43968
TMEM40	ENSG00000088726	0.0686869	1	-2.99895	1.64735
IDH1	ENSG00000138413	0.068781	1	-1.90043	1.04427
JMJD6	ENSG00000070495	0.0688191	1	-3.50206	1.92463
CA8	ENSG00000178538	0.0688398	1	-3.11583	1.71249
BMF	ENSG00000104081	0.0689401	1	2.0183	1.10968
PAXBP1	ENSG00000159086	0.0689484	1	-4.00174	2.20026
UCKL1-AS1	ENSG00000280213	0.0689515	1	-1.52214	0.836922
HEATR4	ENSG00000187105	0.0690452	1	-3.80426	2.09241
SLC7A4	ENSG00000099960	0.0690714	1	-1.38711	0.763006
SNRNP25	ENSG00000161981	0.0690758	1	-1.4894	0.819287
RREB1	ENSG00000124782	0.0690785	1	4.36218	2.39956
LRRTM4	ENSG00000176204	0.0691323	1	-2.72375	1.49858
SLC5A12	ENSG00000148942	0.0692041	1	-3.91478	2.15443
GOLPH3	ENSG00000113384	0.0692489	1	-1.88964	1.0401
RRAD	ENSG00000166592	0.0695435	1	2.00941	1.10719
EN2	ENSG00000164778	0.0696342	1	-1.77161	0.976482
TRIM55	ENSG00000147573	0.0696717	1	1.89619	1.04528
AGO3	ENSG00000126070	0.0696936	1	-4.30542	2.37357
CNNM2	ENSG00000148842	0.0697034	1	-3.79988	2.09495
FLACC1	ENSG00000155749	0.0697464	1	3.92981	2.16691
PAFAH1B1	ENSG00000007168	0.069752	1	-3.85325	2.12474
CLINT1	ENSG00000113282	0.0697533	1	-2.47278	1.36353
SHROOM3	ENSG00000138771	0.069825	1	-3.49291	1.92654
FAIM	ENSG00000158234	0.0699067	1	2.11827	1.16869
GOSR1	ENSG00000108587	0.0701135	1	2.72716	1.50574
PLAC8	ENSG00000145287	0.0701319	1	-2.04772	1.13067
NEU1	ENSG00000204386	0.0701482	1	-1.95902	1.08176
CD79A	ENSG00000105369	0.0701513	1	-0.915127	0.505335
TMEM237	ENSG00000155755	0.0702826	1	-3.24879	1.79483
POLD2	ENSG00000106628	0.070309	1	4.19603	2.31836
PPP1R3A	ENSG00000154415	0.0703232	1	-2.15568	1.1911
IWS1	ENSG00000163166	0.0703495	1	4.54817	2.51328
LOC105369391		0.0703952	1	-2.00263	1.10681
EMCN	ENSG00000164035	0.0704557	1	-3.80823	2.10519
SPATA13	ENSG00000228741	0.0705171	1	3.70859	2.05056
ALDH1B1	ENSG00000137124	0.0706228	1	-0.816842	0.45182
IL27RA	ENSG00000104998	0.070627	1	4.28055	2.36773
TTPAL	ENSG00000124120	0.0706361	1	-1.94294	1.07475
FTHL17	ENSG00000132446	0.0706668	1	0.733125	0.405576
MST1R	ENSG00000164078	0.0707633	1	-3.51796	1.94686
OR1G1	ENSG00000183024	0.0707697	1	1.2998	0.719333
ZNF805	ENSG00000204524	0.0707864	1	-1.74536	0.96597
OR2T10	ENSG00000184022	0.0707924	1	-2.07042	1.1459
ASAP1	ENSG00000153317	0.0707979	1	-4.28194	2.36994
PSMD5	ENSG00000095261	0.0708494	1	1.88294	1.04235
GJD3	ENSG00000183153	0.0709005	1	-1.21886	0.674854
ZC3H11A	ENSG00000058673	0.0709109	1	4.65143	2.57548
QRFPR	ENSG00000186867	0.070963	1	1.27193	0.704391
PRSS37	ENSG00000165076	0.0709711	1	3.32315	1.84041
BIN3	ENSG00000147439	0.0710524	1	-2.31371	1.28173
BCL2A1	ENSG00000140379	0.0710735	1	1.83773	1.01813
RANBP3	ENSG00000031823	0.0711213	1	-3.8573	2.13736
MS4A15	ENSG00000166961	0.0712679	1	-1.55066	0.859678
WFDC5	ENSG00000175121	0.0713312	1	1.19782	0.664214
GAGE10	ENSG00000215274	0.071369	1	-1.45881	0.809046
CHN2	ENSG00000106069	0.0714118	1	3.44193	1.90916
TNFSF4	ENSG00000117586	0.0714934	1	2.55105	1.41542
HTR5A-AS1	ENSG00000220575	0.0715426	1	1.36244	0.756061
GINS1	ENSG00000101003	0.0715502	1	3.06813	1.70266
WDR73	ENSG00000177082	0.0717546	1	3.38301	1.87875
ATP8B2	ENSG00000143515	0.0719054	1	-3.94645	2.19282
DYNLRB1	ENSG00000125971	0.071957	1	3.8081	2.11633
H2AC16	ENSG00000276903	0.071959	1	-1.31961	0.733371
IFT74	ENSG00000096872	0.0720057	1	-3.42944	1.90621
C1orf162	ENSG00000143110	0.072012	1	-3.87382	2.15327
ZNF114	ENSG00000178150	0.0720128	1	3.65721	2.03287
MYO1H	ENSG00000174527	0.0720585	1	-3.17797	1.76677
SIGMAR1	ENSG00000147955	0.0721541	1	-1.05199	0.585043
KRTAP5-9	ENSG00000254997	0.0722177	1	-0.649133	0.361082
OGG1	ENSG00000114026	0.0722355	1	2.0923	1.16392
DNASE1	ENSG00000213918	0.0723118	1	2.07132	1.15256
BCAR1	ENSG00000050820	0.0723123	1	4.37644	2.43522
TNFSF8	ENSG00000106952	0.0723863	1	-2.98866	1.66343
VAMP4	ENSG00000117533	0.0724882	1	2.93937	1.63658
PLD4	ENSG00000166428	0.0724926	1	2.36223	1.31527
CIBAR2	ENSG00000153789	0.072506	1	2.48887	1.38584
NPFF	ENSG00000139574	0.072535	1	1.76721	0.98411
SLC24A5	ENSG00000188467	0.0727569	1	2.32638	1.2965
TBC1D10B	ENSG00000169221	0.0727857	1	3.20773	1.78786
TPM4	ENSG00000167460	0.0728007	1	4.23603	2.36112
CORO6	ENSG00000167549	0.0728081	1	-2.97827	1.6601
LOC388813		0.0728866	1	-0.313179	0.174615
TAF3	ENSG00000165632	0.0729764	1	-3.31462	1.84867
MRPL39	ENSG00000154719	0.0729908	1	-2.08298	1.1618
AGBL5	ENSG00000084693	0.0729991	1	3.21121	1.79113
NBPF15	ENSG00000266338	0.0730305	1	4.2469	2.36907
COX5A	ENSG00000178741	0.0730317	1	-1.02073	0.5694
BOLA1	ENSG00000178096	0.073036	1	-0.474429	0.264659
LOC100507551		0.0730446	1	0.759283	0.423576
LMF1	ENSG00000103227	0.0730472	1	3.58393	1.99936
CLIP1	ENSG00000130779	0.0730479	1	-4.42659	2.46946
NTF4	ENSG00000225950	0.0731401	1	0.86441	0.482383
CCDC110	ENSG00000168491	0.0731503	1	-2.36334	1.31891
AJUBA	ENSG00000129474	0.0731931	1	-2.74086	1.52982
AGR2	ENSG00000106541	0.0732796	1	-3.11452	1.7389
CDH7	ENSG00000081138	0.0733125	1	-2.5484	1.42299
AUTS2	ENSG00000158321	0.0733196	1	-3.10565	1.73419
ZCCHC10	ENSG00000155329	0.0733918	1	-1.3063	0.729619
FMO4	ENSG00000076258	0.0734589	1	-1.95963	1.09478
USP29	ENSG00000131864	0.0734737	1	-2.17375	1.21447
TRMT112	ENSG00000173113	0.0735152	1	2.99506	1.67357
ZBTB7B	ENSG00000160685	0.0735183	1	-1.99963	1.11736
ZNF347	ENSG00000197937	0.0735726	1	-2.78826	1.55833
RYK	ENSG00000163785	0.073624	1	-3.97326	2.22101
COLGALT2	ENSG00000198756	0.0738468	1	-3.09977	1.73407
ASB12	ENSG00000198881	0.0739277	1	1.33759	0.748485
IKZF3	ENSG00000161405	0.0739768	1	2.01001	1.12495
C5orf66	ENSG00000224186	0.0740832	1	-2.94259	1.6475
PIAS4	ENSG00000105229	0.0742077	1	3.69315	2.06861
CDK14	ENSG00000058091	0.0742336	1	-4.03573	2.2607
PIK3C2A	ENSG00000011405	0.0742369	1	4.36512	2.44524
CDCA8	ENSG00000134690	0.0743628	1	1.65642	0.928289
RLIM	ENSG00000131263	0.0744136	1	-2.00921	1.1262
CCSAP	ENSG00000154429	0.0745324	1	-1.73752	0.974312
RGS2	ENSG00000116741	0.0746675	1	1.87076	1.04952
GYPE	ENSG00000197465	0.0747757	1	2.85596	1.60282
AGFG2	ENSG00000106351	0.0748827	1	-3.51418	1.97295
ENPP6	ENSG00000164303	0.0749345	1	-2.23715	1.25621
BTBD3	ENSG00000132640	0.0749959	1	-2.14703	1.20587
OR56A4	ENSG00000183389	0.0750015	1	-0.995474	0.559112
FCGR2B	ENSG00000072694	0.075129	1	-1.88939	1.06165
RANBP10	ENSG00000141084	0.0751593	1	-3.37781	1.89819
TAS2R42	ENSG00000186136	0.0752098	1	-2.51091	1.41127
HOMER2	ENSG00000103942	0.0752382	1	1.56458	0.879469
ATIC	ENSG00000138363	0.0752862	1	3.655	2.05485
FCAMR	ENSG00000162897	0.0752965	1	-1.82141	1.02404
TNFSF11	ENSG00000120659	0.07531	1	-1.1163	0.627637
OR56B1	ENSG00000181023	0.0753284	1	2.0184	1.13492
TGIF2	ENSG00000118707	0.0753954	1	-1.66115	0.934251
ECEL1	ENSG00000171551	0.0754214	1	2.42086	1.36165
VMP1	ENSG00000062716	0.0755597	1	-2.11113	1.188
CRYBA2	ENSG00000163499	0.0755699	1	1.29378	0.728071
METTL27	ENSG00000165171	0.07557	1	-1.9144	1.07733
ACTA1	ENSG00000143632	0.075591	1	3.10005	1.74468
SLC25A45	ENSG00000162241	0.0756334	1	1.59131	0.895705
RAB6B	ENSG00000154917	0.0756361	1	-1.55766	0.876773
BORA	ENSG00000136122	0.0758347	1	-1.59209	0.896759
EEF1AKMT2	ENSG00000203791	0.0758877	1	1.79419	1.01078
SLC25A41	ENSG00000181240	0.0759299	1	-0.969792	0.546422
ZGRF1	ENSG00000138658	0.0760215	1	-3.49056	1.96734
XRRA1	ENSG00000166435	0.076069	1	3.229	1.82022
METTL22	ENSG00000067365	0.0761031	1	-2.36884	1.33549
AHSP	ENSG00000169877	0.0761278	1	1.32613	0.747701
ABHD12	ENSG00000100997	0.0761678	1	3.75532	2.11762
FAM110A	ENSG00000125898	0.0763344	1	-1.10814	0.625236
NCR3	ENSG00000204475	0.0766194	1	-0.903906	0.510495
MCFD2	ENSG00000180398	0.0768187	1	-3.14331	1.77643
TSFM	ENSG00000123297	0.0768774	1	-2.74164	1.54974
ATP10A	ENSG00000206190	0.076901	1	3.15291	1.78235
VENTX	ENSG00000151650	0.0769162	1	2.79762	1.58159
SEMA7A	ENSG00000138623	0.0769364	1	-3.61615	2.04447
DNAJC12	ENSG00000108176	0.0769763	1	2.06082	1.16529
ITGA3	ENSG00000005884	0.0770405	1	3.5004	1.97973
ZNF708	ENSG00000182141	0.0770842	1	-2.19752	1.24304
R3HDM4	ENSG00000198858	0.0770969	1	-1.91726	1.08455
CCDC50	ENSG00000152492	0.077115	1	1.88935	1.06883
SLAIN1	ENSG00000139737	0.0772905	1	2.27316	1.28672
ZNF676	ENSG00000196109	0.0773443	1	1.70418	0.964829
GABPB1	ENSG00000104064	0.0774377	1	-1.19824	0.678602
RBPMS2	ENSG00000166831	0.077446	1	-1.88929	1.06999
PNMT	ENSG00000141744	0.0775715	1	0.634316	0.359395
GAS2L3	ENSG00000139354	0.0775972	1	1.81898	1.0307
ELOA	ENSG00000011007	0.07761	1	2.27608	1.28976
APBB1	ENSG00000166313	0.0777434	1	2.34748	1.33082
SPEM1	ENSG00000181323	0.0779374	1	-1.06649	0.605007
KIAA0825	ENSG00000185261	0.0779424	1	-3.38632	1.92104
TMEM132D	ENSG00000151952	0.0780368	1	-2.48749	1.41159
SERPINB4	ENSG00000206073	0.0780896	1	-2.77144	1.573
CDH22	ENSG00000149654	0.07813	1	2.71766	1.54269
RASGRP1	ENSG00000172575	0.0781923	1	3.98464	2.26237
C17orf64	ENSG00000141371	0.0781943	1	1.74811	0.992533
POLR3C	ENSG00000186141	0.0782009	1	2.07679	1.17918
SLC22A5	ENSG00000197375	0.0782523	1	-1.34047	0.761233
SMIM29	ENSG00000186577	0.078301	1	-1.99412	1.13262
PAX9	ENSG00000198807	0.0783534	1	2.64705	1.50373
VPS37C	ENSG00000167987	0.0784326	1	1.63679	0.930069
INTS9	ENSG00000104299	0.0784463	1	3.88673	2.20866
MCUB	ENSG00000005059	0.0785434	1	1.65198	0.939049
RIC8A	ENSG00000177963	0.0785908	1	2.56858	1.46032
RBL2	ENSG00000103479	0.0786519	1	-3.60881	2.05214
GUCA2B	ENSG00000044012	0.0787663	1	4.06659	2.31334
LOC101927789		0.0787876	1	-2.58806	1.47236
WIPF1	ENSG00000115935	0.0789745	1	2.04028	1.16145
TMEM255B	ENSG00000184497	0.0791369	1	2.4104	1.37289
KRTAP19-6	ENSG00000186925	0.0791976	1	1.84582	1.05153
FSHB	ENSG00000131808	0.0792128	1	-0.797213	0.454182
UGDH-AS1	ENSG00000249348	0.0792745	1	1.16992	0.666654
ZEB1-AS1	ENSG00000237036	0.0793218	1	-0.574993	0.3277
RMC1	ENSG00000141452	0.0793284	1	3.45756	1.97057
RNF6	ENSG00000127870	0.0795703	1	1.73028	0.986934
GPC5	ENSG00000179399	0.0796223	1	2.25903	1.28875
RABIF	ENSG00000183155	0.0796838	1	-2.30339	1.31433
ASIC5	ENSG00000256394	0.0796951	1	2.07503	1.18407
HS3ST6	ENSG00000162040	0.0797083	1	1.24528	0.710624
THEM5	ENSG00000196407	0.0797595	1	-1.1908	0.679648
PPP3CB	ENSG00000107758	0.0797682	1	2.59776	1.48271
PDK4	ENSG00000004799	0.0797956	1	-1.84889	1.05538
TLR9	ENSG00000239732	0.0798779	1	-2.84205	1.62273
MYO1G	ENSG00000136286	0.0800101	1	3.42525	1.95658
CALCOCO1	ENSG00000012822	0.080084	1	3.26918	1.86789
C2orf74	ENSG00000237651	0.0800936	1	2.05153	1.1722
TMTC4	ENSG00000125247	0.0801101	1	3.64899	2.08508
OR2J2	ENSG00000204700	0.0801617	1	1.80027	1.02887
LYZ	ENSG00000090382	0.0802953	1	-2.27721	1.30202
MRPS31	ENSG00000102738	0.0803237	1	2.54748	1.45669
H1-3	ENSG00000124575	0.0803664	1	-1.23298	0.70514
BNC2	ENSG00000173068	0.0803911	1	3.28358	1.87802
HLA-A	ENSG00000206503	0.0805231	1	1.91225	1.09418
STRN3	ENSG00000196792	0.0805601	1	-3.00581	1.72012
PPP1R12B	ENSG00000077157	0.0806018	1	-2.95656	1.69217
KRTAP17-1	ENSG00000186860	0.0806242	1	-2.09516	1.19924
PTGES	ENSG00000148344	0.080706	1	2.21336	1.26723
GLMP	ENSG00000198715	0.0807548	1	2.69976	1.54597
NTPCR	ENSG00000135778	0.0807596	1	2.77391	1.58845
EFNA4	ENSG00000243364	0.0808088	1	0.921073	0.527529
NFATC2IP	ENSG00000176953	0.0808237	1	2.74615	1.57289
CHRM5	ENSG00000184984	0.0808355	1	-1.06024	0.60729
CBS	ENSG00000160200	0.0809598	1	-0.992248	0.568576
TRIB2	ENSG00000071575	0.0810253	1	-2.17723	1.24786
ZNF80	ENSG00000174255	0.0810608	1	2.76833	1.58683
GPR155	ENSG00000163328	0.0811261	1	-2.81132	1.61182
CLRN1	ENSG00000163646	0.0811424	1	1.84204	1.05616
GARS1	ENSG00000106105	0.0811516	1	2.86102	1.64045
GLYATL2	ENSG00000156689	0.081198	1	-3.62699	2.07996
OR2M3	ENSG00000228198	0.0812851	1	-1.38963	0.797138
HSBP1L1	ENSG00000226742	0.0812976	1	1.97206	1.13128
KRTAP5-6	ENSG00000205864	0.0815644	1	-0.929825	0.533866
TNFSF9	ENSG00000125657	0.0815753	1	-1.23212	0.707458
PTCHD3	ENSG00000182077	0.0816061	1	1.14598	0.658066
TAF1A	ENSG00000143498	0.0817384	1	2.59173	1.48891
NAP1L4	ENSG00000205531	0.0817458	1	-4.03925	2.32055
BMP8B	ENSG00000116985	0.0817922	1	-2.16412	1.24348
MDH1B	ENSG00000138400	0.0818271	1	2.90566	1.66974
PPP1R14B	ENSG00000173457	0.0818917	1	-1.55349	0.892905
IGSF9B	ENSG00000080854	0.0820466	1	-3.35446	1.92903
ZNHIT6	ENSG00000117174	0.0821116	1	-2.10578	1.21122
ARMT1	ENSG00000146476	0.0821362	1	-2.05329	1.18112
NME9	ENSG00000181322	0.0822445	1	-2.69179	1.54896
HTATSF1	ENSG00000102241	0.0823586	1	-2.11386	1.21685
ORMDL2	ENSG00000123353	0.0823791	1	1.40259	0.807456
CYP11B2	ENSG00000179142	0.0824589	1	-3.10976	1.79073
VCX2	ENSG00000177504	0.0824902	1	-1.08517	0.624947
IL10	ENSG00000136634	0.0824926	1	-2.3063	1.32821
MSL2	ENSG00000174579	0.0825595	1	2.22426	1.28124
OR8S1	ENSG00000284723	0.0825609	1	-1.18208	0.680916
CRELD2	ENSG00000184164	0.082571	1	2.76425	1.59235
ADRA1B	ENSG00000170214	0.0826299	1	-2.54371	1.46558
RAF1	ENSG00000132155	0.0826521	1	3.71725	2.14189
AP5S1	ENSG00000125843	0.082712	1	-1.90308	1.09677
RPL19	ENSG00000108298	0.0829195	1	-4.12812	2.3807
MECOM	ENSG00000085276	0.0830057	1	-2.82154	1.62765
SMN1	ENSG00000172062	0.0830658	1	5.37319	3.10021
GRPEL1	ENSG00000109519	0.0830797	1	-2.16965	1.25189
PRLHR	ENSG00000119973	0.0830875	1	1.59885	0.922569
AP4B1-AS1	ENSG00000226167	0.0831228	1	-2.97984	1.71962
MPL	ENSG00000117400	0.0831973	1	2.59595	1.49845
HSPA6	ENSG00000173110	0.0833245	1	-1.46464	0.845775
SEC61G	ENSG00000132432	0.0833428	1	-1.61949	0.93525
ALDH3A2	ENSG00000072210	0.0833984	1	-2.51152	1.45066
REC114	ENSG00000183324	0.0835191	1	-2.44038	1.41012
GCNT2	ENSG00000111846	0.0835458	1	-3.82742	2.21178
CCDC43	ENSG00000180329	0.0835848	1	1.59577	0.922273
DOK4	ENSG00000125170	0.0835967	1	-2.13942	1.23652
EPB41L3	ENSG00000082397	0.083718	1	-3.69041	2.13379
TIFA	ENSG00000145365	0.0837284	1	0.970719	0.561288
EREG	ENSG00000124882	0.0837335	1	-2.21644	1.28161
HRCT1	ENSG00000196196	0.0839593	1	0.598657	0.346412
CDH5	ENSG00000179776	0.0839901	1	2.64919	1.53311
ABHD3	ENSG00000158201	0.0840068	1	-2.43953	1.41185
KLF11	ENSG00000172059	0.0841057	1	3.24859	1.88069
KCNG2	ENSG00000178342	0.0841171	1	-2.02729	1.17369
ZFYVE1	ENSG00000165861	0.0841978	1	-3.2194	1.86434
OR7C1	ENSG00000127530	0.0842135	1	-1.85377	1.07357
RPS10-NUDT3	ENSG00000270800	0.0842389	1	2.33837	1.35432
SCAMP2	ENSG00000140497	0.0842565	1	2.08596	1.2082
SLC26A9	ENSG00000174502	0.0842948	1	2.95068	1.70926
H2AC15	ENSG00000275221	0.0843078	1	-1.22196	0.707882
PSMB2	ENSG00000126067	0.0843515	1	-3.32096	1.92411
CPLX3	ENSG00000213578	0.0844094	1	1.21291	0.702871
TESPA1	ENSG00000135426	0.0844139	1	2.3336	1.35232
CGAS	ENSG00000164430	0.0844931	1	-1.5927	0.923203
AP3M1	ENSG00000185009	0.0845416	1	1.99678	1.15761
SRR	ENSG00000167720	0.0845959	1	1.63569	0.948436
RPEL1	ENSG00000235376	0.0847364	1	0.381718	0.221434
CEP55	ENSG00000138180	0.0847909	1	1.38425	0.803143
ID1	ENSG00000125968	0.0850165	1	1.33539	0.775358
RAB35	ENSG00000111737	0.085057	1	-2.88412	1.6748
HTR1E	ENSG00000168830	0.0851046	1	0.999024	0.580218
ABTB1	ENSG00000114626	0.0852398	1	-1.39232	0.808989
PROM2	ENSG00000155066	0.0852491	1	4.19049	2.4349
TPRG1	ENSG00000188001	0.0853009	1	-3.25852	1.89369
SELL	ENSG00000188404	0.0854673	1	-2.76641	1.60855
CNTNAP3B	ENSG00000154529	0.0854774	1	-0.548894	0.31917
POLR1B	ENSG00000125630	0.0854978	1	2.99011	1.7388
XRCC2	ENSG00000196584	0.085503	1	-1.82169	1.05936
ORM2	ENSG00000228278	0.0855598	1	-2.31408	1.34595
PTAFR	ENSG00000169403	0.0855883	1	0.877855	0.510635
FBP2	ENSG00000130957	0.0856137	1	-1.07768	0.626921
STARD4	ENSG00000164211	0.0856602	1	-1.79024	1.0416
MID1IP1	ENSG00000165175	0.0858283	1	0.21975	0.127923
CHRNA9	ENSG00000174343	0.0860094	1	-1.16521	0.678699
TMEM25	ENSG00000149582	0.08607	1	-2.1584	1.25744
CCDC103	ENSG00000167131	0.0860865	1	-2.5421	1.48106
RHOU	ENSG00000116574	0.0863538	1	1.66994	0.973755
DCTD	ENSG00000129187	0.0865406	1	2.93793	1.71414
H1-1	ENSG00000124610	0.0866851	1	-1.62435	0.948164
FAM219A	ENSG00000164970	0.0866944	1	3.21634	1.8775
FBXO33	ENSG00000165355	0.0867552	1	-1.54348	0.901161
CLEC18A	ENSG00000157322	0.0868079	1	-1.28247	0.748897
RBKS	ENSG00000171174	0.0868746	1	1.12285	0.655823
RIT2	ENSG00000152214	0.0869119	1	-2.81876	1.64655
CDON	ENSG00000064309	0.0869193	1	3.85815	2.25375
FAM102A	ENSG00000167106	0.086985	1	2.21286	1.29292
TASOR	ENSG00000163946	0.0870588	1	-4.10675	2.40004
NOP53-AS1	ENSG00000269656	0.0871905	1	3.84482	2.2479
NAT8	ENSG00000144035	0.0872022	1	0.945316	0.552705
OR2G2	ENSG00000177489	0.0872494	1	2.89283	1.69163
EDARADD	ENSG00000186197	0.0872518	1	-3.14102	1.83677
RAD17	ENSG00000152942	0.0874881	1	-2.69021	1.57433
TNS1	ENSG00000079308	0.0875221	1	3.61027	2.11298
GPR4	ENSG00000177464	0.0875249	1	1.31182	0.767774
FAM110B	ENSG00000169122	0.0875379	1	-1.80992	1.05935
RASSF4	ENSG00000107551	0.0876952	1	-2.65195	1.55295
PSMD8	ENSG00000099341	0.0878203	1	2.66543	1.56146
NTHL1	ENSG00000065057	0.0878318	1	-1.14293	0.669574
CA13	ENSG00000185015	0.0878372	1	-2.53344	1.48422
OR8B8	ENSG00000197125	0.0879911	1	-0.678003	0.397401
CD47	ENSG00000196776	0.0880115	1	-2.43835	1.4293
AKAP8	ENSG00000105127	0.0880844	1	-2.29723	1.34689
MED29	ENSG00000063322	0.0880898	1	-1.92971	1.13142
DNAJC5B	ENSG00000147570	0.0881601	1	-1.12071	0.657237
FDPS	ENSG00000160752	0.0882425	1	1.55091	0.909764
SNRPG	ENSG00000143977	0.0883932	1	3.32168	1.94942
LRP12	ENSG00000147650	0.0884377	1	-1.45686	0.855119
GPKOW	ENSG00000068394	0.0885258	1	2.05489	1.20647
CDK6	ENSG00000105810	0.0885887	1	2.34886	1.37934
PANK2	ENSG00000125779	0.0887112	1	3.22365	1.89378
PYROXD1	ENSG00000121350	0.0888122	1	-1.72169	1.01175
PYGL	ENSG00000100504	0.0888179	1	1.76708	1.03844
TCAP	ENSG00000173991	0.0888303	1	-0.529348	0.311088
SBNO1-AS1	ENSG00000256092	0.0890122	1	1.51618	0.891538
ZNF735	ENSG00000223614	0.0890867	1	-2.24509	1.32046
COX4I2	ENSG00000131055	0.0891187	1	2.12511	1.25002
CDH3	ENSG00000062038	0.089358	1	2.75221	1.6201
PITX3	ENSG00000107859	0.0893634	1	1.8993	1.11805
ARHGAP27	ENSG00000159314	0.0893724	1	-3.70935	2.18362
MFGE8	ENSG00000140545	0.0894644	1	2.92171	1.72044
OR10J1	ENSG00000196184	0.0894859	1	-1.08102	0.6366
ZNF572	ENSG00000180938	0.0895077	1	-1.46672	0.863793
SPX	ENSG00000134548	0.0895222	1	-2.41449	1.42203
C4orf50	ENSG00000181215	0.0895326	1	-2.22336	1.3095
KRTAP1-1	ENSG00000188581	0.089608	1	0.92161	0.542932
POGLUT1	ENSG00000163389	0.0896376	1	-1.96696	1.15887
MKKS	ENSG00000285723	0.0896507	1	-1.06303	0.62633
MEF2C-AS2	ENSG00000245864	0.0898231	1	-0.690007	0.406764
GRAMD2B	ENSG00000155324	0.0898762	1	-3.40646	2.00847
CREB5	ENSG00000146592	0.0900113	1	-2.82137	1.66419
IMPG1	ENSG00000112706	0.0900535	1	2.2083	1.30274
LIN54	ENSG00000189308	0.0900968	1	2.33751	1.37916
IL36G	ENSG00000136688	0.0901461	1	2.44484	1.4427
COQ5	ENSG00000110871	0.0901552	1	-1.70464	1.00593
OR9Q1	ENSG00000186509	0.0901972	1	-1.99572	1.17786
TSEN15	ENSG00000198860	0.0902215	1	-1.75365	1.03507
NEMP2	ENSG00000189362	0.0902306	1	-3.59573	2.1224
TTYH2	ENSG00000141540	0.0904706	1	3.01931	1.78349
CRCP	ENSG00000241258	0.0905018	1	2.26834	1.34003
ADAP2	ENSG00000184060	0.0905099	1	-2.79134	1.64903
PRMT6	ENSG00000198890	0.0905701	1	-1.23644	0.730585
SLC22A9	ENSG00000149742	0.0906062	1	3.27532	1.93553
OR6C74	ENSG00000197706	0.0906229	1	1.20727	0.713466
ZNF319	ENSG00000166188	0.0907197	1	-1.21918	0.720721
BLVRA	ENSG00000106605	0.0908574	1	2.23904	1.32418
ARL14	ENSG00000179674	0.0908824	1	1.14246	0.675708
TMEM161A	ENSG00000064545	0.091018	1	-1.69686	1.00403
RAB11A	ENSG00000103769	0.0910445	1	2.39125	1.41501
CTHRC1	ENSG00000164932	0.0910702	1	-1.61598	0.956323
HHEX	ENSG00000152804	0.0910858	1	1.90108	1.1251
FTMT	ENSG00000181867	0.0913277	1	-1.31213	0.777128
HOXD4	ENSG00000170166	0.0914079	1	1.17379	0.695368
SPR	ENSG00000116096	0.0914327	1	1.13857	0.674551
EBF1	ENSG00000164330	0.0914354	1	-3.89492	2.30759
OSGEPL1-AS1	ENSG00000253559	0.0915764	1	-1.75747	1.04168
SIM2	ENSG00000159263	0.0915951	1	3.55751	2.10872
SERPINA12	ENSG00000165953	0.0917711	1	-0.91122	0.540422
STAM	ENSG00000136738	0.0919553	1	3.89946	2.31398
USP53	ENSG00000145390	0.0920022	1	-2.19628	1.30349
SH3RF1	ENSG00000154447	0.0921918	1	2.25662	1.34008
INO80	ENSG00000128908	0.0922893	1	-3.94202	2.34164
TSPAN2	ENSG00000134198	0.092315	1	-1.63449	0.970996
TBRG4	ENSG00000136270	0.0923597	1	2.72775	1.62069
SYF2	ENSG00000117614	0.092431	1	-2.27163	1.34998
RRP7A	ENSG00000189306	0.0926402	1	-1.43071	0.850788
NDUFA12	ENSG00000184752	0.0926413	1	1.32555	0.788252
NCKAP1L	ENSG00000123338	0.092732	1	3.69318	2.19681
COX7C	ENSG00000127184	0.092748	1	2.11988	1.26102
RPS2	ENSG00000140988	0.0927856	1	2.2125	1.31627
AKR7A3	ENSG00000162482	0.0928001	1	-1.6811	1.00017
CCDC140	ENSG00000163081	0.0929035	1	1.7668	1.05149
TTLL11	ENSG00000175764	0.0929165	1	2.32559	1.38411
THAP9-AS1	ENSG00000251022	0.0929363	1	1.15634	0.688253
FASTKD2	ENSG00000118246	0.0929778	1	-2.8947	1.72315
RPS19	ENSG00000105372	0.0929908	1	-1.82299	1.08523
PLA2R1	ENSG00000153246	0.0930506	1	3.6781	2.18997
GCC2	ENSG00000135968	0.0930975	1	3.25603	1.93894
TMCO1	ENSG00000143183	0.0931176	1	-1.50536	0.896485
AQP4	ENSG00000171885	0.0931518	1	2.05659	1.22489
NPM1	ENSG00000181163	0.0931768	1	3.33605	1.98708
FAM104B	ENSG00000182518	0.0933718	1	3.77509	2.24993
ILKAP	ENSG00000132323	0.0934124	1	3.27657	1.95306
MCL1	ENSG00000143384	0.0934692	1	-1.92134	1.14544
SFTPD	ENSG00000133661	0.093475	1	3.22494	1.92265
CYP27A1	ENSG00000135929	0.0937244	1	2.03667	1.21515
MRPL2	ENSG00000112651	0.0938461	1	1.53726	0.917521
SIVA1	ENSG00000184990	0.0939566	1	-0.95419	0.569704
CCT6B	ENSG00000132141	0.0939719	1	-1.38703	0.828172
CCNG1	ENSG00000113328	0.0940528	1	-1.5557	0.929109
LYSMD4	ENSG00000183060	0.0940841	1	-1.90376	1.13709
ZNF575	ENSG00000176472	0.0941174	1	-1.83127	1.09391
MRPL10	ENSG00000159111	0.0941468	1	2.20304	1.3161
LRPAP1	ENSG00000163956	0.0941561	1	2.49326	1.48952
SLC35B4	ENSG00000205060	0.0941897	1	1.76631	1.05533
SNRNP35	ENSG00000184209	0.0942574	1	1.72013	1.02796
ASPHD1	ENSG00000174939	0.0943374	1	-2.10395	1.25763
NUP35	ENSG00000163002	0.0943955	1	-2.79154	1.66893
PDE1B	ENSG00000123360	0.0943961	1	2.54733	1.52293
SEPTIN8	ENSG00000164402	0.0944585	1	-2.1658	1.29508
SURF1	ENSG00000148290	0.0944893	1	-2.34605	1.40299
CTNNAL1	ENSG00000119326	0.0945772	1	-3.1633	1.89223
C11orf68	ENSG00000175573	0.0946443	1	2.21912	1.32771
CLTCL1	ENSG00000070371	0.0946709	1	-3.54789	2.12289
CXCL9	ENSG00000138755	0.0946725	1	1.01198	0.605521
TAPBP	ENSG00000231925	0.0947045	1	1.51807	0.908434
SERP2	ENSG00000151778	0.0947444	1	-2.20326	1.31862
SERTAD3	ENSG00000167565	0.0948149	1	-1.70878	1.0229
EVA1B	ENSG00000142694	0.0948412	1	0.731518	0.437931
RPS12	ENSG00000112306	0.0948479	1	1.96623	1.17713
SEZ6L2	ENSG00000174938	0.0950963	1	2.52441	1.51243
TBR1	ENSG00000136535	0.0951338	1	2.4241	1.4525
LTA	ENSG00000226979	0.095359	1	2.75576	1.65235
NRG3	ENSG00000185737	0.0954891	1	-2.32634	1.39542
KRT23	ENSG00000108244	0.0955573	1	-2.35338	1.41193
EDC4	ENSG00000038358	0.0955598	1	3.60539	2.16309
GJD2	ENSG00000159248	0.0956929	1	1.7321	1.03961
ABRAXAS1	ENSG00000163322	0.0958076	1	-1.34925	0.810102
ACOT6	ENSG00000205669	0.0958696	1	-1.35213	0.811983
OR10G9	ENSG00000236981	0.095892	1	-1.10739	0.665057
NR4A1	ENSG00000123358	0.0959287	1	3.21692	1.93217
INPP5E	ENSG00000148384	0.0959611	1	3.72033	2.23475
METTL26	ENSG00000130731	0.0960203	1	-2.24036	1.34599
PATL2	ENSG00000229474	0.0960795	1	-3.51843	2.11423
RPS6KL1	ENSG00000198208	0.0960982	1	-3.52822	2.12023
ZNF547	ENSG00000152433	0.0961452	1	-1.54384	0.92788
TMEM74	ENSG00000164841	0.0961626	1	-1.17407	0.705677
SPATS1	ENSG00000249481	0.0963001	1	1.87025	1.12458
HNF1B	ENSG00000275410	0.0963475	1	-2.22985	1.341
CCDC179	ENSG00000255359	0.0964289	1	0.690309	0.415244
AR	ENSG00000169083	0.096441	1	2.52915	1.52142
UBA6	ENSG00000033178	0.0965405	1	3.8901	2.34081
C8orf33	ENSG00000182307	0.0966618	1	3.18522	1.91735
RNF214	ENSG00000167257	0.0966844	1	-2.71722	1.63575
PCDH20	ENSG00000280165	0.0967992	1	1.77604	1.06954
RNASEH2C	ENSG00000172922	0.0968291	1	1.45943	0.878949
RNF145	ENSG00000145860	0.0968868	1	3.08575	1.85873
FAM98A	ENSG00000119812	0.0969135	1	-1.59973	0.963693
SMIM2	ENSG00000139656	0.0969241	1	0.836046	0.503657
PCP4	ENSG00000183036	0.096932	1	-1.74423	1.0508
ZNF479	ENSG00000185177	0.0969342	1	-3.07192	1.85067
ECHS1	ENSG00000127884	0.0969348	1	-2.74072	1.65114
EEF1AKNMT	ENSG00000010165	0.0969399	1	-2.46176	1.4831
FAM229B	ENSG00000203778	0.0969789	1	1.98673	1.19706
CAPS	ENSG00000105519	0.0970092	1	-1.4115	0.850542
ZBTB7C	ENSG00000184828	0.0970121	1	1.92498	1.15996
LOC100128006		0.0970539	1	1.14632	0.690841
ARNT2	ENSG00000172379	0.0970803	1	3.19141	1.92349
COL23A1	ENSG00000050767	0.0971069	1	2.91202	1.75524
ZC4H2	ENSG00000126970	0.0972406	1	3.50313	2.11238
NHLRC3	ENSG00000188811	0.0973583	1	1.06716	0.643721
MRRF	ENSG00000148187	0.0975048	1	-1.87504	1.13154
TRMT61A	ENSG00000166166	0.097526	1	-1.86341	1.12459
IRGC	ENSG00000124449	0.0978802	1	1.49919	0.905735
WNT11	ENSG00000085741	0.0979749	1	1.88501	1.13915
FAM162B	ENSG00000183807	0.0980752	1	2.21448	1.33865
PJA1	ENSG00000181191	0.0982478	1	-0.757508	0.458149
EBF3	ENSG00000108001	0.0982503	1	3.72851	2.25506
ATP2B4	ENSG00000058668	0.0982903	1	-3.4579	2.09164
VANGL1	ENSG00000173218	0.0983851	1	-1.7147	1.03749
NIM1K	ENSG00000177453	0.0983948	1	1.44309	0.873177
NUDT11	ENSG00000196368	0.0984103	1	-0.797056	0.482301
KCNK1	ENSG00000135750	0.0985459	1	-1.51396	0.91647
HAO2	ENSG00000116882	0.0986405	1	2.75428	1.66776
GNG11	ENSG00000127920	0.0987535	1	-0.896354	0.54294
AGTRAP	ENSG00000177674	0.098772	1	1.92066	1.16345
CRYGS	ENSG00000213139	0.0988407	1	1.38036	0.836326
RNF7	ENSG00000114125	0.0988773	1	3.52901	2.13838
FCGR2A	ENSG00000143226	0.0990581	1	2.75614	1.67096
ADAM9	ENSG00000168615	0.0990695	1	-2.9616	1.79558
EXOSC8	ENSG00000120699	0.0991479	1	1.12057	0.679546
TMEM50B	ENSG00000142188	0.0991793	1	-1.0666	0.646878
NAA11	ENSG00000156269	0.0991883	1	-0.769378	0.466629
PTER	ENSG00000165983	0.0992137	1	1.29742	0.786947
ADORA1	ENSG00000163485	0.0994525	1	-2.75431	1.6718
TMX2-CTNND1		0.0994861	1	3.05147	1.85235
GPHN	ENSG00000171723	0.0994863	1	-3.43824	2.08714
GPRIN1	ENSG00000169258	0.0995171	1	2.15026	1.3054
SLC7A3	ENSG00000165349	0.0995245	1	1.11035	0.674097
DLX6-AS1	ENSG00000231764	0.0995557	1	1.45183	0.881494
TBX3	ENSG00000135111	0.0995612	1	2.51751	1.52856
CHCHD6	ENSG00000159685	0.0996814	1	2.5086	1.52369
DND1	ENSG00000256453	0.0997687	1	-2.23475	1.3577
PUM1	ENSG00000134644	0.0998091	1	3.28571	1.99645
CRADD	ENSG00000169372	0.100383	1	1.67388	1.0188
SNHG32	ENSG00000204387	0.100394	1	3.18638	1.93943
PLSCR4	ENSG00000114698	0.100519	1	1.53894	0.937041
RAB3IL1	ENSG00000167994	0.100533	1	-3.19972	1.94835
SH2D5	ENSG00000189410	0.10056	1	-1.71265	1.04294
LSM8	ENSG00000128534	0.100671	1	1.31917	0.803583
HS3ST3A1	ENSG00000153976	0.100779	1	1.73893	1.05962
MOB3C	ENSG00000142961	0.100788	1	-1.22608	0.747134
PIGQ	ENSG00000007541	0.100844	1	-2.88635	1.75913
CHMP3	ENSG00000115561	0.100967	1	1.92407	1.17308
GPT	ENSG00000167701	0.101036	1	1.73744	1.05951
TUBB2B	ENSG00000137285	0.101199	1	-2.74889	1.6771
LDLRAD2	ENSG00000187942	0.10126	1	-2.31974	1.41553
PDCD5	ENSG00000105185	0.101371	1	-2.98327	1.82102
ATP1B3	ENSG00000069849	0.101447	1	2.84854	1.73917
GORAB-AS1	ENSG00000231407	0.101467	1	-1.55141	0.947266
ATP1B1	ENSG00000143153	0.101518	1	-3.45545	2.11015
ALG10	ENSG00000139133	0.101557	1	1.43885	0.878764
CCNE2	ENSG00000175305	0.10158	1	-3.11818	1.90453
HEYL	ENSG00000163909	0.101602	1	1.35991	0.830664
CRABP2	ENSG00000143320	0.101652	1	0.98664	0.602751
FAM214A	ENSG00000047346	0.101655	1	1.92196	1.17416
ANKRD6	ENSG00000135299	0.101677	1	-2.39145	1.46108
GNS	ENSG00000135677	0.101756	1	-3.53238	2.15863
HEXD	ENSG00000169660	0.101784	1	-3.469	2.12007
ARHGEF40	ENSG00000165801	0.10191	1	2.51962	1.54043
KRTAP3-1	ENSG00000212901	0.101946	1	1.10453	0.675351
OR4P4	ENSG00000181927	0.101958	1	-1.93154	1.18106
CHRNA5	ENSG00000169684	0.101986	1	1.94439	1.18901
SUMO2	ENSG00000188612	0.102086	1	1.74422	1.06691
SLC12A9	ENSG00000146828	0.102143	1	-2.45008	1.49893
GALNT1	ENSG00000141429	0.102181	1	3.23374	1.97858
CDK11A	ENSG00000008128	0.102223	1	2.84934	1.7436
ERCC6	ENSG00000225830	0.102285	1	-2.23993	1.37093
CDHR4	ENSG00000187492	0.102506	1	-3.45821	2.11793
OBSL1	ENSG00000124006	0.102661	1	3.07332	1.88306
NTRK1	ENSG00000198400	0.102722	1	-3.55495	2.17855
SLA2	ENSG00000101082	0.102751	1	2.08603	1.27847
RASGEF1B	ENSG00000138670	0.102792	1	-3.09392	1.89641
PSMD13	ENSG00000185627	0.102899	1	2.02575	1.24206
DNAJC22	ENSG00000178401	0.102915	1	-1.27207	0.779985
TCHH	ENSG00000159450	0.102938	1	3.12488	1.9162
ZBTB41	ENSG00000177888	0.102974	1	-2.51801	1.54422
OR2Z1	ENSG00000181733	0.102998	1	-1.76215	1.08075
TRIAP1	ENSG00000170855	0.103052	1	1.00223	0.614777
IRS2	ENSG00000185950	0.103076	1	-3.45991	2.12249
ZNF513	ENSG00000163795	0.103076	1	-1.9444	1.1928
MIPEP	ENSG00000027001	0.103079	1	2.69109	1.65086
ALDH8A1	ENSG00000118514	0.103116	1	-1.53901	0.944216
MRPS22	ENSG00000175110	0.103132	1	1.25795	0.771816
ASB13	ENSG00000196372	0.103155	1	1.88496	1.1566
MAGEB1	ENSG00000214107	0.10316	1	0.820425	0.503414
OXR1	ENSG00000164830	0.103316	1	3.62166	2.22326
RMI2	ENSG00000175643	0.103322	1	-1.36759	0.83955
TTC13	ENSG00000143643	0.10335	1	2.76134	1.6953
VIL1	ENSG00000127831	0.103353	1	2.736	1.67976
ZYG11A	ENSG00000203995	0.103404	1	2.28334	1.40205
CEACAM4	ENSG00000105352	0.103592	1	-2.91289	1.78959
FAM210B	ENSG00000124098	0.103703	1	1.97658	1.21474
GTF2F1	ENSG00000125651	0.103715	1	1.85647	1.14096
HEBP2	ENSG00000051620	0.103831	1	-0.714433	0.43923
DENND2C	ENSG00000175984	0.103885	1	1.57095	0.965961
BEST2	ENSG00000039987	0.1039	1	-1.5528	0.954845
PLCL1	ENSG00000115896	0.103954	1	-2.0112	1.23692
LGALS4	ENSG00000171747	0.10424	1	2.39261	1.47271
CSPP1	ENSG00000104218	0.1043	1	-3.28403	2.02175
KRT31	ENSG00000094796	0.104341	1	-2.48509	1.53007
RMDN3	ENSG00000137824	0.104423	1	3.85468	2.37389
PLEKHH1	ENSG00000054690	0.104515	1	-2.34604	1.44519
MAGEB10	ENSG00000177689	0.10457	1	3.13943	1.93423
SHH	ENSG00000164690	0.104622	1	2.28955	1.41082
OR8U8	ENSG00000262315	0.104682	1	0.551681	0.340005
CCDC15	ENSG00000149548	0.104784	1	3.30016	2.03451
CCDC30	ENSG00000186409	0.104898	1	-2.80836	1.73189
ICA1	ENSG00000003147	0.104918	1	3.11124	1.91878
PEMT	ENSG00000133027	0.104983	1	3.7767	2.32963
GRAMD1A	ENSG00000089351	0.10502	1	-2.74699	1.69464
NIT2	ENSG00000114021	0.105027	1	1.92527	1.18774
LBP	ENSG00000129988	0.105069	1	2.09131	1.29033
OR56B4	ENSG00000180919	0.105075	1	-1.03822	0.640586
TMEM35A	ENSG00000126950	0.105148	1	2.26957	1.40063
APH1B	ENSG00000138613	0.105207	1	1.51268	0.933683
KLLN	ENSG00000227268	0.105443	1	-0.57322	0.354054
VSTM5	ENSG00000214376	0.105475	1	0.891533	0.550713
NUCKS1	ENSG00000069275	0.10557	1	2.34817	1.4509
PXDNL	ENSG00000147485	0.105617	1	-3.48143	2.1514
CAPN1	ENSG00000014216	0.105659	1	-1.92327	1.18866
TOR4A	ENSG00000198113	0.105673	1	-1.78976	1.10619
SLC15A1	ENSG00000088386	0.1057	1	-2.67089	1.65091
AANAT	ENSG00000129673	0.105854	1	2.50943	1.5518
DNAJC9	ENSG00000213551	0.105874	1	-1.74928	1.0818
AHR	ENSG00000106546	0.105918	1	-3.07804	1.90377
STK31	ENSG00000196335	0.105925	1	2.54461	1.57387
CPNE4	ENSG00000196353	0.106002	1	-3.19423	1.97611
LAPTM4A	ENSG00000068697	0.10608	1	-1.55426	0.961753
AQP3	ENSG00000165272	0.106096	1	-1.97081	1.21957
MYADML2	ENSG00000185105	0.106097	1	0.883141	0.546503
C2orf91	ENSG00000205086	0.106111	1	-1.61307	0.998233
KCNC4	ENSG00000116396	0.106192	1	2.04016	1.26283
ITGB2	ENSG00000160255	0.106267	1	-3.28543	2.03407
IFTAP	ENSG00000166352	0.106299	1	-1.74818	1.08243
HBM	ENSG00000206177	0.106352	1	-0.960618	0.59488
FAM117B	ENSG00000138439	0.106385	1	1.70735	1.05741
C16orf72	ENSG00000182831	0.106387	1	-1.08445	0.671629
PIGK	ENSG00000142892	0.106438	1	2.16047	1.33824
C2orf88	ENSG00000187699	0.106447	1	2.76251	1.7112
CFAP299	ENSG00000197826	0.106495	1	3.64893	2.26059
SRGAP2	ENSG00000266028	0.106578	1	0.631684	0.391434
KLHL12	ENSG00000117153	0.106608	1	3.30472	2.04801
EVX1-AS	ENSG00000253405	0.106667	1	-2.21511	1.37298
OPN3	ENSG00000054277	0.106701	1	1.65316	1.02477
LYZL2	ENSG00000151033	0.106758	1	1.85189	1.14815
DPYS	ENSG00000147647	0.106971	1	-2.02321	1.25512
BICC1	ENSG00000122870	0.106999	1	3.37685	2.09504
LATS1	ENSG00000131023	0.107004	1	1.82154	1.13013
OR2D2	ENSG00000166368	0.107024	1	0.923192	0.5728
ZNF544	ENSG00000198131	0.107039	1	-1.47424	0.914743
LVRN	ENSG00000172901	0.107112	1	-3.04882	1.89214
CCDC66	ENSG00000180376	0.107173	1	1.5058	0.934679
SEMA3A	ENSG00000075213	0.107249	1	2.75065	1.70775
OR5B2	ENSG00000172365	0.107384	1	1.20781	0.750165
TBC1D14	ENSG00000132405	0.107555	1	3.48528	2.16574
NT5C2	ENSG00000076685	0.107695	1	-3.37502	2.09806
STK17B	ENSG00000081320	0.107709	1	1.44523	0.898452
CDKN1C	ENSG00000129757	0.107734	1	-1.8552	1.1534
UVRAG	ENSG00000198382	0.107843	1	-2.11356	1.31443
GPR39	ENSG00000183840	0.108153	1	2.02643	1.26135
RNF8	ENSG00000112130	0.108275	1	3.21577	2.00236
CNTNAP3	ENSG00000106714	0.108353	1	-2.65937	1.65627
DDX31	ENSG00000125485	0.108378	1	-3.26622	2.03436
TGIF2-RAB5IF	ENSG00000259399	0.10839	1	2.62672	1.6361
SRSF5	ENSG00000100650	0.10842	1	-2.32438	1.44791
BLOC1S5-TXNDC5	ENSG00000259040	0.108598	1	-2.56401	1.59798
SLC25A34-AS1	ENSG00000224459	0.108688	1	1.36501	0.85094
CCNL2	ENSG00000221978	0.108794	1	-3.21123	2.00247
SPRED1	ENSG00000166068	0.108874	1	2.56332	1.5988
FBXL20	ENSG00000108306	0.10889	1	-2.78399	1.73652
C6orf141	ENSG00000197261	0.108914	1	1.3786	0.859964
RPL11	ENSG00000142676	0.108953	1	1.92157	1.1988
FOSL2	ENSG00000075426	0.109003	1	-1.68055	1.04858
PCYT1A	ENSG00000161217	0.10921	1	-2.16195	1.34974
HSH2D	ENSG00000196684	0.109315	1	2.32054	1.44918
ZNF568	ENSG00000198453	0.109354	1	2.47443	1.54545
CACFD1	ENSG00000160325	0.109373	1	2.08494	1.30226
MSI2	ENSG00000153944	0.109412	1	-3.0094	1.87989
ZNF596	ENSG00000172748	0.10951	1	-1.83209	1.14477
F2RL1	ENSG00000164251	0.109537	1	1.10334	0.689468
MAP1A	ENSG00000166963	0.109544	1	2.61224	1.6324
MTHFS	ENSG00000136371	0.109582	1	0.889783	0.556088
FRAT2	ENSG00000181274	0.109617	1	1.11058	0.694151
KLRC2	ENSG00000205809	0.109665	1	-2.84642	1.77935
RRM1	ENSG00000167325	0.109974	1	-2.45877	1.53835
PDPN	ENSG00000162493	0.110037	1	3.1972	2.00072
MRPS36	ENSG00000134056	0.110082	1	1.56613	0.980164
PAX7	ENSG00000009709	0.110101	1	1.9677	1.23155
TMEM147	ENSG00000105677	0.110106	1	-1.68791	1.05645
OR6K2	ENSG00000196171	0.110215	1	-1.73533	1.08647
PDHX	ENSG00000110435	0.110277	1	1.64097	1.02757
NAXE	ENSG00000163382	0.110309	1	1.44193	0.903011
RNF144B	ENSG00000137393	0.110362	1	2.81472	1.76298
LRRC71	ENSG00000160838	0.110374	1	-1.69378	1.06093
BTG2	ENSG00000159388	0.110384	1	1.36222	0.85327
CYB5R4	ENSG00000065615	0.110406	1	3.51495	2.20184
SERPINB10	ENSG00000242550	0.110581	1	1.26087	0.790221
OR1A1	ENSG00000172146	0.11066	1	-1.01004	0.633162
KLHL33	ENSG00000185271	0.110787	1	1.52243	0.9547
ZNF134	ENSG00000213762	0.110877	1	-1.50077	0.941354
C1orf198	ENSG00000119280	0.110891	1	-2.02829	1.27229
PPM1G	ENSG00000115241	0.110937	1	2.18986	1.37382
CRTAM	ENSG00000109943	0.111116	1	3.13623	1.96852
PLEKHA7	ENSG00000166689	0.111126	1	3.40129	2.13494
PDAP1	ENSG00000106244	0.111155	1	2.00427	1.25816
CSNK1G3	ENSG00000151292	0.111164	1	2.50299	1.57126
AMOTL1	ENSG00000166025	0.111208	1	2.26433	1.42161
ZFP37	ENSG00000136866	0.111234	1	1.34425	0.844024
LIN28A	ENSG00000131914	0.111256	1	1.55301	0.975159
GUSB	ENSG00000169919	0.111308	1	-3.16124	1.98528
EMC8	ENSG00000131148	0.111397	1	-2.95353	1.8553
CKLF	ENSG00000217555	0.111424	1	1.96272	1.233
ZNF565	ENSG00000196357	0.11162	1	3.638	2.28668
RAB22A	ENSG00000124209	0.111636	1	2.09042	1.314
APCS	ENSG00000132703	0.111831	1	-1.47726	0.929084
TIMM10B	ENSG00000132286	0.111864	1	2.18356	1.37342
SH2D6	ENSG00000152292	0.111929	1	-2.81486	1.77081
PATL1	ENSG00000166889	0.112038	1	3.25077	2.04566
IL34	ENSG00000157368	0.112106	1	-1.59839	1.00604
ZNF454	ENSG00000178187	0.112184	1	-1.95391	1.23007
AMBN	ENSG00000178522	0.112244	1	1.55654	0.980073
TXNDC15	ENSG00000113621	0.112309	1	-1.61728	1.0185
TTC21B	ENSG00000123607	0.112328	1	2.88122	1.81458
LOC102724404		0.11244	1	2.4479	1.54216
POC1B	ENSG00000139323	0.112513	1	2.2409	1.41204
NAALADL2	ENSG00000177694	0.11255	1	-2.59575	1.6358
MLLT11	ENSG00000213190	0.112585	1	-0.738357	0.465347
CLEC11A	ENSG00000105472	0.112589	1	-1.40689	0.886695
NT5C3B	ENSG00000141698	0.112695	1	-1.33386	0.840921
IGLL5	ENSG00000254709	0.112723	1	-1.48824	0.938319
OR4D10	ENSG00000254466	0.112832	1	1.11105	0.700717
SFT2D2	ENSG00000213064	0.112866	1	-1.33522	0.842177
BATF3	ENSG00000123685	0.112921	1	-1.65741	1.04556
GNGT1	ENSG00000127928	0.112942	1	1.96286	1.23831
ZNRF4	ENSG00000105428	0.112955	1	-2.2429	1.41503
METAP2	ENSG00000111142	0.112976	1	-2.67663	1.68877
SPACA7	ENSG00000153498	0.113041	1	-2.29374	1.44746
SLC45A2	ENSG00000164175	0.113083	1	-2.5303	1.59692
BAMBI	ENSG00000095739	0.113129	1	1.27843	0.806943
MPO	ENSG00000005381	0.113138	1	1.32555	0.836709
EMC4	ENSG00000128463	0.113147	1	2.15122	1.35792
[truncated: 16,849 more rows]

## Sheet: two-as-control
Gene	EnsemblID	P	FDR	beta_coef	std_err
WNT10A	ENSG00000135925	2.18894e-06	0.0412571	2.52189	0.53259
SLC30A3	ENSG00000115194	4.2363e-05	0.361767	5.19689	1.26933
STK40	ENSG00000196182	7.6756e-05	0.361767	7.01213	1.77329
EIF3F	ENSG00000175390	7.67756e-05	0.361767	4.56521	1.15451
NFKB1	ENSG00000109320	0.000190576	0.599894	-10.3949	2.78594
PDLIM3	ENSG00000154553	0.000212522	0.599894	8.19115	2.21164
EDA2R	ENSG00000131080	0.000222796	0.599894	1.26188	0.34182
GOT1	ENSG00000120053	0.000293446	0.691358	-5.7271	1.58163
MITF	ENSG00000187098	0.000356625	0.746853	-5.40901	1.51502
EPHB1	ENSG00000154928	0.000493537	0.798552	-6.30702	1.81016
SIGLEC12	ENSG00000254521	0.000495488	0.798552	6.72756	1.93144
EPS8L2	ENSG00000177106	0.000543626	0.798552	5.53874	1.60159
RAB3D	ENSG00000105514	0.000550784	0.798552	1.33984	0.387824
USP27X	ENSG00000273820	0.000606167	0.816074	2.2054	0.643191
LINC02006	ENSG00000238755	0.000717245	0.826868	-12.8348	3.79401
CR1	ENSG00000203710	0.000754512	0.826868	8.80122	2.61244
GALNT2	ENSG00000143641	0.000854672	0.826868	-5.38249	1.6142
OR6C76	ENSG00000185821	0.000962655	0.826868	1.87126	0.566839
SLC9A3R2	ENSG00000065054	0.000980713	0.826868	-3.9568	1.20048
ZNF572	ENSG00000180938	0.00109487	0.826868	-2.77125	0.848792
SLIRP	ENSG00000119705	0.00111779	0.826868	-3.10878	0.953885
C9orf64	ENSG00000165118	0.0011465	0.826868	2.59915	0.799278
CFAP221	ENSG00000163075	0.00115205	0.826868	7.48512	2.30276
CFHR5	ENSG00000134389	0.00121464	0.826868	3.21906	0.994944
SYT10	ENSG00000110975	0.00131524	0.826868	4.7746	1.48619
ZC3HAV1	ENSG00000105939	0.00132051	0.826868	10.1631	3.16462
ANKHD1-EIF4EBP3	ENSG00000254996	0.00138056	0.826868	7.56394	2.3647
TMEM35A	ENSG00000126950	0.00148074	0.826868	3.95591	1.24461
TGFB2	ENSG00000092969	0.00148371	0.826868	-1.74205	0.548185
AREG	ENSG00000109321	0.00151442	0.826868	4.91921	1.55087
HMGN4	ENSG00000182952	0.00151786	0.826868	1.40942	0.444437
CD151	ENSG00000177697	0.00157282	0.826868	4.14871	1.31251
ANXA5	ENSG00000164111	0.00158803	0.826868	-2.33779	0.740252
GPX4	ENSG00000167468	0.00159531	0.826868	5.08854	1.61195
CALHM4	ENSG00000164451	0.00163145	0.826868	2.41063	0.765225
TCAP	ENSG00000173991	0.00164469	0.826868	-0.9433	0.299664
MFNG	ENSG00000100060	0.00171363	0.826868	-3.18933	1.01706
RTKN2	ENSG00000182010	0.0017685	0.826868	-6.65374	2.12812
ARHGAP6	ENSG00000047648	0.00181577	0.826868	-7.83711	2.51285
RPS19	ENSG00000105372	0.00184673	0.826868	-3.37813	1.08488
IFT122	ENSG00000163913	0.00193532	0.826868	-6.32009	2.03875
ERGIC1	ENSG00000113719	0.00193873	0.826868	-3.83487	1.23727
MEN1	ENSG00000133895	0.0019537	0.826868	-5.36387	1.73186
TFDP2	ENSG00000114126	0.00199413	0.826868	-4.30456	1.39256
CNOT2	ENSG00000111596	0.00200174	0.826868	-4.34525	1.40624
TMEM92	ENSG00000167105	0.00206128	0.826868	-6.87346	2.23073
ATP2B4	ENSG00000058668	0.0020619	0.826868	-6.17344	2.0036
SFR1	ENSG00000156384	0.00215125	0.843319	6.09426	1.98606
PITRM1	ENSG00000107959	0.00222384	0.843319	-5.85504	1.9143
BCAN	ENSG00000132692	0.00223716	0.843319	4.35667	1.42524
MTMR12	ENSG00000150712	0.00231589	0.844758	-3.82262	1.25479
NACC2	ENSG00000148411	0.00233061	0.844758	3.04458	1.00002
VAMP4	ENSG00000117533	0.00245808	0.861004	4.3585	1.43918
IPCEF1	ENSG00000074706	0.0024668	0.861004	-0.665812	0.21993
POLR2K	ENSG00000147669	0.00282657	0.880425	2.22404	0.744825
APOC4	ENSG00000267467	0.00283753	0.880425	5.25102	1.75925
SLC35E2B	ENSG00000189339	0.00287848	0.880425	2.6185	0.878564
DHRS3	ENSG00000162496	0.00307818	0.880425	-2.75764	0.931691
FAM178B	ENSG00000168754	0.00308406	0.880425	8.7574	2.95935
MMP15	ENSG00000102996	0.00309392	0.880425	4.91166	1.66033
TIMM10B	ENSG00000132286	0.0030992	0.880425	3.63102	1.22764
C12orf76	ENSG00000174456	0.00317971	0.880425	6.96567	2.3614
NHS	ENSG00000188158	0.00318935	0.880425	3.71305	1.25914
PRELID3A	ENSG00000141391	0.00319594	0.880425	4.68666	1.58965
OVCH2	ENSG00000183378	0.00321257	0.880425	2.63232	0.893332
TMEM74	ENSG00000164841	0.00333095	0.880425	-2.07104	0.705534
PODN	ENSG00000174348	0.00336591	0.880425	2.66323	0.908276
NLGN1	ENSG00000169760	0.00349694	0.880425	-4.12143	1.4113
ZNF43	ENSG00000198521	0.00351463	0.880425	3.67407	1.25879
ADGRF3	ENSG00000173567	0.00358133	0.880425	-2.67002	0.916631
AKR1B1	ENSG00000085662	0.00367855	0.880425	4.2083	1.4489
TBC1D10B	ENSG00000169221	0.00369904	0.880425	4.7521	1.6371
SERF2-C15ORF63		0.00372977	0.880425	-3.62466	1.24981
EDAR	ENSG00000135960	0.00374286	0.880425	4.65825	1.60682
PAQR7	ENSG00000182749	0.00383855	0.880425	0.880457	0.304537
FBXW5	ENSG00000159069	0.00397254	0.880425	3.35873	1.16609
LOC101928021		0.00410793	0.880425	1.57503	0.548837
HSPB7	ENSG00000173641	0.0041723	0.880425	-5.0354	1.75766
MFSD4A	ENSG00000174514	0.0042019	0.880425	6.06891	2.12008
ZMIZ1	ENSG00000108175	0.00421905	0.880425	-7.13283	2.49286
SREBF1	ENSG00000072310	0.00422315	0.880425	-5.73821	2.00567
LIN28A	ENSG00000131914	0.00428001	0.880425	2.51973	0.882027
KCNJ11	ENSG00000187486	0.00428361	0.880425	1.97923	0.692889
PPP4R4	ENSG00000119698	0.00430673	0.880425	5.13527	1.79883
CSPG4	ENSG00000173546	0.0043391	0.880425	4.13934	1.45118
CSPP1	ENSG00000104218	0.00444656	0.880425	-5.47847	1.92591
MYO1E	ENSG00000157483	0.00462854	0.880425	-5.18476	1.8309
TMPRSS6	ENSG00000187045	0.00465114	0.880425	4.15469	1.46796
MIR31HG	ENSG00000171889	0.00466527	0.880425	-3.6886	1.30372
RSRC2	ENSG00000111011	0.00466807	0.880425	5.99801	2.12012
PCDH19	ENSG00000165194	0.00470385	0.880425	2.50945	0.887785
CSF3	ENSG00000108342	0.00477263	0.880425	-3.91366	1.38684
AHSG	ENSG00000145192	0.00483085	0.880425	1.68967	0.599576
ENKD1	ENSG00000124074	0.0048333	0.880425	2.2157	0.786284
MIPEP	ENSG00000027001	0.00484944	0.880425	4.2709	1.51619
LUC7L2	ENSG00000146963	0.00490062	0.880425	3.81259	1.35511
RARRES2	ENSG00000106538	0.00501242	0.880425	3.40041	1.21173
DCLRE1A	ENSG00000198924	0.00501513	0.880425	-1.89744	0.676194
NLRP7	ENSG00000167634	0.00502446	0.880425	7.15134	2.54908
MRPS26	ENSG00000125901	0.00502987	0.880425	-2.30172	0.820542
UHRF1BP1L	ENSG00000111647	0.00508235	0.880425	-7.70343	2.74949
RNASE9	ENSG00000188655	0.00508548	0.880425	2.97577	1.06218
CD55	ENSG00000196352	0.00512299	0.880425	-6.95202	2.48358
PACS2	ENSG00000179364	0.00512448	0.880425	-8.21642	2.93538
MAST1	ENSG00000105613	0.00512756	0.880425	-7.06094	2.52275
BCAS2	ENSG00000116752	0.00517112	0.880425	-1.75097	0.626201
KCNK4	ENSG00000182450	0.00519491	0.880425	-4.52033	1.61747
RAB12	ENSG00000206418	0.00522052	0.880425	-3.10615	1.11208
SMARCB1	ENSG00000099956	0.00525607	0.880425	8.86424	3.17611
NUDT16	ENSG00000198585	0.00534272	0.880425	-4.13961	1.48607
DGKK	ENSG00000274588	0.00535815	0.880425	8.62813	3.09843
KRTAP21-3	ENSG00000231068	0.00540108	0.880425	-2.12033	0.762138
WNK1	ENSG00000060237	0.005421	0.880425	-6.9166	2.48719
KCNC4	ENSG00000116396	0.00548327	0.880425	3.2331	1.16417
RNF157	ENSG00000141576	0.00549259	0.880425	6.73516	2.42566
GSTA1	ENSG00000243955	0.00550357	0.880425	-5.45509	1.9651
RPL3L	ENSG00000140986	0.00550615	0.880425	-1.99837	0.71992
TRIM23	ENSG00000113595	0.005512	0.880425	5.26965	1.89864
CCL2	ENSG00000108691	0.00560446	0.88767	-3.41978	1.23455
CD72	ENSG00000137101	0.00572121	0.892655	-6.15304	2.22666
USPL1	ENSG00000132952	0.00573065	0.892655	3.35052	1.21272
WDR62	ENSG00000075702	0.0059293	0.916028	6.85259	2.49034
ALDH2	ENSG00000111275	0.00606827	0.920942	-4.27802	1.55901
CLGN	ENSG00000153132	0.00635242	0.920942	-3.93254	1.44101
CCZ1B	ENSG00000146574	0.00637185	0.920942	3.79044	1.38946
PRAMEF15	ENSG00000204501	0.00641443	0.920942	2.32785	0.854005
CASZ1	ENSG00000130940	0.00641528	0.920942	5.65095	2.07316
ABCA1	ENSG00000165029	0.00643208	0.920942	-7.95749	2.92028
PINK1	ENSG00000158828	0.00643325	0.920942	3.44214	1.26324
FXR1	ENSG00000114416	0.00645566	0.920942	5.95542	2.18653
ADA2	ENSG00000093072	0.00646117	0.920942	-6.0087	2.20632
GOSR1	ENSG00000108587	0.00655342	0.920942	3.68922	1.35697
GLRX2	ENSG00000023572	0.00656558	0.920942	-4.04288	1.48738
PDK2	ENSG00000005882	0.00660274	0.920942	6.31081	2.32336
EIF2AK2	ENSG00000055332	0.00660392	0.920942	-8.36864	3.08103
SYNGR4	ENSG00000105467	0.00671805	0.920942	-2.39478	0.883518
CCDC151	ENSG00000198003	0.00675119	0.920942	3.54126	1.30728
YIPF7	ENSG00000177752	0.00680887	0.920942	-3.17782	1.17434
MED29	ENSG00000063322	0.00695484	0.920942	-2.99125	1.10828
HID1	ENSG00000167861	0.0070614	0.920942	5.49338	2.03917
GAS2L3	ENSG00000139354	0.00717259	0.920942	2.49709	0.928728
SAMD14	ENSG00000167100	0.00721937	0.920942	2.03949	0.759146
TEX30	ENSG00000151287	0.00725021	0.920942	-2.62011	0.975787
SCNN1D	ENSG00000162572	0.00725843	0.920942	-7.45655	2.77737
ELMOD3	ENSG00000115459	0.00737284	0.920942	-3.56945	1.33213
KIF2A	ENSG00000068796	0.00741061	0.920942	-5.21768	1.94849
GPD1L	ENSG00000152642	0.00745377	0.920942	4.27204	1.59651
FBXL4	ENSG00000112234	0.00746512	0.920942	4.44555	1.66167
UTP11	ENSG00000183520	0.00748159	0.920942	2.18834	0.818189
SLC24A5	ENSG00000188467	0.00764985	0.920942	3.07328	1.15227
PAWR	ENSG00000177425	0.00765172	0.920942	-4.21646	1.58094
ATF7IP	ENSG00000171681	0.00791016	0.920942	-3.84674	1.44838
SELP	ENSG00000174175	0.00792013	0.920942	-4.54099	1.71006
DGKZ	ENSG00000149091	0.00792683	0.920942	6.90535	2.60072
PDIA5	ENSG00000065485	0.00793647	0.920942	-3.79438	1.42927
KCNAB2	ENSG00000069424	0.0080365	0.920942	7.67612	2.89607
LGR4	ENSG00000205213	0.00811862	0.920942	3.31549	1.2525
OCA2	ENSG00000104044	0.00816138	0.920942	-4.47653	1.69224
IKZF5	ENSG00000095574	0.0081737	0.920942	-2.76743	1.04636
SAMD10	ENSG00000130590	0.00820461	0.920942	1.53071	0.57904
RNF208	ENSG00000212864	0.00827136	0.920942	-2.01488	0.762983
TEDC1	ENSG00000185347	0.00851821	0.920942	-4.15237	1.57836
GNGT1	ENSG00000127928	0.00855882	0.920942	2.83568	1.07854
GABBR2	ENSG00000136928	0.00856162	0.920942	7.81826	2.97376
TEX12	ENSG00000150783	0.00857473	0.920942	1.4679	0.558442
LCE1F	ENSG00000240386	0.00861995	0.920942	1.81078	0.689358
PIK3C2A	ENSG00000011405	0.00868058	0.920942	5.88581	2.24274
RB1CC1	ENSG00000023287	0.00872832	0.920942	6.43892	2.45524
CCDC113	ENSG00000103021	0.00873343	0.920942	-2.81218	1.0724
SLC10A4	ENSG00000145248	0.00876159	0.920942	-3.11319	1.18769
SLC22A18	ENSG00000110628	0.0087664	0.920942	3.26466	1.24556
LRRTM4	ENSG00000176204	0.00878501	0.920942	-3.76163	1.43557
OTOP3	ENSG00000182938	0.00879387	0.920942	1.7346	0.66207
OR10G9	ENSG00000236981	0.00884984	0.920942	-1.70253	0.650367
ATRIP	ENSG00000164053	0.00890755	0.920942	4.06722	1.555
NDN	ENSG00000182636	0.00900104	0.920942	3.1565	1.20845
RIN3	ENSG00000100599	0.00908156	0.920942	3.3248	1.27437
RIPK1	ENSG00000137275	0.00910979	0.920942	5.76783	2.21167
SCGB2A2	ENSG00000110484	0.00913492	0.920942	-7.45614	2.86008
CLDN19	ENSG00000164007	0.00922638	0.920942	3.35611	1.28905
HAVCR2	ENSG00000135077	0.0092723	0.920942	-3.09169	1.18827
HLCS	ENSG00000159267	0.00937406	0.920942	-5.79208	2.22935
CYB561D2	ENSG00000114395	0.0094222	0.920942	2.49714	0.961791
PDCL3	ENSG00000115539	0.00948716	0.920942	1.67117	0.644249
HRC	ENSG00000130528	0.00953336	0.920942	-2.4474	0.9441
RALGAPA2	ENSG00000188559	0.00966002	0.920942	7.2021	2.78313
ZBTB7B	ENSG00000160685	0.00982178	0.920942	-2.8003	1.08453
CEACAM19	ENSG00000186567	0.00982207	0.920942	4.20378	1.62809
STAR	ENSG00000147465	0.00983083	0.920942	-2.42024	0.937451
PPM1G	ENSG00000115241	0.00984902	0.920942	3.18953	1.23573
CSTB	ENSG00000160213	0.00985346	0.920942	1.82856	0.708489
KRTAP27-1	ENSG00000206107	0.00992355	0.920942	-0.730027	0.283123
STT3B	ENSG00000163527	0.00993464	0.920942	-6.13528	2.37977
SPATA19	ENSG00000166118	0.00994382	0.920942	2.4715	0.958773
AFG3L2	ENSG00000141385	0.010027	0.920942	-5.28275	2.05164
GRHPR	ENSG00000137106	0.0100544	0.920942	-2.4062	0.934828
RAB11FIP2	ENSG00000107560	0.0101151	0.920942	-1.59744	0.62112
ADAP2	ENSG00000184060	0.0101193	0.920942	-4.22911	1.64446
CSRNP3	ENSG00000178662	0.0101526	0.920942	3.01727	1.17377
HSD11B2	ENSG00000176387	0.0102156	0.920942	3.04384	1.18509
FOXN4	ENSG00000139445	0.0103177	0.920942	-2.80717	1.09442
FGD1	ENSG00000102302	0.0103817	0.920942	2.7286	1.06467
STX17	ENSG00000136874	0.0104018	0.920942	-1.69915	0.663167
TRIM10	ENSG00000204613	0.0104768	0.920942	-2.00233	0.782257
MC3R	ENSG00000124089	0.0105069	0.920942	-1.20323	0.470253
TRIM45	ENSG00000134253	0.0105175	0.920942	-1.97157	0.770646
AMFR	ENSG00000159461	0.0105232	0.920942	-5.32797	2.08275
RHOH	ENSG00000168421	0.0106263	0.920942	-2.22525	0.871022
PCGF5	ENSG00000180628	0.0106272	0.920942	5.2701	2.06288
KRT40	ENSG00000204889	0.0106536	0.920942	-1.89373	0.741517
CSTF1	ENSG00000101138	0.0106806	0.920942	5.11123	2.00207
PRKCH	ENSG00000027075	0.010717	0.920942	-3.95383	1.54943
NCCRP1	ENSG00000188505	0.0107183	0.920942	2.53751	0.994421
SPSB4	ENSG00000175093	0.01072	0.920942	-2.47333	0.969287
ARHGAP21	ENSG00000107863	0.0107304	0.920942	4.55054	1.78358
GPR4	ENSG00000177464	0.0107316	0.920942	1.78457	0.699471
BNIP1	ENSG00000113734	0.010738	0.920942	-2.40917	0.944361
ODF3B	ENSG00000177989	0.0107544	0.920942	3.19477	1.25257
UBA6	ENSG00000033178	0.0107583	0.920942	5.49008	2.15259
FCAR	ENSG00000186431	0.0107651	0.920942	-6.74405	2.64448
RSAD1	ENSG00000136444	0.010844	0.920942	-3.39787	1.33371
PRICKLE2	ENSG00000163637	0.0108509	0.920942	-3.92163	1.53942
CLCNKA	ENSG00000186510	0.0109918	0.920942	-4.30929	1.6946
TRIB2	ENSG00000071575	0.0110329	0.920942	-3.09698	1.21849
PERM1	ENSG00000187642	0.0111284	0.920942	4.6459	1.83007
DNAJC24	ENSG00000170946	0.0111314	0.920942	-1.62756	0.641139
HMSD	ENSG00000221887	0.0111559	0.920942	5.57695	2.19757
DPH3	ENSG00000154813	0.0112102	0.920942	-2.53434	0.999315
SRD5A2	ENSG00000277893	0.0113268	0.920942	-3.02317	1.19377
GATA6	ENSG00000141448	0.0113588	0.920942	-4.10482	1.62152
ZBTB20	ENSG00000181722	0.0113703	0.920942	1.80154	0.711758
NLRP2	ENSG00000022556	0.0113762	0.920942	5.71882	2.25958
SLC4A3	ENSG00000114923	0.0113847	0.920942	5.17308	2.04416
HR	ENSG00000168453	0.0114752	0.924289	4.20321	1.66274
HMOX1	ENSG00000100292	0.0115931	0.925486	-2.44513	0.968639
E2F4	ENSG00000205250	0.0116521	0.925486	3.83225	1.51922
ERAP1	ENSG00000164307	0.0116986	0.925486	-5.15275	2.04384
CHST10	ENSG00000115526	0.0117259	0.925486	-3.26878	1.29699
DGAT2	ENSG00000062282	0.0117355	0.925486	1.75094	0.694817
ZNHIT6	ENSG00000117174	0.0119326	0.936665	-2.98389	1.18685
MTUS1	ENSG00000129422	0.0120229	0.936665	-4.6289	1.8431
KIAA1755	ENSG00000149633	0.0120264	0.936665	3.6012	1.43396
APOA2	ENSG00000158874	0.0123503	0.946756	2.76043	1.1033
INKA1	ENSG00000185614	0.0123762	0.946756	1.73498	0.69365
ZNF582	ENSG00000018869	0.0123809	0.946756	-3.4053	1.36152
FABP7	ENSG00000164434	0.0124304	0.946756	4.8264	1.9308
F11R	ENSG00000158769	0.0124314	0.946756	-2.71924	1.08785
MRPS31	ENSG00000102738	0.0124573	0.946756	3.29956	1.3204
USP29	ENSG00000131864	0.0125182	0.947561	-2.91443	1.16708
TF	ENSG00000091513	0.0126437	0.953079	3.06805	1.23035
VPS37C	ENSG00000167987	0.0126922	0.953079	2.11316	0.847878
YAF		0.0127428	0.953083	-6.15067	2.46928
NRM	ENSG00000137404	0.0129227	0.954135	1.75056	0.704197
OR6C2	ENSG00000179695	0.012942	0.954135	-1.16919	0.470431
MROH1	ENSG00000179832	0.0129476	0.954135	-5.79661	2.33245
PSMC1	ENSG00000100764	0.0130116	0.954135	-4.39256	1.76873
GBF1	ENSG00000107862	0.0130281	0.954135	6.73141	2.711
ELSPBP1	ENSG00000169393	0.0131048	0.954135	2.3537	0.948727
ADGRA3	ENSG00000152990	0.0131113	0.954135	-4.36312	1.7588
ETHE1	ENSG00000105755	0.0133396	0.960341	2.68259	1.08406
NHLRC1	ENSG00000187566	0.0133591	0.960341	2.40201	0.970883
RSF1	ENSG00000048649	0.0133839	0.960341	3.71507	1.50202
ALG10	ENSG00000139133	0.0134039	0.960341	1.96335	0.793963
PCOLCE	ENSG00000106333	0.0134513	0.960341	1.96746	0.796031
TMEM217	ENSG00000172738	0.0135453	0.962244	4.41152	1.78669
DACT3-AS1	ENSG00000245598	0.0136859	0.962244	1.04008	0.42187
CRISP1	ENSG00000124812	0.0137622	0.962244	2.74988	1.11629
SLC35G5	ENSG00000177710	0.0138926	0.962244	2.56498	1.04266
MAP3K14-AS1	ENSG00000267278	0.0139334	0.962244	-4.54928	1.85007
GRK1	ENSG00000185974	0.0139844	0.962244	-3.42261	1.39263
GALK1	ENSG00000108479	0.0139879	0.962244	3.36491	1.3692
ADGRG3	ENSG00000182885	0.0140154	0.962244	6.38036	2.59695
EGF	ENSG00000138798	0.014226	0.962244	-5.5811	2.2766
SLC39A8	ENSG00000138821	0.0142367	0.962244	-5.31639	2.16886
TAS2R3	ENSG00000127362	0.0143247	0.962244	-0.622847	0.254326
UBQLN3	ENSG00000175520	0.0145222	0.962244	1.81954	0.74447
ATG3	ENSG00000144848	0.0145557	0.962244	-5.52102	2.2597
MSANTD3	ENSG00000066697	0.0145994	0.962244	-2.41099	0.987234
NPM1	ENSG00000181163	0.0146848	0.962244	4.44263	1.8207
MRPS28	ENSG00000147586	0.0146893	0.962244	1.96633	0.805889
SLC35E2A	ENSG00000215790	0.0147062	0.962244	3.5805	1.4677
ZNF606	ENSG00000166704	0.0148294	0.962244	-4.88947	2.00675
SLC46A3	ENSG00000139508	0.0148392	0.962244	2.1511	0.882945
ALDH1L1	ENSG00000144908	0.0148832	0.962244	-3.87821	1.59256
AADAT	ENSG00000109576	0.0149042	0.962244	5.76119	2.36628
C7orf77	ENSG00000275356	0.0150667	0.962244	-4.59891	1.89196
ARMC1	ENSG00000104442	0.0151014	0.962244	2.16788	0.892153
CHRM3	ENSG00000133019	0.0151028	0.962244	2.90009	1.1935
CATSPER2	ENSG00000166762	0.0153148	0.962244	5.09921	2.1029
OR4C13	ENSG00000258817	0.0153851	0.962244	1.36349	0.562683
NECAP2	ENSG00000157191	0.0154052	0.962244	-1.80081	0.743304
POLR2F	ENSG00000100142	0.0154063	0.962244	5.4567	2.25234
CDH13	ENSG00000140945	0.0155271	0.962244	-4.12697	1.70547
FHIT	ENSG00000189283	0.0155357	0.962244	4.2254	1.74629
RNF182	ENSG00000180537	0.0157055	0.962244	2.20426	0.912476
SFTPA1	ENSG00000122852	0.0157138	0.962244	-1.97797	0.818865
TRAPPC1	ENSG00000170043	0.0157387	0.962244	-2.23231	0.924382
TMED10	ENSG00000170348	0.0158274	0.962244	-1.81596	0.752613
FAM3C	ENSG00000196937	0.0158555	0.962244	3.4699	1.43847
MYO1H	ENSG00000174527	0.0158623	0.962244	-4.06814	1.68658
MYADML2	ENSG00000185105	0.015869	0.962244	1.19949	0.497317
RASIP1	ENSG00000105538	0.0158898	0.962244	-3.83518	1.59041
AHSA1	ENSG00000100591	0.0159146	0.962244	2.26397	0.939067
CBS	ENSG00000160200	0.0160815	0.962244	-1.42288	0.591126
TBCA	ENSG00000171530	0.0161294	0.962244	-4.39743	1.82771
DDO	ENSG00000203797	0.0161478	0.962244	2.41038	1.00201
CD36	ENSG00000135218	0.0162059	0.962244	-3.18863	1.32625
SARM1	ENSG00000004139	0.0162325	0.962244	2.80845	1.16841
BSPH1	ENSG00000188334	0.0162385	0.962244	-5.08888	2.11727
FOXD3-AS1	ENSG00000230798	0.0162504	0.962244	2.71736	1.1307
WIPF1	ENSG00000115935	0.0163268	0.962244	2.54186	1.05843
ZNF440	ENSG00000171295	0.0163319	0.962244	-1.43331	0.596863
INSIG2	ENSG00000125629	0.0163434	0.962244	-2.78963	1.16179
EFCC1	ENSG00000114654	0.0163813	0.962244	3.76331	1.56785
TGIF2-RAB5IF	ENSG00000259399	0.0164359	0.962244	3.45508	1.44016
OR8B8	ENSG00000197125	0.0165041	0.962244	-0.919144	0.383364
LOC100287837		0.0166031	0.962244	1.31439	0.548719
RAB30	ENSG00000137502	0.0166135	0.962244	-2.75935	1.15206
ZNF215	ENSG00000149054	0.0166318	0.962244	-2.77726	1.15973
TRPM1	ENSG00000134160	0.016644	0.962244	3.70289	1.54643
FAM83C	ENSG00000125998	0.0166886	0.962244	-2.53706	1.05998
PEBP4	ENSG00000134020	0.0168363	0.962244	5.48236	2.29362
NELFE	ENSG00000204356	0.0168417	0.962244	3.14905	1.31751
OR1A1	ENSG00000172146	0.0168486	0.962244	-1.46377	0.612458
NPIPB3	ENSG00000169246	0.0169652	0.962244	-2.69477	1.12872
CLASP1	ENSG00000074054	0.0169818	0.962244	-5.9412	2.48888
S100A13	ENSG00000189171	0.016986	0.962244	2.64039	1.10615
TGFB1	ENSG00000105329	0.0170201	0.962244	-2.90423	1.21705
SERPINA9	ENSG00000170054	0.0170761	0.962244	-2.49543	1.04627
PSD4	ENSG00000125637	0.0171101	0.962244	-3.89577	1.6339
MAGEB1	ENSG00000214107	0.0171678	0.962244	1.06836	0.44831
NAGS	ENSG00000161653	0.0172474	0.962244	-2.57248	1.08024
CPNE1	ENSG00000214078	0.0174307	0.962244	-3.55976	1.49727
RPEL1	ENSG00000235376	0.017468	0.962244	0.48121	0.202469
LCN10	ENSG00000187922	0.0176295	0.962244	5.98242	2.52071
WDSUB1	ENSG00000196151	0.017752	0.962244	1.84988	0.780291
MFAP4	ENSG00000166482	0.0177639	0.962244	3.898	1.64438
HS3ST3B1	ENSG00000125430	0.0177696	0.962244	-1.67461	0.706472
SLURP1	ENSG00000126233	0.0177739	0.962244	3.5185	1.48441
SCUBE3	ENSG00000146197	0.0177772	0.962244	3.65299	1.5412
ZNF638	ENSG00000075292	0.017786	0.962244	6.17549	2.60564
RREB1	ENSG00000124782	0.017898	0.962244	5.23397	2.21055
VPS52	ENSG00000223501	0.0179918	0.962244	2.80931	1.18747
ILVBL	ENSG00000105135	0.0180221	0.962244	-2.95166	1.24797
SH3GL2	ENSG00000107295	0.0180358	0.962244	-5.31386	2.24699
TCEA2	ENSG00000171703	0.0180685	0.962244	-3.71855	1.57285
MMP7	ENSG00000137673	0.0180897	0.962244	-3.59833	1.52228
PMM1	ENSG00000100417	0.0180992	0.962244	-3.20381	1.35549
GABPB2	ENSG00000143458	0.018197	0.962244	3.17054	1.34255
FGFR1	ENSG00000077782	0.0182626	0.962244	-4.82725	2.04523
RAD52	ENSG00000002016	0.0183861	0.962244	-5.35039	2.26928
HOXC13-AS	ENSG00000249641	0.0184098	0.962244	-0.960454	0.407443
AHCY	ENSG00000101444	0.0184195	0.962244	-2.92252	1.23989
HDAC8	ENSG00000147099	0.0184812	0.962244	-2.7991	1.18816
MCC	ENSG00000171444	0.0185928	0.962244	5.69559	2.41995
IRF5	ENSG00000128604	0.0186165	0.962244	4.54761	1.93258
ZNF443	ENSG00000180855	0.0186341	0.962244	-3.58413	1.52336
TOX2	ENSG00000124191	0.0186637	0.962244	-2.2004	0.93547
GNAQ	ENSG00000156052	0.0186859	0.962244	-3.24852	1.38133
EHD2	ENSG00000024422	0.0187213	0.962244	2.85383	1.21386
PPM1M	ENSG00000164088	0.018749	0.962244	-2.28748	0.973197
ZNF664-RFLNA		0.0187667	0.962244	-2.37037	1.00861
TNFRSF11A	ENSG00000141655	0.0187987	0.962244	-3.25517	1.38547
LUC7L	ENSG00000007392	0.018857	0.962244	-4.9678	2.11545
LRPAP1	ENSG00000163956	0.0189211	0.962244	3.19505	1.36129
OPALIN	ENSG00000197430	0.0190085	0.962244	-1.57121	0.669921
GUCY2C	ENSG00000070019	0.0190908	0.962244	4.59376	1.96
CARS1	ENSG00000110619	0.0191062	0.962244	-4.01571	1.71359
LIN52	ENSG00000205659	0.0191203	0.962244	3.19206	1.36228
HRH3	ENSG00000101180	0.0191306	0.962244	3.55269	1.51632
GTF2F2	ENSG00000188342	0.01922	0.962244	-3.1652	1.35194
TRNAU1AP	ENSG00000180098	0.0192345	0.962244	2.29732	0.981362
MAP11	ENSG00000146826	0.0193111	0.962244	3.05061	1.30398
ZNF829	ENSG00000185869	0.0193161	0.962244	3.1808	1.35968
GPR148	ENSG00000173302	0.0193419	0.962244	-2.98111	1.27459
EPOR	ENSG00000187266	0.0193558	0.962244	-2.48213	1.06137
FNDC10	ENSG00000228594	0.0194195	0.962244	-2.96294	1.26763
FRMD3	ENSG00000172159	0.0194395	0.962244	5.02714	2.15112
WDR90	ENSG00000161996	0.0194638	0.962244	5.90708	2.52815
VIM-AS1	ENSG00000229124	0.0194814	0.962244	-1.28359	0.549438
HMMR	ENSG00000072571	0.0194914	0.962244	2.92909	1.25389
AGBL5	ENSG00000084693	0.0195183	0.962244	3.83974	1.64409
RETREG3	ENSG00000141699	0.0195647	0.962244	3.8758	1.66016
OR10J1	ENSG00000196184	0.0196647	0.962244	-1.4307	0.613328
OAF	ENSG00000184232	0.0197009	0.962244	-1.41376	0.606245
GATAD2B	ENSG00000143614	0.0197064	0.962244	2.55186	1.09433
LGALS2	ENSG00000100079	0.0198685	0.964608	1.43267	0.615191
ADAMTS19-AS1	ENSG00000249421	0.019956	0.964608	1.56079	0.670679
IFTAP	ENSG00000166352	0.0199877	0.964608	-2.62833	1.1297
CACNG3	ENSG00000006116	0.0200747	0.964608	-3.60582	1.55093
COX7A1	ENSG00000161281	0.0201139	0.964608	-1.78198	0.766703
ANAPC5	ENSG00000089053	0.0201316	0.964608	3.56603	1.53451
FAM102B	ENSG00000162636	0.0202722	0.964608	-3.49027	1.5036
BRCA1	ENSG00000012048	0.0203477	0.964608	4.52707	1.95143
GMPR2	ENSG00000100938	0.0203658	0.964608	2.59353	1.11812
ZNF442	ENSG00000198342	0.0203689	0.964608	-2.66596	1.14938
GNRH2	ENSG00000125787	0.0204009	0.964608	-1.36404	0.58823
LOC105379152		0.0204094	0.964608	1.52203	0.656403
NCOA7	ENSG00000111912	0.0204201	0.964608	-3.50549	1.51194
HEPHL1	ENSG00000181333	0.0204792	0.964978	2.85513	1.23202
ELFN2	ENSG00000166897	0.020607	0.96858	2.14116	0.924862
GPR176	ENSG00000166073	0.0207167	0.968906	-3.4422	1.48813
STARD6	ENSG00000174448	0.0207836	0.968906	2.5683	1.11091
CDT1	ENSG00000167513	0.0210083	0.968906	-3.47465	1.50559
POU2F3	ENSG00000137709	0.0211782	0.968906	4.59038	1.99167
CEPT1	ENSG00000134255	0.0212182	0.968906	2.02852	0.880403
SPAST	ENSG00000021574	0.0213284	0.968906	2.44413	1.06168
PPP3CC	ENSG00000120910	0.0213919	0.968906	3.77414	1.64022
GJD3	ENSG00000183153	0.0214244	0.968906	-1.49544	0.650072
KAT2A	ENSG00000108773	0.0214574	0.968906	-3.90659	1.69864
BAG6	ENSG00000204463	0.0215226	0.968906	-5.09532	2.21662
UCKL1-AS1	ENSG00000280213	0.021537	0.968906	-2.0203	0.878989
NCOA3	ENSG00000124151	0.0215527	0.968906	-4.13093	1.79749
FBXO48	ENSG00000204923	0.0215877	0.968906	3.78645	1.64804
PDLIM5	ENSG00000163110	0.0216297	0.968906	-3.31329	1.44256
CCDC88B	ENSG00000168071	0.021632	0.968906	-4.33121	1.88578
ANO2	ENSG00000047617	0.0216537	0.968906	3.17597	1.38303
LOC108783645		0.0217167	0.968906	-1.23205	0.536773
MUSTN1	ENSG00000272573	0.0217233	0.968906	-0.816395	0.355701
NEK10	ENSG00000163491	0.0217944	0.968906	4.62538	2.01635
PDZD9	ENSG00000155714	0.0218112	0.968906	-2.79061	1.21667
COPRS	ENSG00000172301	0.0218162	0.968906	-2.93503	1.27969
ERC1	ENSG00000082805	0.021906	0.968906	-4.32906	1.88878
PPM1L	ENSG00000163590	0.0219418	0.968906	-1.61909	0.706604
RBL2	ENSG00000103479	0.0219429	0.968906	-4.49254	1.96065
EZH2	ENSG00000106462	0.022061	0.968906	-5.6163	2.45326
HTR3A	ENSG00000166736	0.0221311	0.968906	3.61938	1.58182
GMIP	ENSG00000089639	0.0222877	0.968906	3.27103	1.43126
HYKK	ENSG00000188266	0.0223064	0.968906	1.80158	0.788398
MRPL37	ENSG00000116221	0.0223233	0.968906	2.24332	0.981838
FMO4	ENSG00000076258	0.0223267	0.968906	-2.43408	1.06535
BET1L	ENSG00000177951	0.0223868	0.968906	2.39544	1.04891
MRPL57	ENSG00000173141	0.0224052	0.968906	-0.633679	0.277512
SBNO1-AS1	ENSG00000256092	0.022408	0.968906	1.87346	0.820479
TNKS2	ENSG00000107854	0.0224892	0.968906	5.3416	2.34075
SLC52A1	ENSG00000132517	0.0226008	0.968906	2.93888	1.28892
ZFAND4	ENSG00000172671	0.022601	0.968906	-2.48226	1.08865
PITX1	ENSG00000069011	0.0226056	0.968906	2.34771	1.02968
ABAT	ENSG00000183044	0.0226593	0.968906	5.89322	2.58573
BSX	ENSG00000188909	0.0226946	0.968906	-2.09748	0.92054
LRRC3C	ENSG00000204913	0.0227092	0.968906	1.04356	0.458043
TMEM176B	ENSG00000106565	0.0227406	0.968906	5.17615	2.27247
SOX5	ENSG00000134532	0.022773	0.968906	-4.89737	2.15059
MCRS1	ENSG00000187778	0.0228969	0.969915	4.76527	2.09449
TMEM237	ENSG00000155755	0.0229706	0.969915	-4.00791	1.76255
LIPT1	ENSG00000144182	0.0229999	0.969915	-0.896679	0.394416
FAH	ENSG00000103876	0.0230025	0.969915	-3.45952	1.52174
FAM186B	ENSG00000135436	0.023132	0.973198	-1.94747	0.857447
TRABD	ENSG00000170638	0.0232795	0.973766	-4.32243	1.90515
SLC39A11	ENSG00000133195	0.0233338	0.973766	1.82473	0.804583
SPOCK2	ENSG00000107742	0.0234603	0.973766	-2.46706	1.0888
ANKAR	ENSG00000151687	0.0235089	0.973766	3.52569	1.55655
CD8A	ENSG00000153563	0.023516	0.973766	-3.11736	1.37635
TAS1R1	ENSG00000173662	0.0235559	0.973766	1.63521	0.722172
PTPN23	ENSG00000076201	0.023779	0.973766	-3.53046	1.56168
TMEM191B	ENSG00000278558	0.0237902	0.973766	-1.30941	0.579258
DKK2	ENSG00000155011	0.0238459	0.973766	-2.364	1.0462
NME3	ENSG00000103024	0.0238928	0.973766	-0.764647	0.338512
CEP41	ENSG00000106477	0.0239766	0.973766	4.15021	1.83841
MSI2	ENSG00000153944	0.0239842	0.973766	-4.05156	1.79481
ERVMER34-1	ENSG00000226887	0.023987	0.973766	2.04068	0.904019
LIF	ENSG00000128342	0.023997	0.973766	1.72612	0.764724
SLC25A26	ENSG00000144741	0.0240442	0.973766	3.70268	1.64095
SLC22A7	ENSG00000137204	0.0240616	0.973766	-3.18878	1.41338
UQCRFS1	ENSG00000169021	0.0241177	0.973766	-2.23799	0.992349
RANBP3L	ENSG00000164188	0.0243465	0.973766	2.68698	1.19336
LMBRD1	ENSG00000168216	0.0243779	0.973766	-4.35282	1.93362
DRD3	ENSG00000151577	0.0243905	0.973766	3.54996	1.57712
EIF1	ENSG00000173812	0.0244313	0.973766	-3.16138	1.40488
KCTD9	ENSG00000104756	0.0244649	0.973766	5.31967	2.36456
LSAMP	ENSG00000185565	0.0244704	0.973766	-4.27624	1.90084
EMG1	ENSG00000126749	0.0245042	0.973766	-4.6915	2.08592
UAP1	ENSG00000117143	0.0245447	0.973766	-1.7455	0.776297
NAV1	ENSG00000134369	0.0246332	0.973766	-5.32294	2.3688
ZBTB46	ENSG00000130584	0.024679	0.973766	4.72656	2.10407
BPTF	ENSG00000171634	0.0247103	0.973766	-5.62832	2.50604
PPT1	ENSG00000131238	0.0247596	0.973766	1.78247	0.793925
KRTAP6-2	ENSG00000186930	0.0247757	0.973766	-0.898515	0.400251
AGL	ENSG00000162688	0.0248226	0.973766	3.29513	1.46832
PSMD1	ENSG00000173692	0.02489	0.973766	-4.55637	2.03128
IQCF6	ENSG00000214686	0.0250616	0.973766	-0.76102	0.339672
B3GALT5	ENSG00000183778	0.0251394	0.973766	-3.28716	1.46797
GTF3C5	ENSG00000148308	0.0251579	0.973766	-4.03511	1.80222
GEMIN6	ENSG00000152147	0.0252317	0.973766	-1.15014	0.513952
CMYA5	ENSG00000164309	0.0252762	0.973766	3.92319	1.75365
HIC2	ENSG00000169635	0.0253262	0.973766	3.10857	1.38999
AURKAIP1	ENSG00000175756	0.0253354	0.973766	-3.44289	1.53958
DPF1	ENSG00000011332	0.0253603	0.973766	-4.23083	1.89225
CKMT1B	ENSG00000237289	0.025413	0.973766	-1.71836	0.768819
TMEM107	ENSG00000179029	0.0254419	0.973766	-3.48232	1.55835
SEZ6	ENSG00000063015	0.0254667	0.973766	-2.31497	1.03613
GAREM2	ENSG00000157833	0.0254742	0.973766	-2.64209	1.1826
SAXO2	ENSG00000188659	0.0255077	0.973766	2.71805	1.21688
SLC33A1	ENSG00000169359	0.0255221	0.973766	1.26727	0.567414
LOC101927550		0.0255885	0.974326	3.06306	1.37209
PIR-FIGF		0.0257018	0.974908	-6.12551	2.74602
RAD21	ENSG00000164754	0.0257072	0.974908	2.38854	1.0708
MRPL30	ENSG00000185414	0.0258041	0.976617	0.904145	0.405601
PPP1R12B	ENSG00000077157	0.0259144	0.978825	-3.8417	1.72467
OR2A5	ENSG00000221836	0.0261935	0.985007	-1.8109	0.8145
ESX1	ENSG00000123576	0.0262227	0.985007	5.35847	2.41058
SRD5A1	ENSG00000145545	0.0262813	0.985007	-3.12758	1.40753
TNPO3	ENSG00000064419	0.0263083	0.985007	-4.6882	2.11025
GID8	ENSG00000101193	0.0264081	0.985007	4.76679	2.14705
ENPP4	ENSG00000001561	0.0264382	0.985007	-1.88907	0.851043
NSD3	ENSG00000147548	0.0264438	0.985007	3.76968	1.69834
SLC36A4	ENSG00000180773	0.0265407	0.985522	-3.6497	1.64534
HS3ST6	ENSG00000162040	0.0266851	0.985522	1.42241	0.641853
FERMT1	ENSG00000101311	0.0267112	0.985522	-2.44654	1.10418
MCF2L-AS1	ENSG00000235280	0.0267353	0.985522	3.5695	1.61125
HS3ST2	ENSG00000122254	0.0267371	0.985522	-1.95594	0.882908
TMEM223	ENSG00000168569	0.0267714	0.985522	-2.0961	0.94639
CRKL	ENSG00000099942	0.0269763	0.991128	2.547	1.15152
USP5	ENSG00000111667	0.0271347	0.991413	-4.89731	2.21641
EXOC4	ENSG00000131558	0.0271956	0.991413	4.09699	1.85494
BMP8B	ENSG00000116985	0.0272064	0.991413	-2.65029	1.20002
HYOU1	ENSG00000149428	0.0272882	0.991413	4.23238	1.91738
PDZD8	ENSG00000165650	0.0273135	0.991413	2.77205	1.25602
C5orf34	ENSG00000172244	0.027344	0.991413	-2.96433	1.34341
SH2D4B	ENSG00000178217	0.0273522	0.991413	3.2421	1.46937
RPL27	ENSG00000131469	0.0275896	0.99353	-1.5506	0.703833
CRTAP	ENSG00000170275	0.0276337	0.99353	1.75593	0.797264
KRTCAP3	ENSG00000157992	0.0277473	0.99353	2.82172	1.28211
TMEM266	ENSG00000169758	0.027875	0.99353	-2.60373	1.18403
CSTF3	ENSG00000176102	0.0279009	0.99353	3.88962	1.76907
SEC24C	ENSG00000176986	0.0279377	0.99353	3.15268	1.43424
CD3G	ENSG00000160654	0.0279621	0.99353	2.71643	1.23597
TRAF		0.0279991	0.99353	4.59076	2.08927
MRGPRF	ENSG00000172935	0.0280179	0.99353	1.7876	0.813641
CEP131	ENSG00000141577	0.0280336	0.99353	-4.47634	2.03765
FARP2	ENSG00000006607	0.028094	0.99353	5.35121	2.43683
LAIR1	ENSG00000167613	0.0281068	0.99353	5.58791	2.54482
ERICH4	ENSG00000204978	0.0281071	0.99353	1.65306	0.75283
ABCC3	ENSG00000108846	0.0281486	0.99353	-3.25525	1.48289
ARRDC5	ENSG00000205784	0.0282991	0.99642	2.34391	1.06876
HSD17B7	ENSG00000132196	0.0283898	0.99642	-2.32249	1.0596
MARCO	ENSG00000019169	0.0284495	0.99642	-4.81019	2.1954
MCM2	ENSG00000073111	0.0285221	0.99642	2.8335	1.29382
OR2Z1	ENSG00000181733	0.0285786	0.99642	-2.39835	1.09551
PANK2	ENSG00000125779	0.0286867	0.99642	3.783	1.72916
MAPK8IP2	ENSG00000008735	0.0287184	0.99642	2.58031	1.17966
ZNF138	ENSG00000197008	0.0287853	0.99642	2.24257	1.02569
KIF5B	ENSG00000170759	0.028816	0.99642	3.63703	1.66379
CSF3R	ENSG00000119535	0.0288187	0.99642	-2.74767	1.25696
KIAA1217	ENSG00000120549	0.0288294	0.99642	-4.1482	1.89779
ODAPH	ENSG00000174792	0.0289008	0.99642	4.48994	2.05505
BPIFB4	ENSG00000186191	0.0289177	0.99642	-3.54662	1.62346
HDAC2	ENSG00000196591	0.02904	0.99703	4.32713	1.98224
MMS19	ENSG00000155229	0.0290412	0.99703	3.42127	1.56729
MYL12B	ENSG00000118680	0.0292511	1	4.11369	1.88694
SDS	ENSG00000135094	0.0292535	1	2.02266	0.927801
GDPD4	ENSG00000178795	0.0293206	1	2.32328	1.06614
CD200R1L	ENSG00000206531	0.0294097	1	4.52508	2.07768
EML4	ENSG00000143924	0.0295558	1	-4.98142	2.28926
KBTBD4	ENSG00000123444	0.0295563	1	-2.4682	1.13429
TMUB2	ENSG00000168591	0.0296257	1	-3.26335	1.50035
GLYCTK	ENSG00000168237	0.0296385	1	2.57773	1.18522
MMADHC	ENSG00000168288	0.0296465	1	-1.87563	0.862446
WDR73	ENSG00000177082	0.0297002	1	3.65999	1.68348
MTUS2	ENSG00000132938	0.0297564	1	-5.22751	2.40531
LRR1	ENSG00000165501	0.0298631	1	-2.90606	1.33803
GLP2R	ENSG00000065325	0.0298826	1	3.38601	1.55919
TSBP1-AS1	ENSG00000225914	0.0300189	1	-2.37736	1.09564
KLHL21	ENSG00000162413	0.0300307	1	3.20442	1.47691
EMCN	ENSG00000164035	0.0301958	1	-4.52876	2.08938
ZFYVE1	ENSG00000165861	0.0302912	1	-3.91109	1.80546
LOC100291105		0.0302919	1	2.22999	1.02942
OR6C65	ENSG00000205328	0.0304277	1	-1.80262	0.832821
GRHL1	ENSG00000134317	0.0304407	1	-4.01475	1.85498
MC1R	ENSG00000258839	0.0305615	1	1.04627	0.483773
SDHAF		0.0306381	1	-2.91193	1.34703
MAP1LC3B2	ENSG00000258102	0.0307552	1	-2.41744	1.11907
PMFBP1	ENSG00000118557	0.0307993	1	3.32798	1.54098
ISM2	ENSG00000100593	0.030828	1	-3.33834	1.54604
CGGBP1	ENSG00000163320	0.0308428	1	2.74336	1.27061
KLF10	ENSG00000155090	0.0308449	1	-2.91409	1.3497
POLD3	ENSG00000077514	0.030921	1	-4.41668	2.04657
TMEM189-UBE2V1	ENSG00000124208	0.0309458	1	-3.48111	1.61329
DMRT3	ENSG00000064218	0.0309611	1	1.78808	0.828748
FOXJ1	ENSG00000129654	0.030971	1	2.23372	1.03535
CDC40	ENSG00000168438	0.0310632	1	-2.01505	0.934509
CTSC	ENSG00000109861	0.0311343	1	-4.8454	2.24808
GACAT2	ENSG00000265962	0.0311605	1	-2.16533	1.00479
FPGT-TNNI3K	ENSG00000259030	0.0312578	1	2.9864	1.38659
ASH1L	ENSG00000116539	0.0312635	1	4.94387	2.29552
FGF11	ENSG00000161958	0.0313237	1	1.96122	0.910953
NEK11	ENSG00000114670	0.0314125	1	-4.18758	1.94608
ZC3H12B	ENSG00000102053	0.0314391	1	4.35502	2.02421
SNHG14	ENSG00000224078	0.0314903	1	4.74223	2.20484
OR5D13	ENSG00000279761	0.0315512	1	1.2889	0.599474
MFGE8	ENSG00000140545	0.031629	1	3.36011	1.56352
SFSWAP	ENSG00000061936	0.0316528	1	4.18982	1.94987
CCDC191	ENSG00000163617	0.0317473	1	2.87897	1.34057
CACTIN-AS1	ENSG00000226800	0.0318027	1	3.17645	1.47957
RPL19	ENSG00000108298	0.0318359	1	-5.11855	2.38464
DLX3	ENSG00000064195	0.0319348	1	1.24797	0.581745
BCL2L2	ENSG00000129473	0.0319916	1	3.2025	1.49334
FASTKD2	ENSG00000118246	0.0320469	1	-3.55699	1.65918
MYL5	ENSG00000215375	0.0322635	1	2.33029	1.08834
LPL	ENSG00000175445	0.0324282	1	-3.77297	1.76382
EFHB	ENSG00000163576	0.0325297	1	-2.31891	1.0847
PRDX6	ENSG00000117592	0.0326234	1	-1.98903	0.930896
CPXM2	ENSG00000121898	0.0326893	1	-2.71449	1.2709
TAS1R3	ENSG00000169962	0.0327276	1	-3.3959	1.59028
OCLN	ENSG00000197822	0.0329404	1	-2.25037	1.05512
WDR26	ENSG00000162923	0.0329794	1	-4.25038	1.9933
OR4C16	ENSG00000279514	0.0330012	1	1.6212	0.760387
HDAC2-AS2	ENSG00000228624	0.0331972	1	0.852402	0.400247
BRINP1	ENSG00000078725	0.0332239	1	2.23406	1.04917
NPIPB8	ENSG00000255524	0.0332713	1	4.82933	2.26858
RPL36A	ENSG00000241343	0.0332817	1	-1.74493	0.819727
C19orf54	ENSG00000188493	0.0333617	1	1.78845	0.840553
NTS	ENSG00000133636	0.0333644	1	-1.40779	0.661656
CRP	ENSG00000132693	0.0335276	1	-1.68956	0.79482
PCNX3	ENSG00000197136	0.0335792	1	4.64861	2.18749
PTP4A1	ENSG00000112245	0.0337189	1	3.80348	1.79121
JAKMIP2-AS1	ENSG00000280780	0.033806	1	-3.28681	1.54865
LOC105369438		0.0339734	1	3.68872	1.73964
KHDC1L	ENSG00000256980	0.0339803	1	2.35002	1.10834
PLGLB2	ENSG00000125551	0.0340067	1	-0.858787	0.40509
NPIPA2	ENSG00000254852	0.0340161	1	-2.00794	0.947196
FOLH1B	ENSG00000290503	0.0341887	1	-3.95009	1.86515
NECTIN3	ENSG00000177707	0.0343222	1	3.22726	1.52498
VPS35L	ENSG00000103544	0.0343363	1	-2.86988	1.35621
PRR18	ENSG00000176381	0.0343483	1	1.89983	0.897859
SFT2D2	ENSG00000213064	0.0344037	1	-1.73772	0.821498
PMP22	ENSG00000109099	0.034407	1	-0.971158	0.459118
CITED1	ENSG00000125931	0.0344144	1	0.951119	0.449663
VASH1	ENSG00000071246	0.034432	1	3.21757	1.52133
FAM72B	ENSG00000188610	0.0344907	1	0.207986	0.0983716
CDKN1A	ENSG00000124762	0.0345052	1	1.27569	0.603414
PRXL2B	ENSG00000157870	0.0346144	1	-3.70487	1.7535
TRPC4AP	ENSG00000100991	0.0346855	1	3.7466	1.77395
TMEM52B	ENSG00000165685	0.034908	1	2.31567	1.09777
PTAFR	ENSG00000169403	0.034909	1	0.973193	0.461357
MICAL1	ENSG00000135596	0.0349121	1	4.10543	1.94627
H2AJ	ENSG00000246705	0.0349156	1	0.870341	0.412613
C11orf98	ENSG00000278615	0.0349234	1	-1.3032	0.617853
AARD	ENSG00000205002	0.0349341	1	2.26078	1.07191
PTBP2	ENSG00000117569	0.0349559	1	3.80273	1.80321
TEX43	ENSG00000196900	0.0349566	1	1.53677	0.728719
FAM210A	ENSG00000177150	0.0350246	1	-2.1451	1.01757
KCTD1	ENSG00000134504	0.0351117	1	3.15583	1.49774
OR2T27	ENSG00000187701	0.0351262	1	1.00534	0.477165
MAPKBP1	ENSG00000137802	0.035181	1	4.00702	1.90242
CARD9	ENSG00000187796	0.0352073	1	3.32714	1.57986
NMI	ENSG00000123609	0.0352304	1	-1.65694	0.786881
NTPCR	ENSG00000135778	0.0352831	1	2.9323	1.39295
CDH5	ENSG00000179776	0.035369	1	2.95653	1.40512
PXN	ENSG00000089159	0.0354108	1	-3.79969	1.80625
PFN1	ENSG00000108518	0.035442	1	0.784537	0.373008
NOXA1	ENSG00000188747	0.0354707	1	-2.70281	1.28525
GEMIN8	ENSG00000046647	0.035496	1	-0.955233	0.454298
CARNS1	ENSG00000172508	0.0355192	1	2.74808	1.30712
HAS2	ENSG00000170961	0.0355592	1	2.56286	1.21929
GALNT18	ENSG00000110328	0.0355685	1	-3.02797	1.44064
F10	ENSG00000126218	0.0356891	1	-3.34812	1.594
XRCC4	ENSG00000152422	0.0356925	1	-1.46615	0.698028
NFRKB	ENSG00000170322	0.0357026	1	4.76858	2.27043
SIDT2	ENSG00000149577	0.0358417	1	3.40925	1.62444
P2RX6	ENSG00000099957	0.0358469	1	1.21702	0.579903
STXBP2	ENSG00000076944	0.0359841	1	-3.08804	1.47253
HIGD2A	ENSG00000146066	0.035988	1	1.7269	0.823484
HEPACAM	ENSG00000165478	0.0360955	1	3.83458	1.82961
SMNDC1	ENSG00000119953	0.0361435	1	-3.60942	1.72262
ZYG11B	ENSG00000162378	0.0362666	1	5.02719	2.40085
CEP126	ENSG00000110318	0.036327	1	-4.38756	2.09605
CAPN12	ENSG00000182472	0.0363366	1	2.77929	1.32781
SERINC1	ENSG00000111897	0.036532	1	-1.7582	0.840858
MAN2B2	ENSG00000013288	0.0365755	1	-3.77906	1.80776
LYRM9	ENSG00000232859	0.0365757	1	2.16073	1.03361
ACBD3	ENSG00000182827	0.0366525	1	-1.92626	0.921824
PHYH	ENSG00000107537	0.0367437	1	-2.03717	0.975376
IVL	ENSG00000163207	0.0368257	1	-3.4468	1.65101
JPH2	ENSG00000149596	0.0368654	1	3.93944	1.88738
GPR157	ENSG00000180758	0.0368955	1	1.91839	0.919247
OR2T2	ENSG00000196240	0.0369069	1	-0.612336	0.293434
MVK	ENSG00000110921	0.0370168	1	3.25279	1.55966
HSD11B1-AS1	ENSG00000227591	0.0370645	1	-3.2141	1.54149
GLOD5	ENSG00000171433	0.0370728	1	-0.703057	0.337204
HBM	ENSG00000206177	0.0370955	1	-1.20036	0.575793
MRGPRG	ENSG00000182170	0.0371562	1	2.50805	1.20346
BPIFB1	ENSG00000125999	0.0371744	1	-3.53658	1.69714
GLRA4	ENSG00000188828	0.037244	1	1.81332	0.870499
SEC14L2	ENSG00000100003	0.0373357	1	-3.69114	1.77282
MRPS36	ENSG00000134056	0.0374776	1	1.77453	0.852926
CD276	ENSG00000103855	0.0375789	1	-2.0901	1.00514
CWC25	ENSG00000273559	0.0376892	1	2.39891	1.15431
NSA2	ENSG00000164346	0.0376988	1	1.56331	0.752272
SERPINB4	ENSG00000206073	0.0377824	1	-3.13355	1.50854
RAB4B-EGLN2	ENSG00000171570	0.0378004	1	-2.46444	1.18653
ATG14	ENSG00000126775	0.0378024	1	-3.33234	1.60441
TESPA1	ENSG00000135426	0.037911	1	2.56536	1.23583
CD200R1	ENSG00000163606	0.0379166	1	-1.96372	0.946027
SPATA16	ENSG00000144962	0.0379929	1	-2.77353	1.33669
SNCA	ENSG00000145335	0.0380563	1	-1.87886	0.905801
PREX2	ENSG00000046889	0.0380609	1	-4.185	2.01765
VPS50	ENSG00000004766	0.0380623	1	-3.37137	1.6254
CELF4	ENSG00000101489	0.0380653	1	-3.54971	1.7114
PTHLH	ENSG00000087494	0.0380805	1	-2.08175	1.00374
UHRF2	ENSG00000147854	0.0381561	1	4.23217	2.0414
FAM47A	ENSG00000185448	0.0381982	1	-4.88159	2.35516
OR10G7	ENSG00000182634	0.0382041	1	-1.74865	0.843676
UGT2A1	ENSG00000173610	0.0382312	1	1.1584	0.558975
SEPTIN14	ENSG00000154997	0.038238	1	1.51799	0.732518
BUD13	ENSG00000137656	0.0382456	1	2.99487	1.44525
GPR15	ENSG00000154165	0.0382497	1	1.17161	0.565404
CALN1	ENSG00000183166	0.0382646	1	-3.9254	1.89449
GLUL	ENSG00000135821	0.0383168	1	-3.79036	1.82981
ARHGAP5	ENSG00000100852	0.0383778	1	-2.27881	1.10045
IL10RB	ENSG00000243646	0.0383853	1	3.69816	1.78593
LDLR	ENSG00000130164	0.0384083	1	4.38933	2.11997
ZNF585A	ENSG00000196967	0.0385468	1	2.59919	1.25626
SIPA1L2	ENSG00000116991	0.0387024	1	3.65627	1.76859
AGBL2	ENSG00000165923	0.0388581	1	-4.29711	2.08023
DAPL1	ENSG00000163331	0.0389878	1	0.381422	0.184769
SNX3	ENSG00000112335	0.039047	1	2.87109	1.39124
FANCC	ENSG00000158169	0.039108	1	2.65518	1.28702
NOL7	ENSG00000225921	0.0391323	1	-2.06512	1.00113
FAM20C	ENSG00000288499	0.0391535	1	2.56422	1.24321
TUB	ENSG00000166402	0.0391797	1	2.84869	1.38132
ELANE	ENSG00000197561	0.0392223	1	3.57361	1.73321
PLIN4	ENSG00000167676	0.0392425	1	4.014	1.947
MARK1	ENSG00000116141	0.0392633	1	-3.82136	1.85375
MEI4	ENSG00000269964	0.0392802	1	-1.97178	0.956599
ARHGAP17	ENSG00000140750	0.0393223	1	-4.39479	2.13256
SLC38A4	ENSG00000139209	0.0393664	1	-4.03077	1.95637
CDC42EP3	ENSG00000163171	0.0394002	1	2.05466	0.997418
B4GALT4	ENSG00000121578	0.0394896	1	2.39314	1.16225
SIGMAR1	ENSG00000147955	0.0395243	1	-1.16211	0.564492
FZD8	ENSG00000177283	0.0395362	1	-2.61414	1.26989
KLHDC8A	ENSG00000162873	0.0396756	1	1.77187	0.861338
PLA2G2F	ENSG00000158786	0.0397894	1	-2.65825	1.29297
ARGLU1	ENSG00000134884	0.0398414	1	-2.72325	1.32493
AMOTL1	ENSG00000166025	0.0398841	1	2.69358	1.31078
NFIB	ENSG00000147862	0.0399323	1	-3.71693	1.80921
IGSF10	ENSG00000152580	0.0399999	1	2.38877	1.16313
DPPA2	ENSG00000163530	0.040096	1	-2.66728	1.29936
CNTN5	ENSG00000149972	0.0401399	1	4.00098	1.9495
MYBL2	ENSG00000101057	0.0401473	1	-4.13522	2.01499
TMX2-CTNND1		0.0401888	1	3.51133	1.71134
C5orf49	ENSG00000215217	0.0402294	1	1.41483	0.689696
TYW1	ENSG00000198874	0.0402361	1	-3.58482	1.74757
DNTTIP2	ENSG00000067334	0.0402986	1	2.94286	1.43507
OR4D6	ENSG00000166884	0.0403086	1	-1.21474	0.592389
EIF4H	ENSG00000106682	0.0405263	1	3.58101	1.74825
MZT1	ENSG00000204899	0.0405827	1	-1.44813	0.707175
C2CD4D	ENSG00000225556	0.0406252	1	1.23358	0.60253
OSGEPL1-AS1	ENSG00000253559	0.0406845	1	-2.69264	1.31558
PASK	ENSG00000115687	0.0406882	1	-4.19605	2.05016
LBP	ENSG00000129988	0.0407188	1	2.43403	1.18943
LOC105376805		0.0407584	1	-2.11704	1.03473
MTIF2	ENSG00000085760	0.0407616	1	2.99603	1.46437
PLSCR4	ENSG00000114698	0.0407626	1	1.74418	0.852507
INPP5A	ENSG00000068383	0.0407661	1	4.60356	2.25014
RBL1	ENSG00000080839	0.0408037	1	3.17287	1.55113
REM2	ENSG00000139890	0.0408315	1	1.69119	0.826891
PRAMEF5	ENSG00000270601	0.0409249	1	1.9653	0.961361
NUP35	ENSG00000163002	0.0410567	1	-3.34391	1.6368
METTL27	ENSG00000165171	0.0410608	1	-2.1286	1.04194
RTL8C	ENSG00000134590	0.0410701	1	-6.67648	3.26827
JAK2	ENSG00000096968	0.0410865	1	3.70239	1.81253
NDUFB8	ENSG00000166136	0.0412142	1	1.78631	0.875056
GALNTL5	ENSG00000106648	0.0412427	1	-2.91205	1.42672
HADHA	ENSG00000084754	0.0413411	1	-3.07528	1.50742
KMT5B	ENSG00000110066	0.0413969	1	3.8048	1.86552
MICAL2	ENSG00000133816	0.0415055	1	-3.55608	1.74451
MCM3AP-AS1	ENSG00000215424	0.0415177	1	-3.49287	1.7136
CKM	ENSG00000104879	0.0415753	1	-2.07344	1.01752
NAXE	ENSG00000163382	0.0416003	1	1.66761	0.81846
OR51A4	ENSG00000205497	0.0416819	1	1.21974	0.598884
INS-IGF2	ENSG00000129965	0.041697	1	-5.32372	2.61411
GAD2	ENSG00000136750	0.0417051	1	1.832	0.899602
BPIFA2	ENSG00000131050	0.0420393	1	-3.73381	1.83648
SQLE	ENSG00000104549	0.0420595	1	-3.67976	1.81008
PET100	ENSG00000229833	0.0420631	1	-1.08528	0.53386
TRIM5	ENSG00000132256	0.0420899	1	3.26324	1.60543
HBG1	ENSG00000213934	0.0421055	1	-0.758396	0.373139
IDI1	ENSG00000067064	0.0421627	1	-4.58602	2.257
GPR160	ENSG00000173890	0.0424533	1	-1.43372	0.706597
MYL3	ENSG00000160808	0.0425891	1	-2.43099	1.19888
ZNF703	ENSG00000183779	0.0426304	1	-1.7606	0.868441
TBL3	ENSG00000183751	0.0427681	1	2.94175	1.45202
AMTN	ENSG00000187689	0.0427901	1	3.80507	1.87835
ABCF2-H2BE1	ENSG00000285292	0.0428497	1	3.33151	1.64505
DYRK1A	ENSG00000157540	0.0428775	1	3.65268	1.80388
SLCO4C1	ENSG00000173930	0.0429283	1	-3.32159	1.64077
PRSS21	ENSG00000007038	0.0429584	1	-2.33353	1.15286
TJP3	ENSG00000105289	0.0429781	1	-2.57785	1.27369
PRDM12	ENSG00000130711	0.0429993	1	-2.64886	1.30891
LOC100129434		0.0430195	1	-2.71672	1.34257
TSEN54	ENSG00000182173	0.043141	1	2.93777	1.45266
KCNAB1	ENSG00000169282	0.0432442	1	4.61389	2.28259
RPARP-AS1	ENSG00000269609	0.0432602	1	-2.71377	1.34266
FZD4	ENSG00000174804	0.0432976	1	1.37589	0.680853
DUSP2	ENSG00000158050	0.0434272	1	-1.22811	0.6081
NFATC2IP	ENSG00000176953	0.0435165	1	2.85132	1.41244
PAN3-AS1	ENSG00000261485	0.043612	1	1.33484	0.661531
AK3	ENSG00000147853	0.0436184	1	-1.95636	0.969578
TMEM232	ENSG00000186952	0.0436627	1	-1.56074	0.773672
TGM5	ENSG00000104055	0.0437749	1	-2.61687	1.2979
STAG3	ENSG00000066923	0.0439006	1	-4.58903	2.27739
ABI1	ENSG00000136754	0.0439065	1	2.05522	1.01997
SCGB1D1	ENSG00000168515	0.0439072	1	1.00736	0.499937
POLA1	ENSG00000101868	0.0440944	1	-2.93206	1.45642
DHRS13	ENSG00000167536	0.0441823	1	2.11747	1.05223
NKIRAS2	ENSG00000168256	0.0442406	1	-2.19215	1.08964
ALG12	ENSG00000182858	0.044261	1	2.88557	1.43446
JMY	ENSG00000152409	0.0443108	1	-2.4832	1.23472
IFIT3	ENSG00000119917	0.0443166	1	-1.84837	0.919091
MPC1	ENSG00000060762	0.0443384	1	-2.54491	1.26557
EXTL1	ENSG00000158008	0.0443849	1	1.71222	0.851667
NCAPG	ENSG00000109805	0.0443984	1	3.30364	1.64335
SPINT3	ENSG00000101446	0.0444411	1	-1.8749	0.932829
SLC2A6	ENSG00000160326	0.044508	1	-2.75531	1.37129
LMAN1	ENSG00000074695	0.044526	1	2.9247	1.45572
TBPL1	ENSG00000028839	0.0445366	1	1.21866	0.606601
RPAP2	ENSG00000122484	0.0445449	1	-2.89551	1.44132
MORC1	ENSG00000114487	0.044566	1	-3.6073	1.79581
LY6G6C	ENSG00000204421	0.0445804	1	0.63193	0.314613
UNC5CL	ENSG00000124602	0.0446065	1	1.69361	0.843287
RMND1	ENSG00000155906	0.044778	1	-3.06091	1.52532
CEP135	ENSG00000174799	0.044796	1	3.074	1.53197
RTN4IP1	ENSG00000130347	0.0448288	1	2.52504	1.25858
ACTR3-AS1	ENSG00000228857	0.0448369	1	-2.61479	1.30337
TMTC4	ENSG00000125247	0.0448891	1	3.84543	1.91726
MRPL33	ENSG00000243147	0.0448986	1	1.98854	0.99149
MAF1	ENSG00000179632	0.0450269	1	-2.23008	1.11259
SPATS2L	ENSG00000196141	0.045104	1	-3.80793	1.90047
EBF1	ENSG00000164330	0.0453568	1	-4.46036	2.2287
DNAJC4	ENSG00000110011	0.045367	1	-1.86964	0.934245
DUSP10	ENSG00000143507	0.0453727	1	3.30003	1.64904
NONO	ENSG00000147140	0.0454043	1	-1.59664	0.797967
FOXD1	ENSG00000251493	0.0454959	1	1.48859	0.744278
GADD45B	ENSG00000099860	0.0455703	1	1.77999	0.890285
GPR68	ENSG00000119714	0.0455853	1	1.28838	0.644442
ITGA10	ENSG00000143127	0.0456849	1	3.04363	1.52312
NPFF	ENSG00000139574	0.045692	1	1.62696	0.814199
RCL1	ENSG00000120158	0.0456961	1	1.67344	0.83748
MROH5	ENSG00000226807	0.0457423	1	4.06859	2.03657
GSK3B	ENSG00000082701	0.0458184	1	2.98665	1.49552
SCGB1B2P	ENSG00000268751	0.0458433	1	3.13118	1.56807
ZNF773	ENSG00000152439	0.0458983	1	-3.04364	1.52462
IRGC	ENSG00000124449	0.0459682	1	1.64996	0.826762
ZNF70	ENSG00000187792	0.0460383	1	1.53119	0.767498
CCT5	ENSG00000150753	0.04606	1	-3.6885	1.84902
FIBCD1	ENSG00000130720	0.0461023	1	1.36808	0.685944
COQ8A	ENSG00000163050	0.0461124	1	3.61702	1.81362
TTC23L	ENSG00000205838	0.0462677	1	-3.87575	1.94474
MPHOSPH9	ENSG00000051825	0.0463122	1	-3.46799	1.74049
PRL	ENSG00000172179	0.0463526	1	2.92116	1.46632
ADPGK	ENSG00000159322	0.0464472	1	-2.00752	1.00814
CCS	ENSG00000173992	0.0464925	1	-2.16886	1.08939
HTATIP2	ENSG00000109854	0.046536	1	-2.05454	1.03217
MEP1B	ENSG00000141434	0.0466111	1	-2.30998	1.1609
TMEM19	ENSG00000139291	0.046839	1	-1.24951	0.628605
AGRP	ENSG00000159723	0.0468588	1	1.77716	0.894136
UTP18	ENSG00000011260	0.0469369	1	-3.02886	1.52444
ATP8B4	ENSG00000104043	0.0469595	1	2.829	1.424
RIPK2	ENSG00000104312	0.0469835	1	-3.61331	1.81898
LARP4B	ENSG00000107929	0.0470203	1	3.86706	1.94704
ELOVL3	ENSG00000119915	0.0470321	1	-1.12426	0.566088
TMPRSS7	ENSG00000176040	0.0470333	1	1.62212	0.816778
TINF2	ENSG00000092330	0.0470586	1	3.74475	1.88579
TRPC7	ENSG00000069018	0.0471411	1	3.33357	1.67935
H1-3	ENSG00000124575	0.0471432	1	-1.33757	0.673834
ERP27	ENSG00000139055	0.0471668	1	-3.99789	2.01425
AMMECR1	ENSG00000101935	0.0472262	1	1.03382	0.52101
SRPX	ENSG00000101955	0.04731	1	2.07615	1.0467
CBX8	ENSG00000141570	0.0473154	1	1.83956	0.927448
ABCD3	ENSG00000117528	0.0473272	1	-4.44158	2.23942
MYO3B	ENSG00000071909	0.0473866	1	-3.53796	1.7843
BASP1	ENSG00000176788	0.0474043	1	1.07448	0.541934
VGF	ENSG00000128564	0.0474099	1	1.86153	0.938923
CCDC74A	ENSG00000163040	0.0474123	1	-3.69714	1.8648
CEP290	ENSG00000198707	0.0474733	1	3.84611	1.94047
TAX1BP1	ENSG00000106052	0.047529	1	2.96264	1.49511
FOXJ2	ENSG00000065970	0.0475618	1	2.72463	1.3752
OR4X1	ENSG00000176567	0.047606	1	1.11664	0.563712
MPI	ENSG00000178802	0.0477946	1	2.90234	1.46643
CEACAM16	ENSG00000213892	0.0478433	1	2.43758	1.23187
KRTAP5-8	ENSG00000241233	0.0478487	1	-2.68931	1.35913
OR2T3	ENSG00000196539	0.0478608	1	0.763965	0.386114
PCDHB9	ENSG00000177839	0.0479662	1	-1.19555	0.604525
TLR9	ENSG00000239732	0.0479875	1	-3.07313	1.55406
HPGD	ENSG00000164120	0.0481759	1	-1.75219	0.886821
CCDC22	ENSG00000101997	0.048261	1	0.782532	0.396206
FAM171B	ENSG00000144369	0.04833	1	-3.011	1.52498
C1S	ENSG00000182326	0.0483551	1	2.15377	1.09094
CEP112	ENSG00000154240	0.0483579	1	-3.21808	1.63006
S1PR1	ENSG00000170989	0.0484054	1	1.53901	0.779723
TRPS1	ENSG00000104447	0.0484493	1	2.96408	1.50201
MKNK1-AS1	ENSG00000269956	0.0485187	1	1.66398	0.843462
PTK6	ENSG00000101213	0.0485673	1	4.36553	2.21334
NUMB	ENSG00000133961	0.048572	1	-2.77534	1.40714
MMEL1	ENSG00000142606	0.048613	1	-3.16066	1.60279
AP3B2	ENSG00000103723	0.0487542	1	-1.27997	0.649489
CBLN1	ENSG00000102924	0.0487948	1	-1.1263	0.571616
RBPMS2	ENSG00000166831	0.0488105	1	-2.01369	1.02205
ENHO	ENSG00000168913	0.0488204	1	1.78218	0.904587
USP19	ENSG00000172046	0.0488227	1	3.19756	1.62301
MTF2	ENSG00000143033	0.0488654	1	-3.42226	1.7374
DUSP6	ENSG00000139318	0.0488669	1	-1.39868	0.710081
NIT2	ENSG00000114021	0.0488873	1	2.11253	1.07258
ICA1L	ENSG00000163596	0.048898	1	2.0836	1.05795
DUSP23	ENSG00000158716	0.0489227	1	0.507659	0.257791
WDR82	ENSG00000164091	0.0489273	1	3.10468	1.5766
LMF1	ENSG00000103227	0.0489465	1	3.58467	1.8205
NOX5	ENSG00000290203	0.0489795	1	3.66869	1.86344
OR51G2	ENSG00000176893	0.0490426	1	-0.682423	0.346721
GBP2	ENSG00000162645	0.0491374	1	-2.3426	1.19071
SLC5A11	ENSG00000158865	0.0491967	1	2.05654	1.04559
RNF114	ENSG00000124226	0.0492112	1	1.30861	0.665362
STK32A	ENSG00000169302	0.0494674	1	3.02105	1.53779
GLRX3	ENSG00000108010	0.0494799	1	-3.0229	1.53882
ACTR6	ENSG00000075089	0.0496006	1	2.40493	1.22488
TBC1D21	ENSG00000167139	0.0496315	1	-3.20143	1.63078
KIFC1	ENSG00000237649	0.0496856	1	-2.30915	1.17654
CA14	ENSG00000118298	0.0496929	1	-1.81023	0.922366
AQP1	ENSG00000240583	0.0498044	1	-1.81364	0.924554
CRB2	ENSG00000148204	0.0498851	1	-3.77644	1.92582
PPM1J	ENSG00000155367	0.049895	1	-2.2873	1.16648
ZNF676	ENSG00000196109	0.0501666	1	1.72844	0.882516
TBRG4	ENSG00000136270	0.0501807	1	2.91337	1.48761
PAPPA	ENSG00000182752	0.0502591	1	3.67214	1.87569
MRAS	ENSG00000158186	0.0502732	1	2.74411	1.40175
SPON1	ENSG00000262655	0.0503386	1	3.2502	1.66074
RAG2	ENSG00000175097	0.0503479	1	1.16226	0.593899
ST3GAL3	ENSG00000126091	0.0503756	1	3.34549	1.70971
GATC	ENSG00000257218	0.0503762	1	1.37805	0.704252
CD300LG	ENSG00000161649	0.0504184	1	4.21576	2.15486
CDH24	ENSG00000139880	0.0504624	1	-2.08833	1.06764
LBX2-AS1	ENSG00000257702	0.0504643	1	2.44366	1.24931
PROSER1	ENSG00000120685	0.0504861	1	-3.6351	1.85861
LRSAM1	ENSG00000148356	0.0504887	1	3.78435	1.93493
MYMK	ENSG00000187616	0.0505019	1	1.84528	0.943545
UBASH3B	ENSG00000154127	0.0505394	1	-2.96836	1.51806
XCL1	ENSG00000143184	0.0505958	1	-1.80102	0.921287
CD163L1	ENSG00000177675	0.0506579	1	-2.97387	1.52165
SCGB1D4	ENSG00000197745	0.0507118	1	3.5863	1.83545
PARVA	ENSG00000197702	0.0507151	1	-2.69891	1.3813
SNW1	ENSG00000100603	0.0507197	1	-3.98631	2.04024
PSG4	ENSG00000243137	0.0507274	1	4.20403	2.15174
FBXO27	ENSG00000161243	0.0507446	1	1.97693	1.01193
TCTN3	ENSG00000119977	0.0508107	1	3.15849	1.61719
PATE2	ENSG00000196844	0.0508822	1	-2.53325	1.29746
KRTAP19-5	ENSG00000186977	0.0508949	1	1.66641	0.853532
DEPDC1B	ENSG00000035499	0.0509558	1	2.93519	1.5038
NDUFA13	ENSG00000186010	0.0509929	1	-2.68765	1.37719
SNHG32	ENSG00000204387	0.0510032	1	3.18326	1.63123
TTC9C	ENSG00000162222	0.0511163	1	1.97517	1.01265
ATP5ME	ENSG00000169020	0.0511564	1	1.83946	0.943231
CYP26B1	ENSG00000003137	0.0512274	1	2.70867	1.38937
ARHGAP35	ENSG00000160007	0.0513166	1	3.40549	1.74746
HLA-G	ENSG00000204632	0.0518916	1	2.42734	1.24861
EN2	ENSG00000164778	0.0519152	1	-1.84498	0.949144
RARB	ENSG00000077092	0.051939	1	3.66633	1.88632
GARS1	ENSG00000106105	0.0520957	1	2.92244	1.5046
HNF1B	ENSG00000275410	0.0521335	1	-2.5064	1.29061
COX11	ENSG00000166260	0.052232	1	-3.97377	2.04705
BTF3L4	ENSG00000134717	0.05225	1	-2.74263	1.41295
C8orf88	ENSG00000253250	0.0523539	1	1.02736	0.529511
PI3	ENSG00000124102	0.0523676	1	1.73292	0.893214
TRAPPC3L	ENSG00000173626	0.0523924	1	-2.37653	1.22508
C4orf48	ENSG00000243449	0.052478	1	-2.48307	1.28046
CLECL1	ENSG00000184293	0.0525383	1	2.38646	1.23096
KARS1	ENSG00000065427	0.0525404	1	-2.69105	1.38809
MRI1	ENSG00000037757	0.0525541	1	1.26978	0.65501
SOAT2	ENSG00000167780	0.05263	1	1.89342	0.977024
ZNF321P	ENSG00000213801	0.0526855	1	1.51726	0.783108
CAMK4	ENSG00000152495	0.0527004	1	3.05847	1.57867
FXYD3	ENSG00000089356	0.052713	1	-3.32562	1.71666
RMDN3	ENSG00000137824	0.0528184	1	4.09865	2.11663
SLC16A5	ENSG00000170190	0.0530546	1	2.87059	1.48391
TYK2	ENSG00000105397	0.0531023	1	-3.17581	1.64202
KRTAP11-1	ENSG00000182591	0.0532626	1	1.17169	0.606218
ERH	ENSG00000100632	0.0533802	1	-0.937967	0.485532
HYLS1	ENSG00000198331	0.0534525	1	1.47154	0.761961
LIMD2	ENSG00000136490	0.0534793	1	1.68122	0.870636
ARHGAP4	ENSG00000089820	0.0534853	1	4.13659	2.14222
TRPV4	ENSG00000111199	0.053516	1	3.00182	1.55476
KLHL42	ENSG00000087448	0.0535419	1	-1.87247	0.969928
AGPAT5	ENSG00000155189	0.0535633	1	-3.63813	1.8847
COPB2	ENSG00000184432	0.0535667	1	4.02421	2.08473
SND1	ENSG00000197157	0.0536118	1	3.74146	1.93862
SH3BP2	ENSG00000087266	0.0536268	1	3.21455	1.66571
OR1B1	ENSG00000280094	0.053629	1	-0.612874	0.317581
KRTAP3-1	ENSG00000212901	0.053639	1	1.12495	0.582952
AMBRA1	ENSG00000110497	0.0536984	1	-3.05535	1.58369
ENPP6	ENSG00000164303	0.0537036	1	-2.33692	1.21133
SPDYE5	ENSG00000170092	0.0537358	1	2.17993	1.13011
XPO5	ENSG00000124571	0.054013	1	3.04744	1.58166
OAS1	ENSG00000089127	0.0540323	1	-2.76519	1.43528
PCDHB5	ENSG00000113209	0.0540348	1	-1.74594	0.906251
IQSEC3	ENSG00000120645	0.0540431	1	-3.49926	1.81639
MAP3K3	ENSG00000198909	0.0542066	1	-3.45852	1.79646
RINT1	ENSG00000135249	0.0542448	1	-2.77105	1.4396
TNKS1BP1	ENSG00000149115	0.0544374	1	2.43861	1.26791
FKBP14	ENSG00000106080	0.0544626	1	2.44601	1.27189
GPR182	ENSG00000166856	0.0547871	1	2.05941	1.0723
PRSS50	ENSG00000283706	0.0548533	1	2.34911	1.22347
KRT72	ENSG00000170486	0.0550034	1	2.01768	1.0515
ZFP91-CNTF	ENSG00000255073	0.0550115	1	-1.17168	0.610639
KLHDC10	ENSG00000128607	0.0550249	1	2.63323	1.37242
PPP1R15B	ENSG00000158615	0.0550444	1	3.70727	1.93236
IPO9-AS1	ENSG00000231871	0.055053	1	-1.01572	0.529446
ORMDL3	ENSG00000172057	0.0550857	1	1.68075	0.876214
VSIG8	ENSG00000243284	0.0551168	1	2.19653	1.14524
KCNV1	ENSG00000164794	0.0551354	1	2.9942	1.56126
MROH2A	ENSG00000185038	0.0551651	1	-4.19285	2.18654
DNAJA1	ENSG00000086061	0.055169	1	3.79814	1.98073
MCEMP1	ENSG00000183019	0.0552	1	1.45748	0.760176
UBE3D	ENSG00000118420	0.0552187	1	1.68236	0.877529
FUT2	ENSG00000176920	0.0553154	1	0.936629	0.488746
PDP1	ENSG00000164951	0.0553245	1	-3.04782	1.59046
LGALS1	ENSG00000100097	0.0553865	1	-0.86481	0.451402
ENAM	ENSG00000132464	0.0554432	1	3.36783	1.7583
SHF	ENSG00000138606	0.0554506	1	1.89144	0.98753
HOXB-AS1	ENSG00000230148	0.0555384	1	-1.44523	0.754831
MARCHF5	ENSG00000198060	0.0555984	1	-2.36297	1.23446
C8G	ENSG00000176919	0.0556472	1	2.16795	1.1328
DEFB130A	ENSG00000285249	0.055712	1	0.557045	0.291147
ISOC1	ENSG00000066583	0.0558305	1	1.99509	1.04326
CCL21	ENSG00000137077	0.0558334	1	-1.90249	0.994854
CYP2C9	ENSG00000138109	0.0559116	1	-3.00694	1.57289
ETV1	ENSG00000006468	0.056071	1	3.46318	1.81272
FERMT3	ENSG00000149781	0.0560809	1	1.98655	1.03985
DDAH1	ENSG00000153904	0.0562066	1	-2.4291	1.27216
ATP11AUN	ENSG00000197595	0.056209	1	-3.1251	1.63668
CDH1	ENSG00000039068	0.0563325	1	3.23943	1.69741
LSM5	ENSG00000106355	0.0563802	1	-3.38965	1.77647
DBNL	ENSG00000136279	0.0564512	1	-2.60277	1.36447
DDX27	ENSG00000124228	0.0564595	1	-4.2217	2.21324
CCL1	ENSG00000108702	0.0565003	1	-3.53198	1.85196
BCO2	ENSG00000197580	0.0565486	1	1.39196	0.730006
ZCRB1	ENSG00000139168	0.0565534	1	0.972694	0.510133
ZNF878	ENSG00000257446	0.0565963	1	-2.56167	1.34371
DDHD1	ENSG00000100523	0.0566253	1	-3.05925	1.6049
VASP	ENSG00000125753	0.0567074	1	3.98139	2.08936
CD93	ENSG00000125810	0.0567312	1	2.81161	1.47562
PRR7	ENSG00000131188	0.05685	1	-2.88096	1.51274
SUFU	ENSG00000107882	0.0570535	1	-2.70359	1.42077
LMOD1	ENSG00000163431	0.0570653	1	1.78014	0.935534
ASB12	ENSG00000198881	0.0570733	1	1.25339	0.658728
PAQR5	ENSG00000137819	0.057147	1	-1.80903	0.951028
IPP	ENSG00000197429	0.0572086	1	-2.966	1.55965
EBP	ENSG00000147155	0.0572301	1	0.963222	0.506546
LOC101927318		0.0572382	1	1.27934	0.672808
SLC26A10	ENSG00000135502	0.0572862	1	0.409647	0.215476
DPPA4	ENSG00000121570	0.057304	1	-2.37887	1.25139
CFAP299	ENSG00000197826	0.0573665	1	3.86906	2.03581
OR13C8	ENSG00000186943	0.0574354	1	1.59335	0.838615
GIMAP2	ENSG00000106560	0.0575788	1	1.34214	0.706802
FBXL22	ENSG00000197361	0.0576155	1	-1.92331	1.01301
GRIK1	ENSG00000171189	0.0577197	1	3.10343	1.63526
VLDLR-AS1	ENSG00000236404	0.0578745	1	1.18989	0.627364
CUEDC1	ENSG00000180891	0.058039	1	-3.45083	1.82063
TOMM40L	ENSG00000158882	0.0580465	1	-2.63363	1.38952
FUT3	ENSG00000171124	0.0580529	1	3.04868	1.60855
OR52H1	ENSG00000181616	0.0580612	1	-0.652506	0.344288
SGMS1-AS1	ENSG00000226200	0.0583345	1	1.99299	1.05272
LOC100131635		0.0583743	1	2.25446	1.19102
ANTKMT	ENSG00000103254	0.0584152	1	2.33235	1.23238
ZNF618	ENSG00000157657	0.0585243	1	4.10283	2.1688
LOC102723385		0.0585679	1	1.59962	0.845725
SF3B2	ENSG00000087365	0.0585818	1	-2.73097	1.44395
ALDH1A3	ENSG00000184254	0.0585841	1	3.93917	2.08278
FBXL18	ENSG00000155034	0.0587712	1	3.69879	1.95713
UACA	ENSG00000137831	0.0588505	1	-3.97038	2.1015
TAS2R42	ENSG00000186136	0.0588525	1	-2.76291	1.4624
PRRG4	ENSG00000135378	0.0588556	1	2.20634	1.16783
NRG3	ENSG00000185737	0.0589314	1	-2.52373	1.33622
H4C13	ENSG00000275126	0.0589866	1	0.419205	0.222002
TEX101	ENSG00000131126	0.0590255	1	-3.44573	1.82507
SMR3A	ENSG00000109208	0.0590587	1	-3.27824	1.73658
KRTAP13-3	ENSG00000240432	0.0591223	1	2.33991	1.23983
TNFRSF12A	ENSG00000006327	0.0591378	1	-2.0963	1.11082
C1orf56	ENSG00000143443	0.0591867	1	-2.27002	1.2031
THEM6	ENSG00000130193	0.0593229	1	1.57987	0.837774
METTL6	ENSG00000206562	0.0594074	1	3.35638	1.78041
PPY	ENSG00000108849	0.0594455	1	-1.38934	0.737096
USP4	ENSG00000114316	0.0594557	1	3.385	1.79594
LOC100507283		0.0594736	1	1.42541	0.756318
POFUT1	ENSG00000101346	0.0595176	1	3.85663	2.04666
MOGS	ENSG00000115275	0.0595417	1	-2.22317	1.17992
CXCL14	ENSG00000145824	0.059585	1	1.01259	0.537512
GFER	ENSG00000127554	0.059607	1	1.55192	0.823874
AGTRAP	ENSG00000177674	0.0596101	1	1.97781	1.04998
ID3	ENSG00000117318	0.05972	1	-0.901821	0.478965
SPINK5	ENSG00000133710	0.059768	1	2.41251	1.28155
ZC3H12C	ENSG00000149289	0.0598639	1	-2.04918	1.08895
SLC9C1	ENSG00000172139	0.0598876	1	-3.5595	1.89172
ZNF837	ENSG00000152475	0.0599105	1	-1.71483	0.911442
MGAT5B	ENSG00000167889	0.0599624	1	3.72853	1.98213
RAD9A	ENSG00000172613	0.0599755	1	2.80399	1.49071
LOC100287896		0.0599896	1	-0.684327	0.363835
NPRL3	ENSG00000103148	0.0599914	1	-2.78397	1.48016
POLL	ENSG00000166169	0.0601079	1	1.89891	1.01006
SIRPG	ENSG00000089012	0.0601291	1	1.31785	0.701044
CHRFAM7A	ENSG00000166664	0.0601781	1	1.06567	0.567001
PRSS33	ENSG00000103355	0.0602764	1	2.05811	1.09546
H3C10	ENSG00000278828	0.0603295	1	-1.51146	0.804662
DCUN1D4	ENSG00000109184	0.0603519	1	-3.60214	1.91785
ANG	ENSG00000214274	0.0603786	1	-2.45656	1.30806
PAH	ENSG00000171759	0.0603989	1	-1.6798	0.894523
LIPN	ENSG00000204020	0.06059	1	-1.80846	0.963751
LINC00630	ENSG00000223546	0.0606146	1	-0.261433	0.139335
SLC13A1	ENSG00000081800	0.060615	1	1.73255	0.923389
MRPL16	ENSG00000166902	0.0607225	1	1.64484	0.877007
PHF2	ENSG00000197724	0.0607308	1	-3.73036	1.98905
THSD4	ENSG00000187720	0.0607519	1	-2.75914	1.47131
TK2	ENSG00000166548	0.0609103	1	-3.39409	1.81101
RGS12	ENSG00000159788	0.0609314	1	-3.92292	2.09335
ATP5MD	ENSG00000173915	0.0609844	1	1.15889	0.618535
SYVN1	ENSG00000162298	0.0610568	1	3.06229	1.63489
MYL12A	ENSG00000101608	0.0611575	1	2.17868	1.1636
ALOX12B	ENSG00000179477	0.0611589	1	-4.04557	2.1607
LOX	ENSG00000113083	0.0611708	1	-3.10008	1.6558
SDCBP2	ENSG00000125775	0.0613763	1	-0.907812	0.48526
ENAH	ENSG00000154380	0.0614145	1	-3.68302	1.969
EGFL6	ENSG00000198759	0.0614774	1	1.61759	0.865001
POLR3C	ENSG00000186141	0.0615358	1	2.01789	1.0793
LARP6	ENSG00000166173	0.0616546	1	-2.0575	1.10099
CDCP1	ENSG00000163814	0.0618122	1	3.03779	1.62654
ABHD1	ENSG00000143994	0.0618632	1	-1.57636	0.844204
PNPLA2	ENSG00000177666	0.0618672	1	-2.6813	1.43596
KCND2	ENSG00000184408	0.0619016	1	-3.60728	1.93213
EMX2OS	ENSG00000229847	0.0619154	1	-1.56091	0.836099
SUDS3	ENSG00000111707	0.0619628	1	3.90197	2.09046
NPFFR2	ENSG00000056291	0.062067	1	-3.43103	1.83889
XRCC2	ENSG00000196584	0.0620743	1	-1.94688	1.04348
COPS2	ENSG00000166200	0.0622034	1	-3.45531	1.85287
C14orf93	ENSG00000100802	0.0622185	1	2.20822	1.1842
LINC01617		0.0624728	1	0.512015	0.274845
ZNF768	ENSG00000169957	0.062504	1	2.58747	1.3891
HLA-DPB1	ENSG00000223865	0.0626017	1	-0.947636	0.508932
BMP5	ENSG00000112175	0.0626271	1	2.08736	1.12113
TTLL4	ENSG00000135912	0.062632	1	2.44807	1.3149
PDXP	ENSG00000241360	0.0626934	1	-0.912809	0.490399
PLAAT1	ENSG00000127252	0.0627323	1	1.37307	0.737781
RGS8	ENSG00000135824	0.0627725	1	-3.06437	1.6468
TTC34	ENSG00000215912	0.0627754	1	2.78098	1.49453
TBC1D13	ENSG00000107021	0.0628626	1	3.52215	1.89346
DSC2	ENSG00000134755	0.0628956	1	-4.01048	2.15625
FBXL20	ENSG00000108306	0.0629114	1	-3.0769	1.65441
EZR	ENSG00000092820	0.0629695	1	3.40484	1.83115
UEVLD	ENSG00000151116	0.0630166	1	-3.00381	1.61576
HPS5	ENSG00000110756	0.0630364	1	2.90031	1.5602
SPDYA	ENSG00000163806	0.0630577	1	3.98929	2.14618
KIF4B	ENSG00000226650	0.0632201	1	2.27689	1.22569
WDR63	ENSG00000162643	0.063223	1	3.77685	2.03316
LOC730183		0.0632479	1	2.06328	1.11081
LMNTD1	ENSG00000152936	0.0634206	1	-2.76088	1.48736
TMCO1-AS1	ENSG00000224358	0.0634725	1	-2.49209	1.34281
HP09053		0.0634909	1	3.53617	1.90554
POU1F1	ENSG00000064835	0.0636329	1	-1.97994	1.0675
KLF7	ENSG00000118263	0.0636575	1	2.46376	1.32848
SNX8	ENSG00000106266	0.0636674	1	2.35238	1.26847
SERPINB5	ENSG00000206075	0.0637075	1	1.78362	0.961923
CCDC122	ENSG00000151773	0.063853	1	2.30302	1.24272
ZBTB11	ENSG00000066422	0.0638836	1	-3.62241	1.9549
FER	ENSG00000151422	0.063884	1	2.5247	1.3625
TRIM26	ENSG00000234127	0.0640157	1	-2.97793	1.60789
NXPE1	ENSG00000095110	0.0640365	1	-2.32154	1.25358
TUBA1B	ENSG00000123416	0.0640831	1	-3.28469	1.77397
CYBB	ENSG00000165168	0.0641983	1	1.04546	0.564872
TMEM200A	ENSG00000164484	0.0643054	1	-2.30949	1.24834
KRTAP9-9	ENSG00000198083	0.0643165	1	-1.99198	1.07676
CHST2	ENSG00000175040	0.0643359	1	-1.33551	0.721959
NMUR2	ENSG00000132911	0.0644211	1	-1.11316	0.601949
DCT	ENSG00000080166	0.0644602	1	2.32403	1.25692
FAM177B	ENSG00000197520	0.0644991	1	2.08843	1.12967
ZBTB41	ENSG00000177888	0.0645072	1	-2.74097	1.48268
CBLC	ENSG00000142273	0.064967	1	1.94928	1.05624
EOLA2	ENSG00000197021	0.0651458	1	1.20468	0.653205
KLLN	ENSG00000227268	0.065232	1	-0.632001	0.342796
PPIAL4A	ENSG00000263353	0.0652866	1	-1.66417	0.902827
KRTAP5-AS1	ENSG00000233930	0.0655338	1	-0.97192	0.527759
SPHKAP	ENSG00000153820	0.0656163	1	-3.89675	2.11661
TMEM14C	ENSG00000111843	0.0656772	1	-1.9193	1.04275
ATXN7L3	ENSG00000087152	0.0657308	1	3.71049	2.01629
KISS1	ENSG00000170498	0.0658043	1	-1.65112	0.897465
PIWIL3	ENSG00000184571	0.0658514	1	-3.70002	2.0115
RAB1B	ENSG00000174903	0.0658543	1	2.55765	1.39047
DNAJC15	ENSG00000120675	0.0659308	1	-2.58752	1.40711
GAD1	ENSG00000128683	0.066014	1	2.87152	1.56203
TMC3-AS1	ENSG00000259343	0.0660359	1	2.82935	1.53921
GGT7	ENSG00000131067	0.0661348	1	-2.90732	1.58221
PLAAT2	ENSG00000133328	0.0661408	1	1.32595	0.721617
MERTK	ENSG00000153208	0.0661631	1	3.35905	1.82823
IFNA4	ENSG00000236637	0.0663209	1	-1.08062	0.588495
GALK2	ENSG00000156958	0.0663325	1	-3.0679	1.67082
CBSL		0.0663551	1	-1.00574	0.547784
ALOX5AP	ENSG00000132965	0.0664363	1	-2.22073	1.2099
LIX1	ENSG00000145721	0.0665289	1	-1.19617	0.651919
THAP8	ENSG00000161277	0.0665418	1	-1.3465	0.733885
CCKAR	ENSG00000163394	0.0666914	1	1.86099	1.01485
IZUMO3	ENSG00000205442	0.0667383	1	-2.7965	1.52528
OR2H1	ENSG00000204688	0.0667446	1	-1.01685	0.554626
C9orf85	ENSG00000155621	0.0669508	1	-0.855364	0.466901
DBH	ENSG00000123454	0.067008	1	1.71137	0.934348
LOC101927365		0.0670447	1	1.01931	0.556581
ACYP1	ENSG00000119640	0.0670725	1	2.42306	1.32322
CDC14A	ENSG00000079335	0.0671921	1	3.27745	1.79057
CCT6A	ENSG00000146731	0.0672145	1	-3.35599	1.83364
ZNF655	ENSG00000197343	0.0673449	1	1.52572	0.834015
PIGU	ENSG00000101464	0.0673969	1	-2.13438	1.16696
IFNG	ENSG00000111537	0.0674286	1	2.47105	1.35118
SIAH1	ENSG00000196470	0.0674969	1	2.80031	1.5316
LOC102723665		0.0676374	1	1.21206	0.663266
MUS81	ENSG00000172732	0.0676406	1	-3.36398	1.84086
POGLUT1	ENSG00000163389	0.0678288	1	-2.04022	1.11723
AIPL1	ENSG00000129221	0.0678863	1	1.26468	0.692687
CCR5AS	ENSG00000223552	0.0680032	1	0.81001	0.443844
MIR4713HG	ENSG00000259240	0.0681567	1	2.50827	1.37517
IL23A	ENSG00000110944	0.0681696	1	-2.40709	1.31976
PSMB2	ENSG00000126067	0.0683019	1	-3.39516	1.86239
MIP	ENSG00000135517	0.0683252	1	-2.26789	1.24414
HOGA1	ENSG00000241935	0.0684572	1	2.70748	1.48601
SPRN	ENSG00000203772	0.0685103	1	1.71031	0.938889
ETNPPL	ENSG00000164089	0.0685362	1	-2.64376	1.45144
HAP1	ENSG00000173805	0.0685847	1	2.33518	1.28226
TOR2A	ENSG00000160404	0.0685875	1	-2.32373	1.27598
CDRT4	ENSG00000239704	0.0686892	1	-2.55863	1.40549
GTF2H5	ENSG00000272047	0.068721	1	0.613125	0.336835
LOC729867		0.0687687	1	-3.1962	1.75621
PHLDA2	ENSG00000181649	0.0690751	1	-1.59378	0.876702
PTPMT1	ENSG00000110536	0.069216	1	1.73578	0.955297
PGF	ENSG00000119630	0.0692631	1	2.04927	1.12802
XCL2	ENSG00000143185	0.0692667	1	-1.99834	1.1
CCDC68	ENSG00000166510	0.0692829	1	2.29719	1.26458
ABHD14B	ENSG00000114779	0.069285	1	2.37311	1.30638
ZGRF1	ENSG00000138658	0.0693929	1	-3.40798	1.87679
CHEK2	ENSG00000183765	0.0694079	1	-2.01524	1.10986
VENTX	ENSG00000151650	0.069416	1	2.52429	1.39026
PHF20	ENSG00000025293	0.0694451	1	-2.93314	1.6156
TULP4	ENSG00000130338	0.0694532	1	-2.9267	1.6121
PNMA3	ENSG00000183837	0.0696131	1	3.42197	1.88598
CTSF	ENSG00000174080	0.0699112	1	2.00678	1.1072
ZSCAN22	ENSG00000182318	0.0701325	1	-1.59658	0.881572
WASHC3	ENSG00000120860	0.0703124	1	1.4725	0.813583
LYZL2	ENSG00000151033	0.0705988	1	1.86451	1.03123
NSF	ENSG00000073969	0.0706158	1	-2.18783	1.21012
MAP1LC3A	ENSG00000101460	0.0706265	1	-3.45907	1.91334
KRT78	ENSG00000170423	0.070675	1	-3.26092	1.80405
VSIG4	ENSG00000155659	0.070705	1	1.6297	0.901699
TREM2	ENSG00000095970	0.0707179	1	1.18023	0.653038
TMEM129	ENSG00000168936	0.0707193	1	2.22608	1.23173
GDPD2	ENSG00000130055	0.0707246	1	-3.29515	1.8233
KCNIP2	ENSG00000120049	0.0707291	1	-1.43616	0.794681
C1orf105	ENSG00000180999	0.0708909	1	3.4875	1.93088
RUSC1	ENSG00000160753	0.0709596	1	-1.99893	1.10699
ATL2	ENSG00000119787	0.0709672	1	3.32951	1.8439
KANSL1	ENSG00000120071	0.0710595	1	-2.64119	1.46318
MZF1-AS1	ENSG00000267858	0.0710633	1	2.05373	1.13775
OPRM1	ENSG00000112038	0.0713252	1	2.6796	1.48586
GPR19	ENSG00000183150	0.0713562	1	-1.53976	0.853905
OLFM3	ENSG00000118733	0.0713705	1	-2.9723	1.64842
HOXC8	ENSG00000037965	0.0714189	1	-1.59067	0.88233
ZNF319	ENSG00000166188	0.0714728	1	-1.24899	0.692933
AGMO	ENSG00000187546	0.0714834	1	-2.75876	1.53061
COMT	ENSG00000093010	0.0715789	1	3.08114	1.71005
FCGRT	ENSG00000104870	0.0716316	1	1.60644	0.891745
SH3RF1	ENSG00000154447	0.071635	1	2.21037	1.22701
AMMECR1L	ENSG00000144233	0.0716453	1	3.62056	2.0099
GPC5	ENSG00000179399	0.0718073	1	2.11582	1.17523
KIAA0232	ENSG00000170871	0.0718123	1	3.23358	1.79613
ZNF662	ENSG00000182983	0.071831	1	-3.26133	1.81166
NCS1	ENSG00000107130	0.071959	1	2.79122	1.55121
RTCA	ENSG00000137996	0.0720361	1	1.75215	0.974019
UBQLNL	ENSG00000175518	0.07221	1	-1.29539	0.720544
MYLIP	ENSG00000007944	0.0722552	1	2.02702	1.12768
ME1	ENSG00000065833	0.0723111	1	-1.46921	0.817518
TDGF1	ENSG00000241186	0.0723183	1	2.19205	1.21977
RPS13	ENSG00000110700	0.0724921	1	2.15995	1.20264
LONP2	ENSG00000102910	0.0725153	1	2.31013	1.28636
KCNE1	ENSG00000180509	0.0725673	1	-1.46749	0.817298
ORC1	ENSG00000085840	0.0726738	1	-2.73014	1.52107
GSTM4	ENSG00000168765	0.0726797	1	1.37654	0.766947
CMAS	ENSG00000111726	0.0727732	1	-2.85198	1.58951
SF3B4	ENSG00000143368	0.0728424	1	-3.36822	1.87768
OCSTAMP	ENSG00000149635	0.0728893	1	-1.59231	0.887812
MILR1	ENSG00000271605	0.0730435	1	-3.17039	1.76864
LOC101927079		0.0730931	1	-1.10842	0.618451
OSR1	ENSG00000143867	0.0731234	1	-1.39479	0.778315
HACD3	ENSG00000074696	0.07315	1	2.62007	1.46218
FOXI3	ENSG00000214336	0.0732167	1	1.85493	1.03542
CCDC136	ENSG00000128596	0.073225	1	-2.747	1.53342
RWDD2A	ENSG00000013392	0.0732534	1	-1.55133	0.86606
CEP55	ENSG00000138180	0.0732606	1	1.31172	0.73231
PATL2	ENSG00000229474	0.0732763	1	-3.65342	2.03976
SLC25A53	ENSG00000269743	0.0733049	1	-2.61086	1.45782
MIGA2	ENSG00000148343	0.0733379	1	-3.21455	1.79511
TUBB1	ENSG00000101162	0.0733773	1	1.06871	0.596888
ZNF552	ENSG00000178935	0.073395	1	-1.44612	0.807721
HMGCS1	ENSG00000112972	0.0734811	1	-2.57971	1.44131
KBTBD6	ENSG00000165572	0.0735578	1	1.85317	1.03566
KLF12	ENSG00000118922	0.0735714	1	2.7798	1.55359
TENT2	ENSG00000164329	0.0735777	1	-2.41232	1.34824
SRSF2	ENSG00000161547	0.0736302	1	1.55417	0.868782
CERKL	ENSG00000188452	0.0737606	1	-2.30425	1.28866
NEK8	ENSG00000160602	0.0737731	1	-2.40513	1.34514
DPY19L2P3	ENSG00000291213	0.0739901	1	-1.9606	1.09735
MCOLN3	ENSG00000055732	0.0742297	1	-2.33875	1.31008
CDR2	ENSG00000140743	0.0742525	1	-3.00404	1.68288
ITPKC	ENSG00000086544	0.0744795	1	2.29496	1.28666
TAAR5	ENSG00000135569	0.0744886	1	0.84682	0.474781
SELENOS	ENSG00000131871	0.074521	1	-1.89456	1.06233
TMEM69	ENSG00000159596	0.074522	1	1.36256	0.764023
NSMCE2	ENSG00000156831	0.0745398	1	1.71076	0.959333
NEU4	ENSG00000204099	0.0745545	1	1.9275	1.08092
ZSCAN20	ENSG00000121903	0.0745921	1	1.91944	1.07654
R3HDM4	ENSG00000198858	0.0745952	1	-1.87344	1.05076
ARPC1B	ENSG00000130429	0.0746478	1	-1.6768	0.940635
CDC26	ENSG00000176386	0.0747393	1	-0.520894	0.292298
TTLL8	ENSG00000138892	0.0748837	1	3.40888	1.91384
TEX36	ENSG00000175018	0.0749409	1	1.94848	1.09415
CPN2	ENSG00000178772	0.0750171	1	-1.80042	1.01127
KIAA2026	ENSG00000183354	0.0750897	1	3.59034	2.01714
CAPS	ENSG00000105519	0.0750959	1	-1.47346	0.827843
ISG15	ENSG00000187608	0.0751256	1	-1.5281	0.858629
RPS6KL1	ENSG00000198208	0.0751398	1	-3.66226	2.0579
PABPC4L	ENSG00000254535	0.0752233	1	-0.934304	0.525155
RPRD1A	ENSG00000141425	0.0753259	1	-2.44992	1.37754
MXRA8	ENSG00000162576	0.0753711	1	-3.25506	1.83054
HIVEP2	ENSG00000010818	0.075716	1	2.96353	1.66856
RIOK2	ENSG00000058729	0.075742	1	2.35495	1.32603
DHX32	ENSG00000089876	0.0757457	1	1.52918	0.861061
PNN	ENSG00000100941	0.0757619	1	2.26531	1.27564
HELB	ENSG00000127311	0.0757651	1	-2.38139	1.34102
PJA1	ENSG00000181191	0.075804	1	-0.791368	0.445698
EIF4E3	ENSG00000163412	0.0758187	1	2.66624	1.5017
CIB3	ENSG00000141977	0.0759637	1	-1.46951	0.828078
MTX2	ENSG00000128654	0.0760017	1	-2.70188	1.52272
SERPINA4	ENSG00000100665	0.0760286	1	3.3133	1.86748
SYNGAP1	ENSG00000197283	0.0761002	1	-3.51619	1.98232
FLG-AS1	ENSG00000237975	0.0761366	1	3.45241	1.9466
CNOT8	ENSG00000155508	0.0761602	1	2.43498	1.37305
ZBED8	ENSG00000221886	0.0762058	1	1.1717	0.660808
TMEM138	ENSG00000149483	0.0762307	1	-1.91892	1.08231
STK35	ENSG00000125834	0.0762725	1	2.42044	1.36537
TUBA4A	ENSG00000127824	0.0763097	1	2.57327	1.45177
DTX3	ENSG00000178498	0.0763736	1	-2.64541	1.49279
LINC00390	ENSG00000226519	0.0763879	1	3.41289	1.92597
IL6-AS1	ENSG00000179428	0.0765535	1	0.780907	0.440931
PRNP	ENSG00000171867	0.076576	1	1.13148	0.638928
OSTF1	ENSG00000134996	0.0765946	1	2.17166	1.22637
ANGEL1	ENSG00000013523	0.0766539	1	1.82148	1.02883
SIGLEC11	ENSG00000161640	0.0766834	1	3.10696	1.75508
DNAJC7	ENSG00000168259	0.0768362	1	-3.34785	1.89214
SLC9A3R1	ENSG00000109062	0.0768486	1	-1.03662	0.585903
H2BC1	ENSG00000146047	0.0768671	1	2.16673	1.22472
CRTAM	ENSG00000109943	0.0769556	1	3.08063	1.74182
CENPT	ENSG00000102901	0.0770058	1	2.31376	1.30844
ZNF121	ENSG00000197961	0.077116	1	2.72647	1.54241
RBM22	ENSG00000086589	0.0771733	1	3.25596	1.8423
USF2	ENSG00000105698	0.0771895	1	-3.44414	1.94889
VSIG10L	ENSG00000186806	0.0772337	1	-1.46171	0.827242
PPP1R3B	ENSG00000285343	0.0772433	1	2.24759	1.27204
C16orf71	ENSG00000166246	0.0773348	1	-2.66852	1.51074
ERGIC3	ENSG00000125991	0.0774382	1	-3.40692	1.92945
ALX4	ENSG00000052850	0.0774403	1	-1.86203	1.05454
DHH	ENSG00000139549	0.0775606	1	-2.00534	1.13616
EMC9	ENSG00000100908	0.0776478	1	1.0106	0.572741
IGDCC3	ENSG00000174498	0.0777045	1	2.55044	1.44569
FAM217B	ENSG00000196227	0.0777705	1	-1.94894	1.10498
SPDYE8	ENSG00000273520	0.0779013	1	1.66473	0.944261
ISL1	ENSG00000016082	0.0779741	1	-2.19536	1.24555
ZNF696	ENSG00000185730	0.0780213	1	3.1573	1.79159
H2AC17	ENSG00000278677	0.0780469	1	-1.19323	0.677152
PSD	ENSG00000059915	0.0780797	1	-3.22214	1.82875
SLCO2A1	ENSG00000174640	0.07817	1	2.49912	1.41882
CRISPLD2	ENSG00000103196	0.0782628	1	-2.8465	1.61655
LGALS3	ENSG00000131981	0.0783614	1	-1.35669	0.770726
CAPN13	ENSG00000162949	0.0783969	1	3.43181	1.94982
SLITRK2	ENSG00000185985	0.0784262	1	1.43071	0.812952
TMEM196	ENSG00000173452	0.0784663	1	-1.0399	0.59097
ATP5MF-PTCD1	ENSG00000248919	0.0785321	1	2.69182	1.53008
RDH13	ENSG00000160439	0.0787146	1	-2.48846	1.41535
PYROXD2	ENSG00000119943	0.0787916	1	2.62011	1.49061
AGBL3	ENSG00000146856	0.0788345	1	2.34632	1.33504
LAMB3	ENSG00000196878	0.0789238	1	3.12003	1.7758
RHNO1	ENSG00000171792	0.0790211	1	-0.393798	0.224208
SPC25	ENSG00000152253	0.0790496	1	-2.32386	1.32321
CDHR4	ENSG00000187492	0.0791794	1	-3.57737	2.03784
HOXC11	ENSG00000123388	0.0792166	1	0.61865	0.352457
TOB1	ENSG00000141232	0.0792382	1	-0.884636	0.504031
PTPN6	ENSG00000111679	0.0792803	1	3.44711	1.9643
INTS12	ENSG00000138785	0.0793016	1	2.60329	1.48356
CETN3	ENSG00000153140	0.0793927	1	-2.48378	1.41589
OLFML1	ENSG00000183801	0.0795097	1	-1.17998	0.672917
ADGRL2	ENSG00000117114	0.0795099	1	2.36744	1.3501
MXRA7	ENSG00000182534	0.0795898	1	2.92055	1.66596
COL4A6	ENSG00000197565	0.079643	1	-3.02524	1.72599
GALNT16	ENSG00000100626	0.0796642	1	-2.49903	1.42587
PGK2	ENSG00000170950	0.0796699	1	-1.22019	0.696215
ROR1	ENSG00000185483	0.0797377	1	-3.33505	1.90334
PIH1D2	ENSG00000150773	0.0797745	1	-1.19655	0.682966
APLP1	ENSG00000105290	0.0798035	1	2.27821	1.30048
HTRA4	ENSG00000169495	0.0799278	1	2.29314	1.30954
FDX2	ENSG00000267673	0.0799356	1	-2.29077	1.30822
HRCT1	ENSG00000196196	0.0799387	1	0.555017	0.316964
PRSS35	ENSG00000146250	0.0799547	1	-1.67122	0.954467
NDUFS4	ENSG00000164258	0.0801129	1	1.58141	0.903647
CD3E	ENSG00000198851	0.0801225	1	2.22671	1.27242
KLF17	ENSG00000171872	0.0801668	1	-2.39323	1.36778
BHLHE41	ENSG00000123095	0.0801812	1	1.96442	1.12276
RPS3	ENSG00000149273	0.0804441	1	0.927736	0.530706
LAPTM4B	ENSG00000104341	0.080635	1	-1.45354	0.832013
UBE2Q1	ENSG00000160714	0.0806648	1	3.14579	1.80084
POLR3GL	ENSG00000121851	0.0806775	1	1.26801	0.725919
MVD	ENSG00000167508	0.0807729	1	2.35735	1.34997
CNNM2	ENSG00000148842	0.0808882	1	-3.49857	2.00427
ZNF793	ENSG00000188227	0.0808922	1	1.71464	0.982302
C3AR1	ENSG00000171860	0.0809307	1	-1.38527	0.793712
OR4C12	ENSG00000221954	0.0809307	1	2.26191	1.29599
FXYD4	ENSG00000150201	0.0810075	1	3.00281	1.72094
OSGIN1	ENSG00000140961	0.0810638	1	-1.3802	0.791149
ASB16	ENSG00000161664	0.0810814	1	1.75652	1.00692
CREB3L4	ENSG00000143578	0.0811116	1	2.02599	1.16151
NAA11	ENSG00000156269	0.0811121	1	-0.806429	0.46233
CDIPT	ENSG00000103502	0.0811421	1	-2.28892	1.31238
MYH3	ENSG00000109063	0.0812652	1	-2.96477	1.70058
EPPIN-WFDC6	ENSG00000249139	0.0814287	1	2.4222	1.3901
TRMT6	ENSG00000089195	0.0814951	1	-2.60076	1.49291
PATL1	ENSG00000166889	0.0815095	1	3.27219	1.87842
ECT2	ENSG00000114346	0.0815573	1	-3.12318	1.79316
HCN1	ENSG00000164588	0.0815842	1	-3.09345	1.77624
CD300C	ENSG00000167850	0.0817254	1	-1.64845	0.946973
HPRT1	ENSG00000165704	0.0817551	1	1.97716	1.13591
HOXD4	ENSG00000170166	0.0819215	1	1.09497	0.629419
PRSS38	ENSG00000185888	0.0820345	1	-2.77565	1.59612
CHD1L	ENSG00000131778	0.0820532	1	-3.24984	1.86891
ANKRD10	ENSG00000088448	0.0821749	1	-2.67265	1.53759
COMMD3-BMI1	ENSG00000269897	0.0821853	1	2.25535	1.29756
POC1B-GALNT4	ENSG00000259075	0.0822152	1	-2.68268	1.54356
SLC35E4	ENSG00000100036	0.0824869	1	-0.902381	0.519675
DSG1-AS1	ENSG00000266729	0.0826398	1	-2.29853	1.32437
MIR1915HG	ENSG00000204682	0.0827325	1	1.35867	0.783074
ADIPOQ	ENSG00000181092	0.0827592	1	-0.759049	0.437518
MOCS1	ENSG00000124615	0.0828006	1	1.97176	1.13668
SULT2A1	ENSG00000105398	0.0828326	1	-2.12941	1.22769
MC5R	ENSG00000176136	0.0830938	1	-1.04706	0.604187
BMT2	ENSG00000164603	0.0831707	1	-2.14582	1.23851
MKRN2	ENSG00000075975	0.08321	1	-2.51537	1.45199
DPYS	ENSG00000147647	0.083227	1	-2.09598	1.20997
LEMD1-AS1	ENSG00000226235	0.0832543	1	-1.04845	0.605303
WFDC5	ENSG00000175121	0.0833895	1	1.05048	0.60674
SEMA4C	ENSG00000168758	0.0834111	1	3.35923	1.94037
PRM3	ENSG00000178257	0.0835722	1	0.37	0.213832
DRD2	ENSG00000149295	0.0836059	1	-2.14586	1.24029
SPATA22	ENSG00000141255	0.0836592	1	3.15064	1.82135
RPN1	ENSG00000163902	0.0837923	1	-1.6656	0.963276
SPACA7	ENSG00000153498	0.0838101	1	-2.46408	1.42515
BRD1	ENSG00000100425	0.0838365	1	3.41462	1.97509
UPK3BL2	ENSG00000284981	0.0839641	1	2.19112	1.26791
CBR3-AS1	ENSG00000236830	0.0840912	1	-1.613	0.933757
CALML5	ENSG00000178372	0.0842285	1	-0.835844	0.484081
MYL6B	ENSG00000196465	0.0842983	1	-1.73079	1.00262
ARMC2	ENSG00000118690	0.0843079	1	-2.97795	1.72513
SEC11C	ENSG00000166562	0.0843544	1	-2.11088	1.22302
RPS8	ENSG00000142937	0.0844931	1	1.95277	1.13191
KCNF1	ENSG00000162975	0.0846948	1	2.23678	1.29738
KIAA1614	ENSG00000135835	0.084804	1	2.7752	1.61024
CREBL2	ENSG00000111269	0.0848057	1	1.09398	0.634761
OR7G2	ENSG00000170923	0.08484	1	2.7768	1.61136
SNX30	ENSG00000148158	0.0848445	1	-2.26168	1.31245
KRTCAP2	ENSG00000163463	0.0848816	1	-2.52487	1.46536
AKR1D1	ENSG00000122787	0.0849866	1	1.98482	1.15232
VWC2	ENSG00000188730	0.0850215	1	-1.74245	1.01172
QKI	ENSG00000112531	0.0850786	1	3.16533	1.83822
MPL	ENSG00000117400	0.0851882	1	2.34908	1.36468
SDAD1	ENSG00000198301	0.0852487	1	-3.17524	1.84499
BHLHA15	ENSG00000180535	0.0853345	1	1.72681	1.00364
C1orf74	ENSG00000162757	0.0853383	1	0.805858	0.468381
CCN2	ENSG00000118523	0.0853807	1	1.34309	0.780738
NDUFAF6	ENSG00000156170	0.0854559	1	-3.20328	1.86251
HES6	ENSG00000144485	0.0854624	1	-1.833	1.0658
KCNQ3	ENSG00000184156	0.0854791	1	-3.04747	1.77205
SARNP	ENSG00000205323	0.0854823	1	2.4187	1.40644
CD109	ENSG00000156535	0.0855955	1	-3.0157	1.75423
PBX3	ENSG00000167081	0.0856128	1	-1.53356	0.892117
UPK3A	ENSG00000100373	0.08581	1	-2.04568	1.19078
ARL10	ENSG00000175414	0.0858474	1	1.51411	0.881467
PROP1	ENSG00000175325	0.085888	1	-1.94088	1.13006
ATP5PB	ENSG00000116459	0.0858917	1	-1.5989	0.930959
UCHL3	ENSG00000118939	0.0860587	1	1.83538	1.06922
LOC100129175		0.0860994	1	-2.14058	1.24718
RPL32	ENSG00000144713	0.086133	1	-1.08135	0.6301
C12orf29	ENSG00000133641	0.0861689	1	-2.1208	1.23592
ZNF219	ENSG00000165804	0.0864544	1	-3.02775	1.76607
CLCN4	ENSG00000073464	0.0864701	1	2.11505	1.23375
LRRC8A	ENSG00000136802	0.0864795	1	1.57922	0.92122
FAM168A	ENSG00000054965	0.0865026	1	-1.83843	1.0725
NEURL3	ENSG00000163121	0.0865332	1	-2.5284	1.47516
DNAJB2	ENSG00000135924	0.0865736	1	-3.40317	1.9858
GEMIN4	ENSG00000179409	0.0866952	1	1.83273	1.06983
MYL7	ENSG00000106631	0.0868345	1	1.39721	0.815969
HCFC1R1	ENSG00000103145	0.0869775	1	2.1041	1.22935
HPS6	ENSG00000166189	0.0870302	1	1.52433	0.890758
PIAS4	ENSG00000105229	0.0870845	1	3.23495	1.8907
CNP	ENSG00000173786	0.0871457	1	-2.29206	1.33988
SLC22A15	ENSG00000163393	0.0873261	1	-2.94754	1.72404
EIF2D	ENSG00000143486	0.0873427	1	3.05754	1.78847
DNAAF5	ENSG00000164818	0.0875181	1	-2.91066	1.7035
C2CD4D-AS1	ENSG00000234614	0.0875581	1	1.72765	1.01125
OR2AP1	ENSG00000179615	0.0876105	1	-2.44939	1.43395
WDR92	ENSG00000243667	0.0876516	1	3.04124	1.78067
NAGLU	ENSG00000108784	0.0876964	1	2.73777	1.60321
TCP10	ENSG00000203690	0.0877807	1	-1.9823	1.16113
TRIM31	ENSG00000204616	0.0877974	1	0.616699	0.361248
TCEAL9	ENSG00000185222	0.0878199	1	-1.3053	0.76467
KCNJ4	ENSG00000168135	0.0878337	1	1.68702	0.988332
DPH5	ENSG00000117543	0.0879716	1	2.35395	1.37965
CHRDL2	ENSG00000054938	0.0880008	1	1.95246	1.14444
ACBD5	ENSG00000107897	0.0880015	1	-2.38774	1.39958
HP1BP3	ENSG00000127483	0.0881052	1	2.89735	1.69885
TMC6	ENSG00000141524	0.0881086	1	3.154	1.84935
OR6K3	ENSG00000203757	0.0882815	1	1.74356	1.02289
DKK1	ENSG00000107984	0.088312	1	0.754181	0.442499
SPRY1	ENSG00000164056	0.0883509	1	1.09712	0.643787
C17orf75	ENSG00000108666	0.0883719	1	2.77496	1.62845
TMEM65	ENSG00000164983	0.0883836	1	2.45933	1.44328
TMEM167A	ENSG00000174695	0.0884035	1	-1.33137	0.781378
GABRP	ENSG00000094755	0.0884078	1	-1.75159	1.02802
PEG10	ENSG00000242265	0.0884519	1	-2.00623	1.17763
KIF25	ENSG00000125337	0.0884612	1	-3.16761	1.85939
POLG	ENSG00000140521	0.0884664	1	-2.27301	1.33428
PSTPIP2	ENSG00000152229	0.0884779	1	-1.8589	1.09123
MRGPRX4	ENSG00000179817	0.0887326	1	-0.89529	0.525985
FCAMR	ENSG00000162897	0.0888159	1	-1.65921	0.975046
TEX38	ENSG00000186118	0.0888778	1	-1.00166	0.588747
ALDH6A1	ENSG00000119711	0.0888836	1	-1.08696	0.638893
C17orf64	ENSG00000141371	0.0889124	1	1.51855	0.892652
TERF2	ENSG00000132604	0.0890105	1	2.15055	1.26455
CORO1A	ENSG00000102879	0.0891147	1	1.80209	1.06
PRR34	ENSG00000182257	0.0891884	1	0.661481	0.389176
DAG1	ENSG00000173402	0.089251	1	-1.96935	1.15887
TSFM	ENSG00000123297	0.0892806	1	-2.54952	1.50042
ZNF30	ENSG00000168661	0.0892849	1	1.90908	1.12353
DYNAP	ENSG00000178690	0.0893873	1	-3.08266	1.81478
PDCD5	ENSG00000105185	0.0893948	1	-3.03258	1.78534
ZG16	ENSG00000174992	0.0894885	1	1.14782	0.675941
FAM149B1	ENSG00000138286	0.0894894	1	-2.70511	1.59303
THAP3	ENSG00000041988	0.0895038	1	-2.41634	1.42303
CERS3	ENSG00000154227	0.089557	1	-2.99893	1.76643
PLD4	ENSG00000166428	0.0895882	1	2.00692	1.18223
CCDC141	ENSG00000163492	0.0896076	1	3.0927	1.82194
KLHL20	ENSG00000076321	0.089628	1	2.63	1.54946
ERGIC2	ENSG00000087502	0.0897817	1	3.03654	1.78983
ZNF709	ENSG00000242852	0.0898246	1	-2.78336	1.64082
OR5B2	ENSG00000172365	0.0898795	1	1.15056	0.678383
ABCB10	ENSG00000135776	0.089921	1	2.99404	1.76555
ERP44	ENSG00000023318	0.0899212	1	2.26105	1.33331
GAS2	ENSG00000148935	0.0900949	1	1.76013	1.03849
MDM2	ENSG00000135679	0.090142	1	3.09617	1.82703
NKX6-3	ENSG00000165066	0.0902051	1	1.71019	1.00937
SYNRG	ENSG00000275066	0.0902937	1	-3.05057	1.80096
PLA2G15	ENSG00000103066	0.0905038	1	-1.69353	1.00046
FBXO28	ENSG00000143756	0.0905782	1	2.6226	1.54967
SLC25A41	ENSG00000181240	0.0905883	1	-0.877307	0.51841
C8orf34	ENSG00000165084	0.0906554	1	3.27915	1.93809
C12orf75	ENSG00000235162	0.0907098	1	1.45169	0.858141
MIIP	ENSG00000116691	0.090714	1	-2.91113	1.72089
ONECUT3	ENSG00000205922	0.090761	1	1.74875	1.03391
PLCL1	ENSG00000115896	0.0908849	1	-1.98886	1.17632
ZNF789	ENSG00000198556	0.0909545	1	2.47426	1.46373
PYGB	ENSG00000100994	0.0909795	1	2.98655	1.76692
GGT5	ENSG00000099998	0.0910544	1	3.26804	1.93391
CREB3L1	ENSG00000157613	0.0911875	1	1.782	1.05496
TNFSF12	ENSG00000239697	0.091234	1	-2.43213	1.44005
PRODH2	ENSG00000250799	0.091258	1	-2.29319	1.35788
C22orf46	ENSG00000184208	0.0913391	1	2.53459	1.5012
TMEM240	ENSG00000205090	0.0913633	1	-1.52101	0.900942
H3-4	ENSG00000168148	0.0916424	1	-1.31568	0.779988
ZFP37	ENSG00000136866	0.0916556	1	1.30133	0.771509
CIBAR1	ENSG00000188343	0.0916747	1	3.25453	1.92961
MEGF9	ENSG00000106780	0.0917323	1	1.5619	0.92621
SLC41A1	ENSG00000133065	0.0918925	1	-2.99913	1.77937
C1orf53	ENSG00000203724	0.0919698	1	-1.24492	0.73878
FLYWCH2	ENSG00000162076	0.0919785	1	-2.39398	1.42071
CD40	ENSG00000101017	0.092024	1	2.58352	1.53341
VAMP5	ENSG00000168899	0.0920536	1	-0.90222	0.535549
ITGA2	ENSG00000164171	0.0920768	1	-2.64714	1.57143
B9D2	ENSG00000123810	0.0920793	1	1.39001	0.825162
MRPL20-AS1	ENSG00000224870	0.0921278	1	-2.02478	1.20216
OR4D2	ENSG00000255713	0.0921845	1	-1.23026	0.730563
MLH3	ENSG00000119684	0.0921946	1	2.26266	1.34368
TMEM126B	ENSG00000171204	0.0922465	1	-1.9434	1.15427
DSC3	ENSG00000134762	0.0923088	1	2.19837	1.30595
GAN	ENSG00000261609	0.0923558	1	-2.88718	1.71539
SPIB	ENSG00000269404	0.0924112	1	2.10648	1.25176
PNKP	ENSG00000039650	0.0924166	1	2.39105	1.42089
LTK	ENSG00000062524	0.0925455	1	-2.04961	1.21847
TRAF3IP2-AS1	ENSG00000231889	0.0926828	1	1.27542	0.75854
WASHC2A	ENSG00000099290	0.0928168	1	2.53182	1.50639
SLC66A2	ENSG00000122490	0.0928907	1	-1.86651	1.11079
QRSL1	ENSG00000130348	0.0930827	1	-1.30524	0.777226
NR0B1	ENSG00000169297	0.0931597	1	1.1425	0.680481
CAPN11	ENSG00000137225	0.0931916	1	2.93003	1.74531
TRAPPC4	ENSG00000196655	0.093218	1	-1.42003	0.845928
ST8SIA5	ENSG00000101638	0.0932569	1	-2.28682	1.36245
RPS20	ENSG00000008988	0.0932831	1	3.16173	1.88386
C19orf47	ENSG00000160392	0.0932863	1	2.0438	1.21777
CDKN2B-AS1	ENSG00000240498	0.0933285	1	0.863751	0.514721
XIAP	ENSG00000101966	0.0935247	1	-1.09481	0.652802
GZMB	ENSG00000100453	0.0936371	1	2.71208	1.61769
KIF2B	ENSG00000141200	0.0938012	1	1.08591	0.648039
ASAH2	ENSG00000188611	0.093934	1	1.36891	0.817258
HAGH	ENSG00000063854	0.0939449	1	2.52112	1.50519
ALDH18A1	ENSG00000059573	0.0940636	1	3.07387	1.83587
LILRA1	ENSG00000104974	0.0941363	1	2.51445	1.50209
SLC19A2	ENSG00000117479	0.0941472	1	2.18772	1.30694
TATDN2	ENSG00000157014	0.0942207	1	1.63026	0.974135
FXYD1	ENSG00000266964	0.0943038	1	-0.65528	0.391652
ARMH4	ENSG00000139971	0.0943294	1	2.0526	1.2269
COX4I2	ENSG00000131055	0.0943308	1	1.84234	1.10123
TOPORS	ENSG00000197579	0.0943355	1	1.7898	1.06984
PMS1	ENSG00000064933	0.0943721	1	2.05947	1.23117
RO60	ENSG00000116747	0.0944534	1	2.39475	1.43196
AGFG2	ENSG00000106351	0.0947662	1	-3.18537	1.90652
CYP26A1	ENSG00000095596	0.0948071	1	1.68406	1.00808
LARGE2	ENSG00000165905	0.0949122	1	-1.83918	1.10128
NUB1	ENSG00000013374	0.0949468	1	-2.86334	1.71472
GABRB1	ENSG00000163288	0.0950485	1	2.35494	1.4107
ST6GALNAC6	ENSG00000160408	0.0951096	1	-3.02675	1.81347
GPR33	ENSG00000214943	0.0951236	1	-1.30684	0.783023
DLAT	ENSG00000150768	0.0951261	1	-3.02893	1.81487
ZIM2	ENSG00000269699	0.0951781	1	-2.93671	1.75988
TNFSF14	ENSG00000125735	0.0954758	1	2.71457	1.62823
YDJC	ENSG00000161179	0.0956138	1	-1.38567	0.831486
STXBP5L	ENSG00000145087	0.0957201	1	-2.43773	1.46325
TMEM170A	ENSG00000166822	0.0958182	1	-1.5236	0.914814
ANKK1	ENSG00000170209	0.0961825	1	2.05905	1.23767
SLITRK6	ENSG00000184564	0.096261	1	-1.52177	0.914935
CD79A	ENSG00000105369	0.0963027	1	-0.806592	0.485008
HIPK1-AS1	ENSG00000235527	0.0963999	1	-1.77621	1.06835
TCTEX1D1	ENSG00000152760	0.096582	1	2.66291	1.60256
AHSP	ENSG00000169877	0.0965842	1	1.05505	0.634946
ACTR1B	ENSG00000115073	0.0966567	1	2.00589	1.20744
H4C7	ENSG00000275663	0.0966769	1	1.04275	0.627718
GSTCD	ENSG00000138780	0.0966859	1	2.076	1.24975
VCX2	ENSG00000177504	0.0966878	1	-1.00722	0.606346
ZNF576	ENSG00000124444	0.0967144	1	0.817974	0.49246
LILRB5	ENSG00000105609	0.0968028	1	3.05213	1.83802
REC114	ENSG00000183324	0.0968581	1	-2.32224	1.39871
RMI2	ENSG00000175643	0.0969478	1	-1.35266	0.814937
COX6A2	ENSG00000156885	0.097049	1	-0.80004	0.482146
LOC100133315		0.0970769	1	-2.55724	1.54126
C1orf109	ENSG00000116922	0.0970865	1	-1.30317	0.785444
SLC25A16	ENSG00000122912	0.0970921	1	2.65206	1.59847
ZNF37A	ENSG00000075407	0.0972123	1	-2.55257	1.53906
CDKN3	ENSG00000100526	0.0973235	1	2.63256	1.58782
MID1IP1	ENSG00000165175	0.0974793	1	0.188537	0.113768
ZNF567	ENSG00000189042	0.0975834	1	-3.00607	1.81451
C16orf46	ENSG00000166455	0.0975938	1	1.41949	0.856853
VIT	ENSG00000205221	0.0976496	1	-2.78846	1.68349
ZFAND3	ENSG00000156639	0.0979483	1	2.65069	1.60174
C5orf51	ENSG00000205765	0.0979653	1	-1.30389	0.787944
ZNF367	ENSG00000165244	0.0979744	1	-2.24728	1.35807
ORC2	ENSG00000115942	0.0980577	1	-3.05518	1.84676
TMEM183A	ENSG00000163444	0.0981604	1	1.60275	0.969111
SPP2	ENSG00000072080	0.0981734	1	1.29629	0.783839
S1PR2	ENSG00000267534	0.0982642	1	0.625599	0.378388
GTF2H2	ENSG00000145736	0.0983298	1	-0.601151	0.363672
DKKL1	ENSG00000104901	0.0983891	1	1.36357	0.825049
PPIAL4D	ENSG00000289549	0.0984466	1	0.263545	0.159489
UNC119	ENSG00000109103	0.0986268	1	-1.28393	0.777408
EFNA1	ENSG00000169242	0.0986917	1	1.92702	1.16702
ZFP2	ENSG00000198939	0.098961	1	-1.49151	0.903996
ANKRD60	ENSG00000124227	0.0990556	1	1.47365	0.893416
MISP	ENSG00000099812	0.0991567	1	-1.71972	1.04292
KHDRBS3	ENSG00000131773	0.0992769	1	-2.26411	1.37355
S100A8	ENSG00000143546	0.0993321	1	-3.11148	1.88792
ZNF571-AS1	ENSG00000267470	0.0994247	1	1.46544	0.889412
IFI6	ENSG00000126709	0.0994326	1	-2.81395	1.7079
LINC01465	ENSG00000221949	0.0994639	1	-2.67435	1.62332
ZFYVE9	ENSG00000157077	0.099512	1	2.47279	1.50119
ZDHHC4	ENSG00000136247	0.0995909	1	-1.10637	0.671811
COQ3	ENSG00000132423	0.0996573	1	1.23812	0.751964
OR5K4	ENSG00000196098	0.0997109	1	-1.13609	0.690103
TMEM79	ENSG00000163472	0.0997378	1	-0.581259	0.353107
ARMH2	ENSG00000260286	0.0997443	1	-1.48493	0.902091
CCDC34	ENSG00000109881	0.099756	1	2.52525	1.53414
MAGEC1	ENSG00000155495	0.0998618	1	-2.59018	1.57407
FANCL	ENSG00000115392	0.0999356	1	2.17622	1.3228
RPS6KA4	ENSG00000162302	0.100012	1	-2.7647	1.68088
STK11IP	ENSG00000144589	0.100019	1	2.7145	1.65039
IRAK2	ENSG00000134070	0.100151	1	-2.2754	1.38396
FDCSP	ENSG00000181617	0.100479	1	-1.99365	1.21376
IGFL2	ENSG00000204866	0.100596	1	2.84928	1.73528
CIP2A	ENSG00000163507	0.100637	1	-2.62811	1.60078
GAL3ST2	ENSG00000154252	0.100643	1	-0.838402	0.510677
METTL14	ENSG00000145388	0.10071	1	2.31114	1.40801
HRK	ENSG00000135116	0.100731	1	1.44705	0.881639
ALDH3A2	ENSG00000072210	0.100742	1	-2.29287	1.39701
HRH1	ENSG00000196639	0.100784	1	-1.20918	0.736829
NOTCH2NLA	ENSG00000264343	0.100987	1	-0.700501	0.427111
OR51E2	ENSG00000167332	0.101178	1	-1.31184	0.800308
DMRT1	ENSG00000137090	0.101207	1	2.27168	1.38599
OR10R2	ENSG00000198965	0.1013	1	-0.520085	0.317399
BMF	ENSG00000104081	0.101372	1	1.55918	0.951739
TSLP	ENSG00000145777	0.101425	1	-2.73328	1.66868
KLK9	ENSG00000213022	0.101432	1	1.71413	1.04651
GPATCH3	ENSG00000198746	0.101619	1	1.36579	0.8343
EXOSC7	ENSG00000075914	0.101844	1	1.93642	1.18365
EME1	ENSG00000154920	0.102034	1	-1.88295	1.1516
JOSD1	ENSG00000100221	0.102072	1	2.20586	1.34924
HHEX	ENSG00000152804	0.102103	1	1.65523	1.01253
ZMYM6	ENSG00000163867	0.10214	1	2.22878	1.36353
SIGIRR	ENSG00000185187	0.102172	1	-2.47647	1.5152
TMEM251	ENSG00000153485	0.102239	1	0.556216	0.340382
OR2A12	ENSG00000221858	0.10224	1	-1.4755	0.902948
SHMT2	ENSG00000182199	0.102242	1	-2.85696	1.74836
ANP32D	ENSG00000139223	0.102251	1	0.962507	0.589036
OLIG2	ENSG00000205927	0.102323	1	-1.3566	0.830388
ELOVL4	ENSG00000118402	0.102325	1	1.55428	0.951396
GCAT	ENSG00000100116	0.102342	1	1.16203	0.71133
EXOC6B	ENSG00000144036	0.102366	1	2.58849	1.58464
FSHB	ENSG00000131808	0.102408	1	-0.718798	0.440093
ZNF175	ENSG00000105497	0.102479	1	-2.92629	1.79202
OR4C3	ENSG00000176547	0.102506	1	-2.16595	1.3265
MMP16	ENSG00000156103	0.102706	1	-2.16514	1.32678
GPX1	ENSG00000233276	0.102758	1	-2.45253	1.50312
IMPG1	ENSG00000112706	0.102788	1	1.95925	1.2009
TGFB1I1	ENSG00000140682	0.102803	1	-2.24494	1.37607
CALY	ENSG00000130643	0.102824	1	1.45901	0.894377
IGFBP6	ENSG00000167779	0.102831	1	1.57405	0.964915
ZNF514	ENSG00000144026	0.102852	1	1.69633	1.03994
LOC100130172		0.102891	1	-1.88834	1.15779
OR4K2	ENSG00000165762	0.102924	1	0.776694	0.476254
GLRA1	ENSG00000145888	0.102937	1	-2.59226	1.58958
IFNA6	ENSG00000120235	0.102951	1	-1.07693	0.660405
HCG4	ENSG00000176998	0.10297	1	-0.628276	0.385299
OR2T8	ENSG00000177462	0.102975	1	-0.995788	0.610688
MATN1-AS1	ENSG00000186056	0.103035	1	-1.52433	0.934993
PDYN-AS1	ENSG00000233896	0.103078	1	-0.678074	0.415968
PCDH20	ENSG00000280165	0.103129	1	1.59718	0.979944
FAM163B	ENSG00000196990	0.103165	1	1.22783	0.75341
NDUFA6	ENSG00000184983	0.103351	1	-1.77183	1.0878
ALKBH1	ENSG00000100601	0.103358	1	1.53508	0.942469
LRFN1	ENSG00000128011	0.103364	1	2.51996	1.54716
PPBP	ENSG00000163736	0.10338	1	1.37031	0.84136
REPS1	ENSG00000135597	0.103418	1	3.02926	1.86015
CDK5RAP1	ENSG00000101391	0.103464	1	1.98157	1.21697
SH3KBP1	ENSG00000147010	0.103572	1	-1.65958	1.01954
MYH7B	ENSG00000078814	0.103579	1	-2.51127	1.54279
SLC47A2	ENSG00000180638	0.103661	1	2.98439	1.83388
UGT3A2	ENSG00000168671	0.103666	1	2.56226	1.57452
UNC5D	ENSG00000156687	0.103702	1	2.80923	1.72646
MYRIP	ENSG00000170011	0.103728	1	2.65301	1.63057
MMP13	ENSG00000137745	0.103752	1	1.89725	1.16615
CPED1	ENSG00000106034	0.103831	1	2.52899	1.55481
SMARCA5-AS1	ENSG00000245112	0.103845	1	-0.679298	0.417646
MIR100HG	ENSG00000255248	0.103853	1	1.93135	1.18746
CNNM1	ENSG00000119946	0.104	1	-2.87223	1.76669
MAL2	ENSG00000147676	0.104021	1	1.5909	0.978614
NTHL1	ENSG00000065057	0.104097	1	-1.04949	0.645717
MT1F	ENSG00000198417	0.104103	1	-2.39981	1.47655
MARCKSL1	ENSG00000175130	0.104149	1	-1.25529	0.772456
NOC4L	ENSG00000184967	0.104179	1	2.89945	1.78436
KIF17	ENSG00000117245	0.104204	1	-2.16126	1.33017
FAM102A	ENSG00000167106	0.104298	1	1.91956	1.18173
PDE6D	ENSG00000156973	0.104345	1	-1.15645	0.712034
FAF1	ENSG00000185104	0.104379	1	2.6968	1.66061
NUP58	ENSG00000139496	0.104515	1	2.97223	1.83093
TM9SF1	ENSG00000100926	0.104594	1	1.29169	0.795876
ANKRD33	ENSG00000167612	0.104597	1	-1.32106	0.81398
C6orf226	ENSG00000221821	0.104606	1	-1.78004	1.09681
LSM11	ENSG00000155858	0.104629	1	-1.5252	0.939846
TEAD2	ENSG00000074219	0.104635	1	-2.39011	1.47284
ZNF414	ENSG00000133250	0.104713	1	-2.72698	1.68081
HSP90AB1	ENSG00000096384	0.104762	1	-2.87579	1.77278
LRRC8C	ENSG00000171488	0.104805	1	-1.87723	1.15736
LRRC40	ENSG00000066557	0.104841	1	1.14478	0.705859
CSH1	ENSG00000136488	0.104924	1	2.22192	1.37034
ACE2	ENSG00000130234	0.105183	1	-2.17017	1.33942
POTEB3	ENSG00000278522	0.105204	1	-2.2273	1.37476
KCNK12	ENSG00000184261	0.105235	1	-1.82135	1.1243
PACC1	ENSG00000065600	0.105247	1	-1.36923	0.845242
FAM153B	ENSG00000289731	0.105284	1	-1.93953	1.19742
OR10H4	ENSG00000176231	0.105388	1	0.832695	0.514239
AGK	ENSG00000006530	0.105431	1	-2.91887	1.8028
ELOVL7	ENSG00000164181	0.105526	1	-1.31028	0.809496
TMED3	ENSG00000166557	0.105537	1	0.812739	0.50213
RTN4R	ENSG00000040608	0.105548	1	-2.54878	1.57475
FAM214A	ENSG00000047346	0.105609	1	1.75604	1.08515
PTGES	ENSG00000148344	0.105691	1	1.78075	1.10068
ZNF329	ENSG00000181894	0.105738	1	-1.62764	1.00618
C2CD4C	ENSG00000183186	0.105796	1	-1.13761	0.703367
WDR47	ENSG00000085433	0.105809	1	1.90712	1.17918
EQTN	ENSG00000120160	0.105822	1	-2.12862	1.31619
INKA2	ENSG00000197852	0.105826	1	1.87007	1.15633
TOM1L2	ENSG00000175662	0.105984	1	2.81002	1.73832
GPR149	ENSG00000174948	0.106001	1	-2.58182	1.59723
AGR2	ENSG00000106541	0.10605	1	-2.79786	1.73113
FOS	ENSG00000170345	0.106058	1	0.747612	0.462583
RPL4	ENSG00000174444	0.106173	1	2.94407	1.82224
RAPH1	ENSG00000173166	0.106182	1	2.61532	1.61879
UBE4B	ENSG00000130939	0.106255	1	2.50539	1.55108
GTF2IRD2B	ENSG00000174428	0.10635	1	1.89997	1.17658
SLC9A5	ENSG00000135740	0.106373	1	2.87828	1.78253
ARNT2	ENSG00000172379	0.106391	1	2.86166	1.77233
CHRM1	ENSG00000168539	0.106471	1	-1.51918	0.941102
TCL1B	ENSG00000213231	0.106677	1	-1.59594	0.989236
TRIM40	ENSG00000204614	0.106706	1	-0.637235	0.395019
HMX2	ENSG00000188816	0.106715	1	0.961544	0.596071
TYRO3	ENSG00000092445	0.106746	1	2.05398	1.2734
CCL22	ENSG00000102962	0.106934	1	0.588196	0.364857
MAML3	ENSG00000196782	0.10698	1	-1.21805	0.755651
SLC46A1	ENSG00000076351	0.107035	1	0.875276	0.543088
RNF213-AS1	ENSG00000263069	0.107058	1	0.726927	0.451071
APOF	ENSG00000175336	0.107099	1	3.02026	1.87434
MANSC4	ENSG00000205693	0.107186	1	1.72385	1.07007
IK	ENSG00000113141	0.107301	1	1.53022	0.950187
PLEKHA2	ENSG00000169499	0.107312	1	2.84836	1.76873
NRIP1	ENSG00000180530	0.107314	1	1.54899	0.961876
RHOBTB3	ENSG00000164292	0.107423	1	-1.64502	1.02182
OXGR1	ENSG00000165621	0.107633	1	-1.06807	0.663842
R3HCC1L	ENSG00000166024	0.10784	1	-2.42603	1.50875
OR1G1	ENSG00000183024	0.107894	1	1.02573	0.637995
OR4K15	ENSG00000169488	0.107997	1	1.27955	0.796102
OR2A14	ENSG00000221938	0.108053	1	1.08026	0.672217
CXCL2	ENSG00000081041	0.108208	1	1.53353	0.954695
TMEM54	ENSG00000121900	0.10821	1	-1.68521	1.04913
H4C11	ENSG00000197238	0.108246	1	1.60303	0.998072
GOLGA4	ENSG00000144674	0.108346	1	-2.79711	1.74202
PRDM13	ENSG00000112238	0.108371	1	2.12069	1.32085
BMPR2	ENSG00000204217	0.108381	1	2.77627	1.72921
TEC	ENSG00000135605	0.108461	1	-2.49265	1.55291
WASF2	ENSG00000158195	0.108507	1	-1.34453	0.837746
NODAL	ENSG00000156574	0.108588	1	1.2389	0.772105
LOC101928994		0.108631	1	-1.37307	0.855828
ZDHHC20	ENSG00000180776	0.10876	1	-2.04205	1.27326
CSGALNACT2	ENSG00000169826	0.108791	1	-2.57222	1.60397
CALCRL	ENSG00000064989	0.108813	1	2.57743	1.60732
PDK4	ENSG00000004799	0.108814	1	-1.62603	1.01402
ELMO1	ENSG00000155849	0.108962	1	2.87352	1.79273
C14orf28	ENSG00000179476	0.108964	1	-2.17556	1.35729
EFNA2	ENSG00000099617	0.108974	1	-2.33944	1.45958
DDX3X	ENSG00000215301	0.109019	1	1.88169	1.17414
SCARF2	ENSG00000244486	0.109031	1	-2.13694	1.33345
ADAMTS4	ENSG00000158859	0.109049	1	1.84181	1.14935
SLC7A5	ENSG00000103257	0.109067	1	-2.8509	1.77914
NAPA	ENSG00000105402	0.109141	1	-2.84638	1.77669
SLC7A7	ENSG00000155465	0.109272	1	2.05166	1.28111
CABLES1	ENSG00000134508	0.109289	1	1.50891	0.942247
MLYCD	ENSG00000103150	0.109359	1	-2.59354	1.61987
CACNG8	ENSG00000142408	0.109464	1	-1.80774	1.12941
ITFG2	ENSG00000111203	0.109521	1	-2.48239	1.55115
PEF1	ENSG00000162517	0.109583	1	-1.70443	1.06522
PDCL2	ENSG00000163440	0.109584	1	1.48081	0.925466
ITGB3	ENSG00000259207	0.109584	1	-2.23028	1.39387
ANO5	ENSG00000171714	0.109865	1	-2.88794	1.80631
STX1B	ENSG00000099365	0.109866	1	2.65378	1.65986
ARNTL2	ENSG00000029153	0.109908	1	-2.37625	1.48645
RPIA	ENSG00000153574	0.110054	1	-2.35572	1.47422
FLJ37453		0.110074	1	-0.466198	0.291764
SNRPC	ENSG00000124562	0.110089	1	2.27686	1.425
MAP2K3	ENSG00000034152	0.11011	1	-1.76532	1.10491
PTCRA	ENSG00000171611	0.110123	1	-1.39358	0.872271
TICAM2	ENSG00000243414	0.110235	1	0.665046	0.416399
MIOX	ENSG00000100253	0.110361	1	-1.55083	0.97135
LYRM7	ENSG00000186687	0.110377	1	-1.69879	1.06407
OR11A1	ENSG00000204694	0.110385	1	1.89845	1.18916
KRT12	ENSG00000187242	0.110428	1	-1.1066	0.693242
MTTP	ENSG00000138823	0.110658	1	2.22356	1.39387
UBXN8	ENSG00000104691	0.110696	1	0.883594	0.553953
GATA5	ENSG00000130700	0.110731	1	1.136	0.71226
NME9	ENSG00000181322	0.111102	1	-2.38677	1.49804
CCL26	ENSG00000006606	0.111122	1	0.278124	0.174573
SRSF3	ENSG00000112081	0.111175	1	-2.13718	1.34166
LY75-CD302	ENSG00000248672	0.111207	1	-2.12379	1.33338
GP6	ENSG00000088053	0.111364	1	-2.41858	1.51912
TCP11	ENSG00000124678	0.111563	1	1.12009	0.703923
VTN	ENSG00000109072	0.11159	1	-1.8202	1.144
MAN2C1	ENSG00000140400	0.111671	1	-2.17358	1.36641
ALG1L2	ENSG00000251287	0.111787	1	-2.08057	1.30836
LOC100130587		0.111805	1	0.226132	0.142209
LRRN4	ENSG00000125872	0.111879	1	-1.37588	0.865438
FABP6	ENSG00000170231	0.111923	1	1.54939	0.974696
FAM219A	ENSG00000164970	0.111946	1	2.69425	1.69502
CCDC84	ENSG00000186166	0.112167	1	-2.20535	1.3883
ARL14EPL	ENSG00000268223	0.112202	1	0.502828	0.316568
FGF6	ENSG00000111241	0.11243	1	0.66901	0.421459
LANCL3	ENSG00000147036	0.112445	1	0.699939	0.440962
KCNG2	ENSG00000178342	0.112457	1	-1.80328	1.13611
ASCL4	ENSG00000187855	0.112488	1	1.29622	0.816717
ASDURF	ENSG00000286053	0.112609	1	1.03004	0.649226
CPO	ENSG00000144410	0.11272	1	-1.9393	1.2227
OR10C1	ENSG00000206474	0.112744	1	-0.643863	0.405972
PDHA1	ENSG00000131828	0.112836	1	2.87343	1.81223
ZFP1	ENSG00000184517	0.113191	1	2.43916	1.53986
ZNF852	ENSG00000178917	0.113201	1	-1.35707	0.856755
RABGGTB	ENSG00000137955	0.113229	1	-2.67311	1.68774
BPHL	ENSG00000137274	0.113432	1	-2.22097	1.40305
LYPLA2	ENSG00000011009	0.113544	1	-2.53077	1.59926
SOX30	ENSG00000039600	0.113591	1	-1.65098	1.04344
CDA	ENSG00000158825	0.113631	1	-0.993119	0.627729
RIMKLA	ENSG00000177181	0.113656	1	-1.83654	1.16092
SBSN	ENSG00000189001	0.113694	1	-2.11619	1.33783
XKRX	ENSG00000182489	0.113714	1	0.774746	0.489813
CBWD5	ENSG00000147996	0.113723	1	-1.01114	0.639285
CHST14	ENSG00000169105	0.113797	1	-1.19595	0.756279
SAA4	ENSG00000148965	0.113854	1	0.749145	0.473811
HTR5A	ENSG00000157219	0.113873	1	-1.0846	0.68601
SNTB2	ENSG00000168807	0.113902	1	-2.32064	1.46793
BTN3A2	ENSG00000186470	0.113979	1	-2.91503	1.8443
RLN2	ENSG00000107014	0.114101	1	-2.00786	1.27078
RGP1	ENSG00000107185	0.114127	1	1.95273	1.23597
ANKRD66	ENSG00000230062	0.114135	1	-0.815944	0.51646
HIC1	ENSG00000177374	0.114136	1	1.84543	1.16808
ETFDH	ENSG00000171503	0.114658	1	2.3704	1.50254
VRTN	ENSG00000133980	0.11473	1	1.54386	0.978806
PARD6A	ENSG00000102981	0.114784	1	-1.38823	0.880271
KLHL33	ENSG00000185271	0.114786	1	1.38252	0.876652
CUL7	ENSG00000044090	0.114923	1	2.57585	1.63396
BIVM-ERCC5	ENSG00000270181	0.114999	1	-2.43183	1.54293
TRIM8	ENSG00000171206	0.115011	1	-2.03292	1.28987
SOCS2	ENSG00000120833	0.115039	1	-1.39412	0.884627
CRIP3	ENSG00000146215	0.115087	1	-2.04635	1.29867
ADNP	ENSG00000101126	0.115324	1	2.4868	1.57922
TOGARAM2	ENSG00000189350	0.115532	1	2.72733	1.73295
CRX	ENSG00000105392	0.115637	1	-1.60833	1.02223
SPINK8	ENSG00000229453	0.115717	1	2.40822	1.53097
GPR75-ASB3		0.115717	1	-2.80611	1.78392
HOXC13	ENSG00000123364	0.115724	1	0.588362	0.374044
DIABLO	ENSG00000184047	0.115795	1	-1.93243	1.22876
ZNF875	ENSG00000181666	0.115808	1	-1.08152	0.687719
UPK1B	ENSG00000114638	0.115902	1	0.916557	0.582973
PTGIR	ENSG00000160013	0.115915	1	-1.19632	0.760946
IL17F	ENSG00000112116	0.115915	1	1.33245	0.84753
LOC101927789		0.115991	1	-2.33834	1.48766
TUSC1	ENSG00000198680	0.116177	1	1.96551	1.2511
NIPAL2	ENSG00000104361	0.116462	1	2.49906	1.59197
MAP3K19	ENSG00000176601	0.116517	1	2.24605	1.431
IKZF4	ENSG00000123411	0.116766	1	-1.84523	1.17643
ULBP1	ENSG00000111981	0.116767	1	2.02745	1.29261
NME1	ENSG00000239672	0.116937	1	-1.3162	0.839543
ADAMTS5	ENSG00000154736	0.116948	1	2.24745	1.43358
ZNF117	ENSG00000152926	0.116982	1	2.27342	1.45028
TUBB6	ENSG00000176014	0.116996	1	1.24577	0.794746
CPA3	ENSG00000163751	0.117015	1	1.13295	0.722806
SIKE1	ENSG00000052723	0.117035	1	-1.63459	1.04291
IPO13	ENSG00000117408	0.117037	1	-2.46976	1.57577
S100B	ENSG00000160307	0.117276	1	-2.03181	1.29719
CYP27A1	ENSG00000135929	0.117525	1	1.71779	1.09745
PRSS56	ENSG00000237412	0.117541	1	-2.68469	1.71526
RFPL3	ENSG00000128276	0.117666	1	-1.43446	0.916792
HTATSF1	ENSG00000102241	0.117721	1	-1.84072	1.17662
GEMIN7	ENSG00000142252	0.117747	1	1.18417	0.756998
MED8	ENSG00000159479	0.117756	1	1.71066	1.09359
NPAP1	ENSG00000185823	0.117768	1	-2.70185	1.7273
C16orf72	ENSG00000182831	0.117785	1	-1.00464	0.642298
OR5H2	ENSG00000197938	0.11779	1	-0.642046	0.410484
CYP2S1	ENSG00000167600	0.117849	1	-2.37865	1.52101
TMEM219	ENSG00000149932	0.117969	1	1.54582	0.988785
MLEC	ENSG00000110917	0.118062	1	-2.10036	1.34384
STEAP4	ENSG00000127954	0.118118	1	0.807164	0.516511
RPL6	ENSG00000089009	0.118181	1	-2.31425	1.48117
DLX1	ENSG00000144355	0.118234	1	1.90351	1.21846
SGPL1	ENSG00000166224	0.118271	1	-2.75543	1.76396
RNF151	ENSG00000179580	0.118357	1	-2.12675	1.36181
MET	ENSG00000105976	0.118366	1	2.59672	1.66279
ADAM20	ENSG00000134007	0.118371	1	-1.05353	0.674624
PCP2	ENSG00000174788	0.118552	1	1.80386	1.15567
STX7	ENSG00000079950	0.118584	1	1.50971	0.967304
CCDC9	ENSG00000105321	0.11862	1	-1.81057	1.16018
MAD2L1	ENSG00000164109	0.118941	1	-1.13341	0.726904
CPM	ENSG00000135678	0.11913	1	2.38007	1.52721
PARPBP	ENSG00000185480	0.119219	1	-2.46216	1.58027
ZRANB2-AS1	ENSG00000235079	0.119279	1	-0.771515	0.495258
LRRC57	ENSG00000180979	0.119294	1	2.1198	1.36081
ZIC5	ENSG00000139800	0.119323	1	-1.16044	0.745006
FGF10	ENSG00000070193	0.119426	1	1.40115	0.899795
FAM98A	ENSG00000119812	0.119546	1	-1.42749	0.91701
C16orf86	ENSG00000159761	0.119564	1	2.29649	1.47532
LGALS13	ENSG00000105198	0.11958	1	1.22879	0.789437
BTBD10	ENSG00000148925	0.119612	1	-2.65218	1.70404
LOC105369391		0.119664	1	-1.67058	1.07351
OR2S2	ENSG00000278889	0.119693	1	-0.513002	0.329679
TLR4	ENSG00000136869	0.119803	1	-1.47181	0.946138
CDC42EP1	ENSG00000128283	0.119878	1	-1.28647	0.827162
CAMK1G	ENSG00000008118	0.119929	1	2.39549	1.54043
NSUN4	ENSG00000117481	0.119986	1	-1.95886	1.25985
SHISAL1	ENSG00000138944	0.120007	1	1.45782	0.937658
ATP1B2	ENSG00000129244	0.120056	1	1.7982	1.15674
H2AC11	ENSG00000196787	0.12022	1	-1.33905	0.861761
AGMAT	ENSG00000116771	0.120242	1	-1.20451	0.775221
BMX	ENSG00000102010	0.12035	1	1.29756	0.835354
FDPS	ENSG00000160752	0.120424	1	1.29322	0.832726
MAP3K7CL	ENSG00000156265	0.120467	1	-2.52641	1.62699
OR4L1	ENSG00000176246	0.120491	1	-0.559213	0.360152
PLAC8L1	ENSG00000173261	0.120649	1	-1.57861	1.01711
OTOP2	ENSG00000183034	0.120696	1	-1.85547	1.19565
CLCA4	ENSG00000016602	0.120767	1	-2.13503	1.37605
RPS16	ENSG00000105193	0.120858	1	-1.56268	1.00741
BCLAF1	ENSG00000029363	0.120886	1	-1.88067	1.2125
C9orf16	ENSG00000171159	0.12091	1	-0.840021	0.541612
[truncated: 16,849 more rows]

## Sheet: extreme
Gene	EnsemblID	P	FDR	beta_coef	std_err
TRAPPC1	ENSG00000170043	5.62935e-05	0.619385	-12.6457	3.13957
MYBL2	ENSG00000101057	7.88305e-05	0.619385	-17.7779	4.50309
HCN3	ENSG00000143630	0.000104696	0.619385	-7.88962	2.0337
EDA2R	ENSG00000131080	0.000131448	0.619385	2.67268	0.698972
ZBTB20	ENSG00000181722	0.00017701	0.65012	5.63834	1.50366
ACTR3C	ENSG00000106526	0.000206957	0.65012	4.62154	1.24557
SCRIB	ENSG00000180900	0.000346899	0.768843	25.7459	7.19663
SLC30A3	ENSG00000115194	0.000386111	0.768843	9.48261	2.67161
APOC4	ENSG00000267467	0.000406172	0.768843	17.3925	4.91863
NCCRP1	ENSG00000188505	0.000407917	0.768843	7.08828	2.00522
GPR157	ENSG00000180758	0.000536704	0.794136	6.01017	1.73617
SYT7	ENSG00000011347	0.000556871	0.794136	-17.057	4.94148
ZNF676	ENSG00000196109	0.000563586	0.794136	6.32621	1.83445
SNW1	ENSG00000100603	0.000596189	0.794136	-16.822	4.89961
CCNL2	ENSG00000221978	0.000652256	0.794136	-13.9661	4.09696
ILVBL	ENSG00000105135	0.000685098	0.794136	-9.83949	2.89782
ANKRD12	ENSG00000101745	0.000748678	0.794136	13.9733	4.14501
POLD2	ENSG00000106628	0.000758406	0.794136	14.544	4.31887
RAB11FIP2	ENSG00000107560	0.000814431	0.797754	-4.61209	1.37763
SYT16	ENSG00000139973	0.000899746	0.797754	-10.3888	3.12903
SPINK5	ENSG00000133710	0.000909751	0.797754	8.87318	2.67503
PPP5C	ENSG00000011485	0.00101586	0.797754	-19.5784	5.95795
POLR1B	ENSG00000125630	0.0010622	0.797754	10.3663	3.16671
DDX27	ENSG00000124228	0.00106391	0.797754	-15.6113	4.76964
MECOM	ENSG00000085276	0.00108947	0.797754	-10.7987	3.30607
RBL2	ENSG00000103479	0.00111406	0.797754	-14.337	4.39782
SSX3	ENSG00000165584	0.00114279	0.797754	17.3515	5.33436
CD276	ENSG00000103855	0.00134859	0.852799	-6.96374	2.17248
USP5	ENSG00000111667	0.00135448	0.852799	-15.5372	4.84904
RASGRP1	ENSG00000172575	0.00137626	0.852799	14.6812	4.58846
CHRM3	ENSG00000133019	0.00140395	0.852799	7.49984	2.34822
C12orf76	ENSG00000174456	0.00158295	0.852799	14.1409	4.47634
ZBTB46	ENSG00000130584	0.00158661	0.852799	14.4238	4.56687
NDN	ENSG00000182636	0.00159029	0.852799	7.35523	2.32931
OSR1	ENSG00000143867	0.00163163	0.852799	-6.55554	2.081
EXOC4	ENSG00000131558	0.00164533	0.852799	11.7688	3.73881
SBDS	ENSG00000126524	0.00168049	0.852799	2.39137	0.761204
CDKL3	ENSG00000006837	0.00173765	0.852799	-14.9768	4.78225
TYK2	ENSG00000105397	0.00181633	0.852799	-10.7178	3.4366
SIGLECL1	ENSG00000179213	0.00183617	0.852799	4.72544	1.51674
ADGRD1	ENSG00000111452	0.00185509	0.852799	17.7262	5.69516
PTOV1-AS1	ENSG00000268006	0.0019468	0.873651	-9.42124	3.04085
LMAN2L	ENSG00000114988	0.00202958	0.889615	8.52449	2.76243
SMAD4	ENSG00000141646	0.00211514	0.898719	9.48808	3.08699
F10	ENSG00000126218	0.00216362	0.898719	-11.1642	3.64035
ATP1B3	ENSG00000069849	0.00219339	0.898719	10.5697	3.45108
CCS	ENSG00000173992	0.00238832	0.945452	-7.45338	2.45408
CLEC1B	ENSG00000165682	0.00242308	0.945452	5.97482	1.97008
CARD19	ENSG00000165233	0.00245793	0.945452	8.51372	2.81123
FDX1	ENSG00000137714	0.002515	0.948056	-9.77306	3.23447
TNNI3	ENSG00000129991	0.00259204	0.949816	-18.8978	6.27336
MS4A15	ENSG00000166961	0.00264288	0.949816	-5.36297	1.7838
HMOX1	ENSG00000100292	0.00273672	0.949816	-6.76211	2.25715
PDE4C	ENSG00000105650	0.00275306	0.949816	12.2825	4.10231
ZNF268	ENSG00000090612	0.00278166	0.949816	6.7467	2.25575
TH	ENSG00000180176	0.00295175	0.949816	11.3289	3.81094
CYP20A1	ENSG00000119004	0.00300525	0.949816	6.51085	2.19427
C16orf78	ENSG00000166152	0.00307588	0.949816	5.15374	1.7411
NR2F2	ENSG00000185551	0.00309016	0.949816	-9.94951	3.36289
TRNAU1AP	ENSG00000180098	0.00314397	0.949816	5.64883	1.91272
ZYG11B	ENSG00000162378	0.00318872	0.949816	14.383	4.87735
BIRC2	ENSG00000110330	0.00319176	0.949816	6.13059	2.07913
POLE4	ENSG00000115350	0.00328042	0.949816	-5.62296	1.91247
CTSD	ENSG00000117984	0.0033245	0.949816	-12.829	4.36952
LRP4	ENSG00000134569	0.00339225	0.949816	13.8954	4.74286
STK35	ENSG00000125834	0.00339622	0.949816	8.06889	2.75446
WNT10A	ENSG00000135925	0.00356452	0.949816	3.23094	1.10864
ZFP37	ENSG00000136866	0.0035823	0.949816	4.65371	1.59769
AVIL	ENSG00000135407	0.00361543	0.949816	-6.07497	2.08769
RAB30	ENSG00000137502	0.00361594	0.949816	-8.50565	2.92305
CTF1	ENSG00000150281	0.00364014	0.949816	8.1712	2.81013
ABCA1	ENSG00000165029	0.00365511	0.949816	-18.1411	6.2416
ANKZF1	ENSG00000163516	0.00368186	0.949816	5.36574	1.84758
NOP14-AS1	ENSG00000249673	0.00379753	0.949816	-9.33486	3.22503
FGD1	ENSG00000102302	0.00383883	0.949816	6.78388	2.34646
HDAC2	ENSG00000196591	0.00386681	0.949816	12.0088	4.15699
MRPL1	ENSG00000169288	0.0038803	0.949816	-11.2289	3.88848
SAMD13	ENSG00000203943	0.00399637	0.965687	5.94219	2.06437
SEL1L2	ENSG00000101251	0.00415219	0.969106	10.6744	3.72404
ABHD16A	ENSG00000204427	0.00417765	0.969106	11.1365	3.88786
EPHB1	ENSG00000154928	0.00475568	0.969106	-11.1813	3.96062
CDC40	ENSG00000168438	0.00486971	0.969106	-5.82899	2.0703
OR51G1	ENSG00000278870	0.00489888	0.969106	1.39306	0.495115
METTL14	ENSG00000145388	0.00491447	0.969106	9.19669	3.26983
CPXM2	ENSG00000121898	0.00496615	0.969106	-7.73207	2.75239
NECAP2	ENSG00000157191	0.00496814	0.969106	-4.58506	1.63222
PITRM1	ENSG00000107959	0.00500287	0.969106	-11.6875	4.16393
ASB11	ENSG00000165192	0.00515993	0.969106	3.391	1.21242
RNASE9	ENSG00000188655	0.00524963	0.969106	7.62106	2.73029
C9orf64	ENSG00000165118	0.0052569	0.969106	4.77917	1.71244
TLR5	ENSG00000187554	0.00538961	0.969106	-2.95505	1.06191
GTF2I	ENSG00000263001	0.00541566	0.969106	-8.58439	3.08656
CDH23	ENSG00000107736	0.00542924	0.969106	-18.133	6.52175
MCUB	ENSG00000005059	0.00544034	0.969106	4.6596	1.67628
NR2E1	ENSG00000112333	0.00547335	0.969106	-14.5421	5.23517
NOC2L	ENSG00000188976	0.00550516	0.969106	10.8033	3.89185
LSAMP	ENSG00000185565	0.00553766	0.969106	-12.9936	4.68412
LGALS13	ENSG00000105198	0.00553934	0.969106	4.60439	1.65991
PCED1A	ENSG00000132635	0.0055556	0.969106	-7.34703	2.64956
ZNF664	ENSG00000179195	0.00565694	0.969106	-6.02208	2.17637
PSMA8	ENSG00000154611	0.00566998	0.969106	2.86781	1.0367
MYO18A	ENSG00000196535	0.00568576	0.969106	-14.6463	5.29633
SMAD6	ENSG00000137834	0.00572241	0.969106	6.02311	2.1797
LILRB5	ENSG00000105609	0.00576195	0.969106	10.561	3.82502
LEXM	ENSG00000162398	0.00578138	0.969106	-7.32586	2.65437
ALDH2	ENSG00000111275	0.00590689	0.969106	-9.58358	3.48126
NCF4	ENSG00000100365	0.00597018	0.969106	6.32076	2.29895
SLC17A1	ENSG00000124568	0.00598725	0.969106	7.01131	2.55098
TOM1	ENSG00000100284	0.00605389	0.969106	7.08237	2.58024
SLC40A1	ENSG00000138449	0.00610232	0.969106	-14.0866	5.1369
ANGPTL5	ENSG00000187151	0.00616673	0.969106	-8.5496	3.12168
MAST2	ENSG00000086015	0.00619177	0.969106	-11.7145	4.27936
RASA1	ENSG00000145715	0.00624391	0.969106	-14.3335	5.24137
TRIM45	ENSG00000134253	0.00630378	0.969106	-4.86003	1.77922
SIGMAR1	ENSG00000147955	0.00630785	0.969106	-3.40014	1.24487
LTC4S	ENSG00000213316	0.00635284	0.969106	-3.49584	1.281
PLCZ1	ENSG00000139151	0.00638641	0.969106	12.0089	4.40329
PMM1	ENSG00000100417	0.00639783	0.969106	-8.05599	2.95452
PTPN7	ENSG00000143851	0.00648094	0.969106	-6.49784	2.3868
HOXB-AS1	ENSG00000230148	0.00656661	0.969106	-4.7004	1.72932
TWIST2	ENSG00000233608	0.00657291	0.969106	-4.4394	1.63349
MFNG	ENSG00000100060	0.00661593	0.969106	-6.3326	2.33195
CTDP1	ENSG00000060069	0.00666344	0.969106	-17.1913	6.33614
LINC02006	ENSG00000238755	0.00680181	0.969106	-25.6485	9.47701
LOC101927318		0.00686936	0.969106	3.59799	1.33106
SEMA3E	ENSG00000170381	0.006945	0.969106	-12.4735	4.62074
CHSY1	ENSG00000131873	0.00695551	0.969106	-7.96375	2.95067
SGCG	ENSG00000102683	0.00698315	0.969106	7.01179	2.59922
ZC3HAV1	ENSG00000105939	0.00706089	0.969106	18.3728	6.82002
SPTBN5	ENSG00000137877	0.00711044	0.969106	21.9581	8.15792
RBM47	ENSG00000163694	0.00734066	0.969106	-5.11936	1.90951
PGA5	ENSG00000256713	0.00747229	0.969106	-5.35255	2.00093
OR4L1	ENSG00000176246	0.00750016	0.969106	-1.94028	0.725671
COMMD8	ENSG00000169019	0.00753282	0.969106	-4.18444	1.56585
SLC16A5	ENSG00000170190	0.00753556	0.969106	8.25849	3.09052
GDF15	ENSG00000130513	0.00756787	0.969106	-7.23835	2.71022
GNB2	ENSG00000172354	0.00757149	0.969106	10.0576	3.76603
RIN3	ENSG00000100599	0.00757242	0.969106	6.86851	2.57193
IL23A	ENSG00000110944	0.0076066	0.969106	-13.7209	5.14075
STK40	ENSG00000196182	0.00767007	0.969106	9.267	3.47566
ELFN2	ENSG00000166897	0.00767521	0.969106	4.86305	1.82408
GOSR1	ENSG00000108587	0.00770826	0.969106	8.25055	3.09637
ALDH1B1	ENSG00000137124	0.00771275	0.969106	-2.56069	0.961078
KCTD13	ENSG00000174943	0.00773258	0.969106	8.09085	3.03764
C8orf31	ENSG00000177335	0.00779061	0.969106	25.1702	9.45889
ZDHHC2	ENSG00000104219	0.00781247	0.969106	8.16093	3.06794
KDM3B	ENSG00000120733	0.00786315	0.969106	13.5595	5.10161
ZNF81	ENSG00000197779	0.00786547	0.969106	9.89194	3.72187
FANK1	ENSG00000203780	0.00786597	0.969106	6.03267	2.26983
DTHD1	ENSG00000197057	0.00789477	0.969106	-9.90763	3.72953
CYB5R2	ENSG00000166394	0.00801402	0.969106	16.3962	6.1838
MYL4	ENSG00000198336	0.00806643	0.969106	5.61023	2.11765
REV1	ENSG00000135945	0.00808083	0.969106	14.2229	5.36982
MTIF2	ENSG00000085760	0.00814341	0.969106	8.34222	3.15269
NUP35	ENSG00000163002	0.00819404	0.969106	-11.5358	4.36307
P2RX1	ENSG00000108405	0.00825905	0.969106	-12.516	4.73859
PDPN	ENSG00000162493	0.00832351	0.969106	10.3859	3.93604
MUSTN1	ENSG00000272573	0.00835676	0.969106	-2.22463	0.843523
RTKN2	ENSG00000182010	0.00841737	0.969106	-11.9965	4.55301
BCAS4	ENSG00000124243	0.00843538	0.969106	5.40805	2.05307
TNFRSF11A	ENSG00000141655	0.00853175	0.969106	-7.78108	2.95828
GRAMD1B	ENSG00000023171	0.00853179	0.969106	11.8746	4.5146
NCS1	ENSG00000107130	0.00860102	0.969106	7.75814	2.95265
CARNS1	ENSG00000172508	0.0086242	0.969106	6.8335	2.60165
TBCA	ENSG00000171530	0.00866795	0.969106	-11.2047	4.26864
CDKN2B-AS1	ENSG00000240498	0.00874632	0.969106	2.7613	1.0532
FIS1	ENSG00000214253	0.00889737	0.969106	4.84554	1.85229
IL1RAP	ENSG00000196083	0.00895689	0.969106	-14.1447	5.41175
CASTOR3	ENSG00000239521	0.00901441	0.969106	-7.27207	2.78462
LINC00637	ENSG00000258735	0.00917771	0.969106	16.5746	6.36173
TMEM125	ENSG00000179178	0.00919523	0.969106	-1.82521	0.700736
PSMC5	ENSG00000087191	0.00921352	0.969106	-11.919	4.57713
PKP1	ENSG00000081277	0.00924246	0.969106	7.00631	2.69168
USP27X	ENSG00000273820	0.00931562	0.969106	3.46408	1.33221
TMEM35B	ENSG00000243749	0.00934055	0.969106	5.80087	2.23168
MFSD4A	ENSG00000174514	0.00938237	0.969106	12.4	4.77328
RPL3L	ENSG00000140986	0.00941708	0.969106	-3.89471	1.49997
ZNF587B	ENSG00000269343	0.00945517	0.969106	-15.2523	5.87726
VRTN	ENSG00000133980	0.00953832	0.969106	4.82485	1.86135
CARD9	ENSG00000187796	0.00955032	0.969106	8.24631	3.18182
USP11	ENSG00000102226	0.00962155	0.969106	-14.3791	5.55361
LZTS1	ENSG00000061337	0.00964465	0.969106	-4.79087	1.85096
KRT25	ENSG00000204897	0.00969905	0.969106	-5.80811	2.24566
SLC22A25	ENSG00000196600	0.00972525	0.969106	8.02462	3.10376
MAP2K5	ENSG00000137764	0.00975297	0.969106	12.2439	4.73749
HLCS	ENSG00000159267	0.00976761	0.969106	-12.3691	4.78689
PKHD1L1	ENSG00000205038	0.00978839	0.969106	13.1767	5.10088
CDH18	ENSG00000145526	0.00984145	0.969106	6.80865	2.63763
NSA2	ENSG00000164346	0.00987437	0.969106	4.11367	1.59432
GPR37L1	ENSG00000170075	0.00988119	0.969106	-5.54695	2.15001
GPR62	ENSG00000180929	0.00988165	0.969106	5.86003	2.27138
MYO1E	ENSG00000157483	0.0100608	0.969106	-9.9975	3.88444
OR6C2	ENSG00000179695	0.0100808	0.969106	-2.56292	0.996063
MRPS31	ENSG00000102738	0.0100907	0.969106	6.82148	2.65148
RALGDS	ENSG00000160271	0.0102412	0.969106	-14.4272	5.61901
APOE	ENSG00000130203	0.0102487	0.969106	5.78972	2.25516
PREX2	ENSG00000046889	0.0103031	0.969106	-10.85	4.22921
ITGA3	ENSG00000005884	0.0103288	0.969106	10.0194	3.90677
CNDP2	ENSG00000133313	0.0103421	0.969106	-8.35777	3.25944
C19orf57	ENSG00000132016	0.0103794	0.969106	4.42082	1.72491
DENR	ENSG00000139726	0.0103804	0.969106	6.90713	2.69505
ZCCHC7	ENSG00000147905	0.0103862	0.969106	-8.29428	3.23654
ZDHHC12	ENSG00000160446	0.010478	0.970545	-5.0754	1.98285
EMG1	ENSG00000126749	0.0105046	0.970545	-11.6306	4.54542
ZRANB3	ENSG00000121988	0.0106837	0.975326	8.34355	3.26829
TLR3	ENSG00000164342	0.0107431	0.975326	6.75429	2.64776
PITX3	ENSG00000107859	0.0108637	0.975326	5.03412	1.97645
FAH	ENSG00000103876	0.0109721	0.975326	-8.76362	3.44538
CHMP3	ENSG00000115561	0.0110709	0.975326	5.82965	2.29473
PFDN1	ENSG00000113068	0.0112416	0.975326	7.96917	3.14354
SERPINA12	ENSG00000165953	0.0113037	0.975326	-2.7462	1.0841
ZFAND4	ENSG00000172671	0.0113289	0.975326	-6.27399	2.4775
ARHGAP17	ENSG00000140750	0.0114171	0.975326	-11.1925	4.42448
ZNF782	ENSG00000196597	0.0114894	0.975326	-8.61911	3.4102
UNC45B	ENSG00000141161	0.0115004	0.975326	6.40272	2.53361
KIF5B	ENSG00000170759	0.0115076	0.975326	8.63478	3.41715
HBM	ENSG00000206177	0.0117077	0.975326	-3.29371	1.30659
IQCH	ENSG00000103599	0.0117647	0.975326	9.01005	3.57666
RSRC2	ENSG00000111011	0.0118385	0.975326	11.1651	4.43602
TMEM69	ENSG00000159596	0.011858	0.975326	4.15491	1.65117
PSME3	ENSG00000131467	0.0118604	0.975326	-12.2817	4.88092
GJD2	ENSG00000159248	0.0118833	0.975326	4.59966	1.82846
TCTEX1D2	ENSG00000213123	0.0119007	0.975326	-2.41135	0.958759
TEX35	ENSG00000240021	0.0119008	0.975326	5.55276	2.20779
CPNE4	ENSG00000196353	0.0119891	0.975326	9.3787	3.73287
USP53	ENSG00000145390	0.0120119	0.975326	-7.24418	2.88407
IL17RE	ENSG00000163701	0.0120136	0.975326	-4.93121	1.96326
CNOT6	ENSG00000113300	0.0120251	0.975326	-9.2113	3.66778
LOC101930071		0.0121248	0.975326	5.38031	2.14484
RRAGD	ENSG00000025039	0.0122023	0.975326	-7.93701	3.1669
HLTF	ENSG00000071794	0.0122237	0.975326	7.87175	3.14164
ANKAR	ENSG00000151687	0.0122275	0.975326	7.69951	3.07303
CERS3	ENSG00000154227	0.0122698	0.975326	-11.3065	4.51487
ASIC3	ENSG00000213199	0.0123042	0.975326	4.69268	1.8746
PCOLCE	ENSG00000106333	0.0123255	0.975326	4.06615	1.62472
MTUS1	ENSG00000129422	0.0124108	0.975326	-9.77203	3.90843
SLC27A3	ENSG00000143554	0.0124784	0.975326	-6.1434	2.45901
KCNK4	ENSG00000182450	0.0125402	0.975326	-8.40966	3.36849
TGFBR3	ENSG00000069702	0.0125658	0.975326	-7.75041	3.10533
LRRIQ1	ENSG00000133640	0.0125842	0.975326	9.87262	3.95645
ESR2	ENSG00000140009	0.0125898	0.975326	-7.50831	3.00914
GGH	ENSG00000137563	0.0127206	0.975326	8.8106	3.53627
SLC20A2	ENSG00000168575	0.012886	0.975326	-9.14524	3.67736
DLX1	ENSG00000144355	0.0128928	0.975326	6.73009	2.70642
SS18	ENSG00000141380	0.0131151	0.975326	-7.62395	3.0734
LANCL2	ENSG00000132434	0.0131298	0.975326	7.49113	3.02034
ERVMER34-1	ENSG00000226887	0.0131735	0.975326	3.64993	1.47232
FAM118B	ENSG00000197798	0.0133065	0.975326	5.9506	2.40384
LPAR4	ENSG00000147145	0.01334	0.975326	-2.4229	0.979125
ULBP1	ENSG00000111981	0.0134565	0.975326	6.7635	2.73665
AREG	ENSG00000109321	0.0134729	0.975326	8.7214	3.52948
USP51	ENSG00000247746	0.0134938	0.975326	-4.48013	1.81348
CRABP2	ENSG00000143320	0.0135174	0.975326	2.65076	1.07325
UBTF	ENSG00000108312	0.0135612	0.975326	10.2884	4.16757
ENHO	ENSG00000168913	0.0135754	0.975326	4.75429	1.92613
SIGLEC11	ENSG00000161640	0.0136297	0.975326	9.52557	3.86139
ETFDH	ENSG00000171503	0.013768	0.975326	8.12929	3.30021
HPS6	ENSG00000166189	0.0137722	0.975326	4.51668	1.8337
WDR1	ENSG00000071127	0.013832	0.975326	10.1676	4.13048
ANO2	ENSG00000047617	0.0138783	0.975326	6.8223	2.77285
CASP14	ENSG00000105141	0.0140585	0.975326	-4.17478	1.69999
CCDC22	ENSG00000101997	0.0140712	0.975326	1.98682	0.809149
ALDH3A2	ENSG00000072210	0.0141754	0.975326	-7.20562	2.93773
HOOK2	ENSG00000095066	0.0142103	0.975326	-9.24153	3.76913
SLC35B2	ENSG00000157593	0.0142327	0.975326	4.75616	1.94023
TRMT5	ENSG00000126814	0.0142362	0.975326	6.98222	2.84843
TRIM10	ENSG00000204613	0.0142689	0.975326	-4.11889	1.68089
SIDT1	ENSG00000072858	0.0143147	0.975326	8.51491	3.47651
FBXL4	ENSG00000112234	0.0144703	0.975326	8.45949	3.45939
GNB1	ENSG00000078369	0.0145406	0.975326	-13.4472	5.50299
APOL5	ENSG00000128313	0.0145504	0.975326	9.28432	3.79979
RAB3GAP2	ENSG00000118873	0.0146914	0.975326	-14.7349	6.03913
SUPT6H	ENSG00000109111	0.0147487	0.975326	13.6401	5.59368
RCAN3	ENSG00000117602	0.0147547	0.975326	-4.73629	1.94242
CDT1	ENSG00000167513	0.0147818	0.975326	-7.42609	3.04638
GPATCH3	ENSG00000198746	0.0148462	0.975326	4.19076	1.72027
PRKCH	ENSG00000027075	0.0149622	0.975326	-7.86263	3.23127
TWISTNB	ENSG00000105849	0.0150698	0.975326	-7.79784	3.20807
SELE	ENSG00000007908	0.0151346	0.975326	10.201	4.19941
NPIPB3	ENSG00000169246	0.0151419	0.975326	-5.64384	2.32356
GPN1	ENSG00000198522	0.0152182	0.975326	5.79638	2.38815
MED26	ENSG00000105085	0.0152869	0.975326	-7.03912	2.90212
IFNB1	ENSG00000171855	0.0153984	0.975326	-1.95115	0.805306
VPS33B	ENSG00000184056	0.0154578	0.975326	-6.77877	2.79944
LINC00630	ENSG00000223546	0.0154894	0.975326	-0.713653	0.294809
AP3D1	ENSG00000065000	0.0155003	0.975326	20.3165	8.3936
FOXD3-AS1	ENSG00000230798	0.0155895	0.975326	5.51312	2.27967
DR1	ENSG00000117505	0.0157322	0.975326	-2.64258	1.0942
SYNM	ENSG00000182253	0.0158604	0.975326	6.21476	2.57648
PALD1	ENSG00000107719	0.0158686	0.975326	10.9695	4.54804
FGF17	ENSG00000158815	0.015883	0.975326	9.20006	3.81493
CAMK1G	ENSG00000008118	0.0161449	0.975326	7.63759	3.17489
ADAM11	ENSG00000073670	0.0161648	0.975326	-10.7961	4.48871
ZMIZ1	ENSG00000108175	0.0161885	0.975326	-13.0562	5.42959
MPL	ENSG00000117400	0.01626	0.975326	6.53304	2.71867
DPH3	ENSG00000154813	0.0162894	0.975326	-5.92222	2.46516
TARBP2	ENSG00000139546	0.0162987	0.975326	-7.48136	3.11444
OR6B3	ENSG00000178586	0.0163315	0.975326	-4.86111	2.02426
NLGN1	ENSG00000169760	0.0163373	0.975326	-7.16703	2.98466
XIAP	ENSG00000101966	0.0164649	0.975326	-3.6899	1.53846
PEX3	ENSG00000034693	0.0165732	0.975326	-8.42732	3.51718
C5orf51	ENSG00000205765	0.0166823	0.975326	-3.81117	1.59221
ATP2B4	ENSG00000058668	0.0167389	0.975326	-10.0596	4.20481
OR52B6	ENSG00000187747	0.0168807	0.975326	-5.65605	2.36724
ZBTB1	ENSG00000126804	0.016891	0.975326	-6.58927	2.75809
OTOG	ENSG00000188162	0.0170017	0.975326	11.3323	4.74817
NPVF	ENSG00000105954	0.0170232	0.975326	-6.05518	2.53758
CEP170B	ENSG00000099814	0.0171101	0.975326	-10.7536	4.51009
MC1R	ENSG00000258839	0.0171588	0.975326	2.44663	1.02658
RBM17	ENSG00000134453	0.0171979	0.975326	9.95936	4.1803
NFRKB	ENSG00000170322	0.0172975	0.975326	11.128	4.67499
TRIM54	ENSG00000138100	0.0174541	0.975326	4.47582	1.88297
CAPN12	ENSG00000182472	0.0174553	0.975326	6.34002	2.66727
CEPT1	ENSG00000134255	0.0175579	0.975326	4.51103	1.89953
ANKHD1-EIF4EBP3	ENSG00000254996	0.0175718	0.975326	11.744	4.94584
BMP1	ENSG00000168487	0.0176651	0.975326	-9.37722	3.95236
CSGALNACT2	ENSG00000169826	0.0176682	0.975326	-8.97161	3.7815
HS3ST1	ENSG00000002587	0.0178109	0.975326	-6.35235	2.68085
DUSP13	ENSG00000079393	0.0178211	0.975326	5.45659	2.30302
FITM1	ENSG00000139914	0.0178566	0.975326	-2.47388	1.04446
JMJD1C	ENSG00000171988	0.0179087	0.975326	12.6721	5.3525
MAGEC2	ENSG00000046774	0.0179098	0.975326	2.19799	0.928409
HOXD10	ENSG00000128710	0.0180215	0.975326	3.07079	1.29833
PLIN1	ENSG00000166819	0.0180526	0.975326	-4.94396	2.09088
LMNB1	ENSG00000113368	0.0182658	0.975326	7.47934	3.16896
MEN1	ENSG00000133895	0.0182812	0.975326	-8.76799	3.71545
ANKRD52	ENSG00000139645	0.018404	0.975326	-11.7963	5.00396
FRYL	ENSG00000075539	0.0184519	0.975326	16.246	6.89435
MBD1	ENSG00000141644	0.0185344	0.975326	-10.8437	4.60502
LRRC42	ENSG00000116212	0.0185476	0.975326	-5.76894	2.45017
UBA3	ENSG00000144744	0.0185756	0.975326	8.58661	3.64776
CCZ1	ENSG00000122674	0.0186622	0.975326	4.65744	1.98003
FAM210B	ENSG00000124098	0.0187466	0.975326	7.82195	3.32774
ELF2	ENSG00000109381	0.0188021	0.975326	5.056	2.15201
NKX6-2	ENSG00000148826	0.0189378	0.975326	-6.45388	2.75013
SLIRP	ENSG00000119705	0.0189397	0.975326	-5.43924	2.31781
CPT1B	ENSG00000205560	0.0189574	0.975326	7.73181	3.29522
GDPD4	ENSG00000178795	0.0189871	0.975326	4.99771	2.13051
HOXA13	ENSG00000106031	0.019002	0.975326	4.39654	1.87446
TRIB2	ENSG00000071575	0.0190624	0.975326	-6.67852	2.84882
RNF207	ENSG00000158286	0.0190815	0.975326	-8.89066	3.79305
LY6G6C	ENSG00000204421	0.0190937	0.975326	1.49615	0.638373
MASTL	ENSG00000120539	0.0191463	0.975326	7.11761	3.03824
TRPV4	ENSG00000111199	0.0192186	0.975326	7.29953	3.11777
INPP5D	ENSG00000168918	0.0192581	0.975326	-13.1176	5.60464
MAU2	ENSG00000129933	0.0192828	0.975326	21.1042	9.01882
SLC12A5	ENSG00000124140	0.0193169	0.975326	12.6358	5.40141
BEND6	ENSG00000151917	0.0193218	0.975326	4.527	1.93522
KMT5B	ENSG00000110066	0.0193286	0.975326	9.01576	3.85432
TSPOAP1-AS1	ENSG00000265148	0.0193374	0.975326	-2.34274	1.00162
CARHSP1	ENSG00000153048	0.0195357	0.975326	-23.6688	10.1359
RGS2	ENSG00000116741	0.0196194	0.975326	4.38491	1.87907
PPP2R2C	ENSG00000074211	0.0196346	0.975326	22.8136	9.77759
USP18	ENSG00000184979	0.0196532	0.975326	-9.37943	4.0205
DLL4	ENSG00000128917	0.0198001	0.975326	5.95509	2.55571
LINC02873	ENSG00000175728	0.019853	0.975326	14.4391	6.19942
ZNF517	ENSG00000197363	0.0198556	0.975326	12.1379	5.21148
ZNF394	ENSG00000160908	0.0198616	0.975326	-9.85448	4.2313
BNIP2	ENSG00000140299	0.0198855	0.975326	8.78462	3.77265
CHMP2B	ENSG00000083937	0.0199175	0.975326	4.20439	1.80609
CRYBA2	ENSG00000163499	0.0199486	0.975326	3.01458	1.2953
DAB2	ENSG00000153071	0.0199821	0.975326	5.1972	2.23374
PLEKHD1	ENSG00000175985	0.02001	0.975326	-6.6217	2.84662
SORCS3	ENSG00000156395	0.0200546	0.975326	-12.3675	5.3186
SUSD6	ENSG00000100647	0.0201301	0.975326	-3.40524	1.4653
SCGB2A2	ENSG00000110484	0.0201523	0.975326	-13.7979	5.93841
CEP290	ENSG00000198707	0.0202241	0.975326	9.316	4.01177
SCRN3	ENSG00000144306	0.0202316	0.975326	5.99034	2.57979
IRAIN	ENSG00000259424	0.0202786	0.975326	3.61046	1.55546
CYB561A3	ENSG00000162144	0.0202799	0.975326	-7.16439	3.0866
EFCC1	ENSG00000114654	0.0203483	0.975326	7.2939	3.14411
MITF	ENSG00000187098	0.0204038	0.975326	-7.86807	3.39311
OR4A15	ENSG00000181958	0.020415	0.975326	6.72447	2.90019
TRIML2	ENSG00000179046	0.0204261	0.975326	6.93725	2.99222
WFS1	ENSG00000109501	0.0204273	0.975326	5.13432	2.21459
MAGEB10	ENSG00000177689	0.0204308	0.975326	10.697	4.61409
ZNF23	ENSG00000167377	0.0204615	0.975326	4.85902	2.09641
INA	ENSG00000148798	0.0205531	0.975326	-7.9335	3.42538
COPE	ENSG00000105669	0.0206131	0.975326	-6.98312	3.01647
PDK1	ENSG00000152256	0.020628	0.975326	6.74433	2.91366
OR10G9	ENSG00000236981	0.0206361	0.975326	-3.82637	1.65316
TRMT61A	ENSG00000166166	0.0206801	0.975326	-5.9004	2.55012
RAD21	ENSG00000164754	0.0207258	0.975326	4.93384	2.13314
NLRP4	ENSG00000160505	0.0208578	0.975326	-8.51745	3.68633
MPHOSPH9	ENSG00000051825	0.0208763	0.975326	-8.35022	3.61448
PPFIBP1	ENSG00000110841	0.0208868	0.975326	7.35423	3.18362
BTBD17	ENSG00000204347	0.0209042	0.975326	-5.27669	2.28457
PCGF3	ENSG00000185619	0.020911	0.975326	-18.9625	8.21034
RNF151	ENSG00000179580	0.0210107	0.975326	-6.83945	2.96363
MRPS9	ENSG00000135972	0.0210726	0.975326	-2.47301	1.07211
LINS1	ENSG00000140471	0.0210876	0.975326	10.5082	4.55607
H2AC21	ENSG00000184270	0.0211107	0.975326	3.99195	1.73112
SIRPG	ENSG00000089012	0.021161	0.975326	3.42208	1.48457
LRRC3C	ENSG00000204913	0.0212404	0.975326	2.26017	0.98111
OAF	ENSG00000184232	0.0212852	0.975326	-3.08087	1.33783
KRTAP1-3	ENSG00000221880	0.021353	0.975326	-2.12383	0.922727
KCTD10	ENSG00000110906	0.0213738	0.975326	9.5898	4.16709
SLC36A4	ENSG00000180773	0.0213742	0.975326	-8.40128	3.65065
GRHPR	ENSG00000137106	0.0214361	0.975326	-4.58249	1.9922
SPRY4	ENSG00000187678	0.0214776	0.975326	2.9575	1.28616
C19orf54	ENSG00000188493	0.0215139	0.975326	3.96094	1.72301
ACTRT3	ENSG00000184378	0.0215216	0.975326	2.05985	0.896093
SLC46A1	ENSG00000076351	0.0215644	0.975326	2.6212	1.14067
LRRN1	ENSG00000175928	0.0216369	0.975326	-3.33757	1.45321
CD151	ENSG00000177697	0.0217248	0.975326	6.37657	2.77828
KRTAP1-5	ENSG00000221852	0.0217317	0.975326	-2.03374	0.886152
HMX3	ENSG00000188620	0.0217708	0.975326	3.678	1.60308
BDNF	ENSG00000176697	0.021796	0.975326	-6.14449	2.67862
CREB3	ENSG00000107175	0.0218074	0.975326	4.77694	2.08263
RIN1	ENSG00000174791	0.021835	0.975326	-5.11083	2.22866
SCN8A	ENSG00000196876	0.0218485	0.975326	-13.4623	5.87107
DHRS3	ENSG00000162496	0.02186	0.975326	-4.50512	1.96491
HTN3	ENSG00000205649	0.0218808	0.975326	-4.1308	1.80193
ANKRD29	ENSG00000154065	0.0218937	0.975326	6.31584	2.75535
FZD10	ENSG00000111432	0.0220766	0.975326	4.9511	2.16295
DUSP5	ENSG00000138166	0.0221423	0.975326	3.463	1.5136
BNIP5	ENSG00000189325	0.0221777	0.975326	8.4944	3.71371
EXTL1	ENSG00000158008	0.0222536	0.975326	4.16122	1.8203
DGKZ	ENSG00000149091	0.0222959	0.975326	12.5406	5.48755
ZNF565	ENSG00000196357	0.0223924	0.975326	9.6806	4.2391
AGTRAP	ENSG00000177674	0.0224732	0.975326	5.17089	2.26567
APBB1	ENSG00000166313	0.0225089	0.975326	5.74079	2.51605
TMPRSS6	ENSG00000187045	0.0225157	0.975326	6.88283	3.01673
ANGEL1	ENSG00000013523	0.0227237	0.975326	5.11213	2.24408
AP3B2	ENSG00000103723	0.0229166	0.975326	-3.5041	1.54038
STK16	ENSG00000115661	0.0232217	0.975326	3.42191	1.5076
SLC38A7	ENSG00000103042	0.0232597	0.975326	-7.86314	3.46525
ABHD10	ENSG00000144827	0.0233004	0.975326	-4.46036	1.96624
AFG3L2	ENSG00000141385	0.0233442	0.975326	-10.4501	4.60814
FERMT1	ENSG00000101311	0.0233531	0.975326	-5.3471	2.35804
FAAP100	ENSG00000185504	0.023551	0.975326	-7.86999	3.47557
LOC105369391		0.0235738	0.975326	-5.88391	2.5989
MRPL20	ENSG00000242485	0.0236414	0.975326	-9.60159	4.24303
MAST1	ENSG00000105613	0.0237395	0.975326	-11.7948	5.21588
BBX	ENSG00000114439	0.0237623	0.975326	-8.05335	3.56193
HRCT1	ENSG00000196196	0.0238872	0.975326	1.48388	0.656894
RNF217-AS1	ENSG00000236548	0.0239483	0.975326	-7.54604	3.34198
GPAM	ENSG00000119927	0.0239937	0.975326	13.1526	5.82688
STK33	ENSG00000130413	0.023994	0.975326	-7.45663	3.30345
RPL12	ENSG00000197958	0.0239971	0.975326	-5.07265	2.24734
SAP25	ENSG00000205307	0.0241117	0.975326	10.7889	4.78372
TOM1L2	ENSG00000175662	0.0242819	0.975326	8.3535	3.70832
ZNF830	ENSG00000198783	0.0244267	0.975326	2.55486	1.13532
SLC35B3	ENSG00000124786	0.0245003	0.975326	5.05448	2.24724
ZNF555	ENSG00000186300	0.0245238	0.975326	9.14291	4.06564
KIAA0408	ENSG00000189367	0.0245278	0.975326	-5.68784	2.52932
GRM6	ENSG00000113262	0.024579	0.975326	4.48578	1.99549
CTTNBP2NL	ENSG00000143079	0.0246556	0.975326	-4.86021	2.16321
STAR	ENSG00000147465	0.024714	0.975326	-4.79157	2.13353
NUGGC	ENSG00000189233	0.0247818	0.975326	-11.252	5.01249
KCNAB1	ENSG00000169282	0.0248227	0.975326	10.7403	4.78592
FRS2	ENSG00000166225	0.0248903	0.975326	4.65355	2.07461
CALML6	ENSG00000169885	0.0250234	0.975326	-7.5883	3.38606
IL6-AS1	ENSG00000179428	0.0250348	0.975326	1.93411	0.863111
C6orf120	ENSG00000185127	0.0250877	0.975326	3.40253	1.51895
TBC1D13	ENSG00000107021	0.0251269	0.975326	8.69563	3.88294
KCNK16	ENSG00000095981	0.025149	0.975326	3.39932	1.51816
CD93	ENSG00000125810	0.0252939	0.975326	7.12171	3.18376
MGAT5B	ENSG00000167889	0.025346	0.975326	9.34169	4.1777
ERP27	ENSG00000139055	0.025351	0.975326	-9.90825	4.43122
CARMIL2	ENSG00000159753	0.0253743	0.975326	7.33186	3.27951
ZNF321P	ENSG00000213801	0.025514	0.975326	3.84402	1.72105
TMEM176A	ENSG00000002933	0.025549	0.975326	-6.50184	2.9117
CLBA1	ENSG00000140104	0.0256118	0.975326	14.3319	6.42094
RASSF6	ENSG00000169435	0.0256453	0.975326	-4.8327	2.16563
WASHC3	ENSG00000120860	0.025782	0.975326	3.47591	1.55907
PADI3	ENSG00000142619	0.0258647	0.975326	4.06262	1.82325
ASTN1	ENSG00000152092	0.0258908	0.975326	-12.7349	5.71625
TNFSF12	ENSG00000239697	0.0258946	0.975326	-7.12425	3.1979
SELENOV	ENSG00000186838	0.0258981	0.975326	-7.8736	3.53435
PTP4A3	ENSG00000184489	0.0259017	0.975326	6.85619	3.07772
ATRIP	ENSG00000164053	0.025942	0.975326	7.12708	3.20019
REP15	ENSG00000174236	0.0259936	0.975326	3.16741	1.42272
TMEM61	ENSG00000143001	0.0261939	0.975326	-7.05164	3.17166
PTPN18	ENSG00000072135	0.0262059	0.975326	-8.9428	4.02259
BTG2	ENSG00000159388	0.0262128	0.975326	3.52926	1.58758
HCG4	ENSG00000176998	0.0262186	0.975326	-1.96829	0.885439
TECPR1	ENSG00000205356	0.0263163	0.975326	10.6064	4.77443
CPNE7	ENSG00000178773	0.0263695	0.975326	-10.7717	4.85054
CBLB	ENSG00000114423	0.0263759	0.975326	8.94114	4.02639
OVOL2	ENSG00000125850	0.0263979	0.975326	-4.24603	1.91236
ALG10	ENSG00000139133	0.0264137	0.975326	3.8345	1.72719
FNDC10	ENSG00000228594	0.0264397	0.975326	-7.02541	3.16504
C2orf27A	ENSG00000287151	0.0264403	0.975326	2.91573	1.31358
RNF19B	ENSG00000116514	0.0264705	0.975326	-7.6423	3.44366
ACP1	ENSG00000143727	0.0265009	0.975326	3.51047	1.58215
PGA3	ENSG00000229859	0.0265793	0.975326	-1.76814	0.797304
MFF	ENSG00000168958	0.0266292	0.975326	3.87289	1.74697
PI4KA	ENSG00000241973	0.0267533	0.975326	-17.5523	7.92395
IFNA6	ENSG00000120235	0.0267547	0.975326	-2.83278	1.27886
SRD5A2	ENSG00000277893	0.0268179	0.975326	-6.17383	2.78834
STXBP3	ENSG00000116266	0.0269135	0.975326	11.2347	5.0772
S1PR5	ENSG00000180739	0.0269457	0.975326	4.12465	1.86442
ACOXL	ENSG00000153093	0.0269889	0.975326	-9.18259	4.15187
OR10H4	ENSG00000176231	0.0269959	0.975326	2.29849	1.0393
GCLC	ENSG00000001084	0.0270114	0.975326	7.42416	3.35729
TMED10	ENSG00000170348	0.027059	0.975326	-3.75374	1.69801
ANG	ENSG00000214274	0.0270998	0.975326	-6.97537	3.15617
UBA6	ENSG00000033178	0.0271506	0.975326	9.88979	4.47635
FAM186B	ENSG00000135436	0.0272577	0.975326	-4.01275	1.81753
IFI27L1	ENSG00000165948	0.027391	0.975326	8.31752	3.77058
LOC339862		0.0274738	0.975326	-9.63677	4.37097
TSBP1-AS1	ENSG00000225914	0.0274741	0.975326	-5.23326	2.37367
GNAS-AS1	ENSG00000235590	0.0274937	0.975326	-6.6942	3.0367
MILR1	ENSG00000271605	0.0275607	0.975326	-7.8607	3.5674
IQCE	ENSG00000106012	0.0277186	0.975326	-9.90964	4.50183
MS4A2	ENSG00000149534	0.027789	0.975326	-2.24742	1.02144
ADIPOQ	ENSG00000181092	0.0277974	0.975326	-2.16136	0.982377
CYLC1	ENSG00000183035	0.0278865	0.975326	6.93946	3.15591
ALPK3	ENSG00000136383	0.0280323	0.975326	-8.5484	3.89124
RNF223	ENSG00000237330	0.0282403	0.975326	-2.14052	0.975657
GJD3	ENSG00000183153	0.0282578	0.975326	-3.04608	1.38856
SORCS1	ENSG00000108018	0.0282668	0.975326	13.0054	5.92888
KRT15	ENSG00000171346	0.0283352	0.975326	-5.64986	2.57677
TRPC4AP	ENSG00000100991	0.0283415	0.975326	8.10018	3.69445
RNF213-AS1	ENSG00000263069	0.028458	0.975326	2.06956	0.944608
SLC38A9	ENSG00000177058	0.0285513	0.975326	-7.02296	3.20738
KANSL1	ENSG00000120071	0.0285544	0.975326	-6.73467	3.07578
OR13C9	ENSG00000136839	0.0285576	0.975326	2.29727	1.0492
VRK1	ENSG00000100749	0.028565	0.975326	-7.65856	3.49796
CWC25	ENSG00000273559	0.0285976	0.975326	5.18525	2.36879
ARL5C	ENSG00000141748	0.0286234	0.975326	6.20001	2.83282
CDC42BPB	ENSG00000198752	0.028628	0.975326	21.9934	10.0492
SCGB1C1	ENSG00000188076	0.0286575	0.975326	-2.01591	0.92128
KALRN	ENSG00000160145	0.0287256	0.975326	-13.502	6.17311
LAMA2	ENSG00000196569	0.0288875	0.975326	-11.9764	5.48113
PIGR	ENSG00000162896	0.0288892	0.975326	10.0571	4.60279
NAIP	ENSG00000249437	0.0289594	0.975326	3.47325	1.59029
ACVR1B	ENSG00000135503	0.0289605	0.975326	-9.60364	4.39723
MAP3K13	ENSG00000073803	0.0289937	0.975326	7.61331	3.48663
VWC2	ENSG00000188730	0.0289953	0.975326	-5.3244	2.43842
DNMT3A	ENSG00000119772	0.0290076	0.975326	-10.7287	4.9138
GPR158	ENSG00000151025	0.0291285	0.975326	-7.17826	3.29015
APH1B	ENSG00000138613	0.029183	0.975326	4.05042	1.85713
S100B	ENSG00000160307	0.0291873	0.975326	-8.33053	3.81969
PRKRA	ENSG00000180228	0.0292129	0.975326	-9.09378	4.17031
LGR4	ENSG00000205213	0.0292229	0.975326	5.68891	2.60903
DBI	ENSG00000155368	0.0292722	0.975326	-4.07735	1.87052
SERPINB1	ENSG00000021355	0.0293268	0.975326	-11.2333	5.15512
CD160	ENSG00000117281	0.0294868	0.975326	6.0065	2.75918
PIANP	ENSG00000139200	0.0295175	0.975326	4.39435	2.01899
CDK13	ENSG00000065883	0.0295281	0.975326	-6.39055	2.93634
LRRC63	ENSG00000173988	0.029602	0.975326	7.87121	3.61832
ZNF568	ENSG00000198453	0.0296067	0.975326	6.55542	3.01355
CHI3L2	ENSG00000064886	0.0297287	0.975326	-6.77409	3.11641
MAML1	ENSG00000161021	0.0297736	0.975326	7.01197	3.22673
CD163L1	ENSG00000177675	0.0297788	0.975326	-6.85225	3.15333
TBPL1	ENSG00000028839	0.0298311	0.975326	2.70677	1.24602
DENND2C	ENSG00000175984	0.0299031	0.975326	3.95238	1.82022
GCNT2	ENSG00000111846	0.0300597	0.975326	-9.80034	4.51774
DHRS4L1	ENSG00000225766	0.0300755	0.975326	-9.25957	4.26886
TMEM59	ENSG00000116209	0.0300995	0.975326	-2.54583	1.17385
UVSSA	ENSG00000163945	0.0302507	0.975326	7.77062	3.58623
LMBRD1	ENSG00000168216	0.0302743	0.975326	-10.2082	4.71187
CCL5	ENSG00000271503	0.0303287	0.975326	5.11833	2.36328
POPDC2	ENSG00000121577	0.0303462	0.975326	3.40997	1.57465
SLC66A2	ENSG00000122490	0.0303505	0.975326	-5.01427	2.31554
IL37	ENSG00000125571	0.0303595	0.975326	11.4903	5.30641
LOC102546294		0.0303835	0.975326	-9.93943	4.59084
UQCRH	ENSG00000173660	0.0304191	0.975326	3.13294	1.44736
PRDM13	ENSG00000112238	0.0305037	0.975326	6.14907	2.8422
LOC101927870		0.0306492	0.975326	-9.02898	4.177
SPATA5	ENSG00000145375	0.0306635	0.975326	-7.50836	3.47382
LINC02618	ENSG00000242104	0.0306784	0.975326	9.48684	4.38958
PCDH20	ENSG00000280165	0.0307454	0.975326	4.42147	2.04664
PGBD2	ENSG00000185220	0.0308268	0.975326	7.37092	3.41357
SLC2A13	ENSG00000151229	0.0308889	0.975326	4.74426	2.19794
SS18L1	ENSG00000184402	0.0309194	0.975326	14.2869	6.6201
SH2D4B	ENSG00000178217	0.0309241	0.975326	6.33963	2.93767
CYP3A7-CYP3A51P	ENSG00000282301	0.0309393	0.975326	7.71773	3.57658
STK31	ENSG00000196335	0.0310535	0.975326	6.4237	2.97892
ETV7	ENSG00000010030	0.0310824	0.975326	-6.01798	2.79125
PRKDC	ENSG00000253729	0.0312242	0.975326	22.1233	10.2698
ZNF638	ENSG00000075292	0.0312248	0.975326	11.5966	5.38325
AQP12B	ENSG00000185176	0.0314109	0.975326	3.09633	1.43893
CD300H	ENSG00000284690	0.0314172	0.975326	-9.81626	4.56199
MFGE8	ENSG00000140545	0.0314679	0.975326	7.17205	3.33412
TNKS1BP1	ENSG00000149115	0.0315031	0.975326	5.83684	2.71398
MIR548AI	ENSG00000265226	0.0315927	0.975326	6.90115	3.21054
GABRA4	ENSG00000109158	0.0315978	0.975326	-10.8718	5.05791
ABCA13	ENSG00000179869	0.0316144	0.975326	-12.9243	6.01338
CACNG8	ENSG00000142408	0.0317796	0.975326	-5.16765	2.40673
MYCN	ENSG00000134323	0.0318707	0.975326	7.45445	3.4736
PHLDB2	ENSG00000144824	0.031926	0.975326	6.77502	3.15802
COMMD3-BMI1	ENSG00000269897	0.0319948	0.975326	5.66329	2.64087
LINC01599		0.0320488	0.975326	-19.6327	9.15788
ZNF804A	ENSG00000170396	0.0320789	0.975326	-7.38264	3.44432
CDH6	ENSG00000113361	0.0320806	0.975326	-10.2302	4.77287
C6orf118	ENSG00000112539	0.0321203	0.975326	-8.94451	4.174
KHDRBS2	ENSG00000112232	0.0321239	0.975326	-4.97743	2.32279
ZNF812P	ENSG00000224689	0.0321275	0.975326	-17.2645	8.05688
SNX2	ENSG00000205302	0.0321809	0.975326	-8.77077	4.09437
NEIL2	ENSG00000154328	0.0321978	0.975326	6.49307	3.03139
PAPPA	ENSG00000182752	0.0323057	0.975326	8.50054	3.97109
BTNL9	ENSG00000165810	0.0323068	0.975326	-12.0919	5.64886
INPP5E	ENSG00000148384	0.032363	0.975326	8.65369	4.04397
LRRC28	ENSG00000168904	0.0325492	0.975326	-5.55708	2.59968
ATP6V1A	ENSG00000114573	0.0325774	0.975326	-8.57144	4.01049
CCL2	ENSG00000108691	0.0326198	0.975326	-7.0886	3.3175
SLC39A7	ENSG00000112473	0.032905	0.975326	-4.90585	2.29972
CALCOCO2	ENSG00000136436	0.032908	0.975326	-3.55356	1.66583
NIPAL2	ENSG00000104361	0.033002	0.975326	6.97831	3.27304
MIR31HG	ENSG00000171889	0.0331338	0.975326	-6.93471	3.25503
MYO3A	ENSG00000095777	0.0331413	0.975326	-7.60459	3.56962
SPECC1	ENSG00000128487	0.0331683	0.975326	11.9225	5.5973
IQCF6	ENSG00000214686	0.0331948	0.975326	-1.61007	0.756001
ATF2	ENSG00000115966	0.0332638	0.975326	5.53343	2.59922
MRAP2	ENSG00000135324	0.0332887	0.975326	-13.6668	6.4206
H2AZ2	ENSG00000105968	0.0333336	0.975326	10.3543	4.86566
PGF	ENSG00000119630	0.0334421	0.975326	4.77473	2.2451
C22orf42	ENSG00000205856	0.0335699	0.975326	-15.0264	7.07057
UNC93B1	ENSG00000110057	0.0335774	0.975326	2.98731	1.40572
TNFSF8	ENSG00000106952	0.0336064	0.975326	-7.15955	3.36958
CPNE8	ENSG00000139117	0.0337513	0.975326	-9.56942	4.50743
DPY19L3	ENSG00000178904	0.0338441	0.975326	11.9937	5.65228
CCDC14	ENSG00000175455	0.0339373	0.975326	6.17869	2.91336
CEP135	ENSG00000174799	0.0339611	0.975326	6.68491	3.15247
ZNF114	ENSG00000178150	0.0339638	0.975326	7.14597	3.36994
CABLES1	ENSG00000134508	0.034006	0.975326	4.26857	2.01347
BHLHE23	ENSG00000125533	0.0340384	0.975326	3.25431	1.53533
HP	ENSG00000257017	0.0340439	0.975326	5.77362	2.72398
ZNF229	ENSG00000278318	0.0341098	0.975326	-6.63371	3.13092
INPP5A	ENSG00000068383	0.0342087	0.975326	9.44894	4.46209
UQCC2	ENSG00000137288	0.0343221	0.975326	-5.7945	2.73808
TGM1	ENSG00000092295	0.0343568	0.975326	4.82373	2.2798
SULT2A1	ENSG00000105398	0.034534	0.975326	-6.48309	3.06706
CPNE1	ENSG00000214078	0.0346133	0.975326	-6.60255	3.12494
GSX1	ENSG00000169840	0.0346413	0.975326	-5.74198	2.71806
PSMB8	ENSG00000204264	0.0346957	0.975326	3.20476	1.51748
MAPK14	ENSG00000112062	0.034701	0.975326	6.25574	2.96224
TNXB	ENSG00000168477	0.0347837	0.975326	-11.062	5.24052
C9orf139	ENSG00000180539	0.0348058	0.975326	-7.22495	3.42316
OBSL1	ENSG00000124006	0.0348995	0.975326	7.61379	3.60925
CMTR1	ENSG00000137200	0.0351866	0.975326	10.0653	4.77888
PPP3CB	ENSG00000107758	0.0351901	0.975326	5.99977	2.84867
CLEC2A	ENSG00000188393	0.0351935	0.975326	3.39114	1.61013
CLCNKB	ENSG00000184908	0.0352096	0.975326	7.6952	3.65404
CLCN4	ENSG00000073464	0.0352416	0.975326	5.40148	2.56533
RAB11FIP5	ENSG00000135631	0.0352905	0.975326	-10.1796	4.83592
LTA	ENSG00000226979	0.0353892	0.975326	5.65931	2.68994
VMP1	ENSG00000062716	0.0354216	0.975326	-5.27598	2.50819
XCL1	ENSG00000143184	0.0355424	0.975326	-6.33617	3.01418
TUBG2	ENSG00000037042	0.0355477	0.975326	-7.01571	3.33753
H2AX	ENSG00000188486	0.0356025	0.975326	2.56313	1.2197
DEFA6	ENSG00000285136	0.03565	0.975326	-1.1979	0.570187
C19orf53	ENSG00000104979	0.0357553	0.975326	3.78388	1.80211
HSPA12B	ENSG00000132622	0.0357675	0.975326	6.78618	3.23219
PERM1	ENSG00000187642	0.0358344	0.975326	7.67938	3.65893
SFRP4	ENSG00000106483	0.0359098	0.975326	-4.55971	2.17341
WDR73	ENSG00000177082	0.0359239	0.975326	7.65084	3.6471
SREBF1	ENSG00000072310	0.0359248	0.975326	-8.93499	4.25926
CAMSAP2	ENSG00000118200	0.035964	0.975326	10.208	4.86712
PSAT1	ENSG00000135069	0.0359904	0.975326	-6.80259	3.24391
ZBTB8OS	ENSG00000176261	0.0360031	0.975326	-4.48833	2.14047
RFXANK	ENSG00000064490	0.0360071	0.975326	6.11553	2.91654
PIGT	ENSG00000124155	0.0360573	0.975326	3.44374	1.64278
RASIP1	ENSG00000105538	0.0360804	0.975326	-7.07478	3.37534
MYO1F	ENSG00000142347	0.0360915	0.975326	-7.49239	3.57479
STT3B	ENSG00000163527	0.0361527	0.975326	-10.8854	5.19537
TMEM63C	ENSG00000165548	0.0361982	0.975326	-8.24754	3.93735
TIGAR	ENSG00000078237	0.0362372	0.975326	7.57418	3.61664
C6orf141	ENSG00000197261	0.0363677	0.975326	3.46418	1.65529
GRB14	ENSG00000115290	0.0364151	0.975326	7.72211	3.6908
ARMC3	ENSG00000165309	0.0364437	0.975326	7.33018	3.50401
AP2B1	ENSG00000006125	0.0364587	0.975326	-13.2995	6.35801
STK19	ENSG00000204344	0.0364979	0.975326	3.97471	1.90056
LOC102724814		0.0365538	0.975326	1.53454	0.73398
SSR2	ENSG00000163479	0.0366296	0.975326	3.71142	1.77591
GJB5	ENSG00000189280	0.0366527	0.975326	2.05164	0.981827
ERN1	ENSG00000178607	0.0367361	0.975326	11.0446	5.28781
BDH2	ENSG00000164039	0.0368514	0.975326	-3.31753	1.58931
CCL17	ENSG00000102970	0.0368983	0.975326	-5.51675	2.64353
LAPTM4B	ENSG00000104341	0.0369988	0.975326	-3.64216	1.74619
KLHL21	ENSG00000162413	0.0370399	0.975326	6.61365	3.17152
WDR77	ENSG00000116455	0.0370419	0.975326	10.2106	4.89644
ZNF117	ENSG00000152926	0.0371389	0.975326	6.4965	3.11697
HMMR	ENSG00000072571	0.0372325	0.975326	5.40193	2.59309
VGLL4	ENSG00000144560	0.0372345	0.975326	7.70245	3.69744
IL22RA2	ENSG00000164485	0.0373097	0.975326	3.77792	1.81425
NCR3	ENSG00000204475	0.0373202	0.975326	-2.25884	1.08481
TMSB10	ENSG00000034510	0.0374317	0.975326	-7.67776	3.68941
IGSF10	ENSG00000152580	0.0374544	0.975326	5.08235	2.44252
NT5C1A	ENSG00000116981	0.0375535	0.975326	2.7691	1.33149
OVCH1-AS1	ENSG00000257599	0.0376555	0.975326	-8.42988	4.05559
CAPZA2	ENSG00000198898	0.0377811	0.975326	5.5944	2.69321
CNOT3	ENSG00000088038	0.0377932	0.975326	7.96695	3.83563
ANKLE2	ENSG00000176915	0.0378251	0.975326	-9.7278	4.68416
GCSAM	ENSG00000174500	0.037868	0.975326	9.59391	4.62072
EBF2	ENSG00000221818	0.0379105	0.975326	10.809	5.2071
RNF121	ENSG00000137522	0.0379971	0.975326	-6.97703	3.36261
HMGN4	ENSG00000182952	0.0380685	0.975326	2.31315	1.11525
KCNT2	ENSG00000162687	0.0381392	0.975326	13.5201	6.52087
CRYM	ENSG00000103316	0.0381682	0.975326	6.07854	2.93218
EIF2S1	ENSG00000134001	0.0382369	0.975326	-4.9321	2.38001
ZNF571-AS1	ENSG00000267470	0.0382723	0.975326	3.85043	1.85838
BRAF	ENSG00000157764	0.0382838	0.975326	-15.9273	7.68766
METTL6	ENSG00000206562	0.038384	0.975326	7.35513	3.55195
PIGU	ENSG00000101464	0.0384806	0.975326	-5.08904	2.45883
NIPSNAP2	ENSG00000146729	0.0384835	0.975326	-5.23651	2.53012
NHS	ENSG00000188158	0.0384995	0.975326	5.28058	2.55163
CACNA1H	ENSG00000196557	0.0385266	0.975326	13.8214	6.67958
PLAAT1	ENSG00000127252	0.0385489	0.975326	3.10698	1.5017
FADD	ENSG00000168040	0.0386737	0.975326	7.98371	3.86126
RAB23	ENSG00000112210	0.0386934	0.975326	2.01119	0.972798
ZNF79	ENSG00000196152	0.0387547	0.975326	8.41931	4.07363
XRCC2	ENSG00000196584	0.0387848	0.975326	-5.51248	2.66759
SNRPF	ENSG00000139343	0.0387983	0.975326	4.43134	2.14456
SLC35E2B	ENSG00000189339	0.0388389	0.975326	3.70401	1.79294
UBE4B	ENSG00000130939	0.0388794	0.975326	6.49605	3.14509
RELCH	ENSG00000134444	0.0389404	0.975326	8.82465	4.27382
OSGEP	ENSG00000092094	0.0389764	0.975326	-5.74203	2.7814
ENO1	ENSG00000074800	0.0389896	0.975326	8.28121	4.01164
COG6	ENSG00000133103	0.0389993	0.975326	8.56763	4.15059
BUB1B	ENSG00000156970	0.0390322	0.975326	-10.0234	4.85668
DOK7	ENSG00000175920	0.0391714	0.975326	11.2073	5.43417
IQCG	ENSG00000114473	0.0393711	0.975326	-6.98181	3.38876
CALHM3	ENSG00000183128	0.0393729	0.975326	-3.02904	1.47021
TNPO2	ENSG00000105576	0.0393965	0.975326	-13.8662	6.73107
KRTCAP3	ENSG00000157992	0.0395602	0.975326	5.69605	2.76734
KIAA1755	ENSG00000149633	0.0395724	0.975326	5.99393	2.91224
DIS3L	ENSG00000166938	0.0396486	0.975326	10.0206	4.87054
HEXB	ENSG00000049860	0.0396886	0.975326	6.02216	2.92768
SLC4A4	ENSG00000080493	0.039717	0.975326	-7.30533	3.552
ITPRIPL2	ENSG00000205730	0.0397449	0.975326	2.54118	1.23575
FANCM	ENSG00000187790	0.0397532	0.975326	-7.17125	3.48745
CFHR5	ENSG00000134389	0.0398219	0.975326	4.26656	2.07559
TGFBI	ENSG00000120708	0.039841	0.975326	6.69461	3.25709
APOL4	ENSG00000100336	0.0398751	0.975326	-9.64368	4.6927
CD207	ENSG00000116031	0.039893	0.975326	-3.61637	1.75992
FCRL1	ENSG00000163534	0.0399721	0.975326	-8.14607	3.96588
KLRG1	ENSG00000139187	0.0400405	0.975326	-6.60886	3.2186
SLC12A9	ENSG00000146828	0.0400456	0.975326	-6.21499	3.02686
SUCLA2	ENSG00000136143	0.0400859	0.975326	4.78766	2.33219
CPM	ENSG00000135678	0.0401623	0.975326	6.20185	3.02223
BTN2A2	ENSG00000124508	0.0401784	0.975326	4.69053	2.28594
TYW5	ENSG00000162971	0.0402099	0.975326	-4.95582	2.41561
FBXO43	ENSG00000156509	0.0402371	0.975326	6.11762	2.98231
NELFE	ENSG00000204356	0.0403285	0.975326	5.91585	2.88526
WDFY4	ENSG00000128815	0.0403801	0.975326	-19.6951	9.60814
BCL2L2	ENSG00000129473	0.0404111	0.975326	6.31856	3.08294
PAX4	ENSG00000106331	0.0404649	0.975326	-5.43158	2.65088
TRIM15	ENSG00000204610	0.0404699	0.975326	4.26615	2.08215
GORASP2	ENSG00000115806	0.0404831	0.975326	-8.79634	4.29344
ZNRF2	ENSG00000180233	0.0405181	0.975326	3.17482	1.54988
APTX	ENSG00000137074	0.0405315	0.975326	3.6333	1.77382
TBC1D10B	ENSG00000169221	0.0406293	0.975326	6.7593	3.30158
GGT7	ENSG00000131067	0.0406549	0.975326	-7.10953	3.47309
FAM83C	ENSG00000125998	0.0406755	0.975326	-4.51235	2.20457
OR10AG1	ENSG00000174970	0.040695	0.975326	2.71386	1.32602
VSIG4	ENSG00000155659	0.0408614	0.975326	3.68056	1.79984
SYNGR4	ENSG00000105467	0.0408823	0.975326	-3.64088	1.78062
PIBF1	ENSG00000083535	0.0409272	0.975326	-5.369	2.62637
ACOT6	ENSG00000205669	0.040931	0.975326	-5.58965	2.73436
RUSC2	ENSG00000198853	0.0410529	0.975326	-6.84777	3.35183
KLK2	ENSG00000167751	0.0410846	0.975326	-4.03355	1.97464
PHIP	ENSG00000146247	0.0411717	0.975326	16.3463	8.00584
NUDT6	ENSG00000170917	0.0412417	0.975326	4.798	2.3507
SLC10A5	ENSG00000253598	0.0413471	0.975326	-2.61172	1.28024
RFC3	ENSG00000133119	0.0413745	0.975326	-7.98117	3.9128
CCDC158	ENSG00000163749	0.0414524	0.975326	-5.42877	2.6625
KRTAP1-1	ENSG00000188581	0.0414712	0.975326	2.11201	1.03592
RASSF5	ENSG00000266094	0.0415251	0.975326	-7.66768	3.7619
GMNN	ENSG00000112312	0.041532	0.975326	-5.8828	2.8863
KCTD18	ENSG00000155729	0.0415326	0.975326	-4.67531	2.29387
BMP8B	ENSG00000116985	0.0415419	0.975326	-5.26666	2.58413
UBXN7	ENSG00000163960	0.0416002	0.975326	-5.58454	2.74088
CDKL4	ENSG00000205111	0.0416998	0.975326	-3.93112	1.93033
HR	ENSG00000168453	0.0417003	0.975326	6.97269	3.42386
HLA-DQA1	ENSG00000196735	0.0417153	0.975326	-2.17023	1.06575
ZNF175	ENSG00000105497	0.0417167	0.975326	-8.22175	4.03752
JDP2	ENSG00000140044	0.0418162	0.975326	7.15634	3.51604
PDCD6	ENSG00000249915	0.0418582	0.975326	-4.95762	2.43626
POLR2K	ENSG00000147669	0.0418756	0.975326	2.89214	1.42137
STXBP5-AS1	ENSG00000233452	0.0418765	0.975326	-1.30599	0.641843
LOC101927770		0.0419446	0.975326	-4.49043	2.20761
FAM135A-AS1	ENSG00000224349	0.04198	0.975326	-6.64981	3.26978
ZNF843	ENSG00000176723	0.0420239	0.975326	-5.87376	2.8888
OR4D6	ENSG00000166884	0.0421935	0.975326	-2.63635	1.29767
CDKL1	ENSG00000100490	0.0422668	0.975326	-12.9569	6.37994
ARHGAP4	ENSG00000089820	0.0422675	0.975326	8.42188	4.14692
CD1A	ENSG00000158477	0.0422766	0.975326	-7.23252	3.56144
P2RY1	ENSG00000169860	0.0422953	0.975326	3.63203	1.78864
LOC105369438		0.0423082	0.975326	7.36469	3.62708
PTGES	ENSG00000148344	0.0423245	0.975326	4.19683	2.06708
C8A	ENSG00000157131	0.0423793	0.975326	-5.72706	2.82152
AAMP	ENSG00000127837	0.0425438	0.975326	-5.78924	2.85443
GJB7	ENSG00000164411	0.0425515	0.975326	1.80871	0.891831
GOLGA6L4	ENSG00000184206	0.0425573	0.975326	1.17982	0.581757
SLC2A6	ENSG00000160326	0.0425824	0.975326	5.75197	2.83658
KCTD1	ENSG00000134504	0.042617	0.975326	6.15961	3.03812
GNE	ENSG00000159921	0.0426517	0.975326	-7.02241	3.46426
ATG2B	ENSG00000066739	0.0427005	0.975326	-9.656	4.76457
ENPP3	ENSG00000154269	0.0427196	0.975326	7.91217	3.90446
KCNG2	ENSG00000178342	0.0427239	0.975326	-4.91967	2.42779
RPAP2	ENSG00000122484	0.0427674	0.975326	-5.75308	2.83966
CYFIP1	ENSG00000273749	0.0427714	0.975326	11.1416	5.49946
FAM8A1	ENSG00000137414	0.0428783	0.975326	5.57077	2.75114
OSTN	ENSG00000188729	0.04291	0.975326	-5.76662	2.8483
SLC36A3	ENSG00000186334	0.0429241	0.975326	3.67455	1.81509
SLC1A4	ENSG00000115902	0.0429598	0.975326	4.36288	2.15546
NFKB1	ENSG00000109320	0.0429872	0.975326	-12.1412	5.99912
LCE2B	ENSG00000159455	0.0430179	0.975326	-4.32512	2.13741
FCGR3B	ENSG00000162747	0.043018	0.975326	6.36802	3.14698
ADAMTS7	ENSG00000136378	0.0430288	0.975326	-9.11537	4.50491
C1orf162	ENSG00000143110	0.0431047	0.975326	-9.77234	4.83135
CASR	ENSG00000036828	0.0431976	0.975326	6.1277	3.03082
JMY	ENSG00000152409	0.0432624	0.975326	-5.40017	2.67181
OLFML1	ENSG00000183801	0.0433091	0.975326	-2.87373	1.42213
TECTA	ENSG00000109927	0.0433244	0.975326	7.29391	3.60983
GALNT14	ENSG00000158089	0.0433463	0.975326	-5.51939	2.73189
POLR1C	ENSG00000171453	0.043385	0.975326	9.74187	4.82274
CLK1	ENSG00000013441	0.0433975	0.975326	-10.6267	5.2611
REEP2	ENSG00000132563	0.0434703	0.975326	-7.50999	3.71936
MIR100HG	ENSG00000255248	0.0434766	0.975326	5.32524	2.63743
ITIH5	ENSG00000123243	0.0434882	0.975326	5.46328	2.70594
C12orf56	ENSG00000185306	0.0434907	0.975326	3.91514	1.93918
ANO10	ENSG00000160746	0.0435717	0.975326	6.72048	3.32996
PIRT	ENSG00000233670	0.0437187	0.975326	-2.02202	1.0026
MEI4	ENSG00000269964	0.0437409	0.975326	-4.20183	2.08365
RCC2	ENSG00000179051	0.0438301	0.975326	4.65056	2.30715
C7orf26	ENSG00000146576	0.0439342	0.975326	6.61145	3.28157
ERH	ENSG00000100632	0.0440105	0.975326	-2.05013	1.01794
PRR7	ENSG00000131188	0.0440123	0.975326	-7.2157	3.58282
TOMM22	ENSG00000100216	0.0441488	0.975326	4.75147	2.36077
SEPTIN4-AS1	ENSG00000264672	0.0441771	0.975326	-8.94479	4.44482
TOB1	ENSG00000141232	0.0441808	0.975326	-2.37634	1.18086
ZZZ3	ENSG00000036549	0.0441945	0.975326	6.26924	3.11555
LOC100133315		0.0442055	0.975326	-15.6689	7.78719
KIF1A	ENSG00000130294	0.0442615	0.975326	14.7934	7.35402
SPRTN	ENSG00000010072	0.0444215	0.975326	-9.74393	4.84751
OR2T35	ENSG00000177151	0.0444447	0.975326	2.30945	1.14905
DLL3	ENSG00000090932	0.0445006	0.975326	5.92733	2.94988
C12orf45	ENSG00000151131	0.0445541	0.975326	-6.79055	3.38033
SCO2	ENSG00000284194	0.0445762	0.975326	3.74156	1.86274
ECPAS	ENSG00000136813	0.0446017	0.975326	-10.4931	5.22462
MFSD2B	ENSG00000205639	0.0446578	0.975326	5.30243	2.64083
PRR4	ENSG00000111215	0.0446629	0.975326	7.05001	3.51128
DYRK1A	ENSG00000157540	0.0446811	0.975326	7.26404	3.61819
TEX30	ENSG00000151287	0.0446926	0.975326	-4.84612	2.41396
NAP1L3	ENSG00000186310	0.0447134	0.975326	2.26569	1.1287
ZNF286A	ENSG00000187607	0.0447159	0.975326	-5.06004	2.5208
NPR3	ENSG00000113389	0.0447167	0.975326	5.18268	2.5819
CRCT1	ENSG00000169509	0.0447712	0.975326	3.42022	1.70432
DELEC1	ENSG00000173077	0.0447807	0.975326	-10.7577	5.36088
NRG1	ENSG00000157168	0.0448609	0.975326	-11.2741	5.6203
FAM171B	ENSG00000144369	0.0449208	0.975326	-6.62767	3.30492
RBPMS2	ENSG00000166831	0.0449275	0.975326	-4.32328	2.15589
MCM3AP-AS1	ENSG00000215424	0.0449303	0.975326	-7.37109	3.67579
PLEC	ENSG00000178209	0.0451248	0.975326	-11.653	5.81636
EHD1	ENSG00000110047	0.0451445	0.975326	6.0541	3.02206
WDR13	ENSG00000101940	0.0451864	0.975326	21.0506	10.51
MRPL27	ENSG00000108826	0.0453031	0.975326	3.48347	1.74014
MROH9	ENSG00000117501	0.0453127	0.975326	-6.99149	3.49271
RGPD1	ENSG00000187627	0.0453362	0.975326	-2.99133	1.49453
GPC2	ENSG00000213420	0.0453454	0.975326	6.10839	3.052
TRIM29	ENSG00000137699	0.0454309	0.975326	-5.18561	2.59197
PPP4R4	ENSG00000119698	0.0454699	0.975326	7.56898	3.78396
CATSPERE	ENSG00000179397	0.0455902	0.975326	-11.5176	5.76121
COQ8A	ENSG00000163050	0.0457784	0.975326	7.1458	3.57749
KCNN1	ENSG00000105642	0.0457991	0.975326	-10.4508	5.23263
FXYD1	ENSG00000266964	0.0458325	0.975326	-1.69912	0.850864
SPTBN1	ENSG00000115306	0.0458622	0.975326	-16.2092	8.11817
SLC7A2	ENSG00000003989	0.0458839	0.975326	-6.05777	3.03426
NECTIN2	ENSG00000130202	0.0459528	0.975326	4.20149	2.10514
CDCA8	ENSG00000134690	0.0460042	0.975326	3.4448	1.72641
AADACL2-AS1	ENSG00000242908	0.046028	0.975326	-6.96274	3.48986
TLR7	ENSG00000196664	0.0460328	0.975326	11.665	5.84687
SUB1	ENSG00000113387	0.0461007	0.975326	-5.68243	2.84909
HHIP	ENSG00000164161	0.0461385	0.975326	7.35219	3.68692
ALDH3A1	ENSG00000108602	0.0462457	0.975326	6.22044	3.12092
CNOT8	ENSG00000155508	0.0462478	0.975326	5.82217	2.92113
POC1B-GALNT4	ENSG00000259075	0.0462552	0.975326	-9.98572	5.01025
SCNN1D	ENSG00000162572	0.0462602	0.975326	-11.7706	5.90595
MSLN	ENSG00000102854	0.0462843	0.975326	-11.8562	5.94953
TBC1D1	ENSG00000065882	0.0464965	0.975326	11.8944	5.97449
FAIM2	ENSG00000135472	0.0465156	0.975326	-7.84224	3.93947
CNEP1R1	ENSG00000205423	0.0465165	0.975326	-10.0611	5.05411
SLC51A	ENSG00000163959	0.0465635	0.975326	-5.89465	2.96176
KLHL29	ENSG00000119771	0.0466074	0.975326	-6.22292	3.12733
ETAA1	ENSG00000143971	0.046741	0.975326	-6.33066	3.18341
FRAT1	ENSG00000165879	0.0468139	0.975326	5.03258	2.5315
IL27RA	ENSG00000104998	0.0468333	0.975326	9.31699	4.68708
IGSF23	ENSG00000216588	0.0468948	0.975326	7.38019	3.71377
RASD1	ENSG00000108551	0.0468992	0.975326	-3.22357	1.62216
TMEM270	ENSG00000175877	0.0470154	0.975326	-4.67069	2.35162
SERPINB10	ENSG00000242550	0.0470706	0.975326	3.03342	1.52766
CNTN5	ENSG00000149972	0.0471372	0.975326	8.29978	4.18111
STEAP1B	ENSG00000105889	0.0472533	0.975326	2.99746	1.5108
CHFR	ENSG00000072609	0.0473339	0.975326	-12.9272	6.51804
SRSF6	ENSG00000124193	0.0473772	0.975326	5.04664	2.54506
ASB10	ENSG00000146926	0.0474174	0.975326	-3.18315	1.60558
GLRX2	ENSG00000023572	0.0474414	0.975326	-6.99962	3.53099
TONSL	ENSG00000160949	0.0474974	0.975326	10.8083	5.45365
C1orf94	ENSG00000142698	0.047547	0.975326	-5.07468	2.56117
RFPL3	ENSG00000128276	0.0475785	0.975326	-4.02387	2.03111
HAP1	ENSG00000173805	0.0476287	0.975326	4.96382	2.50614
GABRB3	ENSG00000166206	0.0477964	0.975326	-13.5036	6.82283
PPFIBP2	ENSG00000166387	0.0478872	0.975326	-9.33785	4.71998
KRT7	ENSG00000135480	0.0479377	0.975326	4.3785	2.21369
UBOX5	ENSG00000185019	0.047983	0.975326	-0.330096	0.166924
RAB6D	ENSG00000233087	0.0480522	0.975326	3.98086	2.01368
C7orf77	ENSG00000275356	0.0480577	0.975326	-9.39206	4.75101
CTSA	ENSG00000064601	0.0480593	0.975326	5.33202	2.69724
PPP1R15B	ENSG00000158615	0.0481034	0.975326	7.83285	3.96308
SLC9A6	ENSG00000198689	0.0481051	0.975326	6.29708	3.18608
SDCBP2	ENSG00000125775	0.0481432	0.975326	-2.0365	1.03056
SLC22A15	ENSG00000163393	0.0481521	0.975326	-7.10556	3.59589
CENPE	ENSG00000138778	0.0482297	0.975326	16.1228	8.16203
TEX29	ENSG00000153495	0.0482445	0.975326	-7.75589	3.92662
KMT2C	ENSG00000055609	0.0483206	0.975326	-13.3069	6.73925
PRKCE	ENSG00000171132	0.0483468	0.975326	-6.96148	3.52604
C8orf87	ENSG00000279847	0.0483514	0.975326	12.8711	6.51943
ATP1B1	ENSG00000143153	0.0484349	0.975326	-8.91335	4.51644
POLR3B	ENSG00000013503	0.0484852	0.975326	8.2841	4.19854
SPATA16	ENSG00000144962	0.0485176	0.975326	-6.25226	3.16922
IGSF21	ENSG00000117154	0.0485178	0.975326	4.38162	2.22101
NUDT21	ENSG00000167005	0.0485545	0.975326	4.63167	2.34814
RPL36A-HNRNPH2	ENSG00000257529	0.0485907	0.975326	-3.13595	1.59011
TMEM19	ENSG00000139291	0.0488046	0.975326	-2.64389	1.34188
GSAP	ENSG00000186088	0.0488222	0.975326	11.468	5.82089
KCNJ2	ENSG00000123700	0.048833	0.975326	-2.99079	1.51813
SCGB1B2P	ENSG00000268751	0.0489358	0.975326	5.92368	3.00824
INAFM2	ENSG00000259330	0.0489592	0.975326	1.94832	0.989525
YIPF2	ENSG00000130733	0.0491546	0.975326	-6.22827	3.16598
EOMES	ENSG00000163508	0.0492041	0.975326	4.9288	2.50597
CAV2	ENSG00000105971	0.0492128	0.975326	4.76794	2.42428
ARFRP1	ENSG00000101246	0.0492539	0.975326	-8.58721	4.367
RAB8A	ENSG00000167461	0.0494463	0.975326	5.21371	2.65366
LIPE-AS1	ENSG00000213904	0.0494962	0.975326	7.53624	3.83662
EFR3B	ENSG00000084710	0.0495207	0.975326	-9.31488	4.74262
MEI1	ENSG00000167077	0.0495516	0.975326	9.5084	4.8418
HGH1	ENSG00000235173	0.0495545	0.975326	3.32538	1.69335
RPS2	ENSG00000140988	0.0496479	0.975326	-5.35	2.72544
ERICH1	ENSG00000104714	0.0497017	0.975326	9.43779	4.80901
OR14C36	ENSG00000177174	0.0497526	0.975326	4.99013	2.54328
PMS1	ENSG00000064933	0.0497682	0.975326	5.25526	2.67859
ARPC4-TTLL3	ENSG00000250151	0.0498056	0.975326	6.99582	3.56633
LOC645177		0.0498076	0.975326	-5.07997	2.58969
PODNL1	ENSG00000132000	0.0498217	0.975326	-6.33053	3.22741
KHDC1L	ENSG00000256980	0.0499328	0.975326	4.05015	2.06583
VSIG10L2	ENSG00000283703	0.0499578	0.975326	-5.51457	2.81309
AUH	ENSG00000148090	0.0501521	0.975326	-7.20484	3.67845
HGD	ENSG00000113924	0.0501523	0.975326	-6.80798	3.47583
C2orf91	ENSG00000205086	0.0501623	0.975326	-4.14469	2.11617
ARL14EPL	ENSG00000268223	0.0502016	0.975326	1.27084	0.648972
STPG2	ENSG00000163116	0.0502082	0.975326	3.96397	2.02431
GALT	ENSG00000213930	0.0502487	0.975326	2.76062	1.41003
ZDHHC7	ENSG00000153786	0.050262	0.975326	-10.0388	5.12776
SOX14	ENSG00000168875	0.05033	0.975326	-2.50177	1.27827
OCA2	ENSG00000104044	0.0503427	0.975326	-6.91888	3.53538
DAAM1	ENSG00000100592	0.0503516	0.975326	-9.69035	4.95172
HORMAD1	ENSG00000143452	0.0504769	0.975326	6.45438	3.29995
ZBTB17	ENSG00000116809	0.0505519	0.975326	7.22933	3.69737
UGDH-AS1	ENSG00000249348	0.0506457	0.975326	-3.35617	1.71718
N4BP2L2	ENSG00000244754	0.0507	0.975326	8.68066	4.44248
BPIFA2	ENSG00000131050	0.0507145	0.975326	-7.83738	4.01117
C1orf210	ENSG00000253313	0.0507969	0.975326	3.11762	1.59617
ZNF598	ENSG00000167962	0.0508143	0.975326	-9.38824	4.80698
LOX	ENSG00000113083	0.0508609	0.975326	-7.15679	3.66517
AZIN1	ENSG00000155096	0.0508685	0.975326	3.68699	1.88826
PFKM	ENSG00000152556	0.050912	0.975326	7.79597	3.99339
OR51F2	ENSG00000176925	0.0509264	0.975326	2.75507	1.41133
KRTAP21-3	ENSG00000231068	0.0509485	0.975326	-3.67921	1.88493
LIN54	ENSG00000189308	0.0509574	0.975326	4.86279	2.49139
EMID1	ENSG00000186998	0.0509899	0.975326	8.14819	4.17521
HERC3	ENSG00000138641	0.051067	0.975326	9.38729	4.81173
ZKSCAN2	ENSG00000155592	0.0511844	0.975326	5.23419	2.68429
KRTAP19-1	ENSG00000184351	0.051325	0.975326	-15.3105	7.85658
ZNF562	ENSG00000171466	0.0513304	0.975326	7.08197	3.63419
LGALS3BP	ENSG00000108679	0.051346	0.975326	7.7916	3.99861
OR5AC2	ENSG00000196578	0.0513698	0.975326	-5.69629	2.92361
IFI27	ENSG00000165949	0.0513901	0.975326	5.72635	2.93929
GPX5	ENSG00000224586	0.0514258	0.975326	-2.30801	1.18486
KRT1	ENSG00000167768	0.0514738	0.975326	-5.05926	2.59781
CREB3L2	ENSG00000182158	0.0515629	0.975326	10.367	5.32526
LHPP	ENSG00000107902	0.0515721	0.975326	-8.78142	4.51095
BCKDHB	ENSG00000083123	0.0515863	0.975326	8.73679	4.4883
FZD8	ENSG00000177283	0.051678	0.975326	-5.24751	2.69683
SNRPD1	ENSG00000167088	0.0517164	0.975326	4.07287	2.0935
S100P	ENSG00000163993	0.0517229	0.975326	7.42228	3.81524
BIRC7	ENSG00000101197	0.0517262	0.975326	3.59094	1.84586
SLC25A15	ENSG00000102743	0.0517375	0.975326	-3.16013	1.62449
BPIFB4	ENSG00000186191	0.0519784	0.975326	-6.65227	3.42316
SNRPE	ENSG00000182004	0.0519846	0.975326	7.49032	3.85451
RHBDF2	ENSG00000129667	0.0519919	0.975326	5.57615	2.86957
CR1	ENSG00000203710	0.0520184	0.975326	10.9321	5.62645
MACC1	ENSG00000183742	0.0520409	0.975326	-5.07829	2.61391
MROH7-TTC4	ENSG00000271723	0.0520861	0.975326	-4.43829	2.28493
KRTAP9-6	ENSG00000212659	0.0520924	0.975326	-6.52453	3.35906
ERP29	ENSG00000089248	0.0521474	0.975326	-5.03077	2.59062
MAP1B	ENSG00000131711	0.0521729	0.975326	-9.98932	5.14461
LUC7L3	ENSG00000108848	0.0522094	0.975326	5.35669	2.75919
TMCO4	ENSG00000162542	0.0522652	0.975326	-4.52952	2.33367
IPO11	ENSG00000086200	0.052285	0.975326	9.97942	5.14196
GPHN	ENSG00000171723	0.052317	0.975326	-8.47672	4.36828
QRFPR	ENSG00000186867	0.0523456	0.975326	2.50355	1.2903
CYP2C18	ENSG00000108242	0.052499	0.975326	-6.81647	3.51542
DGAT2	ENSG00000062282	0.0525198	0.975326	2.7354	1.41084
CABP2	ENSG00000167791	0.0525568	0.975326	2.83606	1.46299
NMBR	ENSG00000135577	0.0525856	0.975326	1.70987	0.882143
NAT8	ENSG00000144035	0.0526785	0.975326	2.08049	1.07378
SQSTM1	ENSG00000161011	0.0527078	0.975326	5.14825	2.65743
TBX20	ENSG00000164532	0.0527554	0.975326	4.74358	2.44903
AKTIP	ENSG00000166971	0.0527785	0.975326	3.079	1.5898
HEPHL1	ENSG00000181333	0.0527838	0.975326	4.92785	2.54447
WWTR1	ENSG00000018408	0.0528347	0.975326	4.34116	2.24202
ZNF610	ENSG00000167554	0.0529539	0.975326	-3.72013	1.92225
PSMG3	ENSG00000157778	0.0529682	0.975326	5.89938	3.04849
BCAS2	ENSG00000116752	0.0529949	0.975326	-2.46047	1.27159
TMEM217	ENSG00000172738	0.0530325	0.975326	7.13729	3.68918
NMNAT3	ENSG00000163864	0.0532406	0.975326	-2.31411	1.19718
WFDC11	ENSG00000180083	0.0532707	0.975326	-5.36712	2.77698
GAB4	ENSG00000215568	0.0532896	0.975326	-8.73117	4.51792
TOPAZ1	ENSG00000173769	0.0533802	0.975326	11.5224	5.9645
GCAT	ENSG00000100116	0.0534458	0.975326	2.80589	1.45285
CEP55	ENSG00000138180	0.0535738	0.975326	2.86345	1.48345
PIAS1	ENSG00000033800	0.053582	0.975326	-7.38105	3.82398
MRPL33	ENSG00000243147	0.0536029	0.975326	3.81162	1.9749
RLN2	ENSG00000107014	0.0537264	0.975326	-5.17798	2.68423
CSTF3	ENSG00000176102	0.0537389	0.975326	7.36551	3.81843
CCNI	ENSG00000118816	0.0538465	0.975326	7.84031	4.0664
VSTM5	ENSG00000214376	0.0538555	0.975326	1.94305	1.00781
INTS12	ENSG00000138785	0.0538636	0.975326	5.98547	3.10461
STEAP3	ENSG00000115107	0.0538983	0.975326	3.8263	1.98495
PTPN6	ENSG00000111679	0.0539798	0.975326	7.77676	4.03568
PKMYT1	ENSG00000127564	0.0540222	0.975326	-8.98177	4.66184
LGALS1	ENSG00000100097	0.0540539	0.975326	-2.03015	1.05385
OR11H2	ENSG00000258453	0.0540557	0.975326	1.30315	0.676472
ZNF556	ENSG00000172000	0.054155	0.975326	2.89261	1.50219
NPAS2	ENSG00000170485	0.0541565	0.975326	11.6217	6.0354
NAV2	ENSG00000166833	0.0542326	0.975326	-8.91834	4.63297
LRRTM4	ENSG00000176204	0.05424	0.975326	-5.95524	3.09377
WDR27	ENSG00000184465	0.054278	0.975326	-8.87892	4.61336
KDM4A	ENSG00000066135	0.0543253	0.975326	-6.61156	3.43594
TCEA2	ENSG00000171703	0.0545741	0.975326	-6.56928	3.41749
ZNHIT6	ENSG00000117174	0.0546484	0.975326	-5.315	2.76584
BCAP31	ENSG00000185825	0.0546935	0.975326	-2.88258	1.50033
PKD1P4-NPIPA8		0.0547299	0.975326	0.885968	0.461198
LCE1D	ENSG00000172155	0.054814	0.975326	-4.08865	2.12912
TNKS2	ENSG00000107854	0.054907	0.975326	9.47139	4.93401
C20orf27	ENSG00000101220	0.0549295	0.975326	-5.59274	2.91374
ARMC1	ENSG00000104442	0.0550221	0.975326	3.71557	1.9365
CUBN	ENSG00000107611	0.0551583	0.975326	-11.8502	6.17962
FOXC1	ENSG00000054598	0.0552239	0.975326	6.05815	3.16004
GGNBP2	ENSG00000278311	0.0552831	0.975326	7.99428	4.17097
H2BC21	ENSG00000184678	0.0552864	0.975326	1.56329	0.815652
RBBP6	ENSG00000122257	0.0552889	0.975326	9.25118	4.82687
ARMH1	ENSG00000198520	0.055305	0.975326	-3.41118	1.77992
HSPBP1	ENSG00000133265	0.0553423	0.975326	3.80456	1.98549
BPNT2	ENSG00000104331	0.0555136	0.975326	-5.17608	2.70315
CHMP7	ENSG00000147457	0.0555541	0.975326	7.12123	3.71959
CDH13	ENSG00000140945	0.0556125	0.975326	-7.24166	3.7834
LGALS8	ENSG00000116977	0.0556262	0.975326	-5.93435	3.10057
ANKRD35	ENSG00000198483	0.0556419	0.975326	4.759	2.48664
LHX1	ENSG00000273706	0.0556662	0.975326	3.47877	1.81788
MAN1A2	ENSG00000198162	0.0556758	0.975326	7.09785	3.70923
FOS	ENSG00000170345	0.0557137	0.975326	1.77242	0.926383
CNBP	ENSG00000169714	0.0557222	0.975326	-2.64269	1.38129
GCHFR	ENSG00000137880	0.0557384	0.975326	-3.40693	1.78086
FRMD3	ENSG00000172159	0.0557474	0.975326	8.71197	4.55408
NYX	ENSG00000188937	0.0558499	0.975326	6.73564	3.52245
CRIP2	ENSG00000182809	0.0558963	0.975326	12.0962	6.32697
FAM107A	ENSG00000168309	0.0559933	0.975326	5.08536	2.66098
RTP4	ENSG00000136514	0.0562439	0.975326	-1.65489	0.866823
WDCP	ENSG00000163026	0.0562662	0.975326	-4.0864	2.14063
ADRA1B	ENSG00000170214	0.0563078	0.975326	-5.66386	2.96748
ESD	ENSG00000139684	0.0563377	0.975326	-3.67787	1.92719
ST3GAL4	ENSG00000110080	0.0564351	0.975326	-6.12416	3.2103
ASGR2	ENSG00000161944	0.0564525	0.975326	-7.05494	3.69848
SLC22A18	ENSG00000110628	0.0564534	0.975326	4.77258	2.50198
C4orf47	ENSG00000205129	0.0566249	0.975326	-2.76602	1.45107
SLC8A2	ENSG00000118160	0.0566434	0.975326	7.58029	3.97696
IGSF1	ENSG00000147255	0.0566485	0.975326	3.68837	1.93512
RAET1E-AS1	ENSG00000223701	0.0567884	0.975326	-9.52914	5.00234
KRT83	ENSG00000170523	0.0568023	0.975326	4.02313	2.11207
EEF2K	ENSG00000103319	0.0568175	0.975326	4.82382	2.53257
[truncated: 17,772 more rows]

[truncated: 4 more sheets: coding_only_continuous, coding_only_all, coding_only_two-as-control, coding_only_extreme]
