# Supplementary material for: Analysis of 72,469 UK Biobank exomes links rare variants to male-pattern hair loss
Source: Nat Commun. 2023 Sep 22;14:5492. doi: 10.1038/s41467-023-41186-w (PMC10517150; doi:10.1038/s41467-023-41186-w)
Supplement: Supplementary file 7 — Supplementary Data 4 [file 41467_2023_41186_MOESM7_ESM.xlsx]

## Sheet: Description
Results from the conditional GWAS-Genrisk analysis for impacted associations (|Δ-log10(P)| > 1)
Results of the conditional GWAS-Genrisk analysis filtered for associated variants whose p-value was impacted (|Δ-log10(P)| > 1) through correction for GenRisk gene scores. Variant positions are given in GRCh37.
Column	Information
snpID	Variant ID. Multiple occurrence of variants is possible, if within 500kb of more than one lead SNP.
gene	gene corrected for via GenRisk gene score
leadsnp	Lead SNP, as used for locus definition.
chr	Chromosome
varpos(hg19)	Position (GRCh37) of variant
P_uncorrected	Uncorrected p-value from the association test
P_corrected	P-value from the association test correcting for GenRisk gene score of gene
-log10(P)_decrease	Decrease in -log10(P) of association test from uncorrected to gene-corrected.
beta_uncorrected	Regression coefficient from the association test
beta_corrected	Regression coefficient from the association test when correcting for GenRisk gene score

## Sheet: gwas_genrisk_conditional
snpID	gene	leadsnp	chr	varpos(hg19)	P_uncorrected	P_corrected	-log10(P)_decrease	OR_uncorrected	OR_corrected
rs12836444	AR	rs1475417_67397639_G_A	X	67392665	3.90625e-50	0.0517714	48.1223	-0.356933	-0.00876211
rs12836444	EFNB1	rs5980809_67789908_A_G	X	67392665	3.90625e-50	0.0471072	48.0813	-0.356933	-0.0089362
rs12836444	YIPF6	rs1475417_67397639_G_A	X	67392665	3.90625e-50	0.0463491	48.0743	-0.356933	-0.00896706
rs12836444	YIPF6	rs5980809_67789908_A_G	X	67392665	3.90625e-50	0.0463491	48.0743	-0.356933	-0.00896706
rs12836444	STARD8	rs1475417_67397639_G_A	X	67392665	3.90625e-50	0.0452907	48.0642	-0.356933	-0.00900946
rs12836444	STARD8	rs5980809_67789908_A_G	X	67392665	3.90625e-50	0.0452907	48.0642	-0.356933	-0.00900946
rs12836444	OPHN1	rs1475417_67397639_G_A	X	67392665	3.90625e-50	0.0432436	48.0442	-0.356933	-0.00910176
rs12836444	OPHN1	rs5980809_67789908_A_G	X	67392665	3.90625e-50	0.0432436	48.0442	-0.356933	-0.00910176
rs189767383	HEPH	X_65638484_T_C	X	65981246	1.04704e-30	7.36752e-05	25.8474	0.0835341	0.0964283
rs189767383	AR	X_66358695_T_TA	X	65981246	1.04704e-30	6.73689e-05	25.8085	0.0835341	0.0969123
rs189767383	VSIG4	X_65638484_T_C	X	65981246	1.04704e-30	6.41701e-05	25.7874	0.0835341	0.0971889
rs189767383	EDA2R	X_65638484_T_C	X	65981246	1.04704e-30	5.38222e-05	25.711	0.0835341	0.0981877
rs17035482	UBE4B	rs61776295	1	10690948	1.21848e-11	0.395445	10.5113	0.0861201	-0.0214091
rs17035482	UBE4B	rs284273	1	10690948	1.21848e-11	0.395445	10.5113	0.0861201	-0.0214091
rs17035482	UBE4B	rs143353512	1	10690948	1.21848e-11	0.395445	10.5113	0.0861201	-0.0214091
rs17035482	CASZ1	rs61776295	1	10690948	1.21848e-11	0.392641	10.5082	0.0861201	-0.0215377
rs17035482	CASZ1	rs284273	1	10690948	1.21848e-11	0.392641	10.5082	0.0861201	-0.0215377
rs17035482	CASZ1	rs6696575	1	10690948	1.21848e-11	0.392641	10.5082	0.0861201	-0.0215377
rs17035482	CASZ1	rs143353512	1	10690948	1.21848e-11	0.392641	10.5082	0.0861201	-0.0215377
rs17035482	CENPS_CORT	rs61776295	1	10690948	1.21848e-11	0.386142	10.5009	0.0861201	-0.021833
rs17035482	CENPS_CORT	rs284273	1	10690948	1.21848e-11	0.386142	10.5009	0.0861201	-0.021833
rs17035482	CENPS_CORT	rs143353512	1	10690948	1.21848e-11	0.386142	10.5009	0.0861201	-0.021833
rs17035482	C1orf127	rs61776295	1	10690948	1.21848e-11	0.382715	10.4971	0.0861201	-0.0219907
rs17035482	EXOSC10	rs61776295	1	10690948	1.21848e-11	0.38272	10.4971	0.0861201	-0.0219903
rs17035482	SRM	rs61776295	1	10690948	1.21848e-11	0.382719	10.4971	0.0861201	-0.0219904
rs17035482	C1orf127	rs284273	1	10690948	1.21848e-11	0.382715	10.4971	0.0861201	-0.0219907
rs17035482	EXOSC10	rs284273	1	10690948	1.21848e-11	0.38272	10.4971	0.0861201	-0.0219903
rs17035482	SRM	rs284273	1	10690948	1.21848e-11	0.382719	10.4971	0.0861201	-0.0219904
rs17035482	C1orf127	rs6696575	1	10690948	1.21848e-11	0.382715	10.4971	0.0861201	-0.0219907
rs17035482	EXOSC10	rs6696575	1	10690948	1.21848e-11	0.38272	10.4971	0.0861201	-0.0219903
rs17035482	SRM	rs6696575	1	10690948	1.21848e-11	0.382719	10.4971	0.0861201	-0.0219904
rs17035482	C1orf127	rs143353512	1	10690948	1.21848e-11	0.382715	10.4971	0.0861201	-0.0219907
rs17035482	EXOSC10	rs143353512	1	10690948	1.21848e-11	0.38272	10.4971	0.0861201	-0.0219903
rs17035482	SRM	rs143353512	1	10690948	1.21848e-11	0.382719	10.4971	0.0861201	-0.0219904
rs17035482	MASP2	rs61776295	1	10690948	1.21848e-11	0.382378	10.4967	0.0861201	-0.0220063
rs17035482	TARDBP	rs61776295	1	10690948	1.21848e-11	0.382391	10.4967	0.0861201	-0.0220056
rs17035482	MASP2	rs284273	1	10690948	1.21848e-11	0.382378	10.4967	0.0861201	-0.0220063
rs17035482	TARDBP	rs284273	1	10690948	1.21848e-11	0.382391	10.4967	0.0861201	-0.0220056
rs17035482	MASP2	rs6696575	1	10690948	1.21848e-11	0.382378	10.4967	0.0861201	-0.0220063
rs17035482	TARDBP	rs6696575	1	10690948	1.21848e-11	0.382391	10.4967	0.0861201	-0.0220056
rs17035482	MASP2	rs143353512	1	10690948	1.21848e-11	0.382378	10.4967	0.0861201	-0.0220063
rs17035482	TARDBP	rs143353512	1	10690948	1.21848e-11	0.382391	10.4967	0.0861201	-0.0220056
rs17035482	UBIAD1	rs6696575	1	10690948	1.21848e-11	0.382195	10.4965	0.0861201	-0.022015
rs17035482	KIF1B	rs61776295	1	10690948	1.21848e-11	0.381689	10.4959	0.0861201	-0.022043
rs17035482	KIF1B	rs284273	1	10690948	1.21848e-11	0.381689	10.4959	0.0861201	-0.022043
rs17035482	KIF1B	rs143353512	1	10690948	1.21848e-11	0.381689	10.4959	0.0861201	-0.022043
rs17035482	EXOSC10_AS1	rs61776295	1	10690948	1.21848e-11	0.381202	10.4953	0.0861201	-0.0220608
rs17035482	EXOSC10_AS1	rs6696575	1	10690948	1.21848e-11	0.381202	10.4953	0.0861201	-0.0220608
rs17035482	EXOSC10_AS1	rs143353512	1	10690948	1.21848e-11	0.381202	10.4953	0.0861201	-0.0220608
rs17035482	CENPS	rs61776295	1	10690948	1.21848e-11	0.379902	10.4939	0.0861201	-0.022122
rs17035482	CENPS	rs284273	1	10690948	1.21848e-11	0.379902	10.4939	0.0861201	-0.022122
rs17035482	CENPS	rs143353512	1	10690948	1.21848e-11	0.379902	10.4939	0.0861201	-0.022122
rs17035482	MTOR	rs61776295	1	10690948	1.21848e-11	0.379568	10.4935	0.0861201	-0.0221363
rs17035482	MTOR	rs6696575	1	10690948	1.21848e-11	0.379568	10.4935	0.0861201	-0.0221363
rs17035482	MTOR	rs143353512	1	10690948	1.21848e-11	0.379568	10.4935	0.0861201	-0.0221363
rs17035482	PGD	rs61776295	1	10690948	1.21848e-11	0.378679	10.4925	0.0861201	-0.0221789
rs17035482	PGD	rs284273	1	10690948	1.21848e-11	0.378679	10.4925	0.0861201	-0.0221789
rs17035482	PGD	rs143353512	1	10690948	1.21848e-11	0.378679	10.4925	0.0861201	-0.0221789
rs17035482	PEX14	rs61776295	1	10690948	1.21848e-11	0.377873	10.4915	0.0861201	-0.0222163
rs17035482	PEX14	rs284273	1	10690948	1.21848e-11	0.377873	10.4915	0.0861201	-0.0222163
rs17035482	PEX14	rs6696575	1	10690948	1.21848e-11	0.377873	10.4915	0.0861201	-0.0222163
rs17035482	PEX14	rs143353512	1	10690948	1.21848e-11	0.377873	10.4915	0.0861201	-0.0222163
rs17035482	DFFA	rs61776295	1	10690948	1.21848e-11	0.375054	10.4883	0.0861201	-0.0223498
rs17035482	DFFA	rs284273	1	10690948	1.21848e-11	0.375054	10.4883	0.0861201	-0.0223498
rs17035482	DFFA	rs143353512	1	10690948	1.21848e-11	0.375054	10.4883	0.0861201	-0.0223498
rs1352312	GFAP	rs4792819	17	43376761	6.69673e-08	0.629215	6.9729	-0.035116	0.0107446
rs1352312	ADAM11	rs4792819	17	43376761	6.69673e-08	0.589445	6.9446	-0.035116	0.012003
rs1352312	FMNL1	rs4792819	17	43376761	6.69673e-08	0.58921	6.9444	-0.035116	0.0120099
rs1352312	MAP3K14_AS1	rs4792819	17	43376761	6.69673e-08	0.588132	6.9436	-0.035116	0.0120443
rs1352312	CCDC103	rs4792819	17	43376761	6.69673e-08	0.585762	6.9419	-0.035116	0.0121212
rs1352312	KIF18B	rs4792819	17	43376761	6.69673e-08	0.585174	6.9414	-0.035116	0.0121543
rs1352312	MAP3K14	rs4792819	17	43376761	6.69673e-08	0.583542	6.9402	-0.035116	0.0121929
rs1352312	NMT1	rs4792819	17	43376761	6.69673e-08	0.583359	6.9401	-0.035116	0.0121985
rs1352312	ARHGAP27	rs4792819	17	43376761	6.69673e-08	0.582657	6.9396	-0.035116	0.0122225
rs1352312	HEXIM1	rs4792819	17	43376761	6.69673e-08	0.581356	6.9386	-0.035116	0.0122661
rs1352312	DBF4B	rs4792819	17	43376761	6.69673e-08	0.581115	6.9384	-0.035116	0.0122719
rs1352312	HIGD1B	rs4792819	17	43376761	6.69673e-08	0.579818	6.9374	-0.035116	0.0123136
rs1352312	EFTUD2	rs4792819	17	43376761	6.69673e-08	0.579633	6.9373	-0.035116	0.0123197
rs1352312	HEXIM2	rs4792819	17	43376761	6.69673e-08	0.578683	6.9366	-0.035116	0.0123508
rs1352312	ACBD4	rs4792819	17	43376761	6.69673e-08	0.578469	6.9364	-0.035116	0.0123574
rs1352312	CCDC43	rs4792819	17	43376761	6.69673e-08	0.577841	6.9359	-0.035116	0.0123779
rs1352312	PLEKHM1	rs4792819	17	43376761	6.69673e-08	0.577674	6.9358	-0.035116	0.0123835
rs1352312	DCAKD	rs4792819	17	43376761	6.69673e-08	0.576886	6.9352	-0.035116	0.0124098
rs1352312	GJC1	rs4792819	17	43376761	6.69673e-08	0.576284	6.9348	-0.035116	0.0124295
rs1352312	PLCD3	rs4792819	17	43376761	6.69673e-08	0.574088	6.9331	-0.035116	0.0125039
rs1352312	MEIOC	rs4792819	17	43376761	6.69673e-08	0.573958	6.933	-0.035116	0.0125053
rs1352312	C1QL1	rs4792819	17	43376761	6.69673e-08	0.573176	6.9324	-0.035116	0.0125308
rs113038087	NCMAP	rs12070150	1	25220269	1.06212e-08	0.0369467	6.5414	0.0792144	0.0161268
rs113038087	NCMAP	rs188468174	1	25220269	1.06212e-08	0.0369467	6.5414	0.0792144	0.0161268
rs113038087	NCMAP	rs365865	1	25220269	1.06212e-08	0.0369467	6.5414	0.0792144	0.0161268
rs113038087	NCMAP	rs9438874	1	25220269	1.06212e-08	0.0369467	6.5414	0.0792144	0.0161268
rs113038087	RCAN3	rs12070150	1	25220269	1.06212e-08	0.0362235	6.5328	0.0792144	0.0161878
rs113038087	RCAN3	rs188468174	1	25220269	1.06212e-08	0.0362235	6.5328	0.0792144	0.0161878
rs113038087	RCAN3	rs9438874	1	25220269	1.06212e-08	0.0362235	6.5328	0.0792144	0.0161878
rs113038087	TMEM50A	rs12737245	1	25220269	1.06212e-08	0.0358661	6.5285	0.0792144	0.016217
rs113038087	TMEM50A	rs12070150	1	25220269	1.06212e-08	0.0358661	6.5285	0.0792144	0.016217
rs113038087	TMEM50A	rs188468174	1	25220269	1.06212e-08	0.0358661	6.5285	0.0792144	0.016217
rs113038087	TMEM50A	rs365865	1	25220269	1.06212e-08	0.0358661	6.5285	0.0792144	0.016217
rs113038087	TMEM50A	rs9438874	1	25220269	1.06212e-08	0.0358661	6.5285	0.0792144	0.016217
rs113038087	TMEM50A	rs6681610	1	25220269	1.06212e-08	0.0358661	6.5285	0.0792144	0.016217
rs113038087	SYF2	rs12737245	1	25220269	1.06212e-08	0.0354888	6.5239	0.0792144	0.0162493
rs113038087	SYF2	rs12070150	1	25220269	1.06212e-08	0.0354888	6.5239	0.0792144	0.0162493
rs113038087	SYF2	rs188468174	1	25220269	1.06212e-08	0.0354888	6.5239	0.0792144	0.0162493
rs113038087	SYF2	rs365865	1	25220269	1.06212e-08	0.0354888	6.5239	0.0792144	0.0162493
rs113038087	SYF2	rs9438874	1	25220269	1.06212e-08	0.0354888	6.5239	0.0792144	0.0162493
rs113038087	SYF2	rs6681610	1	25220269	1.06212e-08	0.0354888	6.5239	0.0792144	0.0162493
rs113038087	MACO1	rs12737245	1	25220269	1.06212e-08	0.0353807	6.5226	0.0792144	0.0162598
rs113038087	MACO1	rs12070150	1	25220269	1.06212e-08	0.0353807	6.5226	0.0792144	0.0162598
rs113038087	MACO1	rs188468174	1	25220269	1.06212e-08	0.0353807	6.5226	0.0792144	0.0162598
rs113038087	MACO1	rs365865	1	25220269	1.06212e-08	0.0353807	6.5226	0.0792144	0.0162598
rs113038087	MACO1	rs6681610	1	25220269	1.06212e-08	0.0353807	6.5226	0.0792144	0.0162598
rs113038087	STPG1	rs9438874	1	25220269	1.06212e-08	0.0352007	6.5204	0.0792144	0.0162746
rs113038087	SRRM1	rs12737245	1	25220269	1.06212e-08	0.0351564	6.5198	0.0792144	0.0162798
rs113038087	SRRM1	rs12070150	1	25220269	1.06212e-08	0.0351564	6.5198	0.0792144	0.0162798
rs113038087	SRRM1	rs188468174	1	25220269	1.06212e-08	0.0351564	6.5198	0.0792144	0.0162798
rs113038087	SRRM1	rs365865	1	25220269	1.06212e-08	0.0351564	6.5198	0.0792144	0.0162798
rs113038087	SRRM1	rs9438874	1	25220269	1.06212e-08	0.0351564	6.5198	0.0792144	0.0162798
rs113038087	SRRM1	rs6681610	1	25220269	1.06212e-08	0.0351564	6.5198	0.0792144	0.0162798
rs113038087	RUNX3	rs12737245	1	25220269	1.06212e-08	0.0350995	6.5191	0.0792144	0.0162836
rs113038087	RUNX3	rs12070150	1	25220269	1.06212e-08	0.0350995	6.5191	0.0792144	0.0162836
rs113038087	RUNX3	rs188468174	1	25220269	1.06212e-08	0.0350995	6.5191	0.0792144	0.0162836
rs113038087	RUNX3	rs365865	1	25220269	1.06212e-08	0.0350995	6.5191	0.0792144	0.0162836
rs113038087	RUNX3	rs9438874	1	25220269	1.06212e-08	0.0350995	6.5191	0.0792144	0.0162836
rs113038087	RUNX3	rs6681610	1	25220269	1.06212e-08	0.0350995	6.5191	0.0792144	0.0162836
rs113038087	RHCE	rs12737245	1	25220269	1.06212e-08	0.0349728	6.5176	0.0792144	0.016295
rs113038087	RHCE	rs12070150	1	25220269	1.06212e-08	0.0349728	6.5176	0.0792144	0.016295
rs113038087	RHCE	rs188468174	1	25220269	1.06212e-08	0.0349728	6.5176	0.0792144	0.016295
rs113038087	RHCE	rs365865	1	25220269	1.06212e-08	0.0349728	6.5176	0.0792144	0.016295
rs113038087	RHCE	rs9438874	1	25220269	1.06212e-08	0.0349728	6.5176	0.0792144	0.016295
rs113038087	RHCE	rs6681610	1	25220269	1.06212e-08	0.0349728	6.5176	0.0792144	0.016295
rs113038087	CLIC4	rs12737245	1	25220269	1.06212e-08	0.0349484	6.5173	0.0792144	0.0162974
rs113038087	CLIC4	rs12070150	1	25220269	1.06212e-08	0.0349484	6.5173	0.0792144	0.0162974
rs113038087	CLIC4	rs188468174	1	25220269	1.06212e-08	0.0349484	6.5173	0.0792144	0.0162974
rs113038087	CLIC4	rs365865	1	25220269	1.06212e-08	0.0349484	6.5173	0.0792144	0.0162974
rs113038087	CLIC4	rs9438874	1	25220269	1.06212e-08	0.0349484	6.5173	0.0792144	0.0162974
rs113038087	CLIC4	rs6681610	1	25220269	1.06212e-08	0.0349484	6.5173	0.0792144	0.0162974
rs113038087	MAN1C1	rs12737245	1	25220269	1.06212e-08	0.0348408	6.5159	0.0792144	0.0163075
rs113038087	MAN1C1	rs6681610	1	25220269	1.06212e-08	0.0348408	6.5159	0.0792144	0.0163075
rs113038087	RSRP1	rs12737245	1	25220269	1.06212e-08	0.0348198	6.5157	0.0792144	0.0163088
rs113038087	RSRP1	rs12070150	1	25220269	1.06212e-08	0.0348198	6.5157	0.0792144	0.0163088
rs113038087	RSRP1	rs188468174	1	25220269	1.06212e-08	0.0348198	6.5157	0.0792144	0.0163088
rs113038087	RSRP1	rs365865	1	25220269	1.06212e-08	0.0348198	6.5157	0.0792144	0.0163088
rs113038087	RSRP1	rs9438874	1	25220269	1.06212e-08	0.0348198	6.5157	0.0792144	0.0163088
rs113038087	RSRP1	rs6681610	1	25220269	1.06212e-08	0.0348198	6.5157	0.0792144	0.0163088
rs113038087	LDLRAP1	rs12737245	1	25220269	1.06212e-08	0.0347222	6.5144	0.0792144	0.0163175
rs113038087	LDLRAP1	rs365865	1	25220269	1.06212e-08	0.0347222	6.5144	0.0792144	0.0163175
rs113038087	LDLRAP1	rs6681610	1	25220269	1.06212e-08	0.0347222	6.5144	0.0792144	0.0163175
rs113038087	NIPAL3	rs188468174	1	25220269	1.06212e-08	0.0346971	6.5141	0.0792144	0.0163218
rs113038087	NIPAL3	rs9438874	1	25220269	1.06212e-08	0.0346971	6.5141	0.0792144	0.0163218
rs36013156	CERS5	rs11614785	12	50731698	3.01757e-07	0.555286	6.2649	0.0312874	0.0042262
rs36013156	RACGAP1	rs11614785	12	50731698	3.01757e-07	0.497174	6.2169	0.0312874	0.00481792
rs36013156	GPD1	rs11614785	12	50731698	3.01757e-07	0.497072	6.2168	0.0312874	0.00482146
rs36013156	HIGD1C	rs11614785	12	50731698	3.01757e-07	0.488085	6.2088	0.0312874	0.00491994
rs36013156	COX14	rs11614785	12	50731698	3.01757e-07	0.486899	6.2078	0.0312874	0.00493367
rs36013156	LIMA1	rs11614785	12	50731698	3.01757e-07	0.485319	6.2064	0.0312874	0.00495122
rs36013156	LARP4	rs11614785	12	50731698	3.01757e-07	0.485002	6.2061	0.0312874	0.00495501
rs36013156	ASIC1	rs11614785	12	50731698	3.01757e-07	0.484434	6.2056	0.0312874	0.00496143
rs36013156	ATF1	rs11614785	12	50731698	3.01757e-07	0.48397	6.2052	0.0312874	0.00496789
rs36013156	SMARCD1	rs11614785	12	50731698	3.01757e-07	0.483676	6.2049	0.0312874	0.00497173
rs36013156	TMPRSS12	rs11614785	12	50731698	3.01757e-07	0.48346	6.2047	0.0312874	0.00497228
rs36013156	DIP2B	rs11614785	12	50731698	3.01757e-07	0.483218	6.2045	0.0312874	0.00498483
rs36013156	METTL7A	rs11614785	12	50731698	3.01757e-07	0.476971	6.1988	0.0312874	0.00504662
rs36013156	SLC11A2	rs11614785	12	50731698	3.01757e-07	0.476966	6.1988	0.0312874	0.00504734
rs36013156	FAM186A	rs11614785	12	50731698	3.01757e-07	0.475689	6.1977	0.0312874	0.00506353
rs765957173	EDA2R	X_65638484_T_C	X	65919789	3.81703e-19	1.49163e-14	4.5919	0.178739	0.166821
rs753323287	EDA2R	X_65638484_T_C	X	65919790	3.81703e-19	1.49163e-14	4.5919	0.178739	0.166821
rs780655713	EDA2R	X_65638484_T_C	X	65484092	1.28794e-13	4.71762e-09	4.5638	0.212061	0.190276
rs187468348	EDA2R	X_65638484_T_C	X	65967168	3.86683e-17	1.32068e-12	4.5334	0.105837	0.0975046
rs35361886	EDA2R	X_65638484_T_C	X	65936771	6.91507e-13	9.97322e-09	4.159	0.143734	0.125985
rs147949098	EDA2R	X_65638484_T_C	X	65901586	7.87959e-13	1.12249e-08	4.1537	0.143321	0.125515
rs150115409	EDA2R	X_65638484_T_C	X	66010265	6.19133e-12	5.94401e-08	3.9823	0.136408	0.117558
rs1637655	CELF5	rs10417519	19	3162538	9.74389e-05	0.672864	3.8392	0.109877	-0.0027262
rs1637655	GNA15	rs10417519	19	3162538	9.74389e-05	0.654148	3.8269	0.109877	-0.00289947
rs1637655	MFSD12	rs10417519	19	3162538	9.74389e-05	0.651173	3.825	0.109877	-0.00291852
rs1637655	CACTIN_AS1	rs10417519	19	3162538	9.74389e-05	0.649553	3.8239	0.109877	-0.00293287
rs1637655	ZNF555	rs10417519	19	3162538	9.74389e-05	0.648853	3.8234	0.109877	-0.00293909
rs1637655	TJP3	rs10417519	19	3162538	9.74389e-05	0.646885	3.8221	0.109877	-0.00295687
rs1637655	PIP5K1C	rs10417519	19	3162538	9.74389e-05	0.645844	3.8214	0.109877	-0.00296614
rs1637655	ZNF554	rs10417519	19	3162538	9.74389e-05	0.645685	3.8213	0.109877	-0.00296769
rs1637655	GNA11	rs10417519	19	3162538	9.74389e-05	0.644433	3.8204	0.109877	-0.00298009
rs1637655	ZNF77	rs10417519	19	3162538	9.74389e-05	0.643572	3.8199	0.109877	-0.00298655
rs1637655	GIPC3	rs10417519	19	3162538	9.74389e-05	0.641732	3.8186	0.109877	-0.0030032
rs1637655	FZR1	rs10417519	19	3162538	9.74389e-05	0.641402	3.8184	0.109877	-0.00300622
rs1637655	TBXA2R	rs10417519	19	3162538	9.74389e-05	0.641247	3.8183	0.109877	-0.00300758
rs1637655	TLE2	rs10417519	19	3162538	9.74389e-05	0.641088	3.8182	0.109877	-0.00300895
rs1637655	CACTIN	rs10417519	19	3162538	9.74389e-05	0.64059	3.8178	0.109877	-0.0030135
rs1637655	DOHH	rs10417519	19	3162538	9.74389e-05	0.640345	3.8177	0.109877	-0.00301584
rs1637655	RAX2	rs10417519	19	3162538	9.74389e-05	0.640399	3.8177	0.109877	-0.00301522
rs1637655	MATK	rs10417519	19	3162538	9.74389e-05	0.640138	3.8175	0.109877	-0.00301757
rs1637655	HMG20B	rs10417519	19	3162538	9.74389e-05	0.639878	3.8174	0.109877	-0.00301994
rs1637655	APBA3	rs10417519	19	3162538	9.74389e-05	0.639797	3.8173	0.109877	-0.00302066
rs1637655	C19orf71	rs10417519	19	3162538	9.74389e-05	0.637761	3.8159	0.109877	-0.00303909
rs1637655	ZNF57	rs10417519	19	3162538	9.74389e-05	0.637394	3.8157	0.109877	-0.00304241
rs1637655	MRPL54	rs10417519	19	3162538	9.74389e-05	0.637181	3.8155	0.109877	-0.00304434
rs1637655	ZFR2	rs10417519	19	3162538	9.74389e-05	0.636957	3.8154	0.109877	-0.00304643
rs1637655	NFIC	rs10417519	19	3162538	9.74389e-05	0.636644	3.8152	0.109877	-0.00304915
rs1637655	TLE6	rs10417519	19	3162538	9.74389e-05	0.635152	3.8141	0.109877	-0.00306275
rs1637655	SMIM24	rs10417519	19	3162538	9.74389e-05	0.63443	3.8137	0.109877	-0.00306935
rs1637655	ZNF556	rs10417519	19	3162538	9.74389e-05	0.631942	3.8119	0.109877	-0.00309176
rs1637655	S1PR4	rs10417519	19	3162538	9.74389e-05	0.629442	3.8102	0.109877	-0.00311718
rs1637655	NCLN	rs10417519	19	3162538	9.74389e-05	0.58824	3.7808	0.109877	-0.00349667
X:66088630_CCCTTCCTTCCTT_C	EDA2R	X_65638484_T_C	X	66088630	1.64665E-523	#VALUE!	3.7166	-0.284141	-0.283409
rs34859140	EDA2R	X_65638484_T_C	X	66108299	3.01292e-13	1.56458e-09	3.7154	0.130334	0.114858
rs147688416	EDA2R	X_65638484_T_C	X	66111993	3.03519E-540	#VALUE!	3.7027	-0.291771	-0.291046
rs6624239	EDA2R	X_65638484_T_C	X	66112289	4.30691E-543	#VALUE!	3.667	-0.292784	-0.292063
rs73223709	EDA2R	X_65638484_T_C	X	66104606	4.65634E-516	#VALUE!	3.6665	-0.285149	-0.284398
rs1334762	EDA2R	X_65638484_T_C	X	66111416	1.38322E-524	#VALUE!	3.6659	-0.286755	-0.286018
rs1041669	EDA2R	X_65638484_T_C	X	66112255	1.91044E-542	#VALUE!	3.6643	-0.292546	-0.291825
rs5964573	EDA2R	X_65638484_T_C	X	66069206	3.26405E-513	#VALUE!	3.6584	-0.284385	-0.283631
rs4240052	EDA2R	X_65638484_T_C	X	66120116	4.51402E-546	#VALUE!	3.6575	-0.293344	-0.29263
rs5965332	EDA2R	X_65638484_T_C	X	66119573	3.66874E-546	#VALUE!	3.6574	-0.293397	-0.292684
rs4486345	EDA2R	X_65638484_T_C	X	65685631	2.9471e-235	1.3382e-231	3.6571	-0.143482	-0.142661
rs4548330	EDA2R	X_65638484_T_C	X	66115123	3.63308E-544	#VALUE!	3.6568	-0.293097	-0.292379
rs5918670	EDA2R	X_65638484_T_C	X	66108327	6.48224E-523	#VALUE!	3.6536	-0.286278	-0.285542
rs1121828	EDA2R	X_65638484_T_C	X	66071743	3.49268E-511	#VALUE!	3.6522	-0.283672	-0.282918
rs148699089	EDA2R	X_65638484_T_C	X	65956653	3.4083E-506	#VALUE!	3.6462	-0.282254	-0.281495
rs4291402	EDA2R	X_65638484_T_C	X	66120855	2.53339E-546	#VALUE!	3.6457	-0.293429	-0.292719
rs16990143	EDA2R	X_65638484_T_C	X	65952293	2.53927E-506	#VALUE!	3.6424	-0.282162	-0.281405
rs5919184	EDA2R	X_65638484_T_C	X	65948631	2.41912E-506	#VALUE!	3.642	-0.282176	-0.281419
rs5918663	EDA2R	X_65638484_T_C	X	65956036	1.84542E-506	#VALUE!	3.6417	-0.282212	-0.281455
rs5919189	EDA2R	X_65638484_T_C	X	65959868	1.01849E-506	#VALUE!	3.6405	-0.282373	-0.281616
rs12007421	EDA2R	X_65638484_T_C	X	66107443	2.65887E-521	#VALUE!	3.6371	-0.286035	-0.285301
rs1283935	AARS2	rs9472325	6	44632969	5.92705e-05	0.255673	3.6348	0.0415667	0.0216833
rs5919209	EDA2R	X_65638484_T_C	X	66086764	1.08489E-511	#VALUE!	3.6345	-0.283643	-0.282896
rs1283935	HSP90AB1	rs9472325	6	44632969	5.92705e-05	0.255006	3.6337	0.0415667	0.0217137
rs1283935	CDC5L	rs755	6	44632969	5.92705e-05	0.254682	3.6332	0.0415667	0.0217288
rs1283935	CDC5L	rs9472325	6	44632969	5.92705e-05	0.254682	3.6332	0.0415667	0.0217288
rs1283935	TCTE1	rs9472325	6	44632969	5.92705e-05	0.254494	3.6328	0.0415667	0.0217376
rs1283935	SLC29A1	rs9472325	6	44632969	5.92705e-05	0.254288	3.6325	0.0415667	0.0217469
rs4543679	EDA2R	X_65638484_T_C	X	66067646	9.9099E-513	#VALUE!	3.6322	-0.284008	-0.283262
rs1543722	EDA2R	X_65638484_T_C	X	66057692	1.09773E-512	#VALUE!	3.632	-0.283809	-0.283064
rs1283935	SLC35B2	rs9472325	6	44632969	5.92705e-05	0.253572	3.6313	0.0415667	0.0217796
rs1283935	CAPN11	rs9472325	6	44632969	5.92705e-05	0.253248	3.6307	0.0415667	0.0217942
rs1283935	TMEM151B	rs9472325	6	44632969	5.92705e-05	0.252637	3.6297	0.0415667	0.0218237
rs1331252	EDA2R	X_65638484_T_C	X	65964273	8.59768E-509	#VALUE!	3.6296	-0.282596	-0.281847
rs57538607	EDA2R	X_65638484_T_C	X	65962476	5.2175E-509	#VALUE!	3.6288	-0.282661	-0.281913
rs722388	EDA2R	X_65638484_T_C	X	65965897	4.20542E-509	#VALUE!	3.6287	-0.282693	-0.281944
rs4598398	EDA2R	X_65638484_T_C	X	66100503	4.18647E-514	#VALUE!	3.6285	-0.284704	-0.28396
rs6525138	EDA2R	X_65638484_T_C	X	66104463	1.30719E-513	#VALUE!	3.6283	-0.284821	-0.284075
rs1283935	SUPT3H	rs755	6	44632969	5.92705e-05	0.25157	3.6278	0.0415667	0.0218738
rs1283935	SUPT3H	rs9472325	6	44632969	5.92705e-05	0.25157	3.6278	0.0415667	0.0218738
rs5919212	EDA2R	X_65638484_T_C	X	66124916	1.5686E-547	#VALUE!	3.6278	-0.295101	-0.294389
rs1283935	SPATS1	rs755	6	44632969	5.92705e-05	0.25001	3.6251	0.0415667	0.0219447
rs1283935	SPATS1	rs9472325	6	44632969	5.92705e-05	0.25001	3.6251	0.0415667	0.0219447
rs10856018	EDA2R	X_65638484_T_C	X	66080294	7.17798E-512	#VALUE!	3.625	-0.28364	-0.282897
rs3911576	EDA2R	X_65638484_T_C	X	65953371	2.31675E-506	#VALUE!	3.6249	-0.282067	-0.281315
rs5918667	EDA2R	X_65638484_T_C	X	66050320	1.15967E-511	#VALUE!	3.6246	-0.283558	-0.282813
rs5919185	EDA2R	X_65638484_T_C	X	65949654	2.58276E-506	#VALUE!	3.6234	-0.282167	-0.281415
rs5919186	EDA2R	X_65638484_T_C	X	65949655	2.58276E-506	#VALUE!	3.6234	-0.282167	-0.281415
rs5919187	EDA2R	X_65638484_T_C	X	65949664	2.58943E-506	#VALUE!	3.6234	-0.282167	-0.281415
rs111654520	EDA2R	X_65638484_T_C	X	65949671	2.58943E-506	#VALUE!	3.6234	-0.282167	-0.281415
rs186520583	EDA2R	X_65638484_T_C	X	65949674	2.58943E-506	#VALUE!	3.6234	-0.282167	-0.281415
rs191423177	EDA2R	X_65638484_T_C	X	65949676	2.58943E-506	#VALUE!	3.6234	-0.282167	-0.281415
rs180751334	EDA2R	X_65638484_T_C	X	65949678	2.58943E-506	#VALUE!	3.6234	-0.282167	-0.281415
rs1283935	NFKBIE	rs9472325	6	44632969	5.92705e-05	0.248154	3.6219	0.0415667	0.0220304
rs1041668	EDA2R	X_65638484_T_C	X	66085956	6.11143E-511	#VALUE!	3.6188	-0.283447	-0.282703
rs775362	EDA2R	X_65638484_T_C	X	65979173	3.09329E-509	#VALUE!	3.6186	-0.282945	-0.282198
rs4827510	EDA2R	X_65638484_T_C	X	66054465	1.28903E-510	#VALUE!	3.6183	-0.283806	-0.28306
rs4827507	EDA2R	X_65638484_T_C	X	66013894	4.52016E-510	#VALUE!	3.6179	-0.283057	-0.282312
rs2782406	EDA2R	X_65638484_T_C	X	65991620	2.55741E-509	#VALUE!	3.6175	-0.282908	-0.282161
rs5919200	EDA2R	X_65638484_T_C	X	66047345	2.7056E-512	#VALUE!	3.6144	-0.283759	-0.283017
rs4618850	EDA2R	X_65638484_T_C	X	66003390	1.85022E-509	#VALUE!	3.6143	-0.282919	-0.282173
rs4827383	EDA2R	X_65638484_T_C	X	66048056	2.60771E-512	#VALUE!	3.6139	-0.283761	-0.28302
rs6625026	EDA2R	X_65638484_T_C	X	66034137	1.68191E-511	#VALUE!	3.613	-0.283509	-0.282767
rs6625025	EDA2R	X_65638484_T_C	X	66033986	1.49465E-511	#VALUE!	3.6129	-0.283515	-0.282773
rs5919197	EDA2R	X_65638484_T_C	X	66016458	1.37535E-510	#VALUE!	3.6128	-0.283168	-0.282425
rs3904610	EDA2R	X_65638484_T_C	X	66032126	1.66779E-511	#VALUE!	3.6128	-0.28352	-0.282778
rs3904608	EDA2R	X_65638484_T_C	X	66032609	1.83178E-511	#VALUE!	3.6128	-0.283487	-0.282745
rs3904609	EDA2R	X_65638484_T_C	X	66032466	1.83503E-511	#VALUE!	3.6127	-0.283487	-0.282745
rs4827505	EDA2R	X_65638484_T_C	X	66008008	2.44911E-510	#VALUE!	3.6124	-0.283081	-0.282337
rs775366	EDA2R	X_65638484_T_C	X	65998455	7.9128E-510	#VALUE!	3.611	-0.282918	-0.282174
rs5918671	EDA2R	X_65638484_T_C	X	66131695	3.7407E-547	#VALUE!	3.6075	-0.295138	-0.29443
rs35449010	EDA2R	X_65638484_T_C	X	66015408	1.29722E-510	#VALUE!	3.5999	-0.283453	-0.282712
rs747196575	EDA2R	X_65638484_T_C	X	66134551	1.91958E-546	#VALUE!	3.5904	-0.296499	-0.295788
X:65961599_AT_A	EDA2R	X_65638484_T_C	X	65961599	1.5887E-503	#VALUE!	3.5887	-0.279852	-0.279116
rs5918672	EDA2R	X_65638484_T_C	X	66135786	2.59308E-548	#VALUE!	3.5737	-0.29576	-0.29506
rs5919182	EDA2R	X_65638484_T_C	X	65944773	1.56415E-499	#VALUE!	3.5711	-0.281536	-0.280784
rs4487932	EDA2R	X_65638484_T_C	X	66137016	3.82419E-548	#VALUE!	3.5684	-0.295704	-0.295004
rs16990142	EDA2R	X_65638484_T_C	X	65945561	3.3457E-495	#VALUE!	3.5641	-0.280449	-0.279691
rs4240053	EDA2R	X_65638484_T_C	X	66136420	1.14823E-547	#VALUE!	3.5641	-0.295498	-0.294799
rs182142241	EDA2R	X_65638484_T_C	X	65943420	8.65328E-495	#VALUE!	3.5578	-0.280323	-0.279566
rs5919181	EDA2R	X_65638484_T_C	X	65941226	1.45751E-494	#VALUE!	3.5559	-0.280266	-0.279509
rs5918661	EDA2R	X_65638484_T_C	X	65931826	7.78778E-494	#VALUE!	3.5558	-0.280296	-0.279537
rs150539038	EDA2R	X_65638484_T_C	X	65946460	1.01227E-494	#VALUE!	3.5558	-0.280379	-0.279622
rs2609461	EDA2R	X_65638484_T_C	X	65941529	2.60909E-497	#VALUE!	3.549	-0.280638	-0.279889
rs73221557	EDA2R	X_65638484_T_C	X	65937245	1.56985E-494	#VALUE!	3.5479	-0.280292	-0.279537
rs1458818	EDA2R	X_65638484_T_C	X	65928722	3.92217E-497	#VALUE!	3.5475	-0.280965	-0.280215
rs775361	EDA2R	X_65638484_T_C	X	65928484	5.00027E-487	#VALUE!	3.546	-0.277295	-0.27654
rs778640092	EDA2R	X_65638484_T_C	X	65934968	4.10182E-494	#VALUE!	3.5447	-0.280147	-0.279392
rs5919178	EDA2R	X_65638484_T_C	X	65934969	4.10182E-494	#VALUE!	3.5447	-0.280147	-0.279392
rs758843678	EDA2R	X_65638484_T_C	X	65934214	3.24629E-494	#VALUE!	3.5438	-0.280302	-0.279547
rs5965297	EDA2R	X_65638484_T_C	X	65935586	2.20736E-497	#VALUE!	3.5419	-0.280691	-0.279944
rs5919183	EDA2R	X_65638484_T_C	X	65946713	7.30413E-495	#VALUE!	3.5413	-0.280246	-0.279494
rs775358	EDA2R	X_65638484_T_C	X	65932849	2.96269E-497	#VALUE!	3.5409	-0.280632	-0.279885
rs5919175	EDA2R	X_65638484_T_C	X	65922033	2.47047E-495	#VALUE!	3.5094	-0.280928	-0.280163
rs139085718	EDA2R	X_65638484_T_C	X	65911311	2.54918E-495	#VALUE!	3.5083	-0.281158	-0.280393
rs5919174	EDA2R	X_65638484_T_C	X	65914654	2.04213E-495	#VALUE!	3.5053	-0.281162	-0.280398
rs144356886	EDA2R	X_65638484_T_C	X	65911711	4.70099E-495	#VALUE!	3.5037	-0.281165	-0.280401
rs73221549	EDA2R	X_65638484_T_C	X	65918500	1.84589E-495	#VALUE!	3.5033	-0.281128	-0.280364
rs1385695	EDA2R	X_65638484_T_C	X	65904512	8.90232E-498	#VALUE!	3.4989	-0.281564	-0.280807
rs2450163	EDA2R	X_65638484_T_C	X	65913685	1.04964E-498	#VALUE!	3.4982	-0.281825	-0.28107
rs641710	EDA2R	X_65638484_T_C	X	65914971	8.61383E-498	#VALUE!	3.498	-0.281486	-0.280729
rs150190584	EDA2R	X_65638484_T_C	X	65911239	7.10972E-498	#VALUE!	3.4978	-0.281494	-0.280738
rs1756993	EDA2R	X_65638484_T_C	X	65912656	7.99283E-498	#VALUE!	3.4972	-0.281453	-0.280696
rs73221544	EDA2R	X_65638484_T_C	X	65903021	1.89851E-489	#VALUE!	3.4945	-0.281124	-0.280349
rs2336176	EDA2R	X_65638484_T_C	X	65918836	3.03041E-495	#VALUE!	3.4923	-0.280942	-0.280182
rs5919172	EDA2R	X_65638484_T_C	X	65910337	1.67805E-495	#VALUE!	3.4906	-0.281331	-0.280572
rs112731383	EDA2R	X_65638484_T_C	X	65910673	2.22507E-495	#VALUE!	3.4904	-0.281091	-0.280332
rs56337307	EDA2R	X_65638484_T_C	X	65919005	2.12741E-495	#VALUE!	3.4885	-0.280919	-0.28016
rs5919170	EDA2R	X_65638484_T_C	X	65902325	4.98514E-489	#VALUE!	3.4874	-0.28132	-0.280546
rs2482007	EDA2R	X_65638484_T_C	X	65903358	2.16383E-492	#VALUE!	3.4873	-0.281526	-0.28076
rs56735647	EDA2R	X_65638484_T_C	X	65902745	1.19356E-495	#VALUE!	3.4856	-0.281628	-0.280869
rs4827499	EDA2R	X_65638484_T_C	X	65819223	2.55619e-296	7.80692e-293	3.4849	-0.191726	-0.190865
rs11379040	EDA2R	X_65638484_T_C	X	65819286	5.43415e-275	1.54524e-271	3.4539	-0.180738	-0.179864
rs635300	EDA2R	X_65638484_T_C	X	65890181	9.521E-480	#VALUE!	3.4306	-0.281421	-0.280651
rs73221556	EDA2R	X_65638484_T_C	X	65933285	8.29711E-491	#VALUE!	3.4148	-0.279358	-0.27861
rs5918658	EDA2R	X_65638484_T_C	X	65823201	1.23713e-306	3.1705e-303	3.4087	-0.195594	-0.194758
rs995618	EDA2R	X_65638484_T_C	X	65829201	2.81719e-307	7.06722e-304	3.3994	-0.195836	-0.195004
rs2481921	EDA2R	X_65638484_T_C	X	65879348	2.50332E-316	#VALUE!	3.3921	-0.198961	-0.198148
rs2482006	EDA2R	X_65638484_T_C	X	65875166	4.8345E-317	#VALUE!	3.3826	-0.199034	-0.198227
rs12850857	EDA2R	X_65638484_T_C	X	65852279	9.54128E-311	#VALUE!	3.3825	-0.197435	-0.196611
rs650559	EDA2R	X_65638484_T_C	X	65884975	1.78499E-317	#VALUE!	3.3821	-0.199351	-0.198544
rs545399	EDA2R	X_65638484_T_C	X	65878187	4.13281E-317	#VALUE!	3.3816	-0.199096	-0.198288
rs2482005	EDA2R	X_65638484_T_C	X	65874702	6.87166E-317	#VALUE!	3.3814	-0.198987	-0.19818
rs1756784	EDA2R	X_65638484_T_C	X	65873045	8.93734E-317	#VALUE!	3.381	-0.198946	-0.198138
rs379377	EDA2R	X_65638484_T_C	X	65883353	2.07518E-317	#VALUE!	3.381	-0.199191	-0.198384
rs75271048	EDA2R	X_65638484_T_C	X	65865645	2.17889E-316	#VALUE!	3.3798	-0.198804	-0.197997
rs2989441	EDA2R	X_65638484_T_C	X	65868789	8.10289E-316	#VALUE!	3.3777	-0.198667	-0.197859
rs1385696	EDA2R	X_65638484_T_C	X	65853520	9.99981E-312	#VALUE!	3.3695	-0.197643	-0.196827
rs1825564	EDA2R	X_65638484_T_C	X	65840181	2.02414e-304	3.87811e-301	3.2824	-0.196374	-0.195562
rs6129778	PLCG1	rs17265513	20	39870578	0.000645982	0.733619	3.0553	-0.0547449	0.00254103
rs6129778	LPIN3	rs17265513	20	39870578	0.000645982	0.720439	3.0474	-0.0547449	0.00267085
rs6129778	EMILIN3	rs17265513	20	39870578	0.000645982	0.719068	3.0465	-0.0547449	0.00268449
rs6129778	PLCG1_AS1	rs17265513	20	39870578	0.000645982	0.718019	3.0459	-0.0547449	0.00269519
rs6129778	ZHX3	rs17265513	20	39870578	0.000645982	0.716026	3.0447	-0.0547449	0.00271486
rs6129778	TOP1	rs17265513	20	39870578	0.000645982	0.700821	3.0354	-0.0547449	0.00286999
rs9401786	RNF217	rs4896598	6	125252994	0.000766768	0.752565	2.9919	0.0229653	0.00529075
rs6129778	CHD6	rs17265513	20	39870578	0.000645982	0.632512	2.9908	-0.0547449	0.00359057
rs9401786	TPD52L1	rs4896598	6	125252994	0.000766768	0.743755	2.9868	0.0229653	0.00548543
rs9401786	HDDC2	rs4896598	6	125252994	0.000766768	0.741802	2.9856	0.0229653	0.00552885
rs9401786	NKAIN2	rs4896598	6	125252994	0.000766768	0.740797	2.985	0.0229653	0.00555103
rs9401786	RNF217_AS1	rs4896598	6	125252994	0.000766768	0.732966	2.9804	0.0229653	0.00572534
rs5919203	EDA2R	X_65638484_T_C	X	66061952	4.55503E-401	#VALUE!	2.9563	-0.279143	-0.27829
rs141068625	EDA2R	X_65638484_T_C	X	65661587	2.44199e-20	2.06732e-17	2.9277	0.09731	0.0911299
rs7313266	TMEM119	rs10778623	12	108602855	0.000640698	0.501093	2.8933	0.0200369	0.011364
rs7313266	ASCL4	rs10861775	12	108602855	0.000640698	0.499434	2.8918	0.0200369	0.0114027
rs7313266	CORO1C	rs10778623	12	108602855	0.000640698	0.499139	2.8916	0.0200369	0.0114116
rs7313266	PWP1	rs10861775	12	108602855	0.000640698	0.498871	2.8913	0.0200369	0.0114187
rs7313266	SSH1	rs10778623	12	108602855	0.000640698	0.497776	2.8904	0.0200369	0.011447
rs7313266	CMKLR1	rs10778623	12	108602855	0.000640698	0.496148	2.889	0.0200369	0.0114904
rs7313266	FICD	rs10778623	12	108602855	0.000640698	0.49599	2.8888	0.0200369	0.0114943
rs7313266	ISCU	rs10778623	12	108602855	0.000640698	0.49477	2.8877	0.0200369	0.011527
rs7313266	BTBD11	rs10861775	12	108602855	0.000640698	0.493579	2.8867	0.0200369	0.011559
rs7313266	SELPLG	rs10778623	12	108602855	0.000640698	0.493149	2.8863	0.0200369	0.0115705
rs7313266	SART3	rs10778623	12	108602855	0.000640698	0.492676	2.8859	0.0200369	0.0115829
rs7313266	PRDM4	rs10861775	12	108602855	0.000640698	0.492315	2.8856	0.0200369	0.0115929
rs7313266	WSCD2	rs10778623	12	108602855	0.000640698	0.491202	2.8846	0.0200369	0.0116269
rs7313266	WSCD2	rs10861775	12	108602855	0.000640698	0.491202	2.8846	0.0200369	0.0116269
rs78385274	ETAA1	rs56225803	2	67531571	0.000866534	0.620953	2.8553	0.0317874	0.00474369
rs78385274	ETAA1	rs55869381	2	67531571	0.000866534	0.620953	2.8553	0.0317874	0.00474369
rs78385274	ETAA1	rs10496150	2	67531571	0.000866534	0.620953	2.8553	0.0317874	0.00474369
rs78385274	ETAA1	rs6747212	2	67531571	0.000866534	0.620953	2.8553	0.0317874	0.00474369
rs78385274	C1D	rs55869381	2	67531571	0.000866534	0.616496	2.8521	0.0317874	0.00480387
rs78385274	C1D	rs6747212	2	67531571	0.000866534	0.616496	2.8521	0.0317874	0.00480387
rs78385274	PPP3R1	rs55869381	2	67531571	0.000866534	0.614552	2.8508	0.0317874	0.00483053
rs78385274	PPP3R1	rs6747212	2	67531571	0.000866534	0.614552	2.8508	0.0317874	0.00483053
rs78385274	PNO1	rs55869381	2	67531571	0.000866534	0.61285	2.8496	0.0317874	0.00485397
rs78385274	PNO1	rs6747212	2	67531571	0.000866534	0.61285	2.8496	0.0317874	0.00485397
rs78385274	WDR92	rs55869381	2	67531571	0.000866534	0.607661	2.8459	0.0317874	0.00492489
rs78385274	WDR92	rs6747212	2	67531571	0.000866534	0.607661	2.8459	0.0317874	0.00492489
rs12842507	EDA2R	X_65638484_T_C	X	66020281	2.69156e-23	1.68438e-20	2.7964	0.0917198	0.0868157
rs58192809	EDA2R	X_65638484_T_C	X	65748496	1.1862e-267	7.0845e-265	2.7762	-0.180166	-0.179361
rs34116115	EMC2	rs77767830	8	109401231	0.00145311	0.823318	2.7533	0.0848269	-0.00395214
rs34116115	EMC2	rs79206101	8	109401231	0.00145311	0.823318	2.7533	0.0848269	-0.00395214
rs34116115	EMC2	rs7841949	8	109401231	0.00145311	0.823318	2.7533	0.0848269	-0.00395214
rs34116115	RSPO2	rs668941	8	109401231	0.00145311	0.820523	2.7518	0.0848269	-0.00401594
rs34116115	RSPO2	rs77767830	8	109401231	0.00145311	0.820523	2.7518	0.0848269	-0.00401594
rs34116115	RSPO2	rs79206101	8	109401231	0.00145311	0.820523	2.7518	0.0848269	-0.00401594
rs34116115	RSPO2	rs7841949	8	109401231	0.00145311	0.820523	2.7518	0.0848269	-0.00401594
rs34116115	EIF3E	rs668941	8	109401231	0.00145311	0.819175	2.7511	0.0848269	-0.00404708
rs34116115	EIF3E	rs77767830	8	109401231	0.00145311	0.819175	2.7511	0.0848269	-0.00404708
rs34116115	EIF3E	rs79206101	8	109401231	0.00145311	0.819175	2.7511	0.0848269	-0.00404708
rs34116115	EIF3E	rs7841949	8	109401231	0.00145311	0.819175	2.7511	0.0848269	-0.00404708
rs34116115	ANGPT1	rs668941	8	109401231	0.00145311	0.815802	2.7493	0.0848269	-0.0041234
rs7885345	EDA2R	X_65638484_T_C	X	65686602	7.80963e-264	4.27926e-261	2.7387	-0.178198	-0.177397
rs34009584	EDA2R	X_65638484_T_C	X	65690604	2.18171e-265	1.14176e-262	2.7188	-0.178729	-0.177931
rs5965214	EDA2R	X_65638484_T_C	X	65698132	7.04079e-264	3.68524e-261	2.7188	-0.177349	-0.176552
rs4827380	EDA2R	X_65638484_T_C	X	65817740	5.40978e-276	2.82858e-273	2.7184	-0.183132	-0.182351
rs12855916	EDA2R	X_65638484_T_C	X	65817522	7.55781e-276	3.95077e-273	2.7183	-0.183067	-0.182285
rs12852568	EDA2R	X_65638484_T_C	X	65722558	6.63433e-271	3.46593e-268	2.718	-0.180549	-0.179765
rs4827487	EDA2R	X_65638484_T_C	X	65722320	4.84426e-270	2.52785e-267	2.7175	-0.180386	-0.179599
rs5965217	EDA2R	X_65638484_T_C	X	65701463	1.71774e-269	8.90301e-267	2.7146	-0.18027	-0.179483
rs5965212	EDA2R	X_65638484_T_C	X	65692164	8.82956e-265	4.54106e-262	2.7112	-0.177696	-0.176904
rs969926	EDA2R	X_65638484_T_C	X	65725364	2.35243e-266	1.20953e-263	2.7111	-0.178434	-0.177643
rs5964536	EDA2R	X_65638484_T_C	X	65693239	8.39223e-265	4.31173e-262	2.7108	-0.177691	-0.176899
rs5919128	EDA2R	X_65638484_T_C	X	65709014	2.59068e-265	1.3307e-262	2.7107	-0.177901	-0.17711
X:65669199_CCTCTGTCCAT_C	EDA2R	X_65638484_T_C	X	65669199	6.29072e-262	3.23091e-259	2.7106	-0.177661	-0.176861
rs5919126	EDA2R	X_65638484_T_C	X	65705774	2.87962e-265	1.47806e-262	2.7104	-0.177889	-0.177097
rs2183650	EDA2R	X_65638484_T_C	X	65727495	1.06611e-266	5.46824e-264	2.71	-0.178535	-0.177746
rs2150580	EDA2R	X_65638484_T_C	X	65727732	1.05412e-266	5.40635e-264	2.71	-0.17854	-0.17775
rs4484836	EDA2R	X_65638484_T_C	X	65725743	1.40179e-266	7.18749e-264	2.7099	-0.178481	-0.177691
rs1576623	EDA2R	X_65638484_T_C	X	65726034	1.37639e-266	7.05553e-264	2.7098	-0.178484	-0.177695
rs75084169	EDA2R	X_65638484_T_C	X	65700343	1.86646e-270	9.56428e-268	2.7096	-0.180399	-0.179616
rs4827485	EDA2R	X_65638484_T_C	X	65722073	1.9816e-266	1.01535e-263	2.7096	-0.17841	-0.17762
rs1331101	EDA2R	X_65638484_T_C	X	65723858	1.68571e-266	8.63781e-264	2.7096	-0.178443	-0.177653
rs5919135	EDA2R	X_65638484_T_C	X	65718338	2.81405e-266	1.43987e-263	2.709	-0.178338	-0.177548
rs5919136	EDA2R	X_65638484_T_C	X	65719173	2.5793e-266	1.31991e-263	2.709	-0.178355	-0.177566
rs4240050	EDA2R	X_65638484_T_C	X	65699577	6.04844e-265	3.09288e-262	2.7087	-0.177682	-0.17689
rs5919133	EDA2R	X_65638484_T_C	X	65714957	4.00893e-266	2.04944e-263	2.7086	-0.178266	-0.177476
rs4517257	EDA2R	X_65638484_T_C	X	65714125	4.3097e-266	2.20236e-263	2.7084	-0.178249	-0.177459
rs6624977	EDA2R	X_65638484_T_C	X	65711909	5.3882e-266	2.75117e-263	2.7081	-0.178203	-0.177413
rs1118080	EDA2R	X_65638484_T_C	X	65729485	1.50592e-266	7.6642e-264	2.7067	-0.178509	-0.177721
rs2183651	EDA2R	X_65638484_T_C	X	65726507	4.69393e-267	2.3888e-264	2.7066	-0.17857	-0.177783
rs5965210	EDA2R	X_65638484_T_C	X	65677773	1.50091e-262	7.62241e-260	2.7057	-0.177684	-0.176889
rs6624963	EDA2R	X_65638484_T_C	X	65691914	6.30638e-265	3.1946e-262	2.7046	-0.177738	-0.176949
rs5919118	EDA2R	X_65638484_T_C	X	65690589	6.42731e-265	3.25453e-262	2.7045	-0.177761	-0.176971
rs4481751	EDA2R	X_65638484_T_C	X	65710131	1.22854e-265	6.21576e-263	2.7041	-0.178079	-0.177289
rs4382612	EDA2R	X_65638484_T_C	X	65710200	1.21375e-265	6.14124e-263	2.7041	-0.178081	-0.177292
rs763551320	EDA2R	X_65638484_T_C	X	65726805	1.7687e-269	8.92632e-267	2.703	-0.180477	-0.179693
rs4625164	EDA2R	X_65638484_T_C	X	65785347	3.12692e-275	1.57673e-272	2.7026	-0.183273	-0.182495
rs5918638	EDA2R	X_65638484_T_C	X	65694439	5.04584e-265	2.54355e-262	2.7025	-0.177669	-0.176881
rs1576624	EDA2R	X_65638484_T_C	X	65725999	8.61875e-267	4.33907e-264	2.702	-0.178468	-0.177683
rs12156720	EDA2R	X_65638484_T_C	X	65724162	1.01138e-266	5.09081e-264	2.7019	-0.178435	-0.177649
rs4827486	EDA2R	X_65638484_T_C	X	65722131	1.22655e-266	6.17262e-264	2.7018	-0.178396	-0.17761
rs1485682	EDA2R	X_65638484_T_C	X	65815591	7.09484e-278	3.57051e-275	2.7018	-0.183965	-0.183192
rs4827484	EDA2R	X_65638484_T_C	X	65720397	1.39063e-266	6.99677e-264	2.7017	-0.178369	-0.177583
rs6624215	EDA2R	X_65638484_T_C	X	65721438	1.32114e-266	6.64542e-264	2.7016	-0.178381	-0.177595
rs6624980	EDA2R	X_65638484_T_C	X	65724879	7.33662e-267	3.69092e-264	2.7016	-0.178472	-0.177686
rs5919122	EDA2R	X_65638484_T_C	X	65702705	2.78651e-265	1.40109e-262	2.7014	-0.177737	-0.176949
X:65808861_TGGCATGGCA_T	EDA2R	X_65638484_T_C	X	65808861	6.52856e-276	3.28287e-273	2.7014	-0.183427	-0.182651
rs5919120	EDA2R	X_65638484_T_C	X	65698694	2.42673e-265	1.21995e-262	2.7013	-0.177721	-0.176933
rs6624211	EDA2R	X_65638484_T_C	X	65695341	3.62139e-265	1.81932e-262	2.701	-0.177713	-0.176924
rs16988974	EDA2R	X_65638484_T_C	X	65695710	3.76258e-265	1.88955e-262	2.7009	-0.1777	-0.176912
rs4427310	EDA2R	X_65638484_T_C	X	65702297	2.21933e-265	1.11472e-262	2.7009	-0.177752	-0.176964
rs5965211	EDA2R	X_65638484_T_C	X	65686452	9.47988e-263	4.76028e-260	2.7008	-0.177379	-0.176584
rs5965213	EDA2R	X_65638484_T_C	X	65696043	3.70958e-265	1.86251e-262	2.7008	-0.177698	-0.17691
rs36124495	EDA2R	X_65638484_T_C	X	65715565	7.7117e-269	3.87236e-266	2.7008	-0.180415	-0.17963
rs4261020	EDA2R	X_65638484_T_C	X	65700092	2.76582e-265	1.38797e-262	2.7006	-0.177703	-0.176916
rs4351538	EDA2R	X_65638484_T_C	X	65705108	1.93614e-265	9.71797e-263	2.7006	-0.177837	-0.177049
rs4609329	EDA2R	X_65638484_T_C	X	65700138	2.76486e-265	1.38744e-262	2.7005	-0.177704	-0.176916
rs6624968	EDA2R	X_65638484_T_C	X	65700506	2.66908e-265	1.33939e-262	2.7005	-0.177711	-0.176924
rs10855991	EDA2R	X_65638484_T_C	X	65674032	1.91758e-262	9.61989e-260	2.7004	-0.177335	-0.176539
rs4827483	EDA2R	X_65638484_T_C	X	65720196	4.19913e-266	2.10524e-263	2.7001	-0.178251	-0.177464
rs4361890	EDA2R	X_65638484_T_C	X	65670241	1.87568e-262	9.40085e-260	2.7	-0.177395	-0.1766
rs4474155	EDA2R	X_65638484_T_C	X	65699888	2.89435e-265	1.4506e-262	2.7	-0.177713	-0.176925
rs4240051	EDA2R	X_65638484_T_C	X	65699711	2.94951e-265	1.47808e-262	2.6999	-0.177709	-0.176922
rs5919121	EDA2R	X_65638484_T_C	X	65699261	3.163e-265	1.58455e-262	2.6998	-0.177695	-0.176907
rs5918644	EDA2R	X_65638484_T_C	X	65714656	2.00546e-266	1.00457e-263	2.6998	-0.178285	-0.177499
rs4430212	EDA2R	X_65638484_T_C	X	65713242	2.34051e-266	1.17179e-263	2.6995	-0.178253	-0.177467
rs4827488	EDA2R	X_65638484_T_C	X	65732457	5.56275e-267	2.78469e-264	2.6995	-0.178598	-0.177813
rs11093926	EDA2R	X_65638484_T_C	X	65674205	2.30252e-262	1.15184e-259	2.6992	-0.177306	-0.17651
rs12841553	EDA2R	X_65638484_T_C	X	65730962	7.45834e-267	3.72961e-264	2.699	-0.17854	-0.177755
rs6624971	EDA2R	X_65638484_T_C	X	65703608	1.73067e-265	8.65268e-263	2.6989	-0.177807	-0.17702
rs5919111	EDA2R	X_65638484_T_C	X	65676634	1.90093e-262	9.49566e-260	2.6986	-0.177319	-0.176525
rs4240049	EDA2R	X_65638484_T_C	X	65672338	4.27823e-262	2.13628e-259	2.6984	-0.177202	-0.176407
rs5919134	EDA2R	X_65638484_T_C	X	65715298	1.64531e-266	8.21406e-264	2.6983	-0.178308	-0.177523
rs4517256	EDA2R	X_65638484_T_C	X	65692620	7.106e-265	3.54358e-262	2.6978	-0.177712	-0.176924
rs4827375	EDA2R	X_65638484_T_C	X	65679837	1.51574e-262	7.55512e-260	2.6976	-0.177331	-0.176536
rs4319230	EDA2R	X_65638484_T_C	X	65676763	4.46483e-263	2.22486e-260	2.6975	-0.177714	-0.17692
rs767018008	EDA2R	X_65638484_T_C	X	65794866	2.00185e-278	9.96846e-276	2.6972	-0.184044	-0.183276
rs4477160	EDA2R	X_65638484_T_C	X	65682934	1.24564e-262	6.19439e-260	2.6966	-0.177337	-0.176543
rs5918643	EDA2R	X_65638484_T_C	X	65711394	5.26477e-266	2.61489e-263	2.6961	-0.178112	-0.177327
rs6624228	EDA2R	X_65638484_T_C	X	65814859	1.84738e-277	9.17214e-275	2.6959	-0.183813	-0.183041
rs5919132	EDA2R	X_65638484_T_C	X	65710987	5.75673e-266	2.85502e-263	2.6954	-0.178114	-0.177329
rs5918642	EDA2R	X_65638484_T_C	X	65710997	5.75673e-266	2.85502e-263	2.6954	-0.178114	-0.177329
rs36058430	EDA2R	X_65638484_T_C	X	65808913	1.86869e-275	9.26781e-273	2.6954	-0.183565	-0.182788
rs4382613	EDA2R	X_65638484_T_C	X	65710337	5.9874e-266	2.96825e-263	2.6953	-0.178105	-0.17732
rs4564026	EDA2R	X_65638484_T_C	X	65685262	1.20298e-262	5.95667e-260	2.6947	-0.17736	-0.176566
rs5919160	EDA2R	X_65638484_T_C	X	65814572	5.59034e-278	2.7617e-275	2.6937	-0.183888	-0.183119
rs12395436	EDA2R	X_65638484_T_C	X	65755609	1.62775e-274	8.02992e-272	2.6931	-0.183476	-0.182696
rs12559875	EDA2R	X_65638484_T_C	X	65673870	1.2199e-262	6.01096e-260	2.6926	-0.177319	-0.176527
X:65683300_TATATATATACATATATATAC_T	EDA2R	X_65638484_T_C	X	65683300	1.04024e-264	5.12296e-262	2.6924	-0.178073	-0.177285
rs4240048	EDA2R	X_65638484_T_C	X	65669584	1.2429e-262	6.11927e-260	2.6923	-0.177376	-0.176584
X:65683234_CATAT_C	EDA2R	X_65638484_T_C	X	65683234	1.07244e-264	5.28102e-262	2.6923	-0.178071	-0.177284
rs4827377	EDA2R	X_65638484_T_C	X	65772342	4.19344e-275	2.06028e-272	2.6914	-0.183208	-0.18243
rs5919106	EDA2R	X_65638484_T_C	X	65670083	9.65568e-263	4.74163e-260	2.6911	-0.177414	-0.176623
rs5919107	EDA2R	X_65638484_T_C	X	65671451	8.3324e-263	4.09167e-260	2.6911	-0.177409	-0.176618
rs5918632	EDA2R	X_65638484_T_C	X	65670556	9.22222e-263	4.52757e-260	2.691	-0.177418	-0.176627
rs5919159	EDA2R	X_65638484_T_C	X	65810074	1.15624e-276	5.67452e-274	2.6909	-0.183338	-0.182568
rs6624207	EDA2R	X_65638484_T_C	X	65679238	1.02783e-262	5.03712e-260	2.6903	-0.177309	-0.176518
rs1601456	EDA2R	X_65638484_T_C	X	65763604	1.25502e-274	6.15103e-272	2.6903	-0.183044	-0.182265
rs4827491	EDA2R	X_65638484_T_C	X	65761516	1.44314e-274	7.06724e-272	2.6899	-0.183018	-0.182239
rs1385697	EDA2R	X_65638484_T_C	X	65752406	3.24442e-274	1.58806e-271	2.6897	-0.182889	-0.18211
rs7050000	EDA2R	X_65638484_T_C	X	65752756	3.14638e-274	1.54008e-271	2.6897	-0.182894	-0.182114
rs5965248	EDA2R	X_65638484_T_C	X	65766062	5.657e-275	2.76889e-272	2.6897	-0.183154	-0.182376
rs2086976	EDA2R	X_65638484_T_C	X	65754819	2.8e-274	1.37011e-271	2.6896	-0.182912	-0.182133
rs5919108	EDA2R	X_65638484_T_C	X	65672412	2.13406e-262	1.04403e-259	2.6895	-0.177225	-0.176434
rs1960810	EDA2R	X_65638484_T_C	X	65754032	2.93511e-274	1.43581e-271	2.6895	-0.182905	-0.182126
rs6624989	EDA2R	X_65638484_T_C	X	65754513	2.87281e-274	1.40557e-271	2.6895	-0.182908	-0.182129
rs144227214	EDA2R	X_65638484_T_C	X	65786439	7.05376e-276	3.45064e-273	2.6895	-0.183226	-0.182455
rs4357442	EDA2R	X_65638484_T_C	X	65672594	2.0994e-262	1.02694e-259	2.6894	-0.177226	-0.176435
rs4827480	EDA2R	X_65638484_T_C	X	65679894	7.28859e-263	3.56498e-260	2.6894	-0.17734	-0.17655
rs5919113	EDA2R	X_65638484_T_C	X	65678908	8.18936e-263	4.00321e-260	2.6892	-0.177348	-0.176557
X:65748530_GTA_G	EDA2R	X_65638484_T_C	X	65748530	9.61303e-275	4.69952e-272	2.6892	-0.183242	-0.182466
rs1843394	EDA2R	X_65638484_T_C	X	65756828	2.54225e-274	1.24284e-271	2.6892	-0.18292	-0.182141
rs5965247	EDA2R	X_65638484_T_C	X	65757371	2.4692e-274	1.20705e-271	2.6892	-0.182924	-0.182146
rs11093958	EDA2R	X_65638484_T_C	X	65815817	3.98735e-278	1.94921e-275	2.6892	-0.183893	-0.183126
rs12391618	EDA2R	X_65638484_T_C	X	65755572	1.61719e-275	7.90376e-273	2.6891	-0.183802	-0.183026
X:65767523_GA_G	EDA2R	X_65638484_T_C	X	65767523	5.92851e-276	2.89714e-273	2.689	-0.183309	-0.182537
rs4411043	EDA2R	X_65638484_T_C	X	65704871	4.13926e-267	2.02201e-264	2.6889	-0.178622	-0.17784
rs4827376	EDA2R	X_65638484_T_C	X	65770490	4.56001e-275	2.22796e-272	2.6889	-0.183176	-0.182398
rs12848147	EDA2R	X_65638484_T_C	X	65672841	8.27823e-263	4.04373e-260	2.6888	-0.17739	-0.1766
rs5919123	EDA2R	X_65638484_T_C	X	65702932	4.9396e-267	2.41165e-264	2.6886	-0.178583	-0.1778
rs5964546	EDA2R	X_65638484_T_C	X	65773603	3.77009e-275	1.84073e-272	2.6886	-0.183198	-0.182421
rs7472170	EDA2R	X_65638484_T_C	X	65781819	6.65432e-276	3.24772e-273	2.6885	-0.18325	-0.182478
rs6624969	EDA2R	X_65638484_T_C	X	65700689	6.24049e-267	3.04354e-264	2.6882	-0.178532	-0.17775
rs6624983	EDA2R	X_65638484_T_C	X	65741462	7.01098e-273	3.41839e-270	2.688	-0.182417	-0.181636
rs2086971	EDA2R	X_65638484_T_C	X	65771881	5.20139e-275	2.53326e-272	2.6876	-0.183172	-0.182394
rs145384649	EDA2R	X_65638484_T_C	X	65785539	5.86301e-276	2.85484e-273	2.6875	-0.183254	-0.182483
rs5919114	EDA2R	X_65638484_T_C	X	65682605	1.13867e-262	5.54379e-260	2.6874	-0.177245	-0.176455
rs5918635	EDA2R	X_65638484_T_C	X	65680559	6.27836e-263	3.05343e-260	2.6869	-0.177367	-0.176578
rs5964547	EDA2R	X_65638484_T_C	X	65774461	4.47028e-275	2.17388e-272	2.6869	-0.183178	-0.182401
rs6624991	EDA2R	X_65638484_T_C	X	65763087	1.63612e-274	7.95161e-272	2.6866	-0.183002	-0.182224
rs4603028	EDA2R	X_65638484_T_C	X	65685357	5.98051e-263	2.90131e-260	2.6859	-0.177381	-0.176592
rs5964544	EDA2R	X_65638484_T_C	X	65766686	6.68351e-275	3.24225e-272	2.6858	-0.183126	-0.182349
rs1601452	EDA2R	X_65638484_T_C	X	65774588	4.36429e-275	2.11468e-272	2.6853	-0.183178	-0.182401
rs4255277	EDA2R	X_65638484_T_C	X	65688183	8.38394e-263	4.05869e-260	2.6849	-0.177249	-0.17646
rs1929272	EDA2R	X_65638484_T_C	X	65769668	7.43789e-275	3.59706e-272	2.6845	-0.183141	-0.182364
rs2020248	EDA2R	X_65638484_T_C	X	65745149	2.31437e-273	1.11894e-270	2.6844	-0.182562	-0.181784
rs1888613	EDA2R	X_65638484_T_C	X	65751330	1.42427e-274	6.88498e-272	2.6843	-0.182928	-0.182152
rs4327982	EDA2R	X_65638484_T_C	X	65688057	6.72109e-263	3.24703e-260	2.684	-0.177286	-0.176498
rs1960420	EDA2R	X_65638484_T_C	X	65743859	2.96411e-273	1.4276e-270	2.6827	-0.182531	-0.181753
rs1157832	EDA2R	X_65638484_T_C	X	65745529	2.61828e-273	1.26058e-270	2.6826	-0.182549	-0.18177
rs2336576	EDA2R	X_65638484_T_C	X	65745668	2.61319e-273	1.25824e-270	2.6826	-0.182549	-0.181771
rs1601458	EDA2R	X_65638484_T_C	X	65765407	5.83595e-275	2.8099e-272	2.6826	-0.183091	-0.182315
rs1601459	EDA2R	X_65638484_T_C	X	65765450	5.71903e-275	2.75373e-272	2.6826	-0.183094	-0.182318
rs1116896	EDA2R	X_65638484_T_C	X	65746193	2.525e-273	1.21564e-270	2.6825	-0.182554	-0.181776
rs5965241	EDA2R	X_65638484_T_C	X	65747092	2.4482e-273	1.1783e-270	2.6824	-0.182558	-0.18178
rs4352988	EDA2R	X_65638484_T_C	X	65747460	2.39919e-273	1.15456e-270	2.6824	-0.182561	-0.181783
rs1158928	EDA2R	X_65638484_T_C	X	65749196	2.12373e-273	1.02198e-270	2.6823	-0.182577	-0.181799
rs5964549	EDA2R	X_65638484_T_C	X	65786887	2.12849e-275	1.0242e-272	2.6823	-0.183153	-0.182378
rs5965253	EDA2R	X_65638484_T_C	X	65776211	1.71908e-275	8.26459e-273	2.6819	-0.183274	-0.182499
rs2150581	EDA2R	X_65638484_T_C	X	65788520	1.99563e-275	9.59302e-273	2.6819	-0.183149	-0.182375
rs5964548	EDA2R	X_65638484_T_C	X	65783078	2.33825e-275	1.12383e-272	2.6818	-0.183153	-0.182379
rs5965263	EDA2R	X_65638484_T_C	X	65789184	1.98156e-275	9.52295e-273	2.6818	-0.183148	-0.182374
rs6624984	EDA2R	X_65638484_T_C	X	65741585	4.01355e-273	1.92714e-270	2.6814	-0.182495	-0.181716
rs4827489	EDA2R	X_65638484_T_C	X	65742985	3.55897e-273	1.70891e-270	2.6814	-0.182512	-0.181734
rs2086974	EDA2R	X_65638484_T_C	X	65759085	6.61227e-274	3.1754e-271	2.6814	-0.182723	-0.181946
rs4827493	EDA2R	X_65638484_T_C	X	65763701	6.28461e-275	3.01603e-272	2.6812	-0.183058	-0.182284
rs5965250	EDA2R	X_65638484_T_C	X	65766866	1.60931e-272	7.72309e-270	2.6812	-0.183636	-0.182852
rs6624219	EDA2R	X_65638484_T_C	X	65759842	7.8419e-275	3.76169e-272	2.681	-0.183021	-0.182246
rs67492405	EDA2R	X_65638484_T_C	X	65761140	7.40098e-275	3.55038e-272	2.681	-0.183029	-0.182254
rs969919	EDA2R	X_65638484_T_C	X	65741145	4.47658e-273	2.14725e-270	2.6809	-0.182477	-0.181699
rs2086973	EDA2R	X_65638484_T_C	X	65759867	7.48418e-275	3.58831e-272	2.6807	-0.183029	-0.182255
rs2200434	EDA2R	X_65638484_T_C	X	65753205	1.553e-274	7.44322e-272	2.6806	-0.182911	-0.182136
rs5965249	EDA2R	X_65638484_T_C	X	65766564	2.77157e-275	1.32772e-272	2.6804	-0.183172	-0.182399
rs1601460	EDA2R	X_65638484_T_C	X	65769027	2.42373e-275	1.16053e-272	2.6802	-0.183189	-0.182415
rs6624226	EDA2R	X_65638484_T_C	X	65798903	1.46725e-275	7.0237e-273	2.6801	-0.183145	-0.182372
rs4827496	EDA2R	X_65638484_T_C	X	65777670	1.51778e-275	7.25955e-273	2.6797	-0.183245	-0.182472
rs1601457	EDA2R	X_65638484_T_C	X	65764390	5.26213e-275	2.51645e-272	2.6796	-0.183073	-0.182299
rs78600017	EDA2R	X_65638484_T_C	X	65778699	1.40601e-275	6.72324e-273	2.6796	-0.183253	-0.18248
rs4366210	EDA2R	X_65638484_T_C	X	65759233	7.54671e-275	3.60796e-272	2.6795	-0.183017	-0.182243
rs11093950	EDA2R	X_65638484_T_C	X	65759696	7.36727e-275	3.52151e-272	2.6794	-0.18302	-0.182246
rs4827494	EDA2R	X_65638484_T_C	X	65776837	1.57963e-275	7.54975e-273	2.6794	-0.183234	-0.182461
rs66970136	EDA2R	X_65638484_T_C	X	65760918	6.57233e-275	3.14045e-272	2.6793	-0.183035	-0.182261
rs12855750	EDA2R	X_65638484_T_C	X	65776427	1.44883e-275	6.92047e-273	2.6791	-0.183253	-0.18248
rs1888614	EDA2R	X_65638484_T_C	X	65751549	1.4761e-274	7.04852e-272	2.679	-0.182907	-0.182133
rs4827497	EDA2R	X_65638484_T_C	X	65777742	1.31713e-275	6.28995e-273	2.679	-0.183264	-0.182491
rs2878640	EDA2R	X_65638484_T_C	X	65752639	6.99891e-275	3.34116e-272	2.6789	-0.183048	-0.182274
rs1989007	EDA2R	X_65638484_T_C	X	65754193	1.26465e-274	6.03734e-272	2.6789	-0.18293	-0.182156
rs2086975	EDA2R	X_65638484_T_C	X	65754941	1.21604e-274	5.80532e-272	2.6789	-0.182936	-0.182162
rs4520309	EDA2R	X_65638484_T_C	X	65766782	2.38675e-275	1.13939e-272	2.6789	-0.183183	-0.18241
rs4477161	EDA2R	X_65638484_T_C	X	65788077	2.4916e-275	1.18836e-272	2.6785	-0.183121	-0.182347
rs5965264	EDA2R	X_65638484_T_C	X	65789839	2.39072e-275	1.13875e-272	2.6779	-0.183112	-0.18234
rs6624990	EDA2R	X_65638484_T_C	X	65754535	9.75711e-275	4.64622e-272	2.6778	-0.182974	-0.1822
rs4593708	EDA2R	X_65638484_T_C	X	65778856	1.23981e-275	5.90301e-273	2.6777	-0.183254	-0.182482
rs5965267	EDA2R	X_65638484_T_C	X	65793522	2.07794e-275	9.89184e-273	2.6776	-0.183123	-0.18235
rs5919157	EDA2R	X_65638484_T_C	X	65805671	1.08622e-276	5.15891e-274	2.6766	-0.18347	-0.1827
rs11797819	EDA2R	X_65638484_T_C	X	65779279	1.308e-275	6.20698e-273	2.6763	-0.183166	-0.182395
rs111456954	EDA2R	X_65638484_T_C	X	65779366	1.27705e-275	6.05949e-273	2.6762	-0.183169	-0.182398
rs1385693	EDA2R	X_65638484_T_C	X	65739647	2.5891e-272	1.2252e-269	2.6751	-0.182295	-0.181517
rs1385692	EDA2R	X_65638484_T_C	X	65739671	2.59672e-272	1.22887e-269	2.6751	-0.182295	-0.181517
rs5965234	EDA2R	X_65638484_T_C	X	65738735	2.85351e-272	1.35025e-269	2.675	-0.18228	-0.181502
rs4279730	EDA2R	X_65638484_T_C	X	65739317	2.73418e-272	1.29356e-269	2.675	-0.182286	-0.181508
rs4827495	EDA2R	X_65638484_T_C	X	65777031	4.16367e-276	1.9676e-273	2.6745	-0.183492	-0.182722
rs6624225	EDA2R	X_65638484_T_C	X	65795279	1.38789e-275	6.55462e-273	2.6742	-0.183118	-0.182348
rs1157831	EDA2R	X_65638484_T_C	X	65745497	1.31405e-273	6.19503e-271	2.6734	-0.182564	-0.181789
rs2336575	EDA2R	X_65638484_T_C	X	65745775	1.3013e-273	6.1338e-271	2.6734	-0.182565	-0.181791
rs5919100	EDA2R	X_65638484_T_C	X	65661898	1.69179e-261	7.97369e-259	2.6733	-0.177075	-0.176281
rs5965240	EDA2R	X_65638484_T_C	X	65747079	1.22084e-273	5.75384e-271	2.6733	-0.182574	-0.1818
rs4325044	EDA2R	X_65638484_T_C	X	65784768	1.13693e-275	5.35863e-273	2.6733	-0.183159	-0.182389
rs5965242	EDA2R	X_65638484_T_C	X	65747772	1.17247e-273	5.52439e-271	2.6732	-0.182579	-0.181805
rs5965261	EDA2R	X_65638484_T_C	X	65787290	1.03187e-275	4.86199e-273	2.6732	-0.183169	-0.182399
rs12559380	EDA2R	X_65638484_T_C	X	65743158	1.675e-273	7.89146e-271	2.6731	-0.182523	-0.181749
rs4546797	EDA2R	X_65638484_T_C	X	65787559	1.03643e-275	4.88287e-273	2.6731	-0.183168	-0.182398
rs4827490	EDA2R	X_65638484_T_C	X	65744731	1.67763e-273	7.89539e-271	2.6727	-0.182528	-0.181754
rs1872491	EDA2R	X_65638484_T_C	X	65792675	8.73099e-276	4.1067e-273	2.6724	-0.18317	-0.1824
rs5919155	EDA2R	X_65638484_T_C	X	65795175	6.82706e-276	3.20969e-273	2.6722	-0.183187	-0.182418
rs6624227	EDA2R	X_65638484_T_C	X	65809392	1.37195e-276	6.44674e-274	2.672	-0.183398	-0.18263
rs5965232	EDA2R	X_65638484_T_C	X	65738409	2.24032e-272	1.05218e-269	2.6718	-0.18231	-0.181533
rs5965239	EDA2R	X_65638484_T_C	X	65746980	1.06982e-273	5.02387e-271	2.6717	-0.182582	-0.181809
rs6624988	EDA2R	X_65638484_T_C	X	65750363	8.64414e-274	4.05393e-271	2.6712	-0.182605	-0.181832
rs36018545	EDA2R	X_65638484_T_C	X	65764130	1.6272e-273	7.63076e-271	2.6711	-0.183731	-0.182953
rs2225452	EDA2R	X_65638484_T_C	X	65789852	8.41669e-276	3.94618e-273	2.671	-0.183171	-0.182402
rs4310342	EDA2R	X_65638484_T_C	X	65793419	7.40108e-276	3.46901e-273	2.6709	-0.18318	-0.182411
rs1905856	EDA2R	X_65638484_T_C	X	65744923	9.37781e-274	4.39386e-271	2.6707	-0.182608	-0.181835
rs5965268	EDA2R	X_65638484_T_C	X	65799462	5.874e-276	2.74888e-273	2.6702	-0.18318	-0.182412
rs10284042	EDA2R	X_65638484_T_C	X	65795849	4.07256e-276	1.90512e-273	2.6701	-0.183265	-0.182497
rs1601455	EDA2R	X_65638484_T_C	X	65791639	6.13697e-276	2.87e-273	2.6699	-0.183221	-0.182452
rs5919102	EDA2R	X_65638484_T_C	X	65662303	4.75863e-261	2.22451e-258	2.6698	-0.176938	-0.176144
rs12840239	EDA2R	X_65638484_T_C	X	65802587	8.76539e-276	4.08353e-273	2.6683	-0.183099	-0.182332
rs5964551	EDA2R	X_65638484_T_C	X	65808270	5.57166e-277	2.58758e-274	2.6669	-0.183453	-0.182687
rs1586315	EDA2R	X_65638484_T_C	X	65808595	5.56146e-277	2.5823e-274	2.6668	-0.183451	-0.182686
rs5918631	EDA2R	X_65638484_T_C	X	65661978	1.02528e-261	4.73925e-259	2.6649	-0.177044	-0.176255
rs5918633	EDA2R	X_65638484_T_C	X	65674757	2.26994e-260	1.04712e-257	2.664	-0.176805	-0.176017
rs5919101	EDA2R	X_65638484_T_C	X	65662289	2.40779e-261	1.10296e-258	2.6609	-0.176959	-0.17617
rs5965233	EDA2R	X_65638484_T_C	X	65738717	3.99776e-273	1.82783e-270	2.6601	-0.182467	-0.181696
rs4827374	EDA2R	X_65638484_T_C	X	65664645	8.9083e-262	4.03514e-259	2.6561	-0.177066	-0.176279
rs5965205	EDA2R	X_65638484_T_C	X	65666163	4.9517e-262	2.23751e-259	2.655	-0.177263	-0.176476
rs5919104	EDA2R	X_65638484_T_C	X	65665687	5.51805e-262	2.49168e-259	2.6547	-0.177245	-0.176458
rs1979637	HRNR	rs36010924	1	151991140	0.00049541	0.222806	2.653	-0.0249981	0.0123336
rs6624957	EDA2R	X_65638484_T_C	X	65665328	1.35649e-261	6.08278e-259	2.6517	-0.177024	-0.176238
rs1979637	FLG	rs36010924	1	151991140	0.00049541	0.221516	2.6504	-0.0249981	0.0123697
rs1979637	CRCT1	rs36010924	1	151991140	0.00049541	0.218689	2.6449	-0.0249981	0.0124435
rs1979637	RIIAD1	rs36010924	1	151991140	0.00049541	0.217607	2.6427	-0.0249981	0.0124733
rs1979637	THEM5	rs36010924	1	151991140	0.00049541	0.217196	2.6419	-0.0249981	0.0124844
rs1979637	TCHHL1	rs36010924	1	151991140	0.00049541	0.216395	2.6403	-0.0249981	0.0125071
rs1979637	CRNN	rs36010924	1	151991140	0.00049541	0.215857	2.6392	-0.0249981	0.0125213
rs1979637	C2CD4D_AS1	rs36010924	1	151991140	0.00049541	0.215186	2.6378	-0.0249981	0.0125386
rs1979637	LCE3D	rs36010924	1	151991140	0.00049541	0.215024	2.6375	-0.0249981	0.012544
rs1979637	MRPL9	rs36010924	1	151991140	0.00049541	0.214989	2.6375	-0.0249981	0.0125447
rs1979637	FLG_AS1	rs36010924	1	151991140	0.00049541	0.21488	2.6372	-0.0249981	0.0125468
rs1979637	LCE3C	rs36010924	1	151991140	0.00049541	0.214159	2.6358	-0.0249981	0.0125668
rs1979637	OAZ3	rs36010924	1	151991140	0.00049541	0.213965	2.6354	-0.0249981	0.0125721
rs1979637	LCE3E	rs36010924	1	151991140	0.00049541	0.213904	2.6353	-0.0249981	0.0125747
rs983599	EDA2R	X_65638484_T_C	X	65846706	4.56236e-307	1.97014e-304	2.6353	-0.195955	-0.195228
rs1352015	EDA2R	X_65638484_T_C	X	65843843	2.15993e-306	9.28455e-304	2.6333	-0.195751	-0.195023
rs1979637	CELF3	rs36010924	1	151991140	0.00049541	0.212808	2.633	-0.0249981	0.0126038
rs1979637	LCE5A	rs36010924	1	151991140	0.00049541	0.212419	2.6322	-0.0249981	0.0126148
rs1979637	S100A10	rs36010924	1	151991140	0.00049541	0.212384	2.6322	-0.0249981	0.012618
rs1979637	S100A11	rs36010924	1	151991140	0.00049541	0.212127	2.6316	-0.0249981	0.0126235
rs1979637	THEM4	rs36010924	1	151991140	0.00049541	0.21195	2.6313	-0.0249981	0.0126298
rs1979637	LCE3B	rs36010924	1	151991140	0.00049541	0.211903	2.6312	-0.0249981	0.0126292
rs6525082	EDA2R	X_65638484_T_C	X	65676378	2.79863e-267	1.19346e-264	2.6299	-0.179711	-0.178942
rs5919141	EDA2R	X_65638484_T_C	X	65734224	3.26573e-237	1.39115e-234	2.6294	-0.165178	-0.164388
rs1979637	RPTN	rs36010924	1	151991140	0.00049541	0.209639	2.6265	-0.0249981	0.0126948
rs1979637	TDRKH	rs36010924	1	151991140	0.00049541	0.209333	2.6259	-0.0249981	0.0127035
rs1979637	LINGO4	rs36010924	1	151991140	0.00049541	0.208351	2.6238	-0.0249981	0.012731
rs2493034	DUSP22	rs2316793	6	528736	6.26999e-05	0.0262309	2.6215	-0.0270384	-0.0741864
rs2493034	DUSP22	rs10900944	6	528736	6.26999e-05	0.0262309	2.6215	-0.0270384	-0.0741864
rs2493034	DUSP22	rs3778607	6	528736	6.26999e-05	0.0262309	2.6215	-0.0270384	-0.0741864
rs2493034	DUSP22	rs9392026	6	528736	6.26999e-05	0.0262309	2.6215	-0.0270384	-0.0741864
rs2493034	IRF4	rs2316793	6	528736	6.26999e-05	0.0261414	2.6201	-0.0270384	-0.0742306
rs2493034	IRF4	rs10900944	6	528736	6.26999e-05	0.0261414	2.6201	-0.0270384	-0.0742306
rs2493034	IRF4	rs3778607	6	528736	6.26999e-05	0.0261414	2.6201	-0.0270384	-0.0742306
rs2493034	IRF4	rs9392026	6	528736	6.26999e-05	0.0261414	2.6201	-0.0270384	-0.0742306
rs1979637	SNX27	rs36010924	1	151991140	0.00049541	0.204502	2.6157	-0.0249981	0.0128379
rs1385699	EDA2R	X_65638484_T_C	X	65824986	6.86529e-303	2.8083e-300	2.6118	-0.193796	-0.193067
rs1979637	TCHH	rs36010924	1	151991140	0.00049541	0.199609	2.6052	-0.0249981	0.0129806
rs1979637	RORC	rs36010924	1	151991140	0.00049541	0.196143	2.5976	-0.0249981	0.0131938
rs1979637	C2CD4D	rs36010924	1	151991140	0.00049541	0.194313	2.5935	-0.0249981	0.0131347
rs2493034	EXOC2	rs2316793	6	528736	6.26999e-05	0.0234766	2.5734	-0.0270384	-0.0756573
rs2493034	EXOC2	rs10900944	6	528736	6.26999e-05	0.0234766	2.5734	-0.0270384	-0.0756573
rs2493034	EXOC2	rs3778607	6	528736	6.26999e-05	0.0234766	2.5734	-0.0270384	-0.0756573
rs2493034	EXOC2	rs9392026	6	528736	6.26999e-05	0.0234766	2.5734	-0.0270384	-0.0756573
rs34055859	EDA2R	X_65638484_T_C	X	65617840	1.26052e-202	3.05622e-200	2.3846	-0.158689	-0.157857
rs112740076	EDA2R	X_65638484_T_C	X	65299210	1.13943e-19	2.45209e-17	2.3328	0.0631117	0.059496
rs11450242	EDA2R	X_65638484_T_C	X	65650982	5.57682e-206	1.18029e-203	2.3256	-0.160011	-0.159198
rs5964521	EDA2R	X_65638484_T_C	X	65604476	5.78848e-205	1.20909e-202	2.3199	-0.159282	-0.15847
rs5919097	EDA2R	X_65638484_T_C	X	65650057	1.41482e-205	2.95146e-203	2.3193	-0.159678	-0.158867
rs1902534	EDA2R	X_65638484_T_C	X	65603929	3.6448e-205	7.5913e-203	2.3186	-0.159439	-0.158627
rs1456810	EDA2R	X_65638484_T_C	X	65603149	5.23791e-209	1.08716e-206	2.3171	-0.162304	-0.16149
rs1902533	EDA2R	X_65638484_T_C	X	65603831	7.71724e-205	1.5932e-202	2.3148	-0.159358	-0.158546
rs4501726	EDA2R	X_65638484_T_C	X	65608309	1.20626e-203	2.48459e-201	2.3138	-0.158753	-0.15794
rs5964522	EDA2R	X_65638484_T_C	X	65604855	1.58449e-205	3.25858e-203	2.3131	-0.159405	-0.158597
rs5919096	EDA2R	X_65638484_T_C	X	65649854	2.14181e-205	4.39318e-203	2.312	-0.159597	-0.158787
rs9792823	EDA2R	X_65638484_T_C	X	65650368	1.92153e-205	3.94178e-203	2.312	-0.159621	-0.158811
rs5919088	EDA2R	X_65638484_T_C	X	65620432	9.78989e-205	2.00781e-202	2.3119	-0.159089	-0.15828
rs12557679	EDA2R	X_65638484_T_C	X	65649493	2.26649e-205	4.6484e-203	2.3119	-0.159584	-0.158774
rs11795656	EDA2R	X_65638484_T_C	X	65651231	1.73514e-205	3.55847e-203	2.3119	-0.159648	-0.158839
rs74917287	EDA2R	X_65638484_T_C	X	65647907	2.89499e-205	5.93209e-203	2.3116	-0.159529	-0.15872
rs62610661	EDA2R	X_65638484_T_C	X	65647571	3.01392e-205	6.17482e-203	2.3115	-0.15952	-0.15871
rs6525076	EDA2R	X_65638484_T_C	X	65642154	6.17444e-205	1.26204e-202	2.3105	-0.159357	-0.158547
rs4528014	EDA2R	X_65638484_T_C	X	65641006	6.89589e-205	1.40877e-202	2.3102	-0.159329	-0.158519
rs142155912	EDA2R	X_65638484_T_C	X	65643571	1.22723e-205	2.506e-203	2.3101	-0.159939	-0.15913
rs6624197	EDA2R	X_65638484_T_C	X	65639737	8.01318e-205	1.63605e-202	2.31	-0.159293	-0.158483
rs1456809	EDA2R	X_65638484_T_C	X	65601990	2.12906e-207	4.34483e-205	2.3098	-0.161949	-0.161131
rs55890441	EDA2R	X_65638484_T_C	X	65648607	2.1521e-205	4.39022e-203	2.3096	-0.159623	-0.158814
rs5918626	EDA2R	X_65638484_T_C	X	65633292	1.94275e-204	3.95017e-202	2.3082	-0.159087	-0.158278
rs751751767	EDA2R	X_65638484_T_C	X	65652769	1.17337e-206	2.38585e-204	2.3082	-0.160124	-0.159319
X:65623418_ATCATTTT_A	EDA2R	X_65638484_T_C	X	65623418	4.92096e-204	1.00046e-201	2.3081	-0.158919	-0.158109
rs5965192	EDA2R	X_65638484_T_C	X	65632779	2.05842e-204	4.18429e-202	2.3081	-0.159073	-0.158264
rs6624939	EDA2R	X_65638484_T_C	X	65632847	2.05842e-204	4.18429e-202	2.3081	-0.159073	-0.158264
rs1456811	EDA2R	X_65638484_T_C	X	65603299	6.59189e-209	1.33956e-206	2.308	-0.162742	-0.161928
rs5919090	EDA2R	X_65638484_T_C	X	65631314	2.08522e-204	4.23746e-202	2.308	-0.159073	-0.158263
rs5918625	EDA2R	X_65638484_T_C	X	65630999	2.08226e-204	4.2309e-202	2.3079	-0.159073	-0.158263
rs4144938	EDA2R	X_65638484_T_C	X	65654022	8.76213e-206	1.7803e-203	2.3079	-0.159772	-0.158965
rs7890471	EDA2R	X_65638484_T_C	X	65630059	2.09761e-204	4.26119e-202	2.3078	-0.159073	-0.158263
rs7888975	EDA2R	X_65638484_T_C	X	65630272	2.08947e-204	4.24484e-202	2.3078	-0.159073	-0.158263
rs2094229	EDA2R	X_65638484_T_C	X	65613703	5.83663e-204	1.18547e-201	2.3077	-0.158866	-0.158056
rs5965189	EDA2R	X_65638484_T_C	X	65628237	2.08904e-204	4.24182e-202	2.3076	-0.159077	-0.158267
rs4827369	EDA2R	X_65638484_T_C	X	65623935	2.126e-204	4.31534e-202	2.3075	-0.159077	-0.158268
rs4827471	EDA2R	X_65638484_T_C	X	65627330	2.10629e-204	4.27541e-202	2.3075	-0.159074	-0.158265
rs4827476	EDA2R	X_65638484_T_C	X	65656981	5.45137e-206	1.10662e-203	2.3075	-0.159878	-0.159071
rs4827469	EDA2R	X_65638484_T_C	X	65626384	2.16348e-204	4.39074e-202	2.3074	-0.159069	-0.15826
X:65637633_CT_C	EDA2R	X_65638484_T_C	X	65637633	2.44775e-205	4.96688e-203	2.3073	-0.159413	-0.158606
rs6624953	EDA2R	X_65638484_T_C	X	65656174	6.18414e-206	1.25484e-203	2.3073	-0.15985	-0.159043
rs4314798	EDA2R	X_65638484_T_C	X	65624663	2.19981e-204	4.4625e-202	2.3072	-0.159067	-0.158257
rs75396073	EDA2R	X_65638484_T_C	X	65608766	6.52376e-204	1.32249e-201	2.3069	-0.158839	-0.158029
rs4827478	EDA2R	X_65638484_T_C	X	65657057	5.54291e-206	1.12352e-203	2.3068	-0.159894	-0.159088
rs1379146	EDA2R	X_65638484_T_C	X	65606361	6.72071e-204	1.36179e-201	2.3067	-0.158835	-0.158025
rs138488493	EDA2R	X_65638484_T_C	X	65609098	6.50402e-204	1.31803e-201	2.3067	-0.158843	-0.158033
rs6525080	EDA2R	X_65638484_T_C	X	65656244	5.71721e-205	1.1585e-202	2.3067	-0.159618	-0.158809
rs4336753	EDA2R	X_65638484_T_C	X	65655462	6.5212e-205	1.3209e-202	2.3065	-0.159589	-0.158779
rs79707051	EDA2R	X_65638484_T_C	X	65609004	6.03155e-204	1.22072e-201	2.3062	-0.158857	-0.158047
rs2840240	EDA2R	X_65638484_T_C	X	65606556	1.48122e-204	2.99751e-202	2.3061	-0.158973	-0.158166
rs12557207	EDA2R	X_65638484_T_C	X	65649243	1.19504e-205	2.41414e-203	2.3054	-0.159607	-0.158802
rs5964523	EDA2R	X_65638484_T_C	X	65612139	8.85936e-204	1.78775e-201	2.3049	-0.158867	-0.158057
rs5965182	EDA2R	X_65638484_T_C	X	65606693	5.17445e-204	1.04333e-201	2.3046	-0.158865	-0.158056
rs6624944	EDA2R	X_65638484_T_C	X	65642364	2.97984e-205	6.00181e-203	2.3041	-0.159399	-0.158593
rs12399547	EDA2R	X_65638484_T_C	X	65647496	1.23509e-205	2.48753e-203	2.3041	-0.159592	-0.158787
rs12853413	EDA2R	X_65638484_T_C	X	65641432	3.22832e-205	6.49775e-203	2.3038	-0.159379	-0.158573
rs6624931	EDA2R	X_65638484_T_C	X	65619955	2.59526e-204	5.22024e-202	2.3035	-0.15893	-0.158123
rs4827475	EDA2R	X_65638484_T_C	X	65646747	1.10788e-205	2.22803e-203	2.3034	-0.159636	-0.158831
rs6525079	EDA2R	X_65638484_T_C	X	65644273	2.04834e-204	4.11859e-202	2.3033	-0.159345	-0.158535
rs6624946	EDA2R	X_65638484_T_C	X	65644694	1.90477e-204	3.82947e-202	2.3033	-0.15936	-0.158551
rs143706408	EDA2R	X_65638484_T_C	X	65612427	1.69507e-203	3.40704e-201	2.3032	-0.15879	-0.15798
rs12557287	EDA2R	X_65638484_T_C	X	65642445	2.43988e-205	4.90414e-203	2.3032	-0.159437	-0.158632
rs6525078	EDA2R	X_65638484_T_C	X	65644051	2.08398e-204	4.18785e-202	2.3031	-0.159341	-0.158531
rs6624932	EDA2R	X_65638484_T_C	X	65620034	2.05234e-204	4.12359e-202	2.303	-0.158957	-0.158151
rs6624196	EDA2R	X_65638484_T_C	X	65639677	3.01776e-205	6.06328e-203	2.303	-0.159397	-0.158591
rs12853426	EDA2R	X_65638484_T_C	X	65641446	2.64493e-205	5.31294e-203	2.3029	-0.159416	-0.158611
rs5918624	EDA2R	X_65638484_T_C	X	65615825	2.84554e-204	5.71247e-202	2.3027	-0.158909	-0.158102
rs6525075	EDA2R	X_65638484_T_C	X	65641419	2.78168e-204	5.58331e-202	2.3026	-0.159271	-0.158461
X:65604623_AC_A	EDA2R	X_65638484_T_C	X	65604623	3.48358e-203	6.98877e-201	2.3024	-0.159092	-0.158279
rs6624192	EDA2R	X_65638484_T_C	X	65616006	2.24116e-204	4.49635e-202	2.3024	-0.158936	-0.15813
rs6624191	EDA2R	X_65638484_T_C	X	65612165	3.84436e-204	7.7094e-202	2.3022	-0.158912	-0.158104
rs4827470	EDA2R	X_65638484_T_C	X	65627021	1.08964e-204	2.18422e-202	2.302	-0.159103	-0.158297
rs6624195	EDA2R	X_65638484_T_C	X	65639061	3.81779e-204	7.65313e-202	2.302	-0.159197	-0.158387
rs4240047	EDA2R	X_65638484_T_C	X	65628863	8.49609e-205	1.70267e-202	2.3019	-0.159131	-0.158325
rs5919086	EDA2R	X_65638484_T_C	X	65615925	2.32952e-204	4.66741e-202	2.3018	-0.158947	-0.15814
rs4827473	EDA2R	X_65638484_T_C	X	65638109	3.53639e-205	7.08535e-203	2.3018	-0.159348	-0.158542
rs1926341	EDA2R	X_65638484_T_C	X	65611304	2.40376e-204	4.81446e-202	2.3017	-0.158936	-0.15813
rs4573425	EDA2R	X_65638484_T_C	X	65627766	8.87245e-205	1.77539e-202	2.3013	-0.159141	-0.158336
rs5965188	EDA2R	X_65638484_T_C	X	65628085	8.86567e-205	1.77412e-202	2.3013	-0.159141	-0.158336
rs5965190	EDA2R	X_65638484_T_C	X	65628566	8.69055e-205	1.7392e-202	2.3013	-0.159145	-0.15834
rs6624940	EDA2R	X_65638484_T_C	X	65633130	7.76866e-205	1.55487e-202	2.3013	-0.159147	-0.158342
rs5965181	EDA2R	X_65638484_T_C	X	65606599	2.73864e-204	5.47947e-202	2.3012	-0.158884	-0.158078
rs1456812	EDA2R	X_65638484_T_C	X	65607378	3.4897e-204	6.98196e-202	2.3012	-0.158862	-0.158055
rs4827472	EDA2R	X_65638484_T_C	X	65627334	8.92057e-205	1.78475e-202	2.3012	-0.159141	-0.158335
rs2342341	EDA2R	X_65638484_T_C	X	65610726	2.5947e-204	5.188e-202	2.3009	-0.158921	-0.158115
rs6624926	EDA2R	X_65638484_T_C	X	65612140	4.28322e-204	8.56478e-202	2.3009	-0.158909	-0.158102
rs4827371	EDA2R	X_65638484_T_C	X	65625291	9.07426e-205	1.81448e-202	2.3009	-0.159138	-0.158333
rs4827370	EDA2R	X_65638484_T_C	X	65624042	9.21374e-205	1.84183e-202	2.3008	-0.159136	-0.158331
rs6525067	EDA2R	X_65638484_T_C	X	65633075	8.0514e-205	1.60936e-202	2.3008	-0.159158	-0.158353
rs6525068	EDA2R	X_65638484_T_C	X	65633128	8.05741e-205	1.61059e-202	2.3008	-0.159158	-0.158353
rs1870024	EDA2R	X_65638484_T_C	X	65607994	2.76385e-204	5.52067e-202	2.3005	-0.158905	-0.158099
rs5919081	EDA2R	X_65638484_T_C	X	65601657	2.46162e-207	4.91417e-205	2.3002	-0.161904	-0.16109
rs5918629	EDA2R	X_65638484_T_C	X	65642705	9.86587e-205	1.96653e-202	2.2996	-0.159344	-0.158537
rs6624952	EDA2R	X_65638484_T_C	X	65656146	2.38162e-205	4.74552e-203	2.2994	-0.159687	-0.158881
rs4581192	EDA2R	X_65638484_T_C	X	65632620	7.44782e-205	1.48361e-202	2.2993	-0.159159	-0.158355
rs4827372	EDA2R	X_65638484_T_C	X	65654788	2.58667e-205	5.13443e-203	2.2978	-0.159652	-0.158848
rs4326516	EDA2R	X_65638484_T_C	X	65645803	8.26476e-205	1.6377e-202	2.297	-0.159429	-0.158623
rs5918628	EDA2R	X_65638484_T_C	X	65642614	1.25439e-204	2.48144e-202	2.2963	-0.159334	-0.158528
rs4454432	EDA2R	X_65638484_T_C	X	65642859	9.63704e-205	1.90553e-202	2.2961	-0.159365	-0.15856
rs5964531	EDA2R	X_65638484_T_C	X	65643958	8.70394e-205	1.71972e-202	2.2957	-0.15941	-0.158605
rs6624927	EDA2R	X_65638484_T_C	X	65613240	3.34501e-204	6.60528e-202	2.2955	-0.158866	-0.158062
rs4603034	EDA2R	X_65638484_T_C	X	65643270	9.55255e-205	1.8865e-202	2.2955	-0.159388	-0.158583
rs4565602	EDA2R	X_65638484_T_C	X	65638719	1.59483e-204	3.1469e-202	2.2952	-0.159246	-0.158441
rs5919091	EDA2R	X_65638484_T_C	X	65635496	2.95213e-204	5.8173e-202	2.2946	-0.15914	-0.158334
rs77137438	EDA2R	X_65638484_T_C	X	65640037	1.58357e-204	3.11132e-202	2.2933	-0.159278	-0.158474
rs6624943	EDA2R	X_65638484_T_C	X	65641840	2.56607e-204	5.02249e-202	2.2917	-0.159248	-0.158443
rs1902532	EDA2R	X_65638484_T_C	X	65603706	8.76007e-202	1.65579e-199	2.2765	-0.158374	-0.157568
rs140989980	EDA2R	X_65638484_T_C	X	65214367	1.06655e-11	1.98918e-09	2.2707	0.089784	0.0806817
rs73215242	EDA2R	X_65638484_T_C	X	65331684	3.8258e-19	6.85896e-17	2.2535	0.0607893	0.0573017
rs809363	EDA2R	X_65638484_T_C	X	65427124	3.14212e-176	5.22332e-174	2.2207	-0.146311	-0.145474
rs5918615	EDA2R	X_65638484_T_C	X	65568780	2.34338e-208	3.87903e-206	2.2189	-0.162386	-0.161597
rs1411874	EDA2R	X_65638484_T_C	X	65973259	2.46766e-253	4.06693e-251	2.217	-0.265992	-0.264903
rs145524956	EDA2R	X_65638484_T_C	X	65970077	2.63146e-253	4.32392e-251	2.2157	-0.265967	-0.264879
rs73632163	EDA2R	X_65638484_T_C	X	66045842	1.5897e-215	2.61084e-213	2.2155	-0.234195	-0.233073
rs150635023	EDA2R	X_65638484_T_C	X	65971089	2.1969e-253	3.6007e-251	2.2146	-0.265958	-0.264871
X:65584252_GT_G	EDA2R	X_65638484_T_C	X	65584252	1.58743e-210	2.59674e-208	2.2137	-0.166473	-0.165674
rs143026214	EDA2R	X_65638484_T_C	X	65960321	1.81199e-252	2.9587e-250	2.2129	-0.266031	-0.264941
rs3911577	EDA2R	X_65638484_T_C	X	65976694	2.81525e-253	4.579e-251	2.2113	-0.265953	-0.264867
rs5918616	EDA2R	X_65638484_T_C	X	65568784	2.26893e-209	3.68538e-207	2.2107	-0.162651	-0.161869
rs146314916	EDA2R	X_65638484_T_C	X	65966533	1.59164e-252	2.5833e-250	2.2103	-0.265964	-0.264875
rs1854843	EDA2R	X_65638484_T_C	X	65970687	1.31527e-252	2.13259e-250	2.2099	-0.265999	-0.264911
rs148819852	EDA2R	X_65638484_T_C	X	66033673	2.02462e-254	3.25233e-252	2.2059	-0.26692	-0.265838
rs199782005	EDA2R	X_65638484_T_C	X	65992424	4.69675e-250	7.54334e-248	2.2058	-0.264302	-0.263215
rs7064164	EDA2R	X_65638484_T_C	X	65980415	2.27811e-253	3.64015e-251	2.2035	-0.266617	-0.265533
rs145964255	EDA2R	X_65638484_T_C	X	65980842	2.22197e-253	3.55026e-251	2.2035	-0.266625	-0.26554
rs112313264	EDA2R	X_65638484_T_C	X	66042571	3.57245e-254	5.70372e-252	2.2032	-0.266734	-0.265653
rs201343244	EDA2R	X_65638484_T_C	X	65832320	7.12052e-108	1.13635e-105	2.203	-0.137845	-0.136579
rs7064569	EDA2R	X_65638484_T_C	X	65980100	2.21115e-253	3.52799e-251	2.2029	-0.266687	-0.265603
rs111830540	EDA2R	X_65638484_T_C	X	65960004	4.37584e-253	6.95302e-251	2.2011	-0.265671	-0.26459
rs3848903	EDA2R	X_65638484_T_C	X	65998349	7.83369e-254	1.24463e-251	2.2011	-0.266617	-0.265536
X:65972987_GGA_G	EDA2R	X_65638484_T_C	X	65972987	6.11201e-252	9.69819e-250	2.2005	-0.264757	-0.263677
rs112086207	EDA2R	X_65638484_T_C	X	66026896	6.37925e-254	1.01219e-251	2.2005	-0.266825	-0.265744
rs112593808	EDA2R	X_65638484_T_C	X	66014172	4.00789e-254	6.3517e-252	2.2	-0.266759	-0.265679
rs145901864	EDA2R	X_65638484_T_C	X	66021744	3.6124e-254	5.72417e-252	2.1999	-0.266747	-0.265668
rs140652431	EDA2R	X_65638484_T_C	X	66026229	4.31548e-254	6.83792e-252	2.1999	-0.26671	-0.26563
rs113449298	EDA2R	X_65638484_T_C	X	66027943	4.26313e-254	6.7557e-252	2.1999	-0.26671	-0.26563
rs148240401	EDA2R	X_65638484_T_C	X	66057725	3.0642e-255	4.85481e-253	2.1999	-0.267115	-0.26604
rs73632152	EDA2R	X_65638484_T_C	X	65971453	2.03457e-252	3.22028e-250	2.1994	-0.265694	-0.264612
rs3848904	EDA2R	X_65638484_T_C	X	66003030	5.09703e-254	8.06752e-252	2.1994	-0.266711	-0.265631
rs147522453	EDA2R	X_65638484_T_C	X	66014992	3.14062e-254	4.97022e-252	2.1994	-0.266854	-0.265775
rs139321896	EDA2R	X_65638484_T_C	X	66048205	3.57638e-255	5.65052e-253	2.1986	-0.267089	-0.266013
rs143272806	EDA2R	X_65638484_T_C	X	66047959	3.35603e-255	5.30073e-253	2.1985	-0.267097	-0.266022
rs28813109	EDA2R	X_65638484_T_C	X	65964034	2.33056e-253	3.67966e-251	2.1983	-0.265793	-0.264715
rs143200345	EDA2R	X_65638484_T_C	X	66014953	2.62585e-254	4.14537e-252	2.1983	-0.266908	-0.265829
rs73632150	EDA2R	X_65638484_T_C	X	65960176	2.48096e-253	3.91537e-251	2.1982	-0.26574	-0.264662
rs139828339	EDA2R	X_65638484_T_C	X	66063871	2.94572e-255	4.64958e-253	2.1982	-0.267123	-0.266048
rs139471395	EDA2R	X_65638484_T_C	X	66072246	4.33443e-255	6.83268e-253	2.1977	-0.26738	-0.266303
rs148677636	EDA2R	X_65638484_T_C	X	66051641	1.09768e-253	1.72981e-251	2.1975	-0.26662	-0.26554
rs139448328	EDA2R	X_65638484_T_C	X	66015422	1.17731e-253	1.85433e-251	2.1973	-0.266646	-0.265566
rs144201915	EDA2R	X_65638484_T_C	X	66067946	2.536e-255	3.99448e-253	2.1973	-0.267177	-0.266103
rs142008621	EDA2R	X_65638484_T_C	X	66068196	2.53549e-255	3.99346e-253	2.1973	-0.267177	-0.266103
rs147962086	EDA2R	X_65638484_T_C	X	66009405	2.57753e-254	4.05899e-252	2.1972	-0.266925	-0.265847
X:65595596_GT_G	EDA2R	X_65638484_T_C	X	65595596	1.47638e-205	2.32352e-203	2.1969	-0.161373	-0.160587
rs145975442	EDA2R	X_65638484_T_C	X	66019380	1.12653e-253	1.77139e-251	2.1966	-0.266619	-0.26554
rs189504002	EDA2R	X_65638484_T_C	X	66006078	5.35526e-254	8.412e-252	2.1961	-0.266907	-0.265828
rs182821655	EDA2R	X_65638484_T_C	X	66051745	9.61244e-255	1.4983e-252	2.1928	-0.267156	-0.266081
rs4827373	EDA2R	X_65638484_T_C	X	65659177	8.2264e-198	1.27837e-195	2.1914	-0.157994	-0.157197
rs201486746	EDA2R	X_65638484_T_C	X	66037256	2.80072e-253	4.33341e-251	2.1896	-0.265999	-0.264926
rs143573516	EDA2R	X_65638484_T_C	X	66037609	2.61433e-253	4.04411e-251	2.1895	-0.266551	-0.265474
rs193248273	EDA2R	X_65638484_T_C	X	66000728	9.82887e-253	1.51583e-250	2.1881	-0.265872	-0.264795
rs5965320	EDA2R	X_65638484_T_C	X	66054481	9.60744e-255	1.4808e-252	2.1879	-0.266929	-0.265858
rs538479080	EDA2R	X_65638484_T_C	X	66042111	5.36741e-253	8.27051e-251	2.1878	-0.265868	-0.264794
rs58766658	EDA2R	X_65638484_T_C	X	66086640	4.25322e-255	6.54094e-253	2.1869	-0.267037	-0.265968
rs771128152	EDA2R	X_65638484_T_C	X	65591869	1.57786e-204	2.42268e-202	2.1862	-0.161232	-0.160446
X:66031004_CT_C	EDA2R	X_65638484_T_C	X	66031004	5.29948e-253	8.13481e-251	2.1861	-0.265762	-0.26469
X:66020786_GA_G	EDA2R	X_65638484_T_C	X	66020786	9.68346e-253	1.48514e-250	2.1857	-0.265572	-0.2645
X:65438693_CAT_C	EDA2R	X_65638484_T_C	X	65438693	1.42815e-160	2.18715e-158	2.1851	-0.13689	-0.136041
rs10218002	EDA2R	X_65638484_T_C	X	65598391	6.1823e-204	9.43829e-202	2.1837	-0.16069	-0.159902
rs5964519	EDA2R	X_65638484_T_C	X	65598068	7.28213e-204	1.11074e-201	2.1834	-0.160665	-0.159877
rs5918621	EDA2R	X_65638484_T_C	X	65593893	2.94524e-203	4.48941e-201	2.1831	-0.16038	-0.159591
rs7055845	EDA2R	X_65638484_T_C	X	66035713	1.5378e-253	2.34438e-251	2.1831	-0.266437	-0.265364
rs181106374	EDA2R	X_65638484_T_C	X	66062885	5.34777e-254	8.14942e-252	2.183	-0.266269	-0.265201
rs745487262	EDA2R	X_65638484_T_C	X	66063225	5.30492e-254	8.0834e-252	2.1829	-0.266271	-0.265203
rs12156728	EDA2R	X_65638484_T_C	X	65557636	4.54845e-201	6.92944e-199	2.1828	-0.158347	-0.157563
rs10218406	EDA2R	X_65638484_T_C	X	65598297	6.4415e-204	9.79235e-202	2.1819	-0.160685	-0.159898
rs73632160	EDA2R	X_65638484_T_C	X	66031944	7.2677e-254	1.10442e-251	2.1817	-0.266363	-0.265294
rs145478429	EDA2R	X_65638484_T_C	X	66069579	5.2347e-254	7.95482e-252	2.1817	-0.266285	-0.265218
rs5919074	EDA2R	X_65638484_T_C	X	65594571	9.53189e-204	1.44591e-201	2.181	-0.160592	-0.159805
rs5964518	EDA2R	X_65638484_T_C	X	65594446	9.679e-204	1.46772e-201	2.1808	-0.160589	-0.159802
rs5918622	EDA2R	X_65638484_T_C	X	65594302	9.72611e-204	1.47441e-201	2.1807	-0.160587	-0.1598
X:66007797_TG_T	EDA2R	X_65638484_T_C	X	66007797	1.50963e-251	2.28688e-249	2.1804	-0.268607	-0.26752
rs111243065	EDA2R	X_65638484_T_C	X	66094609	5.35421e-255	8.09015e-253	2.1793	-0.266947	-0.265881
rs1090845	EDA2R	X_65638484_T_C	X	65437433	1.99888e-163	3.01288e-161	2.1782	-0.137666	-0.13683
rs1091486	EDA2R	X_65638484_T_C	X	65439464	1.06276e-163	1.5926e-161	2.1757	-0.137764	-0.13693
rs1090844	EDA2R	X_65638484_T_C	X	65438616	1.17895e-163	1.76605e-161	2.1755	-0.137755	-0.136921
rs752131	EDA2R	X_65638484_T_C	X	65586666	2.19611e-203	3.28669e-201	2.1751	-0.160382	-0.159596
rs2342340	EDA2R	X_65638484_T_C	X	65583824	2.418e-203	3.61539e-201	2.1747	-0.160331	-0.159545
rs10218395	EDA2R	X_65638484_T_C	X	65598096	2.28586e-204	3.41598e-202	2.1745	-0.160761	-0.159978
X:66063811_GA_G	EDA2R	X_65638484_T_C	X	66063811	8.7014e-254	1.29927e-251	2.1741	-0.266009	-0.264946
rs5919079	EDA2R	X_65638484_T_C	X	65598801	2.14117e-204	3.19647e-202	2.174	-0.160769	-0.159987
rs5918623	EDA2R	X_65638484_T_C	X	65597308	2.30312e-204	3.43512e-202	2.1736	-0.160754	-0.159971
rs4827367	EDA2R	X_65638484_T_C	X	65595921	2.68268e-204	3.99194e-202	2.1726	-0.160719	-0.159937
rs4827467	EDA2R	X_65638484_T_C	X	65595759	2.7422e-204	4.0795e-202	2.1725	-0.160713	-0.159931
rs5919075	EDA2R	X_65638484_T_C	X	65594608	3.02923e-204	4.49871e-202	2.1718	-0.160687	-0.159906
rs1413801	EDA2R	X_65638484_T_C	X	66087558	1.36061e-254	2.01195e-252	2.1699	-0.266403	-0.265343
rs5919073	EDA2R	X_65638484_T_C	X	65590559	4.75749e-204	7.01683e-202	2.1688	-0.160577	-0.159796
rs5919071	EDA2R	X_65638484_T_C	X	65589678	5.206e-204	7.67007e-202	2.1683	-0.160555	-0.159774
rs4827368	EDA2R	X_65638484_T_C	X	65599178	7.18588e-203	1.05738e-200	2.1678	-0.160081	-0.159299
rs1598700	EDA2R	X_65638484_T_C	X	65588365	6.05692e-204	8.90257e-202	2.1673	-0.160517	-0.159736
rs2198870	EDA2R	X_65638484_T_C	X	65590892	6.02133e-204	8.84919e-202	2.1672	-0.16054	-0.159759
rs7878229	EDA2R	X_65638484_T_C	X	66102322	4.07875e-255	5.96764e-253	2.1653	-0.266813	-0.265756
rs7049401	EDA2R	X_65638484_T_C	X	66090479	1.00535e-254	1.4696e-252	2.1649	-0.266564	-0.265506
rs5965164	EDA2R	X_65638484_T_C	X	65569449	1.90655e-202	2.77767e-200	2.1634	-0.159899	-0.159116
rs12395548	EDA2R	X_65638484_T_C	X	65582886	2.37236e-203	3.4542e-201	2.1632	-0.160243	-0.159463
rs1090839	EDA2R	X_65638484_T_C	X	65441731	1.83501e-163	2.66982e-161	2.1628	-0.137561	-0.136733
rs1415297	EDA2R	X_65638484_T_C	X	65582278	2.15323e-202	3.13076e-200	2.1626	-0.159942	-0.159159
rs73632169	EDA2R	X_65638484_T_C	X	66092516	6.6331e-254	9.6359e-252	2.1622	-0.266519	-0.265459
rs5965173	EDA2R	X_65638484_T_C	X	65576159	4.33611e-202	6.29396e-200	2.1618	-0.159741	-0.158958
rs5965161	EDA2R	X_65638484_T_C	X	65568588	5.62786e-202	8.16235e-200	2.1615	-0.159694	-0.15891
rs765073709	EDA2R	X_65638484_T_C	X	65745472	4.93598e-278	7.14665e-276	2.1607	-0.184667	-0.184002
rs5918618	EDA2R	X_65638484_T_C	X	65577555	3.80529e-202	5.48511e-200	2.1588	-0.159785	-0.159002
rs34144893	EDA2R	X_65638484_T_C	X	65560248	2.50685e-200	3.61037e-198	2.1584	-0.15965	-0.158861
rs1090843	EDA2R	X_65638484_T_C	X	65439021	1.30034e-163	1.87147e-161	2.1581	-0.137655	-0.136829
rs75033672	EDA2R	X_65638484_T_C	X	65570279	3.64522e-202	5.23746e-200	2.1574	-0.159774	-0.158992
rs4469611	EDA2R	X_65638484_T_C	X	65569485	6.09034e-202	8.74258e-200	2.157	-0.159653	-0.158871
rs5965162	EDA2R	X_65638484_T_C	X	65568591	4.96544e-202	7.09604e-200	2.1551	-0.159678	-0.158897
rs5919069	EDA2R	X_65638484_T_C	X	65581868	5.47397e-203	7.80409e-201	2.154	-0.160081	-0.159303
rs6624916	EDA2R	X_65638484_T_C	X	65570824	7.61616e-202	1.08192e-199	2.1525	-0.159584	-0.158804
rs806607	EDA2R	X_65638484_T_C	X	65427040	8.27495e-163	1.17325e-160	2.1516	-0.137428	-0.136601
rs5919065	EDA2R	X_65638484_T_C	X	65569748	8.54404e-202	1.21119e-199	2.1515	-0.159552	-0.158771
rs150639030	EDA2R	X_65638484_T_C	X	66063660	4.05e-249	5.74023e-247	2.1515	-0.265816	-0.26474
rs2880335	EDA2R	X_65638484_T_C	X	65580068	9.34109e-203	1.3213e-200	2.1506	-0.159957	-0.15918
rs2168577	EDA2R	X_65638484_T_C	X	65579459	1.00776e-202	1.42292e-200	2.1498	-0.159936	-0.159159
rs6624876	EDA2R	X_65638484_T_C	X	65410451	3.02695e-151	4.27088e-149	2.1495	-0.133446	-0.132576
rs5965163	EDA2R	X_65638484_T_C	X	65569394	5.86445e-203	8.26364e-201	2.1489	-0.159922	-0.159147
rs76718678	EDA2R	X_65638484_T_C	X	65571428	3.69389e-203	5.20206e-201	2.1487	-0.160253	-0.159477
rs1079771	EDA2R	X_65638484_T_C	X	65566528	1.23751e-201	1.74135e-199	2.1483	-0.159444	-0.158664
rs5964514	EDA2R	X_65638484_T_C	X	65556035	1.97746e-201	2.77048e-199	2.1464	-0.159372	-0.158592
rs6624184	EDA2R	X_65638484_T_C	X	65568096	5.35957e-203	7.50683e-201	2.1463	-0.159924	-0.15915
rs6624901	EDA2R	X_65638484_T_C	X	65554316	2.49229e-201	3.48965e-199	2.1462	-0.159342	-0.158562
rs2100587	EDA2R	X_65638484_T_C	X	65575596	1.51076e-202	2.11396e-200	2.1459	-0.159821	-0.159045
rs28845180	EDA2R	X_65638484_T_C	X	65571735	5.90785e-203	8.26552e-201	2.1458	-0.160184	-0.159408
rs11093910	EDA2R	X_65638484_T_C	X	65563546	1.72265e-201	2.40937e-199	2.1457	-0.159347	-0.158568
rs150109760	EDA2R	X_65638484_T_C	X	66060736	2.33979e-249	3.27183e-247	2.1456	-0.265968	-0.264896
rs5919068	EDA2R	X_65638484_T_C	X	65574891	1.57671e-202	2.20426e-200	2.1455	-0.159806	-0.15903
rs1585131	EDA2R	X_65638484_T_C	X	65574589	1.66071e-202	2.31989e-200	2.1452	-0.159794	-0.159018
rs6624911	EDA2R	X_65638484_T_C	X	65563508	2.10982e-201	2.94346e-199	2.1446	-0.159306	-0.158527
rs5919053	EDA2R	X_65638484_T_C	X	65550734	4.08099e-201	5.69025e-199	2.1444	-0.159274	-0.158494
rs4827464	EDA2R	X_65638484_T_C	X	65560660	1.63519e-201	2.27963e-199	2.1443	-0.159376	-0.158597
rs6624910	EDA2R	X_65638484_T_C	X	65559226	1.30671e-201	1.81744e-199	2.1433	-0.15946	-0.158682
rs144442348	EDA2R	X_65638484_T_C	X	66069119	4.3251e-249	5.98366e-247	2.141	-0.265688	-0.264619
rs5919062	EDA2R	X_65638484_T_C	X	65568078	3.34913e-202	4.60783e-200	2.1386	-0.159597	-0.158823
rs1264216	EDA2R	X_65638484_T_C	X	65435257	2.63952e-162	3.63129e-160	2.1385	-0.137239	-0.136411
rs1591620	EDA2R	X_65638484_T_C	X	65566727	3.86683e-202	5.30596e-200	2.1374	-0.159549	-0.158775
rs5918613	EDA2R	X_65638484_T_C	X	65565923	6.49028e-202	8.88505e-200	2.1364	-0.159452	-0.158678
rs149483793	EDA2R	X_65638484_T_C	X	66096902	6.25512e-249	8.55574e-247	2.136	-0.265583	-0.264515
rs5918614	EDA2R	X_65638484_T_C	X	65565974	6.60155e-202	9.02666e-200	2.1359	-0.159448	-0.158675
rs5919059	EDA2R	X_65638484_T_C	X	65565743	6.76084e-202	9.24069e-200	2.1357	-0.159439	-0.158666
rs1580175	EDA2R	X_65638484_T_C	X	65563695	4.50325e-202	6.1529e-200	2.1356	-0.159485	-0.158712
rs4827463	EDA2R	X_65638484_T_C	X	65556093	6.36043e-202	8.6787e-200	2.135	-0.159469	-0.158695
rs6624909	EDA2R	X_65638484_T_C	X	65558691	5.94207e-202	8.10522e-200	2.1348	-0.159466	-0.158693
rs4827465	EDA2R	X_65638484_T_C	X	65560884	5.70464e-202	7.77709e-200	2.1346	-0.159459	-0.158686
rs6624902	EDA2R	X_65638484_T_C	X	65555864	1.80564e-201	2.44271e-199	2.1312	-0.159323	-0.15855
rs6624177	EDA2R	X_65638484_T_C	X	65538623	2.21926e-195	2.94268e-193	2.1225	-0.155282	-0.154506
rs6624917	EDA2R	X_65638484_T_C	X	65571171	2.24673e-196	2.96157e-194	2.12	-0.157915	-0.15713
rs1264217	EDA2R	X_65638484_T_C	X	65425916	3.77416e-162	4.97216e-160	2.1197	-0.137303	-0.136483
rs147509475	EDA2R	X_65638484_T_C	X	65909263	1.21649e-241	1.56408e-239	2.1092	-0.262841	-0.261764
rs149778479	EDA2R	X_65638484_T_C	X	65918409	9.00552e-242	1.15237e-239	2.1071	-0.262837	-0.261761
rs1090840	EDA2R	X_65638484_T_C	X	65441022	5.24188e-156	6.68439e-154	2.1056	-0.134992	-0.134158
rs1090841	EDA2R	X_65638484_T_C	X	65439649	5.38708e-156	6.86614e-154	2.1054	-0.13501	-0.134176
X:65542871_CAA_C	EDA2R	X_65638484_T_C	X	65542871	1.53376e-228	1.95492e-226	2.1054	-0.175769	-0.175023
rs1598701	EDA2R	X_65638484_T_C	X	65537008	8.5323e-196	1.08697e-193	2.1052	-0.155403	-0.154635
rs189723310	EDA2R	X_65638484_T_C	X	65919609	7.68306e-241	9.66861e-239	2.0998	-0.263012	-0.261935
rs806610	EDA2R	X_65638484_T_C	X	65433539	1.72798e-155	2.17018e-153	2.099	-0.134824	-0.13399
rs1090837	EDA2R	X_65638484_T_C	X	65442320	1.04825e-155	1.31538e-153	2.0986	-0.13489	-0.134057
rs1090835	EDA2R	X_65638484_T_C	X	65443295	6.05012e-156	7.55448e-154	2.0964	-0.135092	-0.13426
rs1090838	EDA2R	X_65638484_T_C	X	65442191	2.86264e-156	3.53958e-154	2.0922	-0.13503	-0.134202
X:65434569_ATTTTC_A	EDA2R	X_65638484_T_C	X	65434569	2.07277e-152	2.45215e-150	2.073	-0.134151	-0.13331
rs806608	EDA2R	X_65638484_T_C	X	65428529	5.17613e-155	6.10207e-153	2.0715	-0.134711	-0.133883
rs636918	DOCK8	rs617453	9	274641	0.00426097	0.498161	2.0679	-0.0173627	0.0174184
rs636918	FOXD4	rs617453	9	274641	0.00426097	0.496581	2.0665	-0.0173627	0.0174828
rs806609	EDA2R	X_65638484_T_C	X	65431706	5.85884e-155	6.82715e-153	2.0664	-0.134661	-0.133835
rs636918	KANK1	rs617453	9	274641	0.00426097	0.496506	2.0664	-0.0173627	0.0174851
rs636918	CBWD1	rs617453	9	274641	0.00426097	0.495663	2.0657	-0.0173627	0.0175191
rs636918	WASHC1	rs617453	9	274641	0.00426097	0.494403	2.0646	-0.0173627	0.0175705
rs636918	DOCK8_AS1	rs617453	9	274641	0.00426097	0.493896	2.0641	-0.0173627	0.0175925
rs138031891	ALDH1B1	rs4878737	9	37592939	0.00371267	0.37655	2.0061	-0.0239426	0.0195671
rs138031891	DCAF10	rs4878737	9	37592939	0.00371267	0.373969	2.0031	-0.0239426	0.0196731
rs138031891	EXOSC3	rs4878737	9	37592939	0.00371267	0.373849	2.003	-0.0239426	0.019678
rs138031891	FBXO10	rs4878737	9	37592939	0.00371267	0.372845	2.0018	-0.0239426	0.019719
rs138031891	TOMM5	rs4878737	9	37592939	0.00371267	0.372577	2.0015	-0.0239426	0.0197297
rs138031891	IGFBPL1	rs4878737	9	37592939	0.00371267	0.371795	2.0006	-0.0239426	0.0197621
rs138031891	TRMT10B	rs4878737	9	37592939	0.00371267	0.371539	2.0003	-0.0239426	0.0197727
rs138031891	SLC25A51	rs4878737	9	37592939	0.00371267	0.366253	1.9941	-0.0239426	0.0199926
rs138031891	FRMPD1	rs4878737	9	37592939	0.00371267	0.361128	1.988	-0.0239426	0.0202092
rs142066889	ZBTB20	rs78705757	3	115039723	0.0053371	0.504519	1.9756	0.0643914	-0.00736441
rs116755276	CCDC85A	rs11888023	2	56385496	0.00875611	0.786995	1.9537	-0.0492394	-0.00672672
rs116755276	CFAP36	rs11888023	2	56385496	0.00875611	0.785687	1.9529	-0.0492394	-0.00676927
rs116755276	CCDC88A	rs11888023	2	56385496	0.00875611	0.784552	1.9523	-0.0492394	-0.00680595
rs116755276	PPP4R3B	rs11888023	2	56385496	0.00875611	0.783771	1.9519	-0.0492394	-0.00683109
rs116755276	EFEMP1	rs11888023	2	56385496	0.00875611	0.783518	1.9517	-0.0492394	-0.00683973
rs2696531	NSF	rs199441	17	44355634	1.15735e-48	1.03529e-46	1.9516	-0.104203	-0.103426
rs2696531	NSF	rs199522	17	44355634	1.15735e-48	1.03529e-46	1.9516	-0.104203	-0.103426
rs116755276	PNPT1	rs11888023	2	56385496	0.00875611	0.780663	1.9502	-0.0492394	-0.00693225
rs116755276	LOC100129434	rs11888023	2	56385496	0.00875611	0.772744	1.9457	-0.0492394	-0.00718947
rs138031891	SHB	rs4878737	9	37592939	0.00371267	0.301228	1.9092	-0.0239426	0.0230348
X:65406118_GC_G	EDA2R	X_65638484_T_C	X	65406118	1.05653e-119	7.89636e-118	1.8735	-0.124067	-0.123163
rs11271854	KIF1A	rs76710549	2	241341294	0.00258105	0.191911	1.8713	-0.0335296	-0.0181799
rs11271854	CAPN10	rs76710549	2	241341294	0.00258105	0.187936	1.8622	-0.0335296	-0.0183453
rs766052639	EDA2R	X_65638484_T_C	X	65988165	5.60291e-203	4.03952e-201	1.8579	-0.248022	-0.246975
rs11271854	GPC1	rs76710549	2	241341294	0.00258105	0.185301	1.8561	-0.0335296	-0.0184529
rs11271854	NDUFA10	rs76710549	2	241341294	0.00258105	0.185071	1.8555	-0.0335296	-0.0184622
rs11271854	OR6B3	rs76710549	2	241341294	0.00258105	0.183201	1.8511	-0.0335296	-0.01854
rs11271854	GPR35	rs76710549	2	241341294	0.00258105	0.182369	1.8492	-0.0335296	-0.0185755
rs11271854	AQP12A	rs76710549	2	241341294	0.00258105	0.182334	1.8491	-0.0335296	-0.0185771
rs11271854	COPS9	rs76710549	2	241341294	0.00258105	0.182233	1.8488	-0.0335296	-0.0185811
rs11271854	AGXT	rs76710549	2	241341294	0.00258105	0.180816	1.8454	-0.0335296	-0.0186419
rs11271854	RNPEPL1	rs76710549	2	241341294	0.00258105	0.180173	1.8439	-0.0335296	-0.018671
rs11271854	AQP12B	rs76710549	2	241341294	0.00258105	0.180081	1.8437	-0.0335296	-0.0186729
rs11271854	DUSP28	rs76710549	2	241341294	0.00258105	0.1793	1.8418	-0.0335296	-0.0187074
rs11271854	ANKMY1	rs76710549	2	241341294	0.00258105	0.178465	1.8398	-0.0335296	-0.0187452
rs11271854	OTOS	rs76710549	2	241341294	0.00258105	0.174357	1.8296	-0.0335296	-0.0189256
X:65460363_TA_T	EDA2R	X_65638484_T_C	X	65460363	3.6249e-133	2.40525e-131	1.8219	-0.129281	-0.128453
rs62263275	UROC1	rs35892873	3	126495920	0.0103064	0.648145	1.7986	0.0357684	0.0160064
rs62263275	UROC1	rs76358556	3	126495920	0.0103064	0.648145	1.7986	0.0357684	0.0160064
rs62263275	ALDH1L1	rs35892873	3	126495920	0.0103064	0.64721	1.7979	0.0357684	0.0160493
rs62263275	ALDH1L1	rs76358556	3	126495920	0.0103064	0.64721	1.7979	0.0357684	0.0160493
rs62263275	CHST13	rs35892873	3	126495920	0.0103064	0.645581	1.7968	0.0357684	0.0161294
rs62263275	CHST13	rs76358556	3	126495920	0.0103064	0.645581	1.7968	0.0357684	0.0161294
rs62263275	CHCHD6	rs35892873	3	126495920	0.0103064	0.644877	1.7964	0.0357684	0.0161637
rs62263275	ROPN1B	rs35892873	3	126495920	0.0103064	0.644922	1.7964	0.0357684	0.0161617
rs62263275	CHCHD6	rs76358556	3	126495920	0.0103064	0.644877	1.7964	0.0357684	0.0161637
rs62263275	ROPN1B	rs76358556	3	126495920	0.0103064	0.644922	1.7964	0.0357684	0.0161617
rs62263275	ALG1L	rs35892873	3	126495920	0.0103064	0.643814	1.7957	0.0357684	0.0162159
rs62263275	ALG1L	rs76358556	3	126495920	0.0103064	0.643814	1.7957	0.0357684	0.0162159
rs62263275	TXNRD3	rs35892873	3	126495920	0.0103064	0.643483	1.7954	0.0357684	0.016232
rs62263275	TXNRD3	rs76358556	3	126495920	0.0103064	0.643483	1.7954	0.0357684	0.016232
rs62263275	ZXDC	rs35892873	3	126495920	0.0103064	0.643279	1.7953	0.0357684	0.016242
rs62263275	ZXDC	rs76358556	3	126495920	0.0103064	0.643279	1.7953	0.0357684	0.016242
rs62263275	FAM86JP	rs35892873	3	126495920	0.0103064	0.643118	1.7952	0.0357684	0.0162499
rs62263275	FAM86JP	rs76358556	3	126495920	0.0103064	0.643118	1.7952	0.0357684	0.0162499
rs62263275	SLC41A3	rs35892873	3	126495920	0.0103064	0.641581	1.7941	0.0357684	0.0163251
rs62263275	SLC41A3	rs76358556	3	126495920	0.0103064	0.641581	1.7941	0.0357684	0.0163251
rs73221531	EDA2R	X_65638484_T_C	X	65853557	5.88699e-106	3.66256e-104	1.7939	-0.137536	-0.136437
rs62263275	CFAP100	rs35892873	3	126495920	0.0103064	0.639604	1.7928	0.0357684	0.0164222
rs62263275	CFAP100	rs76358556	3	126495920	0.0103064	0.639604	1.7928	0.0357684	0.0164222
rs62263275	C3orf22	rs35892873	3	126495920	0.0103064	0.638592	1.7921	0.0357684	0.0164723
rs62263275	C3orf22	rs76358556	3	126495920	0.0103064	0.638592	1.7921	0.0357684	0.0164723
rs62263275	KLF15	rs35892873	3	126495920	0.0103064	0.638487	1.792	0.0357684	0.0164768
rs62263275	KLF15	rs76358556	3	126495920	0.0103064	0.638487	1.792	0.0357684	0.0164768
rs73221538	EDA2R	X_65638484_T_C	X	65883683	5.76144e-107	3.56547e-105	1.7916	-0.138182	-0.137091
rs530434537	SF3B2	rs480989	11	65583961	0.00891149	0.542148	1.7842	-0.019334	-0.00373275
rs4827379	EDA2R	X_65638484_T_C	X	65813960	1.06624e-105	6.47214e-104	1.7832	-0.138006	-0.13691
rs757786261	EDA2R	X_65638484_T_C	X	65806267	4.64924e-106	2.81828e-104	1.7826	-0.138283	-0.137191
rs138588188	EDA2R	X_65638484_T_C	X	65307338	1.01992e-10	6.16378e-09	1.7813	0.0716435	0.0651789
rs371096011	OR3A1	rs9901627	17	3219045	0.0115505	0.697817	1.7811	-0.0292574	0.00407039
rs371096011	OR1A1	rs9901627	17	3219045	0.0115505	0.696898	1.7806	-0.0292574	0.00408091
rs371096011	OR1D2	rs9901627	17	3219045	0.0115505	0.694131	1.7788	-0.0292574	0.00412023
rs12837771	EDA2R	X_65638484_T_C	X	65718655	1.53836e-103	9.20381e-102	1.7769	-0.136803	-0.135692
rs371096011	OR1E2	rs9901627	17	3219045	0.0115505	0.69078	1.7767	-0.0292574	0.00416766
rs371096011	OR1G1	rs9901627	17	3219045	0.0115505	0.688568	1.7753	-0.0292574	0.00419914
rs1456804	EDA2R	X_65638484_T_C	X	65481512	6.2374e-134	3.71692e-132	1.7752	-0.129026	-0.128226
rs371096011	METTL16	rs9901627	17	3219045	0.0115505	0.68701	1.7744	-0.0292574	0.0042214
rs371096011	OR3A3	rs9901627	17	3219045	0.0115505	0.686832	1.7742	-0.0292574	0.00422392
rs371096011	CCDC92B	rs9901627	17	3219045	0.0115505	0.686546	1.7741	-0.0292574	0.00422793
rs371096011	OR1A2	rs9901627	17	3219045	0.0115505	0.684443	1.7727	-0.0292574	0.00425803
rs371096011	OR3A2	rs9901627	17	3219045	0.0115505	0.683403	1.7721	-0.0292574	0.00427531
rs371096011	PAFAH1B1	rs9901627	17	3219045	0.0115505	0.683141	1.7719	-0.0292574	0.00427651
rs371096011	OR1D5	rs9901627	17	3219045	0.0115505	0.682424	1.7715	-0.0292574	0.00428713
rs371096011	CLUH	rs9901627	17	3219045	0.0115505	0.682298	1.7714	-0.0292574	0.00428876
rs371096011	RAP1GAP2	rs9901627	17	3219045	0.0115505	0.680069	1.77	-0.0292574	0.00432042
rs7391439	EDA2R	X_65638484_T_C	X	65155066	1.44203e-12	8.47696e-11	1.7693	0.0643937	0.0595497
X:65655712_TACACACAC_T	EDA2R	X_65638484_T_C	X	65655712	1.49863e-155	8.80584e-154	1.7691	-0.150641	-0.149834
rs5965256	EDA2R	X_65638484_T_C	X	65779256	2.41225e-105	1.4076e-103	1.7661	-0.137829	-0.136739
rs530434537	PCNX3	rs480989	11	65583961	0.00891149	0.519333	1.7655	-0.019334	-0.00394028
rs5919144	EDA2R	X_65638484_T_C	X	65750666	6.51579e-105	3.79635e-103	1.7654	-0.137617	-0.136523
rs5919110	EDA2R	X_65638484_T_C	X	65672801	2.12598e-102	1.23489e-100	1.7641	-0.136173	-0.135062
rs5919143	EDA2R	X_65638484_T_C	X	65742290	8.95266e-105	5.19755e-103	1.7638	-0.137537	-0.136444
rs5919156	EDA2R	X_65638484_T_C	X	65797074	1.54024e-105	8.92318e-104	1.7629	-0.137902	-0.136816
rs1055893	GRK7	rs7650602	3	141474511	0.0100043	0.577831	1.7616	0.033657	-0.00415022
rs761181141	EDA2R	X_65638484_T_C	X	65454485	5.42769e-129	3.13246e-127	1.7613	-0.127437	-0.126622
rs371096011	OR1E1	rs9901627	17	3219045	0.0115505	0.66664	1.7613	-0.0292574	0.00451498
rs1576625	EDA2R	X_65638484_T_C	X	65798217	3.72238e-106	2.14143e-104	1.7599	-0.138139	-0.13706
rs371096011	SPATA22	rs9901627	17	3219045	0.0115505	0.663414	1.7592	-0.0292574	0.00456119
rs148882162	GATAD2B	rs7537691	1	154252188	0.000173576	0.00996759	1.7591	0.10779	0.0944637
rs143782713	EDA2R	X_65638484_T_C	X	65761385	2.94351e-104	1.67797e-102	1.7559	-0.137326	-0.136233
rs73219601	EDA2R	X_65638484_T_C	X	65757087	4.13034e-104	2.34645e-102	1.7544	-0.137206	-0.136114
rs73219542	EDA2R	X_65638484_T_C	X	65673191	1.86816e-101	1.05579e-99	1.7522	-0.135623	-0.134514
rs189054607	EDA2R	X_65638484_T_C	X	65784648	1.54567e-104	8.72918e-103	1.7519	-0.137365	-0.136279
rs145577330	EDA2R	X_65638484_T_C	X	65746990	7.39733e-104	4.17528e-102	1.7516	-0.137022	-0.13593
rs73219597	EDA2R	X_65638484_T_C	X	65749880	6.90804e-104	3.89689e-102	1.7514	-0.137048	-0.135956
rs4827365	EDA2R	X_65638484_T_C	X	65480342	2.16438e-133	1.2189e-131	1.7506	-0.128796	-0.128002
rs144163807	EDA2R	X_65638484_T_C	X	65778946	5.02159e-104	2.82771e-102	1.7506	-0.137158	-0.136067
rs73221522	EDA2R	X_65638484_T_C	X	65809967	1.32338e-104	7.43314e-103	1.7495	-0.137327	-0.136242
rs2054180	EDA2R	X_65638484_T_C	X	65486172	1.71138e-133	9.58349e-132	1.7482	-0.128886	-0.128093
rs806537	EDA2R	X_65638484_T_C	X	65469399	5.9343e-133	3.31861e-131	1.7476	-0.128519	-0.127725
X:65455332_CT_C	EDA2R	X_65638484_T_C	X	65455332	1.0395e-132	5.81211e-131	1.7475	-0.128356	-0.127561
rs2054179	EDA2R	X_65638484_T_C	X	65484820	1.06139e-133	5.9348e-132	1.7475	-0.128972	-0.128181
rs708969	EDA2R	X_65638484_T_C	X	65469895	5.72486e-133	3.20015e-131	1.7474	-0.128531	-0.127738
rs708968	EDA2R	X_65638484_T_C	X	65469646	6.09214e-133	3.40069e-131	1.7468	-0.128531	-0.127738
rs1090842	EDA2R	X_65638484_T_C	X	65458260	1.83693e-132	1.02517e-130	1.7467	-0.128196	-0.127402
rs2696531	ITGB3	rs199522	17	44355634	1.15735e-48	6.43623e-47	1.7452	-0.104203	-0.103617
rs708967	EDA2R	X_65638484_T_C	X	65454629	1.3408e-132	7.45581e-131	1.7451	-0.128266	-0.127472
rs368543494	EDA2R	X_65638484_T_C	X	65670534	4.09916e-102	2.26752e-100	1.7429	-0.136851	-0.135747
rs1068535	EDA2R	X_65638484_T_C	X	65446299	4.05529e-132	2.23324e-130	1.7409	-0.128193	-0.127398
rs707297	EDA2R	X_65638484_T_C	X	65451754	2.88816e-133	1.58809e-131	1.7403	-0.128668	-0.12788
rs5918596	EDA2R	X_65638484_T_C	X	65491356	4.00938e-134	2.19988e-132	1.7393	-0.129155	-0.12837
rs2198868	EDA2R	X_65638484_T_C	X	65482852	8.76685e-134	4.8092e-132	1.7392	-0.128936	-0.12815
rs1456803	EDA2R	X_65638484_T_C	X	65481175	1.00899e-133	5.53326e-132	1.7391	-0.128898	-0.128111
rs2198869	EDA2R	X_65638484_T_C	X	65482947	8.93317e-134	4.89601e-132	1.7388	-0.128935	-0.128148
rs1068533	EDA2R	X_65638484_T_C	X	65456807	1.42035e-132	7.76821e-131	1.7379	-0.128243	-0.127452
rs5919026	EDA2R	X_65638484_T_C	X	65484756	3.98778e-134	2.17923e-132	1.7376	-0.129111	-0.128326
rs1456806	EDA2R	X_65638484_T_C	X	65485431	9.63594e-134	5.25028e-132	1.7363	-0.128939	-0.128154
rs201152005	EDA2R	X_65638484_T_C	X	65509217	6.88498e-133	3.75162e-131	1.7363	-0.129587	-0.128793
rs530434537	RELA	rs480989	11	65583961	0.00891149	0.485167	1.7359	-0.019334	-0.0042678
rs806538	EDA2R	X_65638484_T_C	X	65469291	3.24494e-133	1.76551e-131	1.7357	-0.128584	-0.127797
rs5918594	EDA2R	X_65638484_T_C	X	65473423	1.13307e-133	6.16246e-132	1.7355	-0.128828	-0.128043
rs707299	EDA2R	X_65638484_T_C	X	65465509	4.8412e-133	2.63231e-131	1.7354	-0.128472	-0.127686
rs707298	EDA2R	X_65638484_T_C	X	65463957	5.59952e-133	3.04396e-131	1.7353	-0.12843	-0.127643
rs1068536	EDA2R	X_65638484_T_C	X	65463497	5.94093e-133	3.2285e-131	1.7351	-0.128414	-0.127627
rs708966	EDA2R	X_65638484_T_C	X	65453922	7.43852e-133	4.02377e-131	1.7331	-0.128339	-0.127552
rs699863	EDA2R	X_65638484_T_C	X	65452795	7.81031e-133	4.22017e-131	1.7327	-0.128341	-0.127555
rs777819053	EDA2R	X_65638484_T_C	X	65780290	1.16833e-103	6.31004e-102	1.7325	-0.137713	-0.136629
rs707296	EDA2R	X_65638484_T_C	X	65449206	1.88822e-132	1.01529e-130	1.7305	-0.128236	-0.127449
rs707295	EDA2R	X_65638484_T_C	X	65448725	1.94182e-132	1.04338e-130	1.7302	-0.12824	-0.127452
X:65492405_TA_T	EDA2R	X_65638484_T_C	X	65492405	1.74745e-134	9.37902e-133	1.7298	-0.130045	-0.129257
rs651494	EDA2R	X_65638484_T_C	X	65474774	4.56532e-132	2.44415e-130	1.7287	-0.128216	-0.127427
rs1360764	EDA2R	X_65638484_T_C	X	66093987	1.57563e-225	8.40402e-224	1.727	-0.265661	-0.264706
rs530434537	CTSW	rs480989	11	65583961	0.00891149	0.473941	1.7258	-0.019334	-0.00437585
rs530434537	EFEMP2	rs480989	11	65583961	0.00891149	0.473785	1.7256	-0.019334	-0.00438775
rs10445270	ZNF18	rs2529703	17	12319647	0.0106984	0.567818	1.7249	0.0149343	0.0141751
rs10445270	MYOCD	rs2529703	17	12319647	0.0106984	0.566729	1.7241	0.0149343	0.0142152
rs10445270	MYOCD	rs72809176	17	12319647	0.0106984	0.566729	1.7241	0.0149343	0.0142152
rs10445270	MYOCD	rs4792260	17	12319647	0.0106984	0.566729	1.7241	0.0149343	0.0142152
rs10445270	MAP2K4	rs2529703	17	12319647	0.0106984	0.566654	1.724	0.0149343	0.0142179
rs10445270	MAP2K4	rs72809176	17	12319647	0.0106984	0.566654	1.724	0.0149343	0.0142179
rs10445270	MAP2K4	rs4792260	17	12319647	0.0106984	0.566654	1.724	0.0149343	0.0142179
rs10445270	DNAH9	rs2529703	17	12319647	0.0106984	0.566256	1.7237	0.0149343	0.0142326
rs10445270	LOC100128006	rs2529703	17	12319647	0.0106984	0.566248	1.7237	0.0149343	0.0142328
rs10445270	LOC100128006	rs72809176	17	12319647	0.0106984	0.566248	1.7237	0.0149343	0.0142328
rs10445270	LOC100128006	rs4792260	17	12319647	0.0106984	0.566248	1.7237	0.0149343	0.0142328
rs708964	EDA2R	X_65638484_T_C	X	65450212	5.02039e-131	2.65461e-129	1.7233	-0.128777	-0.127975
rs530434537	RNASEH2C	rs480989	11	65583961	0.00891149	0.470693	1.7228	-0.019334	-0.00441133
rs10445270	ARHGAP44	rs72809176	17	12319647	0.0106984	0.564871	1.7226	0.0149343	0.0142834
rs10445270	ARHGAP44	rs4792260	17	12319647	0.0106984	0.564871	1.7226	0.0149343	0.0142834
rs11433175	EDA2R	X_65638484_T_C	X	65478922	2.28792e-133	1.20668e-131	1.7222	-0.129074	-0.128288
rs530434537	OVOL1	rs480989	11	65583961	0.00891149	0.470103	1.7222	-0.019334	-0.00441457
rs10445270	ELAC2	rs72809176	17	12319647	0.0106984	0.562613	1.7209	0.0149343	0.0143665
rs10445270	ELAC2	rs4792260	17	12319647	0.0106984	0.562613	1.7209	0.0149343	0.0143665
X:65494348_GA_G	EDA2R	X_65638484_T_C	X	65494348	9.12897e-133	4.80019e-131	1.7208	-0.128682	-0.127896
rs530434537	POLA2	rs480989	11	65583961	0.00891149	0.466131	1.7186	-0.019334	-0.00445227
rs530434537	KAT5	rs480989	11	65583961	0.00891149	0.464691	1.7172	-0.019334	-0.00446654
rs530434537	SIPA1	rs480989	11	65583961	0.00891149	0.464359	1.7169	-0.019334	-0.00446998
rs530434537	FOSL1	rs480989	11	65583961	0.00891149	0.462944	1.7156	-0.019334	-0.00448464
rs56214823	USP51	rs139777717_55507549_T_A	X	55845629	0.00443739	0.230497	1.7155	0.013641	0.0212714
rs56214823	USP51	rs150608359_55406493_C_A	X	55845629	0.00443739	0.230497	1.7155	0.013641	0.0212714
rs56214823	USP51	rs5914340_55429217_T_G	X	55845629	0.00443739	0.230497	1.7155	0.013641	0.0212714
rs56214823	USP51	rs17250872_55477621_T_C	X	55845629	0.00443739	0.230497	1.7155	0.013641	0.0212714
rs530434537	GAL3ST3	rs480989	11	65583961	0.00891149	0.462889	1.7155	-0.019334	-0.00448491
rs530434537	FAM89B	rs480989	11	65583961	0.00891149	0.461716	1.7144	-0.019334	-0.00449632
rs530434537	CCDC85B	rs480989	11	65583961	0.00891149	0.461412	1.7141	-0.019334	-0.00450331
rs1055893	ATP1B3	rs7650602	3	141474511	0.0100043	0.517107	1.7134	0.033657	-0.00479363
rs530434537	BANF1	rs480989	11	65583961	0.00891149	0.460589	1.7134	-0.019334	-0.00450765
rs5918595	EDA2R	X_65638484_T_C	X	65478345	5.46878e-133	2.8248e-131	1.7131	-0.128559	-0.127779
rs1068538	EDA2R	X_65638484_T_C	X	65462140	3.90313e-132	2.01504e-130	1.7129	-0.128108	-0.127325
rs530434537	EHBP1L1	rs480989	11	65583961	0.00891149	0.460058	1.7129	-0.019334	-0.00451299
rs530434537	KCNK7	rs480989	11	65583961	0.00891149	0.460013	1.7128	-0.019334	-0.00451342
rs530434537	TIGD3	rs480989	11	65583961	0.00891149	0.459978	1.7128	-0.019334	-0.00451378
rs707301	EDA2R	X_65638484_T_C	X	65460341	3.99292e-132	2.06033e-130	1.7126	-0.128082	-0.127298
rs530434537	CATSPER1	rs480989	11	65583961	0.00891149	0.459825	1.7126	-0.019334	-0.00451531
rs530434537	DPF2	rs480989	11	65583961	0.00891149	0.45897	1.7118	-0.019334	-0.00452467
rs530434537	MAP3K11	rs480989	11	65583961	0.00891149	0.458704	1.7116	-0.019334	-0.00452684
rs530434537	LTBP3	rs480989	11	65583961	0.00891149	0.458332	1.7112	-0.019334	-0.00453093
rs530434537	PACS1	rs480989	11	65583961	0.00891149	0.458168	1.7111	-0.019334	-0.00453227
rs530434537	ZNRD2	rs480989	11	65583961	0.00891149	0.45811	1.711	-0.019334	-0.00453258
rs1090752	EDA2R	X_65638484_T_C	X	65456529	1.05402e-131	5.41735e-130	1.7109	-0.127825	-0.127042
rs5919024	EDA2R	X_65638484_T_C	X	65482111	2.91481e-133	1.49464e-131	1.7099	-0.128714	-0.127937
rs530434537	CFL1	rs480989	11	65583961	0.00891149	0.456904	1.7099	-0.019334	-0.0045448
rs5919025	EDA2R	X_65638484_T_C	X	65484557	1.8854e-133	9.64534e-132	1.7089	-0.128823	-0.128046
rs56214823	PFKFB1	rs139777717_55507549_T_A	X	55845629	0.00443739	0.226927	1.7088	0.013641	0.0214352
rs56214823	PFKFB1	rs150608359_55406493_C_A	X	55845629	0.00443739	0.226927	1.7088	0.013641	0.0214352
rs56214823	PFKFB1	rs5914340_55429217_T_G	X	55845629	0.00443739	0.226927	1.7088	0.013641	0.0214352
rs56214823	PFKFB1	rs17250872_55477621_T_C	X	55845629	0.00443739	0.226927	1.7088	0.013641	0.0214352
rs530434537	EIF1AD	rs480989	11	65583961	0.00891149	0.455791	1.7088	-0.019334	-0.00455705
rs1068534	EDA2R	X_65638484_T_C	X	65448100	1.68543e-131	8.61841e-130	1.7087	-0.127896	-0.127112
rs530434537	FRMD8	rs480989	11	65583961	0.00891149	0.455324	1.7084	-0.019334	-0.00456131
rs530434537	DRAP1	rs480989	11	65583961	0.00891149	0.454397	1.7075	-0.019334	-0.00457074
rs56214823	RRAGB	rs139777717_55507549_T_A	X	55845629	0.00443739	0.226237	1.7074	0.013641	0.0214654
rs56214823	RRAGB	rs150608359_55406493_C_A	X	55845629	0.00443739	0.226237	1.7074	0.013641	0.0214654
rs56214823	RRAGB	rs5914340_55429217_T_G	X	55845629	0.00443739	0.226237	1.7074	0.013641	0.0214654
rs56214823	RRAGB	rs17250872_55477621_T_C	X	55845629	0.00443739	0.226237	1.7074	0.013641	0.0214654
rs4827384	EDA2R	X_65638484_T_C	X	66068591	4.93475e-218	2.51395e-216	1.7071	-0.258567	-0.257616
rs1264214	EDA2R	X_65638484_T_C	X	65422782	2.02827e-155	1.03301e-153	1.707	-0.135813	-0.135102
rs5918597	EDA2R	X_65638484_T_C	X	65495663	3.5384e-134	1.80183e-132	1.7069	-0.129178	-0.128404
rs530434537	TSGA10IP	rs480989	11	65583961	0.00891149	0.453302	1.7064	-0.019334	-0.00458244
rs530434537	C11orf68	rs480989	11	65583961	0.00891149	0.4532	1.7063	-0.019334	-0.00458245
rs12852749	EDA2R	X_65638484_T_C	X	65506312	1.07186e-133	5.44637e-132	1.706	-0.129624	-0.128845
rs5919027	EDA2R	X_65638484_T_C	X	65495073	6.56153e-134	3.33048e-132	1.7055	-0.129108	-0.128333
rs530434537	CDC42EP2	rs480989	11	65583961	0.00891149	0.45221	1.7054	-0.019334	-0.00459453
rs5965123	EDA2R	X_65638484_T_C	X	65492640	9.45742e-134	4.79674e-132	1.7052	-0.12901	-0.128235
rs56214823	MTRNR2L10	rs139777717_55507549_T_A	X	55845629	0.00443739	0.224922	1.7049	0.013641	0.0215262
rs56214823	MTRNR2L10	rs150608359_55406493_C_A	X	55845629	0.00443739	0.224922	1.7049	0.013641	0.0215262
rs56214823	MTRNR2L10	rs5914340_55429217_T_G	X	55845629	0.00443739	0.224922	1.7049	0.013641	0.0215262
rs56214823	MTRNR2L10	rs17250872_55477621_T_C	X	55845629	0.00443739	0.224922	1.7049	0.013641	0.0215262
rs56214823	MAGEH1	rs139777717_55507549_T_A	X	55845629	0.00443739	0.224811	1.7047	0.013641	0.0215312
rs56214823	MAGEH1	rs150608359_55406493_C_A	X	55845629	0.00443739	0.224811	1.7047	0.013641	0.0215312
rs56214823	MAGEH1	rs5914340_55429217_T_G	X	55845629	0.00443739	0.224811	1.7047	0.013641	0.0215312
rs56214823	MAGEH1	rs17250872_55477621_T_C	X	55845629	0.00443739	0.224811	1.7047	0.013641	0.0215312
rs56214823	FOXR2	rs139777717_55507549_T_A	X	55845629	0.00443739	0.224739	1.7046	0.013641	0.0215348
rs56214823	FOXR2	rs150608359_55406493_C_A	X	55845629	0.00443739	0.224739	1.7046	0.013641	0.0215348
rs56214823	FOXR2	rs5914340_55429217_T_G	X	55845629	0.00443739	0.224739	1.7046	0.013641	0.0215348
rs5965122	EDA2R	X_65638484_T_C	X	65492296	1.07458e-133	5.44298e-132	1.7046	-0.128984	-0.128209
rs56214823	FOXR2	rs17250872_55477621_T_C	X	55845629	0.00443739	0.224739	1.7046	0.013641	0.0215348
rs530434537	MUS81	rs480989	11	65583961	0.00891149	0.451349	1.7046	-0.019334	-0.00460434
rs1055893	SLC25A36	rs7650602	3	141474511	0.0100043	0.505507	1.7035	0.033657	-0.00492622
rs56214823	PAGE2	rs139777717_55507549_T_A	X	55845629	0.00443739	0.224071	1.7033	0.013641	0.021566
rs56214823	PAGE2	rs150608359_55406493_C_A	X	55845629	0.00443739	0.224071	1.7033	0.013641	0.021566
rs56214823	PAGE2	rs5914340_55429217_T_G	X	55845629	0.00443739	0.224071	1.7033	0.013641	0.021566
rs707302	EDA2R	X_65638484_T_C	X	65459223	3.28027e-132	1.65646e-130	1.7033	-0.128098	-0.12732
rs56214823	PAGE2	rs17250872_55477621_T_C	X	55845629	0.00443739	0.224071	1.7033	0.013641	0.021566
rs56214823	TRO	rs150608359_55406493_C_A	X	55845629	0.00443739	0.22382	1.7028	0.013641	0.0215781
rs56214823	TRO	rs5914340_55429217_T_G	X	55845629	0.00443739	0.22382	1.7028	0.013641	0.0215781
rs56214823	ALAS2	rs139777717_55507549_T_A	X	55845629	0.00443739	0.223526	1.7022	0.013641	0.0215914
rs56214823	ALAS2	rs150608359_55406493_C_A	X	55845629	0.00443739	0.223526	1.7022	0.013641	0.0215914
rs56214823	ALAS2	rs5914340_55429217_T_G	X	55845629	0.00443739	0.223526	1.7022	0.013641	0.0215914
rs56214823	ALAS2	rs17250872_55477621_T_C	X	55845629	0.00443739	0.223526	1.7022	0.013641	0.0215914
rs56214823	FAM104B	rs139777717_55507549_T_A	X	55845629	0.00443739	0.223203	1.7016	0.013641	0.0216058
rs56214823	FAM104B	rs150608359_55406493_C_A	X	55845629	0.00443739	0.223203	1.7016	0.013641	0.0216058
rs56214823	FAM104B	rs5914340_55429217_T_G	X	55845629	0.00443739	0.223203	1.7016	0.013641	0.0216058
rs5919035	EDA2R	X_65638484_T_C	X	65504208	2.42362e-133	1.21911e-131	1.7016	-0.129409	-0.128633
rs56214823	FAM104B	rs17250872_55477621_T_C	X	55845629	0.00443739	0.223203	1.7016	0.013641	0.0216058
rs1068537	EDA2R	X_65638484_T_C	X	65462677	3.18091e-132	1.59973e-130	1.7015	-0.128093	-0.127315
rs707300	EDA2R	X_65638484_T_C	X	65468516	9.57329e-133	4.81247e-131	1.7013	-0.128383	-0.127607
rs113559621	EDA2R	X_65638484_T_C	X	66069287	3.13575e-221	1.57407e-219	1.7007	-0.261532	-0.260588
rs5918669	EDA2R	X_65638484_T_C	X	66094901	1.15825e-216	5.81446e-215	1.7007	-0.257526	-0.256577
rs1055893	RASA2	rs7650602	3	141474511	0.0100043	0.501744	1.7003	0.033657	-0.00497037
rs1055893	PXYLP1	rs7650602	3	141474511	0.0100043	0.501447	1.7	0.033657	-0.00497331
rs1055893	RNF7	rs7650602	3	141474511	0.0100043	0.501367	1.7	0.033657	-0.0049743
X:65494484_GA_G	EDA2R	X_65638484_T_C	X	65494484	5.52109e-132	2.76459e-130	1.6996	-0.128939	-0.128157
rs4827459	EDA2R	X_65638484_T_C	X	65497195	4.15858e-133	2.08197e-131	1.6995	-0.129308	-0.128531
rs140414318	EDA2R	X_65638484_T_C	X	65528627	5.58356e-134	2.79295e-132	1.6992	-0.129945	-0.129169
rs530434537	LOC101927789	rs480989	11	65583961	0.00891149	0.445769	1.6992	-0.019334	-0.00465822
rs1055893	ZBTB38	rs7650602	3	141474511	0.0100043	0.499912	1.6987	0.033657	-0.00499176
rs1055893	LINC02618	rs7650602	3	141474511	0.0100043	0.499586	1.6984	0.033657	-0.0049949
rs2225716	EDA2R	X_65638484_T_C	X	66079722	3.03253e-216	1.51322e-214	1.6981	-0.257207	-0.256258
rs1055893	SPSB4	rs7650602	3	141474511	0.0100043	0.499021	1.6979	0.033657	-0.00500135
rs945651	EDA2R	X_65638484_T_C	X	65505195	1.53084e-133	7.63006e-132	1.6976	-0.1295	-0.128726
rs60449041	EDA2R	X_65638484_T_C	X	65748490	6.54091e-103	3.25929e-101	1.6975	-0.135825	-0.13477
rs530434537	CST6	rs480989	11	65583961	0.00891149	0.443639	1.6971	-0.019334	-0.00468243
rs5919037	EDA2R	X_65638484_T_C	X	65508398	6.56197e-133	3.2613e-131	1.6964	-0.129373	-0.128594
rs530434537	FIBP	rs480989	11	65583961	0.00891149	0.440946	1.6944	-0.019334	-0.00471294
rs746314404	EDA2R	X_65638484_T_C	X	65508610	5.32927e-133	2.63151e-131	1.6935	-0.129606	-0.128827
rs530434537	SNX32	rs480989	11	65583961	0.00891149	0.439956	1.6935	-0.019334	-0.00471903
rs73221600	EDA2R	X_65638484_T_C	X	66074504	1.0733e-214	5.2684e-213	1.691	-0.256633	-0.255682
rs2696531	MYL4	rs199522	17	44355634	1.15735e-48	5.68191e-47	1.691	-0.104203	-0.103701
rs2880333	EDA2R	X_65638484_T_C	X	65509745	5.04101e-133	2.47056e-131	1.6903	-0.129372	-0.128596
rs56214823	PAGE5	rs139777717_55507549_T_A	X	55845629	0.00443739	0.217068	1.6895	0.013641	0.0218973
rs56214823	PAGE5	rs150608359_55406493_C_A	X	55845629	0.00443739	0.217068	1.6895	0.013641	0.0218973
rs56214823	PAGE5	rs5914340_55429217_T_G	X	55845629	0.00443739	0.217068	1.6895	0.013641	0.0218973
rs4827461	EDA2R	X_65638484_T_C	X	65533764	4.27888e-135	2.09325e-133	1.6895	-0.130382	-0.129613
rs56214823	PAGE5	rs17250872_55477621_T_C	X	55845629	0.00443739	0.217068	1.6895	0.013641	0.0218973
rs12840218	EDA2R	X_65638484_T_C	X	65509409	3.79342e-133	1.85187e-131	1.6886	-0.129507	-0.128732
rs148228051	EDA2R	X_65638484_T_C	X	65534671	3.07114e-135	1.49834e-133	1.6883	-0.130438	-0.12967
X:65527816_TTTA_T	EDA2R	X_65638484_T_C	X	65527816	1.33019e-134	6.4864e-133	1.6881	-0.130589	-0.129818
rs5919208	EDA2R	X_65638484_T_C	X	66075045	1.16989e-214	5.69981e-213	1.6877	-0.256611	-0.255663
rs60569184	EDA2R	X_65638484_T_C	X	65960799	1.93361e-218	9.41151e-217	1.6873	-0.259773	-0.258831
rs56214823	APEX2	rs139777717_55507549_T_A	X	55845629	0.00443739	0.215775	1.6869	0.013641	0.0219615
rs56214823	APEX2	rs150608359_55406493_C_A	X	55845629	0.00443739	0.215775	1.6869	0.013641	0.0219615
rs56214823	APEX2	rs5914340_55429217_T_G	X	55845629	0.00443739	0.215775	1.6869	0.013641	0.0219615
rs73221601	EDA2R	X_65638484_T_C	X	66074642	1.60452e-214	7.8027e-213	1.6869	-0.256624	-0.255675
rs56214823	APEX2	rs17250872_55477621_T_C	X	55845629	0.00443739	0.215775	1.6869	0.013641	0.0219615
rs5919030	EDA2R	X_65638484_T_C	X	65498027	1.53685e-132	7.47265e-131	1.6868	-0.129124	-0.128348
rs73221602	EDA2R	X_65638484_T_C	X	66077841	7.96324e-215	3.87067e-213	1.6867	-0.256701	-0.255754
rs114166921	GATAD2B	rs7537691	1	154211108	0.000883518	0.0429145	1.6864	0.095506	0.0742838
rs5919045	EDA2R	X_65638484_T_C	X	65526920	1.08272e-134	5.24726e-133	1.6854	-0.130238	-0.129469
rs34307172	EDA2R	X_65638484_T_C	X	65506603	1.96614e-133	9.52168e-132	1.6851	-0.131214	-0.130431
rs5919029	EDA2R	X_65638484_T_C	X	65498016	1.66173e-132	8.04475e-131	1.685	-0.129108	-0.128332
rs5919036	EDA2R	X_65638484_T_C	X	65504697	2.13628e-132	1.03395e-130	1.6848	-0.12904	-0.128265
rs5965138	EDA2R	X_65638484_T_C	X	65527345	9.45013e-135	4.57305e-133	1.6848	-0.13026	-0.129492
rs1598697	EDA2R	X_65638484_T_C	X	65500499	2.92583e-132	1.41532e-130	1.6846	-0.12896	-0.128184
rs5919040	EDA2R	X_65638484_T_C	X	65515453	3.69664e-134	1.78714e-132	1.6844	-0.129986	-0.129216
rs2124780	EDA2R	X_65638484_T_C	X	65515989	3.52785e-134	1.7057e-132	1.6844	-0.129995	-0.129225
rs5919043	EDA2R	X_65638484_T_C	X	65516899	3.18628e-134	1.54049e-132	1.6844	-0.130016	-0.129246
rs1902535	EDA2R	X_65638484_T_C	X	65518025	2.98026e-134	1.4409e-132	1.6844	-0.13003	-0.12926
rs11093901	EDA2R	X_65638484_T_C	X	65506621	1.11683e-132	5.39217e-131	1.6838	-0.129178	-0.128404
rs6624886	EDA2R	X_65638484_T_C	X	65506919	1.07338e-132	5.18242e-131	1.6838	-0.129188	-0.128414
rs5965128	EDA2R	X_65638484_T_C	X	65507167	1.03564e-132	5.00042e-131	1.6838	-0.129197	-0.128423
rs5918604	EDA2R	X_65638484_T_C	X	65521487	2.40065e-134	1.15907e-132	1.6838	-0.130079	-0.12931
rs5965134	EDA2R	X_65638484_T_C	X	65521785	1.73908e-134	8.39206e-133	1.6835	-0.130144	-0.129376
rs530434537	AP5B1	rs480989	11	65583961	0.00891149	0.429872	1.6834	-0.019334	-0.00482638
rs5918605	EDA2R	X_65638484_T_C	X	65521542	1.94377e-134	9.37043e-133	1.6831	-0.130144	-0.129375
rs5919044	EDA2R	X_65638484_T_C	X	65523798	1.37682e-134	6.62854e-133	1.6825	-0.130184	-0.129416
rs1456815	EDA2R	X_65638484_T_C	X	65524230	1.34533e-134	6.47513e-133	1.6824	-0.130188	-0.12942
rs5918606	EDA2R	X_65638484_T_C	X	65525504	1.15794e-134	5.57231e-133	1.6823	-0.130224	-0.129456
X:65501913_TAA_T	EDA2R	X_65638484_T_C	X	65501913	2.29963e-132	1.10611e-130	1.6821	-0.129355	-0.12858
rs1264218	EDA2R	X_65638484_T_C	X	65425240	1.71808e-160	8.25705e-159	1.6818	-0.136378	-0.135691
rs2342339	EDA2R	X_65638484_T_C	X	65500854	4.6702e-132	2.23979e-130	1.6809	-0.1289	-0.128125
rs1463434	EDA2R	X_65638484_T_C	X	65533123	2.06378e-135	9.88822e-134	1.6805	-0.130479	-0.129715
rs530434537	SLC25A45	rs480989	11	65583961	0.00891149	0.426946	1.6804	-0.019334	-0.00485507
rs1598696	EDA2R	X_65638484_T_C	X	65500340	7.3086e-132	3.50065e-130	1.6803	-0.128818	-0.128042
rs5918602	EDA2R	X_65638484_T_C	X	65517435	1.09892e-134	5.25484e-133	1.6796	-0.130174	-0.129408
rs5902603	EDA2R	X_65638484_T_C	X	66003130	1.02572e-217	4.89455e-216	1.6787	-0.259332	-0.258393
rs1264212	EDA2R	X_65638484_T_C	X	65424541	5.82943e-160	2.77783e-158	1.6781	-0.136223	-0.135535
rs1926339	EDA2R	X_65638484_T_C	X	65530290	3.38568e-135	1.61356e-133	1.6781	-0.130387	-0.129624
rs56214823	PAGE2B	rs139777717_55507549_T_A	X	55845629	0.00443739	0.210836	1.6768	0.013641	0.0222235
rs56214823	PAGE2B	rs150608359_55406493_C_A	X	55845629	0.00443739	0.210836	1.6768	0.013641	0.0222235
rs56214823	PAGE2B	rs5914340_55429217_T_G	X	55845629	0.00443739	0.210836	1.6768	0.013641	0.0222235
rs56214823	PAGE2B	rs17250872_55477621_T_C	X	55845629	0.00443739	0.210836	1.6768	0.013641	0.0222235
rs12841906	EDA2R	X_65638484_T_C	X	65509400	1.9932e-133	9.46858e-132	1.6767	-0.129589	-0.12882
rs1413800	EDA2R	X_65638484_T_C	X	66104175	2.06258e-217	9.78126e-216	1.676	-0.258587	-0.257652
X:65393804_AT_A	EDA2R	X_65638484_T_C	X	65393804	5.09613e-148	2.41652e-146	1.6759	-0.132501	-0.131783
rs35385677	EDA2R	X_65638484_T_C	X	65506134	9.01102e-132	4.27026e-130	1.6757	-0.128657	-0.127886
rs5919048	EDA2R	X_65638484_T_C	X	65535113	8.69955e-137	4.12312e-135	1.6757	-0.132064	-0.1313
rs1598695	EDA2R	X_65638484_T_C	X	65500329	1.3505e-132	6.39726e-131	1.6755	-0.129063	-0.128293
rs5919046	EDA2R	X_65638484_T_C	X	65527248	3.85683e-135	1.82694e-133	1.6755	-0.130386	-0.129624
rs6624175	EDA2R	X_65638484_T_C	X	65514638	6.23106e-134	2.95126e-132	1.6754	-0.129796	-0.12903
rs5919039	EDA2R	X_65638484_T_C	X	65515442	1.54917e-134	7.33295e-133	1.6752	-0.130107	-0.129344
rs6624890	EDA2R	X_65638484_T_C	X	65511085	2.60107e-133	1.2308e-131	1.675	-0.129451	-0.128684
rs370375927	EDA2R	X_65638484_T_C	X	65935211	9.56852e-216	4.52739e-214	1.675	-0.259125	-0.258179
rs5965127	EDA2R	X_65638484_T_C	X	65507132	4.64445e-133	2.1958e-131	1.6747	-0.129306	-0.128538
rs146459620	EDA2R	X_65638484_T_C	X	66010126	1.34458e-219	6.35751e-218	1.6747	-0.260483	-0.259551
rs4827460	EDA2R	X_65638484_T_C	X	65502222	1.27123e-132	5.98635e-131	1.6729	-0.129079	-0.128311
rs957488	EDA2R	X_65638484_T_C	X	65501772	1.35625e-132	6.38478e-131	1.6728	-0.129065	-0.128297
rs5919034	EDA2R	X_65638484_T_C	X	65503599	1.18463e-132	5.57689e-131	1.6728	-0.129098	-0.12833
rs5918599	EDA2R	X_65638484_T_C	X	65515192	2.5485e-134	1.19908e-132	1.6726	-0.129995	-0.129232
rs5919195	EDA2R	X_65638484_T_C	X	66006058	1.20723e-216	5.67972e-215	1.6725	-0.256755	-0.255826
rs4827366	EDA2R	X_65638484_T_C	X	65515597	1.74832e-134	8.22303e-133	1.6724	-0.130076	-0.129314
rs5919042	EDA2R	X_65638484_T_C	X	65516678	1.52888e-134	7.19148e-133	1.6724	-0.130104	-0.129342
rs1598694	EDA2R	X_65638484_T_C	X	65500269	1.64602e-132	7.73925e-131	1.6723	-0.129017	-0.128249
rs5919038	EDA2R	X_65638484_T_C	X	65514264	1.47482e-133	6.93564e-132	1.6723	-0.129591	-0.128826
rs5918601	EDA2R	X_65638484_T_C	X	65517123	1.48694e-134	6.99262e-133	1.6723	-0.13011	-0.129348
rs6624887	EDA2R	X_65638484_T_C	X	65507105	5.28502e-133	2.48282e-131	1.6719	-0.129274	-0.128507
rs5919033	EDA2R	X_65638484_T_C	X	65502855	7.41716e-133	3.48216e-131	1.6716	-0.129189	-0.128422
rs1456816	EDA2R	X_65638484_T_C	X	65522865	7.37576e-135	3.46184e-133	1.6715	-0.130256	-0.129495
rs1090833	EDA2R	X_65638484_T_C	X	65445331	3.98279e-125	1.86716e-123	1.671	-0.125316	-0.124525
rs5964567	EDA2R	X_65638484_T_C	X	66046965	6.02567e-217	2.82475e-215	1.671	-0.257375	-0.256445
rs530434537	SCYL1	rs480989	11	65583961	0.00891149	0.417636	1.6708	-0.019334	-0.00496146
rs7891437	EDA2R	X_65638484_T_C	X	65417893	3.17619e-159	1.48722e-157	1.6705	-0.135965	-0.135279
rs1379147	EDA2R	X_65638484_T_C	X	65524480	6.09758e-135	2.85523e-133	1.6705	-0.130287	-0.129527
rs2085618	EDA2R	X_65638484_T_C	X	65965040	4.28146e-216	2.00275e-214	1.67	-0.256727	-0.255797
rs7878370	EDA2R	X_65638484_T_C	X	65418009	3.41175e-159	1.59181e-157	1.6689	-0.135921	-0.135236
rs4827508	EDA2R	X_65638484_T_C	X	66033568	2.64875e-217	1.23513e-215	1.6687	-0.257373	-0.256447
rs3843789	EDA2R	X_65638484_T_C	X	66017027	1.61235e-216	7.50957e-215	1.6682	-0.256792	-0.255864
rs3859934	EDA2R	X_65638484_T_C	X	66024843	5.38281e-217	2.50554e-215	1.6679	-0.25716	-0.256233
rs1577323	EDA2R	X_65638484_T_C	X	66058176	3.76985e-217	1.75452e-215	1.6678	-0.257543	-0.256616
rs5965312	EDA2R	X_65638484_T_C	X	66021719	5.68681e-217	2.64594e-215	1.6677	-0.257133	-0.256206
rs2696531	ARL17A	rs199441	17	44355634	1.15735e-48	5.38193e-47	1.6675	-0.104203	-0.103774
rs2696531	ARL17A	rs199522	17	44355634	1.15735e-48	5.38193e-47	1.6675	-0.104203	-0.103774
rs1334764	EDA2R	X_65638484_T_C	X	66053278	6.41609e-217	2.97758e-215	1.6666	-0.257563	-0.256635
rs775372	EDA2R	X_65638484_T_C	X	65973199	5.88153e-216	2.72758e-214	1.6663	-0.256813	-0.255884
rs775365	EDA2R	X_65638484_T_C	X	65999643	2.59137e-215	1.19818e-213	1.665	-0.256237	-0.255307
rs530434537	SART1	rs480989	11	65583961	0.00891149	0.411197	1.6641	-0.019334	-0.0050403
rs73221562	EDA2R	X_65638484_T_C	X	65953616	1.853e-213	8.47036e-212	1.66	-0.255698	-0.254765
rs1090831	EDA2R	X_65638484_T_C	X	65445641	2.2477e-125	1.02646e-123	1.6596	-0.125373	-0.124589
rs1090834	EDA2R	X_65638484_T_C	X	65444271	2.28906e-125	1.04224e-123	1.6583	-0.125397	-0.124613
rs73221554	EDA2R	X_65638484_T_C	X	65929154	3.13959e-213	1.42216e-211	1.6561	-0.256253	-0.255319
rs2210946	EDA2R	X_65638484_T_C	X	65534422	7.33278e-137	3.31111e-135	1.6547	-0.132266	-0.13151
rs775369	EDA2R	X_65638484_T_C	X	65996068	4.75511e-216	2.13879e-214	1.653	-0.256214	-0.255296
rs775368	EDA2R	X_65638484_T_C	X	65997130	5.04573e-216	2.26755e-214	1.6526	-0.256176	-0.255258
rs150679233	EDA2R	X_65638484_T_C	X	65505944	6.19349e-133	2.76473e-131	1.6497	-0.12932	-0.128559
rs2322712	ELAC2	rs72809176	17	12860639	0.0188066	0.83425	1.647	-0.037324	-0.00205798
rs2322712	ELAC2	rs4792260	17	12860639	0.0188066	0.83425	1.647	-0.037324	-0.00205798
rs2322712	ARHGAP44	rs72809176	17	12860639	0.0188066	0.82731	1.6434	-0.037324	-0.00214521
rs2322712	ARHGAP44	rs4792260	17	12860639	0.0188066	0.82731	1.6434	-0.037324	-0.00214521
X:65391641_AT_A	EDA2R	X_65638484_T_C	X	65391641	8.15059e-149	3.58297e-147	1.6431	-0.132847	-0.132142
rs2322712	MAP2K4	rs72809176	17	12860639	0.0188066	0.820026	1.6395	-0.037324	-0.00223703
rs2322712	MAP2K4	rs4792260	17	12860639	0.0188066	0.820026	1.6395	-0.037324	-0.00223703
rs2322712	LOC100128006	rs72809176	17	12860639	0.0188066	0.819448	1.6392	-0.037324	-0.00224436
rs2322712	LOC100128006	rs4792260	17	12860639	0.0188066	0.819448	1.6392	-0.037324	-0.00224436
rs372346156	TNFAIP8	rs1396609	5	118294155	0.0111221	0.48407	1.6387	0.0579823	-0.018175
rs2322712	MYOCD	rs72809176	17	12860639	0.0188066	0.817289	1.6381	-0.037324	-0.00227176
rs2322712	MYOCD	rs4792260	17	12860639	0.0188066	0.817289	1.6381	-0.037324	-0.00227176
rs1090832	EDA2R	X_65638484_T_C	X	65445457	3.25709e-124	1.40371e-122	1.6344	-0.124936	-0.124156
rs73221528	EDA2R	X_65638484_T_C	X	65831393	1.64172e-196	7.04869e-195	1.6328	-0.245428	-0.24446
rs372346156	FAM170A	rs1396609	5	118294155	0.0111221	0.47395	1.6295	0.0579823	-0.018595
rs372346156	DTWD2	rs1396609	5	118294155	0.0111221	0.473396	1.629	0.0579823	-0.0186198
rs5919161	EDA2R	X_65638484_T_C	X	65821165	2.24117e-195	9.53199e-194	1.6287	-0.24479	-0.243821
rs2696531	CDC27	rs199441	17	44355634	1.15735e-48	4.90236e-47	1.6269	-0.104203	-0.103742
rs764704731	EDA2R	X_65638484_T_C	X	65401459	3.4505e-149	1.46129e-147	1.6269	-0.13278	-0.132083
rs2696531	CDC27	rs199522	17	44355634	1.15735e-48	4.90236e-47	1.6269	-0.104203	-0.103742
rs150466635	EDA2R	X_65638484_T_C	X	65989663	2.15108e-184	9.0975e-183	1.6263	-0.256682	-0.255584
rs113982939	EDA2R	X_65638484_T_C	X	65401202	3.38404e-149	1.42867e-147	1.6255	-0.132796	-0.132099
rs751256123	EDA2R	X_65638484_T_C	X	65402007	3.1533e-150	1.32909e-148	1.6248	-0.133578	-0.132882
rs372346156	DMXL1	rs1396609	5	118294155	0.0111221	0.468362	1.6244	0.0579823	-0.0188353
rs2696531	RPRML	rs199441	17	44355634	1.15735e-48	4.86506e-47	1.6236	-0.104203	-0.103746
rs2696531	RPRML	rs199522	17	44355634	1.15735e-48	4.86506e-47	1.6236	-0.104203	-0.103746
rs372346156	HSD17B4	rs1396609	5	118294155	0.0111221	0.467467	1.6236	0.0579823	-0.0188698
rs34358638	EDA2R	X_65638484_T_C	X	65397789	1.44789e-149	6.07679e-148	1.6229	-0.133043	-0.132348
rs2696531	GOSR2	rs199441	17	44355634	1.15735e-48	4.82716e-47	1.6202	-0.104203	-0.103752
rs2696531	GOSR2	rs199522	17	44355634	1.15735e-48	4.82716e-47	1.6202	-0.104203	-0.103752
rs66793786	ADAMTS9	rs7432993	3	64707880	0.0225769	0.93841	1.6187	-0.0163174	-0.00124551
rs12012685	EDA2R	X_65638484_T_C	X	65400712	1.52734e-149	6.34471e-148	1.6185	-0.132852	-0.13216
rs5964496	EDA2R	X_65638484_T_C	X	65396587	1.21112e-149	5.01464e-148	1.6171	-0.132902	-0.13221
rs66793786	MAGI1	rs7432993	3	64707880	0.0225769	0.933392	1.6164	-0.0163174	-0.00134737
rs28676944	SHB	rs4878737	9	38106042	0.00857915	0.353627	1.6151	0.0210892	-0.0277412
X:65400492_AT_A	EDA2R	X_65638484_T_C	X	65400492	1.69979e-147	6.98114e-146	1.6135	-0.13228	-0.131584
rs5965110	EDA2R	X_65638484_T_C	X	65417012	6.09465e-152	2.48609e-150	1.6106	-0.133334	-0.13265
rs5964499	EDA2R	X_65638484_T_C	X	65411527	2.44504e-151	9.91461e-150	1.608	-0.133163	-0.132479
rs138696756	GATAD2B	rs7537691	1	153880288	0.0018838	0.0760681	1.6062	0.0897532	0.0649555
rs760866	EDA2R	X_65638484_T_C	X	65413981	1.61921e-151	6.49466e-150	1.6033	-0.133157	-0.132476
rs2206203	EDA2R	X_65638484_T_C	X	65415174	1.08452e-151	4.32609e-150	1.6009	-0.133208	-0.132528
rs116072155	GATAD2B	rs7537691	1	153831877	0.00289853	0.115473	1.6003	0.0836005	0.0569451
rs746745782	EDA2R	X_65638484_T_C	X	65395588	2.82293e-148	1.12261e-146	1.5995	-0.13578	-0.135073
rs147333058	PAQR7	rs12059495	1	26185896	0.0159767	0.633925	1.5986	0.058831	0.0143169
rs113042105	EDA2R	X_65638484_T_C	X	65406027	4.37201e-142	1.73281e-140	1.5981	-0.131698	-0.130983
rs5964500	EDA2R	X_65638484_T_C	X	65414617	1.59936e-151	6.33194e-150	1.5976	-0.133143	-0.132464
rs2696531	WNT3	rs199441	17	44355634	1.15735e-48	4.52483e-47	1.5921	-0.104203	-0.103783
rs2696531	WNT3	rs199522	17	44355634	1.15735e-48	4.52483e-47	1.5921	-0.104203	-0.103783
rs5918966	EDA2R	X_65638484_T_C	X	65142081	5.65063e-12	2.16277e-10	1.5829	0.0544356	0.050512
rs6624875	EDA2R	X_65638484_T_C	X	65408445	9.38942e-151	3.51644e-149	1.5735	-0.132959	-0.132285
rs5964498	EDA2R	X_65638484_T_C	X	65406987	2.91637e-150	1.09028e-148	1.5727	-0.132498	-0.131826
rs1011526	EDA2R	X_65638484_T_C	X	65416087	2.63303e-151	9.71875e-150	1.5672	-0.133088	-0.132419
rs5964497	EDA2R	X_65638484_T_C	X	65406743	7.42784e-151	2.74023e-149	1.5669	-0.132966	-0.132296
rs28676944	IGFBPL1	rs4878737	9	38106042	0.00857915	0.316103	1.5664	0.0210892	-0.0299091
rs28676944	SLC25A51	rs4878737	9	38106042	0.00857915	0.315846	1.566	0.0210892	-0.0299244
rs7062799	EDA2R	X_65638484_T_C	X	65407324	1.25813e-150	4.62622e-149	1.5655	-0.132848	-0.132177
rs2696531	ARL17B	rs199441	17	44355634	1.15735e-48	4.25257e-47	1.5652	-0.104203	-0.103857
rs2696531	ARL17B	rs199522	17	44355634	1.15735e-48	4.25257e-47	1.5652	-0.104203	-0.103857
rs28676944	EXOSC3	rs4878737	9	38106042	0.00857915	0.315264	1.5652	0.0210892	-0.0299607
rs28676944	FBXO10	rs4878737	9	38106042	0.00857915	0.315239	1.5652	0.0210892	-0.0299622
rs28676944	TRMT10B	rs4878737	9	38106042	0.00857915	0.315163	1.5651	0.0210892	-0.0299671
rs28676944	ALDH1B1	rs4878737	9	38106042	0.00857915	0.314304	1.5639	0.0210892	-0.03002
rs28676944	DCAF10	rs4878737	9	38106042	0.00857915	0.313633	1.563	0.0210892	-0.0300624
rs28676944	TOMM5	rs4878737	9	38106042	0.00857915	0.312293	1.5611	0.0210892	-0.0301455
rs67613711	EDA2R	X_65638484_T_C	X	65389930	3.95904e-150	1.43823e-148	1.5602	-0.132787	-0.132116
rs60273039	EDA2R	X_65638484_T_C	X	65389932	3.95904e-150	1.43823e-148	1.5602	-0.132787	-0.132116
rs5965109	EDA2R	X_65638484_T_C	X	65406559	1.20943e-150	4.37624e-149	1.5585	-0.132843	-0.132175
rs28676944	FRMPD1	rs4878737	9	38106042	0.00857915	0.310045	1.558	0.0210892	-0.0302865
rs7054364	EDA2R	X_65638484_T_C	X	65392636	1.74537e-150	6.3068e-149	1.5579	-0.132882	-0.132214
rs5965106	EDA2R	X_65638484_T_C	X	65390966	1.94784e-150	7.02581e-149	1.5571	-0.132866	-0.132198
rs61264194	EDA2R	X_65638484_T_C	X	65394468	2.57329e-150	9.203e-149	1.5534	-0.132758	-0.132091
rs57349482	EDA2R	X_65638484_T_C	X	65388678	7.21051e-150	2.573e-148	1.5525	-0.132687	-0.132019
rs5965105	EDA2R	X_65638484_T_C	X	65387267	6.88377e-150	2.40369e-148	1.5431	-0.132617	-0.131954
rs17301659	EDA2R	X_65638484_T_C	X	65388557	3.5315e-150	1.23299e-148	1.543	-0.132753	-0.132091
rs5964495	EDA2R	X_65638484_T_C	X	65392181	1.5033e-150	5.22294e-149	1.5409	-0.132909	-0.132247
rs1989028	EDA2R	X_65638484_T_C	X	65394875	1.65097e-150	5.72784e-149	1.5403	-0.132832	-0.132171
rs55881476	EDA2R	X_65638484_T_C	X	65388585	6.35854e-150	2.13743e-148	1.5265	-0.132623	-0.131966
rs2696531	WNT9B	rs199441	17	44355634	1.15735e-48	3.87666e-47	1.525	-0.104203	-0.103962
rs2696531	WNT9B	rs199522	17	44355634	1.15735e-48	3.87666e-47	1.525	-0.104203	-0.103962
rs138512422	EDA2R	X_65638484_T_C	X	65752530	9.38204e-169	3.12944e-167	1.5232	-0.251147	-0.250045
rs13440529	EDA2R	X_65638484_T_C	X	65386669	1.59237e-149	5.2548e-148	1.5185	-0.132751	-0.132094
rs5965203	EDA2R	X_65638484_T_C	X	65659732	1.6722e-111	5.36356e-110	1.5062	-0.125622	-0.124801
rs10080735	TMEM200A	rs1415701	6	130403020	0.0313197	0.998222	1.5034	0.0210309	5.50476e-05
rs5965204	EDA2R	X_65638484_T_C	X	65659735	1.97773e-111	6.29692e-110	1.503	-0.125607	-0.124787
rs7980617	LGR5	rs11178737	12	71904002	0.0171488	0.542214	1.4999	-0.0619232	-0.00554743
rs2337108	CTIF	rs74450593	18	46473734	0.0278563	0.877797	1.4985	-0.0263586	0.00197743
rs2337108	LOC100129878	rs74450593	18	46473734	0.0278563	0.870776	1.495	-0.0263586	0.00209192
rs2337108	SMAD7	rs74450593	18	46473734	0.0278563	0.868886	1.494	-0.0263586	0.00212353
rs7089911	LIPJ	rs11202719	10	90093514	0.0207646	0.646205	1.493	0.0136573	-0.010989
rs7089911	LIPK	rs11202719	10	90093514	0.0207646	0.640372	1.4891	0.0136573	-0.011185
rs7089911	PTEN	rs11202719	10	90093514	0.0207646	0.637946	1.4875	0.0136573	-0.0112647
rs7089911	ANKRD22	rs11202719	10	90093514	0.0207646	0.637814	1.4874	0.0136573	-0.0112693
rs7089911	KLLN	rs11202719	10	90093514	0.0207646	0.636021	1.4861	0.0136573	-0.0113293
rs7089911	LIPM	rs11202719	10	90093514	0.0207646	0.635415	1.4857	0.0136573	-0.01135
rs2337108	DYM	rs74450593	18	46473734	0.0278563	0.85094	1.485	-0.0263586	0.0024171
rs7089911	LIPF	rs11202719	10	90093514	0.0207646	0.63426	1.4849	0.0136573	-0.0113886
rs7089911	LIPN	rs11202719	10	90093514	0.0207646	0.630093	1.4821	0.0136573	-0.0115288
rs7089911	RNLS	rs11202719	10	90093514	0.0207646	0.628793	1.4812	0.0136573	-0.011574
rs4979907	POLR3A	rs17516020	10	79451969	0.0233495	0.701555	1.4778	0.0373989	0.00307528
rs4979907	KCNMA1	rs17516020	10	79451969	0.0233495	0.690734	1.471	0.0373989	0.00319132
rs7980617	TMEM19	rs11178737	12	71904002	0.0171488	0.504337	1.4685	-0.0619232	-0.00602091
rs4979907	RPS24	rs17516020	10	79451969	0.0233495	0.685566	1.4678	0.0373989	0.00324746
rs140276922	EDA2R	X_65638484_T_C	X	65637803	4.83971e-159	1.42117e-157	1.4678	-0.241101	-0.240016
rs7980617	THAP2	rs11178737	12	71904002	0.0171488	0.502867	1.4672	-0.0619232	-0.00604185
rs7980617	TSPAN8	rs11178737	12	71904002	0.0171488	0.50186	1.4663	-0.0619232	-0.00605642
rs10080735	TMEM244	rs1415701	6	130403020	0.0313197	0.90889	1.4627	0.0210309	0.00282334
rs10080735	SAMD3	rs1415701	6	130403020	0.0313197	0.907009	1.4618	0.0210309	0.00288173
rs7980617	RAB21	rs11178737	12	71904002	0.0171488	0.496376	1.4616	-0.0619232	-0.00613392
rs10080735	L3MBTL3	rs1415701	6	130403020	0.0313197	0.905773	1.4612	0.0210309	0.00292021
rs10080735	ARHGAP18	rs1415701	6	130403020	0.0313197	0.905555	1.4611	0.0210309	0.002927
rs7980617	PTPRR	rs11178737	12	71904002	0.0171488	0.489374	1.4554	-0.0619232	-0.00623613
rs550873798	AUTS2	rs6964487	7	68546761	0.0307224	0.861861	1.448	-0.0338558	-0.00584
rs550873798	AUTS2	rs4718886	7	68546761	0.0307224	0.861861	1.448	-0.0338558	-0.00584
rs550873798	AUTS2	rs6969369	7	68546761	0.0307224	0.861861	1.448	-0.0338558	-0.00584
rs4979907	DLG5	rs17516020	10	79451969	0.0233495	0.654662	1.4477	0.0373989	0.00358966
rs142739714	EDA2R	X_65638484_T_C	X	65886836	3.65534e-162	1.02264e-160	1.4468	-0.24766	-0.246573
rs3735352	BRAF	rs12538711	7	139724555	0.0106966	0.299004	1.4464	-0.0186118	0.0150741
rs3735352	DENND2A	rs75511207	7	139724555	0.0106966	0.297647	1.4445	-0.0186118	0.0151189
rs3735352	DENND2A	rs12538711	7	139724555	0.0106966	0.297647	1.4445	-0.0186118	0.0151189
rs3735352	NDUFB2	rs12538711	7	139724555	0.0106966	0.297217	1.4438	-0.0186118	0.0151305
rs3735352	SLC37A3	rs75511207	7	139724555	0.0106966	0.296372	1.4426	-0.0186118	0.0151569
rs3735352	SLC37A3	rs12538711	7	139724555	0.0106966	0.296372	1.4426	-0.0186118	0.0151569
rs3735352	PARP12	rs75511207	7	139724555	0.0106966	0.296214	1.4424	-0.0186118	0.0151633
rs3735352	PARP12	rs12538711	7	139724555	0.0106966	0.296214	1.4424	-0.0186118	0.0151633
rs3735352	TBXAS1	rs75511207	7	139724555	0.0106966	0.296013	1.4421	-0.0186118	0.0151682
rs3735352	TBXAS1	rs12538711	7	139724555	0.0106966	0.296013	1.4421	-0.0186118	0.0151682
rs3735352	ADCK2	rs75511207	7	139724555	0.0106966	0.295153	1.4408	-0.0186118	0.0151951
rs3735352	ADCK2	rs12538711	7	139724555	0.0106966	0.295153	1.4408	-0.0186118	0.0151951
rs3735352	NDUFB2_AS1	rs12538711	7	139724555	0.0106966	0.29497	1.4405	-0.0186118	0.015201
rs3735352	KDM7A	rs75511207	7	139724555	0.0106966	0.294804	1.4403	-0.0186118	0.0152072
rs3735352	KDM7A	rs12538711	7	139724555	0.0106966	0.294804	1.4403	-0.0186118	0.0152072
rs7980617	ZFC3H1	rs11178737	12	71904002	0.0171488	0.471065	1.4388	-0.0619232	-0.00651108
rs3735352	HIPK2	rs75511207	7	139724555	0.0106966	0.293376	1.4382	-0.0186118	0.0152521
rs3735352	MKRN1	rs75511207	7	139724555	0.0106966	0.291465	1.4353	-0.0186118	0.0153133
rs3735352	MKRN1	rs12538711	7	139724555	0.0106966	0.291465	1.4353	-0.0186118	0.0153133
rs3735352	RAB19	rs75511207	7	139724555	0.0106966	0.291103	1.4348	-0.0186118	0.0153235
rs3735352	RAB19	rs12538711	7	139724555	0.0106966	0.291103	1.4348	-0.0186118	0.0153235
rs2280068	MON2	rs12825098	12	63097482	0.0233576	0.546366	1.3691	0.0297999	0.0154182
rs2280068	LINC01465	rs12825098	12	63097482	0.0233576	0.546065	1.3688	0.0297999	0.0154288
rs2280068	PPM1H	rs12825098	12	63097482	0.0233576	0.539596	1.3636	0.0297999	0.0156832
rs146713229	EDA2R	X_65638484_T_C	X	65560921	4.05618e-155	9.36808e-154	1.3635	-0.240082	-0.239048
rs2280068	AVPR1A	rs12825098	12	63097482	0.0233576	0.537618	1.362	0.0297999	0.0157567
rs2280068	USP15	rs12825098	12	63097482	0.0233576	0.531613	1.3572	0.0297999	0.015997
rs113273298	SERINC1	rs2139841	6	121836362	0.0297158	0.633661	1.3289	0.0162819	-0.00279975
rs113273298	GJA1	rs2139841	6	121836362	0.0297158	0.630532	1.3267	0.0162819	-0.0028256
rs4958697	LARP1	rs10072750	5	153492677	0.010568	0.223623	1.3255	-0.0157673	-0.0223393
rs4958697	LARP1	rs10035725	5	153492677	0.010568	0.223623	1.3255	-0.0157673	-0.0223393
rs4958697	LARP1	rs1846967	5	153492677	0.010568	0.223623	1.3255	-0.0157673	-0.0223393
rs4958697	CNOT8	rs10072750	5	153492677	0.010568	0.22331	1.3249	-0.0157673	-0.0223534
rs4958697	CNOT8	rs10035725	5	153492677	0.010568	0.22331	1.3249	-0.0157673	-0.0223534
rs4958697	CNOT8	rs1846967	5	153492677	0.010568	0.22331	1.3249	-0.0157673	-0.0223534
rs4958697	GEMIN5	rs10072750	5	153492677	0.010568	0.222776	1.3239	-0.0157673	-0.0223806
rs4958697	GEMIN5	rs10035725	5	153492677	0.010568	0.222776	1.3239	-0.0157673	-0.0223806
rs4958697	GEMIN5	rs1846967	5	153492677	0.010568	0.222776	1.3239	-0.0157673	-0.0223806
rs4958697	FAM114A2	rs10035725	5	153492677	0.010568	0.222664	1.3237	-0.0157673	-0.0223851
rs4958697	GALNT10	rs10072750	5	153492677	0.010568	0.222271	1.3229	-0.0157673	-0.0224042
rs4958697	GALNT10	rs10035725	5	153492677	0.010568	0.222271	1.3229	-0.0157673	-0.0224042
rs4958697	GALNT10	rs1846967	5	153492677	0.010568	0.222271	1.3229	-0.0157673	-0.0224042
rs4958697	KIF4B	rs10072750	5	153492677	0.010568	0.222244	1.3228	-0.0157673	-0.0224048
rs4958697	KIF4B	rs1846967	5	153492677	0.010568	0.222244	1.3228	-0.0157673	-0.0224048
rs4958697	FAXDC2	rs10072750	5	153492677	0.010568	0.221957	1.3223	-0.0157673	-0.0224197
rs4958697	FAXDC2	rs10035725	5	153492677	0.010568	0.221957	1.3223	-0.0157673	-0.0224197
rs4958697	FAXDC2	rs1846967	5	153492677	0.010568	0.221957	1.3223	-0.0157673	-0.0224197
rs142034997	GATAD2B	rs7537691	1	153725801	0.000847016	0.0177838	1.3221	0.0721926	0.0567326
rs4958697	HAND1	rs10072750	5	153492677	0.010568	0.221063	1.3205	-0.0157673	-0.0224638
rs4958697	HAND1	rs10035725	5	153492677	0.010568	0.221063	1.3205	-0.0157673	-0.0224638
rs4958697	HAND1	rs1846967	5	153492677	0.010568	0.221063	1.3205	-0.0157673	-0.0224638
rs4958697	MRPL22	rs10072750	5	153492677	0.010568	0.220777	1.32	-0.0157673	-0.0224777
rs4958697	MRPL22	rs10035725	5	153492677	0.010568	0.220777	1.32	-0.0157673	-0.0224777
rs4958697	MRPL22	rs1846967	5	153492677	0.010568	0.220777	1.32	-0.0157673	-0.0224777
rs4958697	MFAP3	rs10072750	5	153492677	0.010568	0.218648	1.3158	-0.0157673	-0.0225981
rs4958697	MFAP3	rs10035725	5	153492677	0.010568	0.218648	1.3158	-0.0157673	-0.0225981
rs4958697	MFAP3	rs1846967	5	153492677	0.010568	0.218648	1.3158	-0.0157673	-0.0225981
rs4958697	SAP30L	rs10072750	5	153492677	0.010568	0.217518	1.3135	-0.0157673	-0.0226379
rs4958697	SAP30L	rs10035725	5	153492677	0.010568	0.217518	1.3135	-0.0157673	-0.0226379
rs4958697	SAP30L	rs1846967	5	153492677	0.010568	0.217518	1.3135	-0.0157673	-0.0226379
rs113273298	HSF2	rs2139841	6	121836362	0.0297158	0.611325	1.3133	0.0162819	-0.00298527
rs73217481	EDA2R	X_65638484_T_C	X	65600767	3.68021e-68	7.47033e-67	1.3075	-0.116557	-0.115465
rs35311121	ARL8B	rs11715919	3	4603771	0.0417937	0.825829	1.2958	0.0440535	-0.00141771
rs35311121	ARL8B	rs13313995	3	4603771	0.0417937	0.825829	1.2958	0.0440535	-0.00141771
rs35311121	EDEM1	rs11715919	3	4603771	0.0417937	0.824262	1.295	0.0440535	-0.00143071
rs35311121	EDEM1	rs13313995	3	4603771	0.0417937	0.824262	1.295	0.0440535	-0.00143071
rs35311121	BHLHE40	rs11715919	3	4603771	0.0417937	0.823281	1.2944	0.0440535	-0.00143882
rs35311121	BHLHE40	rs13313995	3	4603771	0.0417937	0.823281	1.2944	0.0440535	-0.00143882
rs35311121	ITPR1	rs11715919	3	4603771	0.0417937	0.821776	1.2936	0.0440535	-0.00145126
rs35311121	ITPR1	rs13313995	3	4603771	0.0417937	0.821776	1.2936	0.0440535	-0.00145126
rs35311121	SUMF1	rs13313995	3	4603771	0.0417937	0.820465	1.2929	0.0440535	-0.00146212
rs149147139	ACTBL2	rs4700229	5	57365798	0.0464101	0.910698	1.2928	-0.0189582	0.00177136
rs35311121	BHLHE40_AS1	rs11715919	3	4603771	0.0417937	0.818657	1.292	0.0440535	-0.00147709
rs35311121	BHLHE40_AS1	rs13313995	3	4603771	0.0417937	0.818657	1.292	0.0440535	-0.00147709
rs149147139	GAPT	rs10061189	5	57365798	0.0464101	0.908714	1.2918	-0.0189582	0.00181088
rs149147139	PLK2	rs10061189	5	57365798	0.0464101	0.908521	1.2917	-0.0189582	0.00181477
rs35311121	SETMAR	rs13313995	3	4603771	0.0417937	0.81711	1.2912	0.0440535	-0.00148992
rs4827479	EDA2R	X_65638484_T_C	X	65657889	1.07406e-63	2.09361e-62	1.2899	-0.111012	-0.109909
rs68174893	EDA2R	X_65638484_T_C	X	65613724	3.15824e-63	6.0894e-62	1.2851	-0.110521	-0.109419
rs5919087	EDA2R	X_65638484_T_C	X	65616340	2.97092e-63	5.72755e-62	1.2851	-0.110545	-0.109442
rs10851695	RORA	rs4272977	15	61700658	0.0121704	0.233966	1.2838	-0.0258716	-0.0312755
rs5964528	EDA2R	X_65638484_T_C	X	65630727	3.00107e-63	5.76445e-62	1.2835	-0.110551	-0.10945
rs73221553	VSIG4	X_65638484_T_C	X	65926042	1.57128e-10	3.01503e-09	1.283	0.059478	0.0592929
rs138653381	VSIG4	X_65638484_T_C	X	65908320	1.67328e-10	3.20385e-09	1.2821	0.059465	0.0592957
rs4827474	EDA2R	X_65638484_T_C	X	65638148	1.36209e-62	2.59964e-61	1.2807	-0.110163	-0.109057
rs28665727	PODN	rs7540317	1	53562637	0.0429191	0.816855	1.2795	0.0500071	0.00686547
rs73219518	EDA2R	X_65638484_T_C	X	65651140	1.49911e-62	2.84335e-61	1.278	-0.110021	-0.108917
rs73217495	EDA2R	X_65638484_T_C	X	65626155	1.68879e-62	3.16006e-61	1.2721	-0.109956	-0.108857
rs580891	SF3B2	rs480989	11	65954681	0.0191455	0.356305	1.2698	-0.0176124	-0.0257729
rs115037106	VSIG4	X_65638484_T_C	X	65701651	1.83986e-07	3.41823e-06	1.269	0.0507903	0.0497882
rs115037106	VSIG4	X_65221660_T_A	X	65701651	1.83986e-07	3.41823e-06	1.269	0.0507903	0.0497882
rs73217478	VSIG4	X_65638484_T_C	X	65592248	9.06342e-08	1.68337e-06	1.2689	0.0522508	0.0521001
rs73217478	VSIG4	rs148215228_65147974_C_T	X	65592248	9.06342e-08	1.68337e-06	1.2689	0.0522508	0.0521001
rs73217478	VSIG4	X_65221660_T_A	X	65592248	9.06342e-08	1.68337e-06	1.2689	0.0522508	0.0521001
rs149759295	VSIG4	X_65638484_T_C	X	65722674	7.62708e-08	1.411e-06	1.2672	0.0526855	0.0519345
rs73221592	VSIG4	X_65638484_T_C	X	66030219	5.23017e-10	9.6025e-09	1.2639	0.0564972	0.0558914
rs73221587	VSIG4	X_65638484_T_C	X	66018103	1.05704e-09	1.9144e-08	1.2579	0.0552291	0.0544536
rs184429456	EDA2R	X_65638484_T_C	X	65648350	7.77199e-63	1.40631e-61	1.2575	-0.110725	-0.109639
rs73213351	VSIG4	rs148215228_65147974_C_T	X	64900377	8.82032e-11	1.59319e-09	1.2568	0.059213	0.0594509
rs73213351	VSIG4	X_65221660_T_A	X	64900377	8.82032e-11	1.59319e-09	1.2568	0.059213	0.0594509
rs73213351	VSIG4	rs145644385_65057244_A_G	X	64900377	8.82032e-11	1.59319e-09	1.2568	0.059213	0.0594509
rs73213370	VSIG4	X_65638484_T_C	X	65140391	8.22511e-10	1.47376e-08	1.2533	0.0538897	0.0543446
rs73213370	VSIG4	rs148215228_65147974_C_T	X	65140391	8.22511e-10	1.47376e-08	1.2533	0.0538897	0.0543446
rs73213370	VSIG4	X_65221660_T_A	X	65140391	8.22511e-10	1.47376e-08	1.2533	0.0538897	0.0543446
rs73213370	VSIG4	rs145644385_65057244_A_G	X	65140391	8.22511e-10	1.47376e-08	1.2533	0.0538897	0.0543446
rs580891	SLC25A45	rs480989	11	65954681	0.0191455	0.342105	1.2521	-0.0176124	-0.026538
rs2350908	RSAD2	rs59167614	2	6423722	0.00197373	0.0351802	1.251	0.0707502	-0.0193824
rs580891	OVOL1	rs480989	11	65954681	0.0191455	0.340997	1.2507	-0.0176124	-0.0266042
rs580891	SIPA1	rs480989	11	65954681	0.0191455	0.340931	1.2506	-0.0176124	-0.0266049
rs580891	SART1	rs480989	11	65954681	0.0191455	0.34013	1.2496	-0.0176124	-0.0266481
rs580891	SCYL1	rs480989	11	65954681	0.0191455	0.339685	1.249	-0.0176124	-0.0266719
rs580891	CFL1	rs480989	11	65954681	0.0191455	0.339538	1.2488	-0.0176124	-0.0266804
rs580891	FIBP	rs480989	11	65954681	0.0191455	0.339012	1.2481	-0.0176124	-0.0267101
rs146560446	TRPS1	rs800890	8	116365483	0.0116259	0.205674	1.2478	0.0185757	0.0133814
rs2350908	CMPK2	rs59167614	2	6423722	0.00197373	0.0348722	1.2472	0.0707502	-0.0194161
rs580891	FRMD8	rs480989	11	65954681	0.0191455	0.337487	1.2462	-0.0176124	-0.0267939
rs2277319	SLC26A10	rs1800189	12	57994679	0.000153092	0.00269578	1.2457	0.10593	0.113866
rs580891	DRAP1	rs480989	11	65954681	0.0191455	0.337079	1.2457	-0.0176124	-0.0268161
rs580891	MUS81	rs480989	11	65954681	0.0191455	0.337113	1.2457	-0.0176124	-0.0268148
rs580891	FOSL1	rs480989	11	65954681	0.0191455	0.337003	1.2456	-0.0176124	-0.0268213
rs580891	RELA	rs480989	11	65954681	0.0191455	0.336759	1.2453	-0.0176124	-0.0268333
rs580891	KCNK7	rs480989	11	65954681	0.0191455	0.336514	1.2449	-0.0176124	-0.0268472
rs580891	GAL3ST3	rs480989	11	65954681	0.0191455	0.336427	1.2448	-0.0176124	-0.0268521
rs580891	ZNRD2	rs480989	11	65954681	0.0191455	0.336395	1.2448	-0.0176124	-0.0268535
rs580891	TSGA10IP	rs480989	11	65954681	0.0191455	0.336015	1.2443	-0.0176124	-0.0268748
rs580891	DPF2	rs480989	11	65954681	0.0191455	0.335853	1.2441	-0.0176124	-0.0268849
rs580891	CATSPER1	rs480989	11	65954681	0.0191455	0.335811	1.244	-0.0176124	-0.0268861
rs580891	TIGD3	rs480989	11	65954681	0.0191455	0.335789	1.244	-0.0176124	-0.0268884
rs580891	CCDC85B	rs480989	11	65954681	0.0191455	0.33563	1.2438	-0.0176124	-0.0268964
rs580891	MAP3K11	rs480989	11	65954681	0.0191455	0.335668	1.2438	-0.0176124	-0.0268941
rs580891	EIF1AD	rs480989	11	65954681	0.0191455	0.335303	1.2434	-0.0176124	-0.0269144
rs580891	AP5B1	rs480989	11	65954681	0.0191455	0.335214	1.2433	-0.0176124	-0.0269191
rs580891	CTSW	rs480989	11	65954681	0.0191455	0.335196	1.2432	-0.0176124	-0.0269202
rs580891	LTBP3	rs480989	11	65954681	0.0191455	0.335091	1.2431	-0.0176124	-0.0269265
rs580891	RNASEH2C	rs480989	11	65954681	0.0191455	0.335123	1.2431	-0.0176124	-0.0269244
rs580891	EHBP1L1	rs480989	11	65954681	0.0191455	0.335	1.243	-0.0176124	-0.0269334
rs580891	BANF1	rs480989	11	65954681	0.0191455	0.334536	1.2424	-0.0176124	-0.0269576
rs580891	EFEMP2	rs480989	11	65954681	0.0191455	0.334559	1.2424	-0.0176124	-0.0269562
rs580891	CST6	rs480989	11	65954681	0.0191455	0.334299	1.2421	-0.0176124	-0.0269703
rs580891	CDC42EP2	rs480989	11	65954681	0.0191455	0.334187	1.2419	-0.0176124	-0.0269772
rs580891	POLA2	rs480989	11	65954681	0.0191455	0.334083	1.2418	-0.0176124	-0.0269823
rs580891	PACS1	rs480989	11	65954681	0.0191455	0.333472	1.241	-0.0176124	-0.0270194
rs580891	KAT5	rs480989	11	65954681	0.0191455	0.333	1.2404	-0.0176124	-0.0270428
rs580891	LOC101927789	rs480989	11	65954681	0.0191455	0.332529	1.2398	-0.0176124	-0.0270688
rs580891	FAM89B	rs480989	11	65954681	0.0191455	0.332145	1.2393	-0.0176124	-0.0270916
rs73217467	EDA2R	X_65638484_T_C	X	65566404	5.41559e-65	9.39042e-64	1.239	-0.114018	-0.112953
rs73217469	EDA2R	X_65638484_T_C	X	65566405	5.41559e-65	9.39042e-64	1.239	-0.114018	-0.112953
rs580891	SNX32	rs480989	11	65954681	0.0191455	0.330573	1.2372	-0.0176124	-0.0271794
rs580891	C11orf68	rs480989	11	65954681	0.0191455	0.327808	1.2336	-0.0176124	-0.0273373
rs5965019	VSIG4	rs148215228_65147974_C_T	X	64993425	9.11366e-18	1.5484e-16	1.2302	0.0450562	0.0442975
rs5965019	VSIG4	X_65221660_T_A	X	64993425	9.11366e-18	1.5484e-16	1.2302	0.0450562	0.0442975
rs5965019	VSIG4	rs145644385_65057244_A_G	X	64993425	9.11366e-18	1.5484e-16	1.2302	0.0450562	0.0442975
rs73217474	EDA2R	X_65638484_T_C	X	65579796	2.53559e-62	4.24417e-61	1.2237	-0.11058	-0.109513
rs111953969	SLC26A10	rs1800189	12	57995183	0.000103463	0.00171825	1.2203	0.109036	0.119886
rs5918962	VSIG4	rs148215228_65147974_C_T	X	65080226	6.51372e-17	1.08078e-15	1.2199	0.0449787	0.0441583
rs5918962	VSIG4	X_65221660_T_A	X	65080226	6.51372e-17	1.08078e-15	1.2199	0.0449787	0.0441583
rs5918962	VSIG4	rs145644385_65057244_A_G	X	65080226	6.51372e-17	1.08078e-15	1.2199	0.0449787	0.0441583
rs78594767	GATAD2B	rs7537691	1	154355304	0.010546	0.17211	1.2127	0.0663081	0.0405654
rs5964573	VSIG4	X_65638484_T_C	X	66069206	3.26405E-513	#VALUE!	1.2121	-0.284385	-0.284196
rs73213355	VSIG4	rs148215228_65147974_C_T	X	64965828	9.48647e-12	1.54538e-10	1.2119	0.0594727	0.0609792
rs73213355	VSIG4	X_65221660_T_A	X	64965828	9.48647e-12	1.54538e-10	1.2119	0.0594727	0.0609792
rs73213355	VSIG4	rs145644385_65057244_A_G	X	64965828	9.48647e-12	1.54538e-10	1.2119	0.0594727	0.0609792
rs148699089	VSIG4	X_65638484_T_C	X	65956653	3.4083E-506	#VALUE!	1.2118	-0.282254	-0.28206
rs73223709	VSIG4	X_65638484_T_C	X	66104606	4.65634E-516	#VALUE!	1.2095	-0.285149	-0.284963
rs1121828	VSIG4	X_65638484_T_C	X	66071743	3.49268E-511	#VALUE!	1.2088	-0.283672	-0.283484
rs16990143	VSIG4	X_65638484_T_C	X	65952293	2.53927E-506	#VALUE!	1.2079	-0.282162	-0.281969
rs5919184	VSIG4	X_65638484_T_C	X	65948631	2.41912E-506	#VALUE!	1.2074	-0.282176	-0.281984
rs5918663	VSIG4	X_65638484_T_C	X	65956036	1.84542E-506	#VALUE!	1.2069	-0.282212	-0.28202
rs5919189	VSIG4	X_65638484_T_C	X	65959868	1.01849E-506	#VALUE!	1.205	-0.282373	-0.282181
X:66088630_CCCTTCCTTCCTT_C	VSIG4	X_65638484_T_C	X	66088630	1.64665E-523	#VALUE!	1.2011	-0.284141	-0.283974
rs5919175	VSIG4	X_65638484_T_C	X	65922033	2.47047E-495	#VALUE!	1.2002	-0.280928	-0.280728
rs73221544	VSIG4	X_65638484_T_C	X	65903021	1.89851E-489	#VALUE!	1.1998	-0.281124	-0.280919
rs77680811	CERS5	rs11614785	12	50824275	0.049178	0.775029	1.1975	0.0558234	-0.00675605
X:65552214_TTATC_T	EDA2R	X_65638484_T_C	X	65552214	1.68261e-62	2.65075e-61	1.1974	-0.111634	-0.110584
rs139085718	VSIG4	X_65638484_T_C	X	65911311	2.54918E-495	#VALUE!	1.1972	-0.281158	-0.280959
rs576162341	ZFP36L1	rs10134446	14	68717917	0.0518042	0.814656	1.1966	0.0324313	0.00197521
X:65540081_GTGTT_G	EDA2R	X_65638484_T_C	X	65540081	8.09306e-63	1.26837e-61	1.1951	-0.110893	-0.109855
rs576162341	ACTN1	rs10134446	14	68717917	0.0518042	0.81121	1.1948	0.0324313	0.00201301
rs5919170	VSIG4	X_65638484_T_C	X	65902325	4.98514E-489	#VALUE!	1.1944	-0.28132	-0.281117
rs73221549	VSIG4	X_65638484_T_C	X	65918500	1.84589E-495	#VALUE!	1.1937	-0.281128	-0.28093
rs5919174	VSIG4	X_65638484_T_C	X	65914654	2.04213E-495	#VALUE!	1.1934	-0.281162	-0.280964
rs144356886	VSIG4	X_65638484_T_C	X	65911711	4.70099E-495	#VALUE!	1.1921	-0.281165	-0.280967
rs1334762	VSIG4	X_65638484_T_C	X	66111416	1.38322E-524	#VALUE!	1.1903	-0.286755	-0.286579
rs3911576	VSIG4	X_65638484_T_C	X	65953371	2.31675E-506	#VALUE!	1.1893	-0.282067	-0.28188
rs5919209	VSIG4	X_65638484_T_C	X	66086764	1.08489E-511	#VALUE!	1.1891	-0.283643	-0.283461
rs77680811	HIGD1C	rs11614785	12	50824275	0.049178	0.760043	1.1891	0.0558234	-0.00721609
rs5919187	VSIG4	X_65638484_T_C	X	65949664	2.58943E-506	#VALUE!	1.1888	-0.282167	-0.28198
rs111654520	VSIG4	X_65638484_T_C	X	65949671	2.58943E-506	#VALUE!	1.1888	-0.282167	-0.28198
rs186520583	VSIG4	X_65638484_T_C	X	65949674	2.58943E-506	#VALUE!	1.1888	-0.282167	-0.28198
rs191423177	VSIG4	X_65638484_T_C	X	65949676	2.58943E-506	#VALUE!	1.1888	-0.282167	-0.28198
rs180751334	VSIG4	X_65638484_T_C	X	65949678	2.58943E-506	#VALUE!	1.1888	-0.282167	-0.28198
rs5919185	VSIG4	X_65638484_T_C	X	65949654	2.58276E-506	#VALUE!	1.1887	-0.282167	-0.28198
rs5919186	VSIG4	X_65638484_T_C	X	65949655	2.58276E-506	#VALUE!	1.1887	-0.282167	-0.28198
rs1331252	VSIG4	X_65638484_T_C	X	65964273	8.59768E-509	#VALUE!	1.1865	-0.282596	-0.282411
rs77680811	LIMA1	rs11614785	12	50824275	0.049178	0.755222	1.1863	0.0558234	-0.00736587
rs4543679	VSIG4	X_65638484_T_C	X	66067646	9.9099E-513	#VALUE!	1.1861	-0.284008	-0.283827
rs77680811	ATF1	rs11614785	12	50824275	0.049178	0.754311	1.1858	0.0558234	-0.00739416
rs77680811	METTL7A	rs11614785	12	50824275	0.049178	0.754264	1.1858	0.0558234	-0.0073952
rs77680811	SMARCD1	rs11614785	12	50824275	0.049178	0.754287	1.1858	0.0558234	-0.00739481
rs77680811	DIP2B	rs11614785	12	50824275	0.049178	0.754022	1.1856	0.0558234	-0.00740311
rs57538607	VSIG4	X_65638484_T_C	X	65962476	5.2175E-509	#VALUE!	1.1855	-0.282661	-0.282477
rs77680811	LARP4	rs11614785	12	50824275	0.049178	0.753729	1.1854	0.0558234	-0.00741834
rs77680811	ASIC1	rs11614785	12	50824275	0.049178	0.75336	1.1852	0.0558234	-0.00742354
rs722388	VSIG4	X_65638484_T_C	X	65965897	4.20542E-509	#VALUE!	1.185	-0.282693	-0.282508
rs77680811	COX14	rs11614785	12	50824275	0.049178	0.752693	1.1848	0.0558234	-0.00744426
rs2482007	VSIG4	X_65638484_T_C	X	65903358	2.16383E-492	#VALUE!	1.1833	-0.281526	-0.281329
rs77680811	TMPRSS12	rs11614785	12	50824275	0.049178	0.749928	1.1832	0.0558234	-0.00753025
rs77680811	GPD1	rs11614785	12	50824275	0.049178	0.749645	1.1831	0.0558234	-0.00753936
rs147688416	VSIG4	X_65638484_T_C	X	66111993	3.03519E-540	#VALUE!	1.1827	-0.291771	-0.291606
rs2336176	VSIG4	X_65638484_T_C	X	65918836	3.03041E-495	#VALUE!	1.1823	-0.280942	-0.280747
rs576162341	RAD51B	rs10134446	14	68717917	0.0518042	0.787815	1.1821	0.0324313	0.00227246
rs6525138	VSIG4	X_65638484_T_C	X	66104463	1.30719E-513	#VALUE!	1.1819	-0.284821	-0.284641
rs4598398	VSIG4	X_65638484_T_C	X	66100503	4.18647E-514	#VALUE!	1.181	-0.284704	-0.284525
rs5918670	VSIG4	X_65638484_T_C	X	66108327	6.48224E-523	#VALUE!	1.1803	-0.286278	-0.286104
rs77680811	SLC11A2	rs11614785	12	50824275	0.049178	0.743992	1.1798	0.0558234	-0.00771683
rs641710	VSIG4	X_65638484_T_C	X	65914971	8.61383E-498	#VALUE!	1.1782	-0.281486	-0.281294
rs56337307	VSIG4	X_65638484_T_C	X	65919005	2.12741E-495	#VALUE!	1.1781	-0.280919	-0.280725
rs1756993	VSIG4	X_65638484_T_C	X	65912656	7.99283E-498	#VALUE!	1.1777	-0.281453	-0.281261
rs775362	VSIG4	X_65638484_T_C	X	65979173	3.09329E-509	#VALUE!	1.1777	-0.282945	-0.282762
rs1385695	VSIG4	X_65638484_T_C	X	65904512	8.90232E-498	#VALUE!	1.1773	-0.281564	-0.281373
rs5918667	VSIG4	X_65638484_T_C	X	66050320	1.15967E-511	#VALUE!	1.1771	-0.283558	-0.283378
rs150190584	VSIG4	X_65638484_T_C	X	65911239	7.10972E-498	#VALUE!	1.1768	-0.281494	-0.281303
rs112731383	VSIG4	X_65638484_T_C	X	65910673	2.22507E-495	#VALUE!	1.1767	-0.281091	-0.280898
rs5919172	VSIG4	X_65638484_T_C	X	65910337	1.67805E-495	#VALUE!	1.1764	-0.281331	-0.281139
rs2782406	VSIG4	X_65638484_T_C	X	65991620	2.55741E-509	#VALUE!	1.1763	-0.282908	-0.282725
rs4827510	VSIG4	X_65638484_T_C	X	66054465	1.28903E-510	#VALUE!	1.1755	-0.283806	-0.283626
rs77680811	FAM186A	rs11614785	12	50824275	0.049178	0.735981	1.1751	0.0558234	-0.00797588
rs4827507	VSIG4	X_65638484_T_C	X	66013894	4.52016E-510	#VALUE!	1.1746	-0.283057	-0.282876
rs2450163	VSIG4	X_65638484_T_C	X	65913685	1.04964E-498	#VALUE!	1.1737	-0.281825	-0.281636
rs1041668	VSIG4	X_65638484_T_C	X	66085956	6.11143E-511	#VALUE!	1.1735	-0.283447	-0.283269
rs4618850	VSIG4	X_65638484_T_C	X	66003390	1.85022E-509	#VALUE!	1.1723	-0.282919	-0.282737
rs10856018	VSIG4	X_65638484_T_C	X	66080294	7.17798E-512	#VALUE!	1.1721	-0.28364	-0.283463
rs56735647	VSIG4	X_65638484_T_C	X	65902745	1.19356E-495	#VALUE!	1.1716	-0.281628	-0.281437
rs4827505	VSIG4	X_65638484_T_C	X	66008008	2.44911E-510	#VALUE!	1.1685	-0.283081	-0.282901
rs5919197	VSIG4	X_65638484_T_C	X	66016458	1.37535E-510	#VALUE!	1.1685	-0.283168	-0.282989
rs12007421	VSIG4	X_65638484_T_C	X	66107443	2.65887E-521	#VALUE!	1.1683	-0.286035	-0.285863
rs775366	VSIG4	X_65638484_T_C	X	65998455	7.9128E-510	#VALUE!	1.1682	-0.282918	-0.282738
rs6625025	VSIG4	X_65638484_T_C	X	66033986	1.49465E-511	#VALUE!	1.1677	-0.283515	-0.283337
rs3904610	VSIG4	X_65638484_T_C	X	66032126	1.66779E-511	#VALUE!	1.1676	-0.28352	-0.283342
rs6625026	VSIG4	X_65638484_T_C	X	66034137	1.68191E-511	#VALUE!	1.1676	-0.283509	-0.283331
rs5919200	VSIG4	X_65638484_T_C	X	66047345	2.7056E-512	#VALUE!	1.1675	-0.283759	-0.283581
rs3904608	VSIG4	X_65638484_T_C	X	66032609	1.83178E-511	#VALUE!	1.1674	-0.283487	-0.283309
rs3904609	VSIG4	X_65638484_T_C	X	66032466	1.83503E-511	#VALUE!	1.1673	-0.283487	-0.283309
rs4827383	VSIG4	X_65638484_T_C	X	66048056	2.60771E-512	#VALUE!	1.1672	-0.283761	-0.283585
rs6624239	VSIG4	X_65638484_T_C	X	66112289	4.30691E-543	#VALUE!	1.1659	-0.292784	-0.292619
rs77680811	RACGAP1	rs11614785	12	50824275	0.049178	0.719632	1.1653	0.0558234	-0.00848408
rs713164	NCOA3	rs66806308	20	45895799	0.0315165	0.461061	1.1652	0.0126911	-0.0259823
rs1041669	VSIG4	X_65638484_T_C	X	66112255	1.91044E-542	#VALUE!	1.1647	-0.292546	-0.292382
rs713164	SLC35C2	rs6012052	20	45895799	0.0315165	0.45904	1.1633	0.0126911	-0.0261001
rs16990142	VSIG4	X_65638484_T_C	X	65945561	3.3457E-495	#VALUE!	1.1632	-0.280449	-0.28026
rs713164	SLC2A10	rs6012052	20	45895799	0.0315165	0.456049	1.1605	0.0126911	-0.0262744
rs713164	ELMO2	rs6012052	20	45895799	0.0315165	0.455215	1.1597	0.0126911	-0.0263232
rs5918661	VSIG4	X_65638484_T_C	X	65931826	7.78778E-494	#VALUE!	1.1593	-0.280296	-0.280107
rs713164	SULF2	rs66806308	20	45895799	0.0315165	0.454486	1.159	0.0126911	-0.0263657
rs713164	ZNF334	rs6012052	20	45895799	0.0315165	0.454507	1.159	0.0126911	-0.0263647
rs182142241	VSIG4	X_65638484_T_C	X	65943420	8.65328E-495	#VALUE!	1.1586	-0.280323	-0.280135
rs713164	TP53RK	rs6012052	20	45895799	0.0315165	0.453974	1.1585	0.0126911	-0.0263956
rs713164	SLC13A3	rs6012052	20	45895799	0.0315165	0.453468	1.158	0.0126911	-0.0264247
rs713164	ZMYND8	rs66806308	20	45895799	0.0315165	0.452552	1.1571	0.0126911	-0.0264806
rs713164	ZMYND8	rs6012052	20	45895799	0.0315165	0.452552	1.1571	0.0126911	-0.0264806
rs713164	OCSTAMP	rs6012052	20	45895799	0.0315165	0.452158	1.1568	0.0126911	-0.0265018
rs5919182	VSIG4	X_65638484_T_C	X	65944773	1.56415E-499	#VALUE!	1.1566	-0.281536	-0.281352
rs150539038	VSIG4	X_65638484_T_C	X	65946460	1.01227E-494	#VALUE!	1.1566	-0.280379	-0.280191
rs5919181	VSIG4	X_65638484_T_C	X	65941226	1.45751E-494	#VALUE!	1.1565	-0.280266	-0.280077
rs35449010	VSIG4	X_65638484_T_C	X	66015408	1.29722E-510	#VALUE!	1.1559	-0.283453	-0.283277
rs713164	EYA2	rs6012052	20	45895799	0.0315165	0.449854	1.1545	0.0126911	-0.0266392
rs4548330	VSIG4	X_65638484_T_C	X	66115123	3.63308E-544	#VALUE!	1.1536	-0.293097	-0.292935
rs1543722	VSIG4	X_65638484_T_C	X	66057692	1.09773E-512	#VALUE!	1.152	-0.283809	-0.283616
rs73221557	VSIG4	X_65638484_T_C	X	65937245	1.56985E-494	#VALUE!	1.1499	-0.280292	-0.280106
rs778640092	VSIG4	X_65638484_T_C	X	65934968	4.10182E-494	#VALUE!	1.1493	-0.280147	-0.27996
rs5919178	VSIG4	X_65638484_T_C	X	65934969	4.10182E-494	#VALUE!	1.1493	-0.280147	-0.27996
rs758843678	VSIG4	X_65638484_T_C	X	65934214	3.24629E-494	#VALUE!	1.1483	-0.280302	-0.280116
rs4240052	VSIG4	X_65638484_T_C	X	66120116	4.51402E-546	#VALUE!	1.1481	-0.293344	-0.293185
rs5965332	VSIG4	X_65638484_T_C	X	66119573	3.66874E-546	#VALUE!	1.148	-0.293397	-0.293239
rs775361	VSIG4	X_65638484_T_C	X	65928484	5.00027E-487	#VALUE!	1.1421	-0.277295	-0.277112
rs2609461	VSIG4	X_65638484_T_C	X	65941529	2.60909E-497	#VALUE!	1.1413	-0.280638	-0.280456
rs5919183	VSIG4	X_65638484_T_C	X	65946713	7.30413E-495	#VALUE!	1.1404	-0.280246	-0.280063
rs1458818	VSIG4	X_65638484_T_C	X	65928722	3.92217E-497	#VALUE!	1.1392	-0.280965	-0.280783
X:65961599_AT_A	VSIG4	X_65638484_T_C	X	65961599	1.5887E-503	#VALUE!	1.1382	-0.279852	-0.279682
rs4291402	VSIG4	X_65638484_T_C	X	66120855	2.53339E-546	#VALUE!	1.136	-0.293429	-0.293274
rs635300	VSIG4	X_65638484_T_C	X	65890181	9.521E-480	#VALUE!	1.1348	-0.281421	-0.281236
rs5965297	VSIG4	X_65638484_T_C	X	65935586	2.20736E-497	#VALUE!	1.1346	-0.280691	-0.280512
rs775358	VSIG4	X_65638484_T_C	X	65932849	2.96269E-497	#VALUE!	1.134	-0.280632	-0.280452
rs73221556	VSIG4	X_65638484_T_C	X	65933285	8.29711E-491	#VALUE!	1.1321	-0.279358	-0.279175
rs5919212	VSIG4	X_65638484_T_C	X	66124916	1.5686E-547	#VALUE!	1.1292	-0.295101	-0.294944
rs1847043	ATP6AP1L	rs7716685	5	81999703	0.0133714	0.177654	1.1234	-0.0154414	0.0271298
rs1847043	ATP6AP1L	rs10462383	5	81999703	0.0133714	0.177654	1.1234	-0.0154414	0.0271298
rs1847043	ATG10	rs7716685	5	81999703	0.0133714	0.176882	1.1215	-0.0154414	0.027178
rs1847043	ATG10	rs10462383	5	81999703	0.0133714	0.176882	1.1215	-0.0154414	0.027178
rs1847043	RPS23	rs7716685	5	81999703	0.0133714	0.176367	1.1202	-0.0154414	0.027211
rs1847043	RPS23	rs10462383	5	81999703	0.0133714	0.176367	1.1202	-0.0154414	0.027211
rs1847043	XRCC4	rs10462383	5	81999703	0.0133714	0.174386	1.1153	-0.0154414	0.0273347
rs1847043	XRCC4	rs10035349	5	81999703	0.0133714	0.174386	1.1153	-0.0154414	0.0273347
rs1847043	TMEM167A	rs7716685	5	81999703	0.0133714	0.174333	1.1152	-0.0154414	0.0273393
rs1847043	TMEM167A	rs10462383	5	81999703	0.0133714	0.174333	1.1152	-0.0154414	0.0273393
rs1847043	TMEM167A	rs10035349	5	81999703	0.0133714	0.174333	1.1152	-0.0154414	0.0273393
rs9503347	DUSP22	rs2316793	6	349928	0.0175215	0.22719	1.1128	-0.055441	-0.0524837
rs9503347	DUSP22	rs10900944	6	349928	0.0175215	0.22719	1.1128	-0.055441	-0.0524837
rs9503347	DUSP22	rs3778607	6	349928	0.0175215	0.22719	1.1128	-0.055441	-0.0524837
rs9503347	DUSP22	rs9392026	6	349928	0.0175215	0.22719	1.1128	-0.055441	-0.0524837
rs5918671	VSIG4	X_65638484_T_C	X	66131695	3.7407E-547	#VALUE!	1.111	-0.295138	-0.294985
rs9503347	EXOC2	rs2316793	6	349928	0.0175215	0.225468	1.1095	-0.055441	-0.0526785
rs9503347	EXOC2	rs10900944	6	349928	0.0175215	0.225468	1.1095	-0.055441	-0.0526785
rs9503347	EXOC2	rs3778607	6	349928	0.0175215	0.225468	1.1095	-0.055441	-0.0526785
rs9503347	EXOC2	rs9392026	6	349928	0.0175215	0.225468	1.1095	-0.055441	-0.0526785
rs7685087	ERVMER34_1	rs4864709	4	53848899	0.00896864	0.114599	1.1065	-0.023032	0.051095
rs747196575	VSIG4	X_65638484_T_C	X	66134551	1.91958E-546	#VALUE!	1.1041	-0.296499	-0.296344
rs9503347	IRF4	rs2316793	6	349928	0.0175215	0.222234	1.1032	-0.055441	-0.0530574
rs9503347	IRF4	rs10900944	6	349928	0.0175215	0.222234	1.1032	-0.055441	-0.0530574
rs9503347	IRF4	rs3778607	6	349928	0.0175215	0.222234	1.1032	-0.055441	-0.0530574
rs9503347	IRF4	rs9392026	6	349928	0.0175215	0.222234	1.1032	-0.055441	-0.0530574
rs10069809	CPEB4	rs2964049	5	174219776	0.0645663	0.817598	1.1025	0.0204399	0.00259971
rs10069809	NSG2	rs2964049	5	174219776	0.0645663	0.81617	1.1018	0.0204399	0.00262042
rs10069809	MSX2	rs2964049	5	174219776	0.0645663	0.81475	1.101	0.0204399	0.002641
rs10069809	C5orf47	rs2964049	5	174219776	0.0645663	0.812611	1.0999	0.0204399	0.0026721
rs113820159	TCF4	rs613872	18	52910819	0.0695588	0.858332	1.0913	0.0117012	0.00290266
rs113820159	TCF4	rs2958184	18	52910819	0.0695588	0.858332	1.0913	0.0117012	0.00290266
rs5838737	TTLL4	rs7349332	2	220249299	0.0572737	0.703306	1.0892	0.0433761	0.0105776
rs5838737	TTLL4	rs77157375	2	220249299	0.0572737	0.703306	1.0892	0.0433761	0.0105776
rs5838737	IHH	rs7349332	2	220249299	0.0572737	0.703085	1.0891	0.0433761	0.0105871
rs5838737	IHH	rs77157375	2	220249299	0.0572737	0.703085	1.0891	0.0433761	0.0105871
X:65670531_TA_T	EDA2R	X_65638484_T_C	X	65670531	2.25928e-183	2.77109e-182	1.0887	-0.206077	-0.205442
rs11206094	PODN	rs7540317	1	53567788	0.0754798	0.925843	1.0887	0.0444034	-0.00280622
rs5838737	ZFAND2B	rs7349332	2	220249299	0.0572737	0.702371	1.0886	0.0433761	0.0106128
rs5838737	ZFAND2B	rs77157375	2	220249299	0.0572737	0.702371	1.0886	0.0433761	0.0106128
rs5838737	CTDSP1	rs7349332	2	220249299	0.0572737	0.70169	1.0882	0.0433761	0.0106378
rs5838737	ABCB6	rs7349332	2	220249299	0.0572737	0.701092	1.0878	0.0433761	0.0106606
rs5838737	ABCB6	rs77157375	2	220249299	0.0572737	0.701092	1.0878	0.0433761	0.0106606
rs5838737	LOC100129175	rs7349332	2	220249299	0.0572737	0.699846	1.087	0.0433761	0.0107078
rs5838737	PRKAG3	rs7349332	2	220249299	0.0572737	0.699707	1.087	0.0433761	0.0107124
rs5838737	LOC100129175	rs77157375	2	220249299	0.0572737	0.699846	1.087	0.0433761	0.0107078
rs5838737	PRKAG3	rs77157375	2	220249299	0.0572737	0.699707	1.087	0.0433761	0.0107124
rs5838737	FEV	rs7349332	2	220249299	0.0572737	0.698635	1.0863	0.0433761	0.0107525
rs5838737	FEV	rs77157375	2	220249299	0.0572737	0.698635	1.0863	0.0433761	0.0107525
rs5838737	CNPPD1	rs7349332	2	220249299	0.0572737	0.698528	1.0862	0.0433761	0.0107568
rs5838737	CNPPD1	rs77157375	2	220249299	0.0572737	0.698528	1.0862	0.0433761	0.0107568
rs5838737	PLCD4	rs7349332	2	220249299	0.0572737	0.698207	1.086	0.0433761	0.0107687
rs5838737	STK16	rs7349332	2	220249299	0.0572737	0.698101	1.086	0.0433761	0.0107725
rs5838737	PLCD4	rs77157375	2	220249299	0.0572737	0.698207	1.086	0.0433761	0.0107687
rs5838737	STK16	rs77157375	2	220249299	0.0572737	0.698101	1.086	0.0433761	0.0107725
rs5838737	STK36	rs7349332	2	220249299	0.0572737	0.698004	1.0859	0.0433761	0.0107764
rs5838737	STK36	rs77157375	2	220249299	0.0572737	0.698004	1.0859	0.0433761	0.0107764
rs5838737	CDK5R2	rs7349332	2	220249299	0.0572737	0.697737	1.0857	0.0433761	0.0107863
rs5838737	CDK5R2	rs77157375	2	220249299	0.0572737	0.697737	1.0857	0.0433761	0.0107863
rs5838737	NHEJ1	rs7349332	2	220249299	0.0572737	0.697436	1.0855	0.0433761	0.0107977
rs5838737	NHEJ1	rs77157375	2	220249299	0.0572737	0.697436	1.0855	0.0433761	0.0107977
rs1769289	PODN	rs7540317	1	53574123	0.0739978	0.90096	1.0855	0.0474748	-0.00403117
rs5838737	RNF25	rs7349332	2	220249299	0.0572737	0.697044	1.0853	0.0433761	0.0108123
rs5838737	RNF25	rs77157375	2	220249299	0.0572737	0.697044	1.0853	0.0433761	0.0108123
rs5838737	SLC11A1	rs7349332	2	220249299	0.0572737	0.696838	1.0852	0.0433761	0.0108201
rs5838737	CNOT9	rs7349332	2	220249299	0.0572737	0.695845	1.0846	0.0433761	0.0108574
rs5838737	CNOT9	rs77157375	2	220249299	0.0572737	0.695845	1.0846	0.0433761	0.0108574
rs5838737	RETREG2	rs7349332	2	220249299	0.0572737	0.69582	1.0845	0.0433761	0.0108587
rs5838737	TUBA4A	rs7349332	2	220249299	0.0572737	0.695752	1.0845	0.0433761	0.0108607
rs5838737	RETREG2	rs77157375	2	220249299	0.0572737	0.69582	1.0845	0.0433761	0.0108587
rs5838737	TUBA4A	rs77157375	2	220249299	0.0572737	0.695752	1.0845	0.0433761	0.0108607
rs5838737	BCS1L	rs7349332	2	220249299	0.0572737	0.695254	1.0842	0.0433761	0.0108795
rs5838737	BCS1L	rs77157375	2	220249299	0.0572737	0.695254	1.0842	0.0433761	0.0108795
rs5838737	SLC23A3	rs7349332	2	220249299	0.0572737	0.694929	1.084	0.0433761	0.0108917
rs5838737	SLC23A3	rs77157375	2	220249299	0.0572737	0.694929	1.084	0.0433761	0.0108917
rs5838737	CRYBA2	rs7349332	2	220249299	0.0572737	0.694489	1.0837	0.0433761	0.0109082
rs5838737	CRYBA2	rs77157375	2	220249299	0.0572737	0.694489	1.0837	0.0433761	0.0109082
rs5838737	RESP18	rs7349332	2	220249299	0.0572737	0.69421	1.0835	0.0433761	0.0109188
rs5838737	RESP18	rs77157375	2	220249299	0.0572737	0.69421	1.0835	0.0433761	0.0109188
rs5838737	VIL1	rs7349332	2	220249299	0.0572737	0.69397	1.0834	0.0433761	0.0109277
rs5838737	VIL1	rs77157375	2	220249299	0.0572737	0.69397	1.0834	0.0433761	0.0109277
rs5838737	CYP27A1	rs7349332	2	220249299	0.0572737	0.693764	1.0833	0.0433761	0.0109354
rs5838737	WNT6	rs7349332	2	220249299	0.0572737	0.693883	1.0833	0.0433761	0.010931
rs5838737	CYP27A1	rs77157375	2	220249299	0.0572737	0.693764	1.0833	0.0433761	0.0109354
rs5838737	WNT6	rs77157375	2	220249299	0.0572737	0.693883	1.0833	0.0433761	0.010931
rs5838737	GLB1L	rs7349332	2	220249299	0.0572737	0.693595	1.0832	0.0433761	0.010942
rs5838737	GLB1L	rs77157375	2	220249299	0.0572737	0.693595	1.0832	0.0433761	0.010942
rs774081307	VSIG4	X_65638484_T_C	X	65501063	0.00488104	0.0590654	1.0828	0.0564805	0.121153
rs774081307	VSIG4	rs148215228_65147974_C_T	X	65501063	0.00488104	0.0590654	1.0828	0.0564805	0.121153
rs774081307	VSIG4	X_65221660_T_A	X	65501063	0.00488104	0.0590654	1.0828	0.0564805	0.121153
rs774081307	VSIG4	rs145644385_65057244_A_G	X	65501063	0.00488104	0.0590654	1.0828	0.0564805	0.121153
rs74807762	PODN	rs7540317	1	53560171	0.0763419	0.923623	1.0827	0.0441971	-0.00288362
rs5838737	DNAJB2	rs7349332	2	220249299	0.0572737	0.691134	1.0816	0.0433761	0.0110344
rs5838737	ZNF142	rs7349332	2	220249299	0.0572737	0.691108	1.0816	0.0433761	0.011036
rs5838737	DNAJB2	rs77157375	2	220249299	0.0572737	0.691134	1.0816	0.0433761	0.0110344
rs5838737	ZNF142	rs77157375	2	220249299	0.0572737	0.691108	1.0816	0.0433761	0.011036
rs5918672	VSIG4	X_65638484_T_C	X	66135786	2.59308E-548	#VALUE!	1.0816	-0.29576	-0.295614
rs5838737	ATG9A	rs7349332	2	220249299	0.0572737	0.69059	1.0813	0.0433761	0.0110571
rs5838737	ATG9A	rs77157375	2	220249299	0.0572737	0.69059	1.0813	0.0433761	0.0110571
rs5838737	CFAP65	rs7349332	2	220249299	0.0572737	0.690507	1.0812	0.0433761	0.0110584
rs5838737	CFAP65	rs77157375	2	220249299	0.0572737	0.690507	1.0812	0.0433761	0.0110584
rs5838737	WNT10A	rs7349332	2	220249299	0.0572737	0.68973	1.0807	0.0433761	0.0110864
rs5838737	WNT10A	rs77157375	2	220249299	0.0572737	0.68973	1.0807	0.0433761	0.0110864
rs5838737	PTPRN	rs7349332	2	220249299	0.0572737	0.688107	1.0797	0.0433761	0.0111514
rs5838737	PTPRN	rs77157375	2	220249299	0.0572737	0.688107	1.0797	0.0433761	0.0111514
rs5838737	ANKZF1	rs7349332	2	220249299	0.0572737	0.684028	1.0771	0.0433761	0.0113037
rs5838737	ANKZF1	rs77157375	2	220249299	0.0572737	0.684028	1.0771	0.0433761	0.0113037
rs4487932	VSIG4	X_65638484_T_C	X	66137016	3.82419E-548	#VALUE!	1.0765	-0.295704	-0.295558
rs5838737	USP37	rs7349332	2	220249299	0.0572737	0.680207	1.0747	0.0433761	0.0114486
rs5838737	USP37	rs77157375	2	220249299	0.0572737	0.680207	1.0747	0.0433761	0.0114486
rs4240053	VSIG4	X_65638484_T_C	X	66136420	1.14823E-547	#VALUE!	1.0739	-0.295498	-0.295353
rs7747779	NRSN1	rs9358694	6	24223607	0.0312199	0.369838	1.0736	-0.0152862	0.0170124
rs6693952	PODN	rs7540317	1	53562221	0.0781573	0.91131	1.0667	0.0439936	-0.00335776
rs7747779	DCDC2	rs9358694	6	24223607	0.0312199	0.36373	1.0663	-0.0152862	0.0172307
rs330209	DTWD2	rs1396609	5	119009118	0.0534658	0.61905	1.0636	-0.0607728	-0.00336501
rs330209	FAM170A	rs1396609	5	119009118	0.0534658	0.618542	1.0633	-0.0607728	-0.00337049
rs142724207	PAQR7	rs12059495	1	26224302	0.049602	0.570855	1.061	0.0341979	0.0108453
rs12089128	PODN	rs7540317	1	53557644	0.0791777	0.910493	1.0607	0.0438455	-0.00338431
rs330209	DMXL1	rs1396609	5	119009118	0.0534658	0.61106	1.058	-0.0607728	-0.0034431
rs17441316	LRRC8A	rs2005079	9	132108247	0.0821955	0.936312	1.0566	-0.0348024	0.000623098
X:65542871_CAA_C	VSIG4	X_65638484_T_C	X	65542871	1.53376e-228	1.73612e-227	1.0538	-0.175769	-0.175501
X:65542871_CAA_C	VSIG4	rs148215228_65147974_C_T	X	65542871	1.53376e-228	1.73612e-227	1.0538	-0.175769	-0.175501
X:65542871_CAA_C	VSIG4	X_65221660_T_A	X	65542871	1.53376e-228	1.73612e-227	1.0538	-0.175769	-0.175501
X:65542871_CAA_C	VSIG4	rs145644385_65057244_A_G	X	65542871	1.53376e-228	1.73612e-227	1.0538	-0.175769	-0.175501
rs112451386	CYP4X1	rs11211532	1	47801810	0.0885383	0.999759	1.0528	0.0106133	3.0325e-06
rs112451386	CYP4X1	rs17379854	1	47801810	0.0885383	0.999759	1.0528	0.0106133	3.0325e-06
rs112451386	STIL	rs11211532	1	47801810	0.0885383	0.999296	1.0526	0.0106133	8.86984e-06
rs112451386	STIL	rs17379854	1	47801810	0.0885383	0.999296	1.0526	0.0106133	8.86984e-06
rs112451386	CYP4Z1	rs11211532	1	47801810	0.0885383	0.999234	1.0525	0.0106133	-9.63744e-06
rs112451386	CYP4Z1	rs17379854	1	47801810	0.0885383	0.999234	1.0525	0.0106133	-9.63744e-06
rs112451386	PDZK1IP1	rs11211532	1	47801810	0.0885383	0.999023	1.0524	0.0106133	-1.22908e-05
rs112451386	PDZK1IP1	rs17379854	1	47801810	0.0885383	0.999023	1.0524	0.0106133	-1.22908e-05
rs7685087	USP46	rs4864709	4	53848899	0.00896864	0.101188	1.0524	-0.023032	0.0530677
rs112451386	CMPK1	rs11211532	1	47801810	0.0885383	0.997703	1.0519	0.0106133	2.90068e-05
rs112451386	TAL1	rs11211532	1	47801810	0.0885383	0.997749	1.0519	0.0106133	-2.83303e-05
rs112451386	CMPK1	rs17379854	1	47801810	0.0885383	0.997703	1.0519	0.0106133	2.90068e-05
rs112451386	TAL1	rs17379854	1	47801810	0.0885383	0.997749	1.0519	0.0106133	-2.83303e-05
rs112451386	TRABD2B	rs11211532	1	47801810	0.0885383	0.997504	1.0518	0.0106133	-3.14077e-05
rs112451386	TRABD2B	rs17379854	1	47801810	0.0885383	0.997504	1.0518	0.0106133	-3.14077e-05
rs11701383	RCAN1	rs35068491	21	36411387	0.0630346	0.709909	1.0516	-0.0211501	0.00318681
rs11701383	RCAN1	rs68088846	21	36411387	0.0630346	0.709909	1.0516	-0.0211501	0.00318681
rs112451386	LINC01389	rs11211532	1	47801810	0.0885383	0.996947	1.0515	0.0106133	-3.84265e-05
rs112451386	LINC01389	rs17379854	1	47801810	0.0885383	0.996947	1.0515	0.0106133	-3.84265e-05
rs112451386	FOXD2	rs11211532	1	47801810	0.0885383	0.996609	1.0514	0.0106133	-4.26772e-05
rs11701383	KCNE2	rs35068491	21	36411387	0.0630346	0.709462	1.0514	-0.0211501	0.00319214
rs112451386	FOXD2	rs17379854	1	47801810	0.0885383	0.996609	1.0514	0.0106133	-4.26772e-05
rs11701383	KCNE2	rs68088846	21	36411387	0.0630346	0.709462	1.0514	-0.0211501	0.00319214
rs11701383	CLIC6	rs35068491	21	36411387	0.0630346	0.709359	1.0513	-0.0211501	0.00319322
rs11701383	CLIC6	rs68088846	21	36411387	0.0630346	0.709359	1.0513	-0.0211501	0.00319322
rs11701383	KCNE1	rs35068491	21	36411387	0.0630346	0.709055	1.0511	-0.0211501	0.00319659
rs11701383	KCNE1	rs68088846	21	36411387	0.0630346	0.709055	1.0511	-0.0211501	0.00319659
rs112451386	CYP4A22	rs11211532	1	47801810	0.0885383	0.994495	1.0505	0.0106133	6.92782e-05
rs112451386	CYP4A22	rs17379854	1	47801810	0.0885383	0.994495	1.0505	0.0106133	6.92782e-05
rs17441316	KYAT1	rs2005079	9	132108247	0.0821955	0.923158	1.0504	-0.0348024	0.000752038
rs112451386	CYP4A11	rs11211532	1	47801810	0.0885383	0.994029	1.0503	0.0106133	-7.51361e-05
rs17441316	MIGA2	rs2005079	9	132108247	0.0821955	0.922673	1.0502	-0.0348024	0.000756901
rs330209	HSD17B4	rs1396609	5	119009118	0.0534658	0.598619	1.0491	-0.0607728	-0.00356442
rs7685087	LNX1	rs4864709	4	53848899	0.00896864	0.100229	1.0483	-0.023032	0.0532165
rs7685087	RASL11B	rs4864709	4	53848899	0.00896864	0.100205	1.0482	-0.023032	0.0532203
rs75990890	PODN	rs7540317	1	53557352	0.081032	0.899889	1.0455	0.0435804	-0.00378774
rs41369	SOCS1	rs17523630	16	11254712	0.0799276	0.886662	1.0451	-0.010816	0.00230576
rs580891	PCNX3	rs480989	11	65954681	0.0191455	0.212033	1.0443	-0.0176124	-0.0351565
rs7685087	FIP1L1	rs4864709	4	53848899	0.00896864	0.0992968	1.0442	-0.023032	0.053365
rs17441316	DOLK	rs2005079	9	132108247	0.0821955	0.905452	1.042	-0.0348024	0.000925957
rs17441316	LOC100506100	rs2005079	9	132108247	0.0821955	0.904713	1.0417	-0.0348024	0.000933206
rs17441316	PHYHD1	rs2005079	9	132108247	0.0821955	0.903243	1.041	-0.0348024	0.00094768
rs17441316	PRRX2	rs2005079	9	132108247	0.0821955	0.903281	1.041	-0.0348024	0.000947303
rs41369	PRM1	rs17523630	16	11254712	0.0799276	0.8772	1.0404	-0.010816	0.00249981
rs17441316	SET	rs2005079	9	132108247	0.0821955	0.901881	1.0403	-0.0348024	0.000961068
rs17441316	SH3GLB2	rs2005079	9	132108247	0.0821955	0.901642	1.0402	-0.0348024	0.000963452
rs17441316	CRAT	rs2005079	9	132108247	0.0821955	0.900364	1.0396	-0.0348024	0.000976017
rs17441316	ZER1	rs2005079	9	132108247	0.0821955	0.899883	1.0393	-0.0348024	0.000980744
rs17441316	IER5L	rs2005079	9	132108247	0.0821955	0.899653	1.0392	-0.0348024	0.000983006
rs41369	RMI2	rs17523630	16	11254712	0.0799276	0.874543	1.0391	-0.010816	0.00255409
rs2876097	ARHGAP18	rs1415701	6	130550489	0.0490836	0.537075	1.0391	0.0294717	0.00539382
rs17441316	DOLPP1	rs2005079	9	132108247	0.0821955	0.898768	1.0388	-0.0348024	0.000991726
rs17441316	NTMT1	rs2005079	9	132108247	0.0821955	0.898471	1.0387	-0.0348024	0.000994644
rs17441316	ASB6	rs2005079	9	132108247	0.0821955	0.89836	1.0386	-0.0348024	0.000995753
rs17441316	TBC1D13	rs2005079	9	132108247	0.0821955	0.898361	1.0386	-0.0348024	0.000995713
rs181035306	VSIG4	X_65638484_T_C	X	65785473	0.0311211	0.340045	1.0385	0.0285615	0.0155967
rs188762665	VSIG4	X_65638484_T_C	X	65785652	0.031139	0.340194	1.0384	0.0285583	0.0155918
rs17441316	PKN3	rs2005079	9	132108247	0.0821955	0.897763	1.0383	-0.0348024	0.00100168
rs17441316	PTPA	rs2005079	9	132108247	0.0821955	0.897509	1.0382	-0.0348024	0.00100413
rs41369	GSPT1	rs17523630	16	11254712	0.0799276	0.870182	1.0369	-0.010816	0.00264403
rs17441316	NUP188	rs2005079	9	132108247	0.0821955	0.894842	1.0369	-0.0348024	0.00103067
rs41369	LITAF	rs17523630	16	11254712	0.0799276	0.869941	1.0368	-0.010816	0.00264856
rs41369	TXNDC11	rs17523630	16	11254712	0.0799276	0.868861	1.0363	-0.010816	0.00267076
rs2876097	L3MBTL3	rs1415701	6	130550489	0.0490836	0.533639	1.0363	0.0294717	0.00543843
rs41369	LOC400499	rs17523630	16	11254712	0.0799276	0.868647	1.0361	-0.010816	0.00267514
rs41369	ZC3H7A	rs17523630	16	11254712	0.0799276	0.868527	1.0361	-0.010816	0.00267765
rs41369	SNX29	rs17523630	16	11254712	0.0799276	0.867856	1.0358	-0.010816	0.00269143
rs41369	TNFRSF17	rs17523630	16	11254712	0.0799276	0.86799	1.0358	-0.010816	0.00268869
rs17441316	C9orf106	rs2005079	9	132108247	0.0821955	0.89231	1.0357	-0.0348024	0.00105539
rs41369	PRM2	rs17523630	16	11254712	0.0799276	0.867505	1.0356	-0.010816	0.00269866
rs41369	RSL1D1	rs17523630	16	11254712	0.0799276	0.867377	1.0355	-0.010816	0.00270144
rs17441316	SPOUT1	rs2005079	9	132108247	0.0821955	0.890731	1.0349	-0.0348024	0.00107143
rs17441316	ZDHHC12	rs2005079	9	132108247	0.0821955	0.890336	1.0347	-0.0348024	0.00107487
rs41369	SNN	rs17523630	16	11254712	0.0799276	0.865647	1.0346	-0.010816	0.00273684
rs41369	TNP2	rs17523630	16	11254712	0.0799276	0.865181	1.0344	-0.010816	0.00274642
rs2876097	TMEM200A	rs1415701	6	130550489	0.0490836	0.530737	1.0339	0.0294717	0.00547687
rs75166253	PODN	rs7540317	1	53540071	0.0822421	0.888682	1.0337	0.0435469	-0.00423286
rs41369	CLEC16A	rs17523630	16	11254712	0.0799276	0.863394	1.0335	-0.010816	0.00278353
rs330209	TNFAIP8	rs1396609	5	119009118	0.0534658	0.57601	1.0324	-0.0607728	-0.00379459
rs2876097	TMEM244	rs1415701	6	130550489	0.0490836	0.5287	1.0323	0.0294717	0.00550513
rs7685087	SCFD2	rs4864709	4	53848899	0.00896864	0.0964155	1.0314	-0.023032	0.0538255
rs375964703	MTHFD1L	rs7773781	6	151301846	0.0566534	0.607576	1.0304	-0.0156375	-0.00675052
rs375964703	ARMT1	rs7773781	6	151301846	0.0566534	0.606844	1.0299	-0.0156375	-0.00676398
rs2876097	SAMD3	rs1415701	6	130550489	0.0490836	0.525459	1.0296	0.0294717	0.00554846
rs1779414	WARS2_AS1	rs72705338	1	119382227	0.0049235	0.0526938	1.0295	0.079313	-0.0113491
rs1779414	WARS2_AS1	rs3790553	1	119382227	0.0049235	0.0526938	1.0295	0.079313	-0.0113491
rs1779414	WARS2_AS1	rs17023135	1	119382227	0.0049235	0.0526938	1.0295	0.079313	-0.0113491
rs1779414	WARS2_AS1	rs6677940	1	119382227	0.0049235	0.0526938	1.0295	0.079313	-0.0113491
rs1779414	WARS2_AS1	rs2489245	1	119382227	0.0049235	0.0526938	1.0295	0.079313	-0.0113491
rs12087013	PODN	rs7540317	1	53568171	0.083229	0.890249	1.0292	0.0433516	-0.00416097
rs17441316	ENDOG	rs2005079	9	132108247	0.0821955	0.877701	1.0285	-0.0348024	0.0011997
1:53567520_TCA_T	PODN	rs7540317	1	53567520	0.0828829	0.885067	1.0285	0.0434267	-0.00436886
rs375964703	RMND1	rs7773781	6	151301846	0.0566534	0.603953	1.0278	-0.0156375	-0.00681805
rs41369	PRM3	rs17523630	16	11254712	0.0799276	0.851768	1.0276	-0.010816	0.00302286
rs11701383	RUNX1	rs35068491	21	36411387	0.0630346	0.67165	1.0276	-0.0211501	0.00363497
rs11701383	RUNX1	rs68088846	21	36411387	0.0630346	0.67165	1.0276	-0.0211501	0.00363497
rs375964703	AKAP12	rs7773781	6	151301846	0.0566534	0.601795	1.0262	-0.0156375	-0.00685979
rs147670612	VSIG4	X_65638484_T_C	X	65643218	0.0361929	0.383883	1.0256	0.0274274	0.0141943
rs147670612	VSIG4	rs148215228_65147974_C_T	X	65643218	0.0361929	0.383883	1.0256	0.0274274	0.0141943
rs147670612	VSIG4	X_65221660_T_A	X	65643218	0.0361929	0.383883	1.0256	0.0274274	0.0141943
rs375964703	CCDC170	rs7773781	6	151301846	0.0566534	0.599043	1.0242	-0.0156375	-0.00691084
rs2248277	KCNMA1	rs17480656	10	78895828	0.0561126	0.593148	1.0241	0.014725	0.0112176
rs375964703	PLEKHG1	rs7773781	6	151301846	0.0566534	0.59793	1.0234	-0.0156375	-0.00693207
rs2248277	LRMDA	rs17480656	10	78895828	0.0561126	0.590565	1.0222	0.014725	0.0112956
rs375964703	ZBTB2	rs7773781	6	151301846	0.0566534	0.5956	1.0217	-0.0156375	-0.00697621
rs1779414	HAO2	rs72705338	1	119382227	0.0049235	0.0517134	1.0213	0.079313	-0.0113978
rs1779414	HAO2	rs3790553	1	119382227	0.0049235	0.0517134	1.0213	0.079313	-0.0113978
rs1779414	HAO2	rs17023135	1	119382227	0.0049235	0.0517134	1.0213	0.079313	-0.0113978
rs1779414	HAO2	rs6677940	1	119382227	0.0049235	0.0517134	1.0213	0.079313	-0.0113978
rs1779414	HAO2	rs2489245	1	119382227	0.0049235	0.0517134	1.0213	0.079313	-0.0113978
rs1779414	WDR3	rs6666020	1	119382227	0.0049235	0.0514827	1.0194	0.079313	-0.0114073
rs121908515	SPAST	rs13027103	2	32289031	0.0274676	0.286564	1.0184	0.0623457	0.045816
rs121908515	SPAST	rs76712439	2	32289031	0.0274676	0.286564	1.0184	0.0623457	0.045816
rs1779414	HSD3B2	rs72705338	1	119382227	0.0049235	0.0507999	1.0136	0.079313	-0.0114413
rs1779414	HSD3B2	rs3790553	1	119382227	0.0049235	0.0507999	1.0136	0.079313	-0.0114413
rs1779414	HSD3B2	rs17023135	1	119382227	0.0049235	0.0507999	1.0136	0.079313	-0.0114413
rs1779414	HSD3B2	rs6677940	1	119382227	0.0049235	0.0507999	1.0136	0.079313	-0.0114413
rs1779414	HSD3B2	rs2489245	1	119382227	0.0049235	0.0507999	1.0136	0.079313	-0.0114413
rs17107896	PODN	rs7540317	1	53552265	0.0854256	0.870801	1.0083	0.0431144	-0.00492166
rs1779414	SPAG17	rs6666020	1	119382227	0.0049235	0.0501786	1.0082	0.079313	-0.011474
rs72782856	ANKS4B	rs7204169	16	21319224	0.00938765	0.0952463	1.0063	-0.075061	-0.0614148
rs148869142	ANKS4B	rs7204169	16	21392361	0.00375294	0.0378109	1.0032	-0.0783724	-0.0694381
rs12584642	NBEA	rs1998697	13	36254306	0.0457223	0.460527	1.0031	0.0140292	-0.0110651
rs1779414	TBX15	rs72705338	1	119382227	0.0049235	0.0495699	1.0029	0.079313	-0.0115093
rs1779414	TBX15	rs3790553	1	119382227	0.0049235	0.0495699	1.0029	0.079313	-0.0115093
rs1779414	TBX15	rs17023135	1	119382227	0.0049235	0.0495699	1.0029	0.079313	-0.0115093
rs1779414	TBX15	rs6666020	1	119382227	0.0049235	0.0495699	1.0029	0.079313	-0.0115093
rs1779414	TBX15	rs6677940	1	119382227	0.0049235	0.0495699	1.0029	0.079313	-0.0115093
rs1779414	TBX15	rs2489245	1	119382227	0.0049235	0.0495699	1.0029	0.079313	-0.0115093
rs7928320	SIDT2	rs613808	11	116942753	0.00261506	0.0262779	1.0021	0.0227498	-0.0283024
rs7928320	APOA5	rs613808	11	116942753	0.00261506	0.026243	1.0015	0.0227498	-0.0283177
rs12584642	SOHLH2	rs1998697	13	36254306	0.0457223	0.458409	1.0011	0.0140292	-0.011115
rs4827459	HEPH	X_65638484_T_C	X	65497195	4.15858e-133	4.15792e-134	-1.0001	-0.129308	-0.13022
rs4827459	HEPH	rs148215228_65147974_C_T	X	65497195	4.15858e-133	4.15792e-134	-1.0001	-0.129308	-0.13022
rs4827459	HEPH	X_65221660_T_A	X	65497195	4.15858e-133	4.15792e-134	-1.0001	-0.129308	-0.13022
rs4827459	HEPH	rs145644385_65057244_A_G	X	65497195	4.15858e-133	4.15792e-134	-1.0001	-0.129308	-0.13022
rs6624887	HEPH	X_65638484_T_C	X	65507105	5.28502e-133	5.28271e-134	-1.0002	-0.129274	-0.130186
rs6624887	HEPH	rs148215228_65147974_C_T	X	65507105	5.28502e-133	5.28271e-134	-1.0002	-0.129274	-0.130186
rs6624887	HEPH	X_65221660_T_A	X	65507105	5.28502e-133	5.28271e-134	-1.0002	-0.129274	-0.130186
rs6624887	HEPH	rs145644385_65057244_A_G	X	65507105	5.28502e-133	5.28271e-134	-1.0002	-0.129274	-0.130186
rs3731892	ANKZF1	rs7349332	2	220136351	0.728768	0.0727566	-1.0007	0.00857373	0.0172591
rs3731892	ANKZF1	rs77157375	2	220136351	0.728768	0.0727566	-1.0007	0.00857373	0.0172591
rs6624890	HEPH	X_65638484_T_C	X	65511085	2.60107e-133	2.59501e-134	-1.001	-0.129451	-0.130364
rs6624890	HEPH	rs148215228_65147974_C_T	X	65511085	2.60107e-133	2.59501e-134	-1.001	-0.129451	-0.130364
rs6624890	HEPH	X_65221660_T_A	X	65511085	2.60107e-133	2.59501e-134	-1.001	-0.129451	-0.130364
rs6624890	HEPH	rs145644385_65057244_A_G	X	65511085	2.60107e-133	2.59501e-134	-1.001	-0.129451	-0.130364
rs5919035	HEPH	X_65638484_T_C	X	65504208	2.42362e-133	2.41745e-134	-1.0011	-0.129409	-0.130321
rs5919035	HEPH	rs148215228_65147974_C_T	X	65504208	2.42362e-133	2.41745e-134	-1.0011	-0.129409	-0.130321
rs5919035	HEPH	X_65221660_T_A	X	65504208	2.42362e-133	2.41745e-134	-1.0011	-0.129409	-0.130321
rs5919035	HEPH	rs145644385_65057244_A_G	X	65504208	2.42362e-133	2.41745e-134	-1.0011	-0.129409	-0.130321
rs3731892	IHH	rs7349332	2	220136351	0.728768	0.0725679	-1.0018	0.00857373	0.017274
rs3731892	IHH	rs77157375	2	220136351	0.728768	0.0725679	-1.0018	0.00857373	0.017274
rs28635325	CHSY1	rs2641224	15	101731792	0.216732	0.0215817	-1.0018	0.0295457	0.0624096
rs28635325	CHSY1	rs930847	15	101731792	0.216732	0.0215817	-1.0018	0.0295457	0.0624096
rs12841906	HEPH	X_65638484_T_C	X	65509400	1.9932e-133	1.98355e-134	-1.0021	-0.129589	-0.130503
rs12841906	HEPH	rs148215228_65147974_C_T	X	65509400	1.9932e-133	1.98355e-134	-1.0021	-0.129589	-0.130503
rs12841906	HEPH	X_65221660_T_A	X	65509400	1.9932e-133	1.98355e-134	-1.0021	-0.129589	-0.130503
rs12841906	HEPH	rs145644385_65057244_A_G	X	65509400	1.9932e-133	1.98355e-134	-1.0021	-0.129589	-0.130503
rs5919040	HEPH	X_65638484_T_C	X	65515453	3.69664e-134	3.67248e-135	-1.0028	-0.129986	-0.130902
rs5919040	HEPH	rs148215228_65147974_C_T	X	65515453	3.69664e-134	3.67248e-135	-1.0028	-0.129986	-0.130902
rs5919040	HEPH	X_65221660_T_A	X	65515453	3.69664e-134	3.67248e-135	-1.0028	-0.129986	-0.130902
rs5919040	HEPH	rs145644385_65057244_A_G	X	65515453	3.69664e-134	3.67248e-135	-1.0028	-0.129986	-0.130902
rs2124780	HEPH	X_65638484_T_C	X	65515989	3.52785e-134	3.50361e-135	-1.003	-0.129995	-0.13091
rs2124780	HEPH	rs148215228_65147974_C_T	X	65515989	3.52785e-134	3.50361e-135	-1.003	-0.129995	-0.13091
rs2124780	HEPH	X_65221660_T_A	X	65515989	3.52785e-134	3.50361e-135	-1.003	-0.129995	-0.13091
rs2124780	HEPH	rs145644385_65057244_A_G	X	65515989	3.52785e-134	3.50361e-135	-1.003	-0.129995	-0.13091
rs5919043	HEPH	X_65638484_T_C	X	65516899	3.18628e-134	3.1612e-135	-1.0034	-0.130016	-0.130932
rs5919043	HEPH	rs148215228_65147974_C_T	X	65516899	3.18628e-134	3.1612e-135	-1.0034	-0.130016	-0.130932
[truncated: 4,514 more rows]
