# Supplementary material for: Analysis of 72,469 UK Biobank exomes links rare variants to male-pattern hair loss
Source: Nat Commun. 2023 Sep 22;14:5492. doi: 10.1038/s41467-023-41186-w (PMC10517150; doi:10.1038/s41467-023-41186-w)
Supplement: Supplementary file 8 — Supplementary Data 5 [file 41467_2023_41186_MOESM8_ESM.xlsx]

## Sheet: Description
ClinVar information on MPHL-associated variants
ClinVar information on variants nominally significantly associated (P < 0.05) in any single-variant analysis, which were annotated as pathogenic or likely pathogenic in Clinvar, and their corresponding conditions. Also includes variants with conflicting interpretations of pathogenicity. Also shown is the prevalence of this variant in individuals per pattern group.

## Sheet: ClinVar Overlap
Variant	rsID (if available)	Gene(s)	Condition(s)	MPHL pattern 1 N	MPHL pattern 2 N	MPHL pattern 3 N	MPHL pattern 4 N
1:1232279:A:G	rs786200938	B3GALT6	Spondyloepimetaphyseal dysplasia with joint laxity, type 1, with or without fractures;Ehlers-Danlos syndrome, spondylodysplastic type, 2;Spondyloepimetaphyseal dysplasia with joint laxity	0	0	0	2
1:9972126:A:G	rs748902766	NMNAT1	Retinal dystrophy;Leber congenital amaurosis 9	0	1	2	3
1:11792367:D:2	rs764338697	MTHFR	Homocystinuria due to methylene tetrahydrofolate reductase deficiency;Homocystinuria due to MTHFR deficiency	0	0	1	3
1:11952620:D:1	rs1440249864	PLOD1	Ehlers-Danlos syndrome, hydroxylysine-deficient	6	1	1	1
1:12009641:C:T	rs119103267	MFN2	MFN2-Related Disorders;Peripheral axonal neuropathy;Charcot-Marie-Tooth disease type 2A2;Charcot-Marie-Tooth disease, axonal, autosomal recessive, type 2a2b%3B;Charcot-Marie-Tooth disease;Charcot-Marie-Tooth disease type 2;Hereditary motor and sensory neuropathy with optic atrophy;Inborn genetic diseases	22	20	26	27
1:17004817:D:13	rs749798211	ATP13A2	Kufor-Rakeb syndrome;Autosomal recessive spastic paraplegia type 78	6	2	1	0
1:17262194:T:A	rs142129409	PADI3	Uncombable hair syndrome 1	377	277	337	271
1:17270928:C:T	rs144080386	PADI3	Uncombable hair syndrome 1	326	262	319	245
1:17394364:T:C	rs372065243	PADI6	Preimplantation embryonic lethality 2	9	1	2	1
1:21564139:G:A	rs121918007	ALPL	Infantile hypophosphatasia;Odontohypophosphatasia;Hypophosphatasia;Childhood hypophosphatasia;Adult hypophosphatasia	24	17	25	26
1:22647535:G:A	rs752596663	C1QC	C1Q deficiency	7	0	2	2
1:25554973:G:A	rs545662810	LDLRAP1	Hypercholesterolemia, familial, 4	0	0	1	2
1:33013345:G:A	rs267606645	AK2	Reticular dysgenesis	5	9	0	3
1:36475398:G:A	rs756667927	CSF3R	Autosomal recessive severe congenital neutropenia due to CSF3R deficiency;Severe congenital neutropenia	4	6	0	1
1:36475516:D:19	rs757401069	CSF3R	Autosomal recessive severe congenital neutropenia due to CSF3R deficiency	0	2	2	5
1:39965333:C:T	rs1057517688	MFSD2A	Microcephaly 15, primary, autosomal recessive	3	0	0	0
1:40089495:G:A	rs137852700	PPT1	Neuronal ceroid lipofuscinosis 1;Neuronal ceroid lipofuscinosis;History of neurodevelopmental disorder;Neuronal Ceroid-Lipofuscinosis, Recessive	21	28	29	24
1:43338232:G:A	rs142565191	MPL	Essential thrombocythemia;Congenital amegakaryocytic thrombocytopenia	0	2	1	4
1:45333452:C:T	rs748170941	MUTYH	MUTYH-related attenuated familial adenomatous polyposis;Hereditary cancer-predisposing syndrome	1	4	6	6
1:53210365:C:T	rs373638740	CPT2	Carnitine palmitoyl transferase II deficiency, severe infantile form;Carnitine palmitoyltransferase II deficiency	7	4	11	9
1:56956799:G:A	rs150022116	C8B	Type II complement component 8 deficiency;not specified	6	1	2	0
1:62597921:D:5	rs398122988	ANGPTL3;DOCK7	Familial hypobetalipoproteinemia 2	35	14	21	14
1:68446837:C:T	rs61751281	RPE65	Retinitis pigmentosa;Retinal dystrophy;Leber congenital amaurosis 2;Retinitis pigmentosa 20;Leber congenital amaurosis	1	3	2	5
1:68448644:G:A	rs199683808	RPE65	Retinitis pigmentosa;Retinal dystrophy;Leber congenital amaurosis 2;Retinitis pigmentosa 20;Leber congenital amaurosis	0	0	0	3
1:75732652:G:A	rs147559466	ACADM	Medium-chain acyl-coenzyme A dehydrogenase deficiency	107	73	119	86
1:75732886:C:T	rs762114560	ACADM	Medium-chain acyl-coenzyme A dehydrogenase deficiency	8	7	3	2
1:75740069:T:A	rs754359356	ACADM	Medium-chain acyl-coenzyme A dehydrogenase deficiency	7	1	0	3
1:75762735:G:A	rs1337929727	ACADM	Medium-chain acyl-coenzyme A dehydrogenase deficiency;not specified	3	1	0	0
1:94008251:C:T	rs1800553	ABCA4	MACULAR DEGENERATION, AGE-RELATED, 2, SUSCEPTIBILITY TO;Cone-rod dystrophy;Retinal dystrophy;Macular dystrophy;Age related macular degeneration 2;Severe early-childhood-onset retinal dystrophy;Retinitis pigmentosa 19;Cone-rod dystrophy 3;Joubert syndrome 5;Stargardt disease;Inborn genetic diseases;not specified;ABCA4-Related Disorders	83	42	50	40
1:94021848:C:T	rs113106943	ABCA4	Retinal dystrophy;Macular degeneration;Cone dystrophy;Severe early-childhood-onset retinal dystrophy;Cone-Rod Dystrophy, Recessive;Stargardt Disease, Recessive;Retinitis Pigmentosa, Recessive	100	74	61	41
1:94021934:A:G	rs1762111	ABCA4	Cone-rod dystrophy;Retinal dystrophy;Severe early-childhood-onset retinal dystrophy;Cone-rod dystrophy 3;Stargardt disease;ABCA4-Related Disorders;Cone-Rod Dystrophy, Recessive;Retinitis Pigmentosa, Recessive	110	73	71	53
1:94025011:G:A	rs61750152	ABCA4	Retinal dystrophy;Age related macular degeneration 2;Severe early-childhood-onset retinal dystrophy;Retinitis pigmentosa 19;Stargardt disease;Inborn genetic diseases	3	3	11	4
1:94060733:A:C	rs200692438	ABCA4	Retinal dystrophy;Severe early-childhood-onset retinal dystrophy;Cone-rod dystrophy 3	4	9	10	7
1:94063218:C:T	rs145525174	ABCA4	Retinal dystrophy;Macular degeneration;Severe early-childhood-onset retinal dystrophy;not specified;ABCA4-Related Disorders;Cone-Rod Dystrophy, Recessive;Stargardt Disease, Recessive;Retinitis Pigmentosa, Recessive	183	165	173	156
1:94098928:G:A	rs61750200	ABCA4	Retinal dystrophy;Age related macular degeneration 2;Severe early-childhood-onset retinal dystrophy;Retinitis pigmentosa 19;Cone-rod dystrophy 3;Stargardt disease	10	3	0	1
1:95064934:C:T	rs769114543	ALG14;ALG14-AS1	Congenital myasthenic syndrome 15;Myopathy, epilepsy, and progressive cerebral atrophy	10	8	21	9
1:97193111:D:1	rs746991079	DPYD;DPYD-AS1	Dihydropyrimidine dehydrogenase deficiency	2	1	4	6
1:99884612:C:T	rs113994130	AGL	Glycogen storage disease type III	5	2	10	8
1:115034015:C:T	rs121918670	TSHB	Secondary hypothyroidism	0	0	0	2
1:119757272:C:T	rs771607178	HMGCS2	3-hydroxy-3-methylglutaryl-CoA synthase deficiency	0	3	1	8
1:152112226:G:A	rs201930497	TCHH	Uncombable hair syndrome 3	19	20	14	28
1:152315363:C:A	rs114733570	FLG;FLG-AS1	FLG-related disorders;Ichthyosis vulgaris	24	14	7	10
1:155235727:C:G	rs1064651	GBA;LOC106627981	Lewy body dementia;Parkinson disease, late-onset;Gaucher disease type I;Gaucher disease type II;Gaucher disease type III;Gaucher disease-ophthalmoplegia-cardiovascular calcification syndrome;Gaucher disease perinatal lethal;Gaucher disease	0	3	1	4
1:155238174:C:T	rs409652	GBA;LOC106627981	Gaucher disease type I;Gaucher disease type II;Gaucher disease type III;Gaucher disease-ophthalmoplegia-cardiovascular calcification syndrome;Gaucher disease	0	0	0	2
1:155291845:C:T	rs113403872	PKLR	Pyruvate kinase deficiency of red cells	42	36	45	43
1:155612073:C:G	rs776826330	MSTO1	Mitochondrial myopathy-cerebellar ataxia-pigmentary retinopathy syndrome	10	6	5	1
1:156136984:C:T	rs57920071	LMNA	Familial partial lipodystrophy, Dunnigan type;Charcot-Marie-Tooth disease;Charcot-Marie-Tooth disease type 2;Familial partial lipodystrophy;Inborn genetic diseases	0	0	0	2
1:156158071:T:C	rs149652495	SEMA4A	Retinitis pigmentosa;Retinal dystrophy;Cone-rod dystrophy 10	4	6	11	7
1:169529619:T:C	rs754104059	F5	Factor V deficiency	2	3	8	7
1:169555299:C:G	rs118203906	F5	Thrombophilia due to activated protein C resistance	0	1	2	3
1:171114092:G:T	rs61753344	FMO3	Trimethylaminuria	37	29	38	36
1:196743552:G:T	rs121913062	CFH	Basal laminar drusen	2	3	5	5
1:197427615:C:T	rs62635654	CRB1	CRB1-related maculopathy;Retinitis pigmentosa;Retinal dystrophy;Macular dystrophy;Retinitis pigmentosa 12;Leber congenital amaurosis 8	3	3	14	4
1:197427873:G:A	rs776591659	CRB1	Retinitis pigmentosa 12;Leber congenital amaurosis 8	3	1	3	6
1:209625721:G:A	rs80356682	LAMB3	Amelogenesis imperfecta type 1A;Junctional epidermolysis bullosa, non-Herlitz type;Junctional epidermolysis bullosa gravis of Herlitz;Junctional epidermolysis bullosa	30	28	34	36
1:216097109:G:A	rs201529124	USH2A	Retinitis pigmentosa 39	3	0	0	0
1:216250989:C:T	rs137954284	USH2A	Retinal dystrophy;Usher syndrome	3	1	0	0
1:216325540:C:T	rs371777049	USH2A	Hearing impairment;Retinal dystrophy;Usher syndrome type 2A;Retinitis pigmentosa 39	5	5	0	1
1:216422150:G:A	rs781223647	USH2A	Retinal dystrophy;Usher syndrome type 2A;Retinitis pigmentosa 39	0	0	0	2
1:224189831:A:G	rs1280845604	DEGS1	Leukodystrophy, hypomyelinating, 18	0	0	0	2
1:226984656:G:A	rs974677376	COQ8A	Autosomal recessive ataxia due to ubiquinone deficiency	5	0	1	1
1:235465651:I:2	rs367543075	B3GALNT2	Muscular dystrophy-dystroglycanopathy (congenital with brain and eye anomalies), type a, 11	21	7	9	4
2:1494011:C:G	rs121908088	TPO	Deficiency of iodide peroxidase	24	11	15	6
2:10771871:T:C	rs150980575	ATP6V1C2	Distal renal tubular acidosis	0	0	5	4
2:21001939:D:3	rs562574661	APOB	Familial hypercholesterolemia;Hypercholesterolemia, familial, 1;Hypercholesterolemia, autosomal dominant, type B;Familial hypobetalipoproteinemia 1	23	12	8	12
2:26195184:C:G	rs137852769	HADHA;GAREM2	HADHA-Related Disorders;Mitochondrial trifunctional protein deficiency;Long chain 3-hydroxyacyl-CoA dehydrogenase deficiency;Inborn genetic diseases;Lchad deficiency with maternal acute fatty liver of pregnancy;not specified	51	48	43	27
2:26464086:C:T	rs894098325	OTOF	Bilateral sensorineural hearing impairment	0	0	0	2
2:26464869:C:T	rs1005694756	OTOF	Bilateral sensorineural hearing impairment	3	0	0	0
2:26479356:G:A	rs80356590	OTOF	Autosomal recessive nonsyndromic hearing loss 9;Hearing loss, autosomal recessive;Rare genetic deafness	0	0	4	2
2:27206912:D:2	rs749980819	SLC5A6	Neurodegeneration, infantile-onset, biotin-responsive	7	11	12	14
2:31341395:C:G	rs1172253757	XDH	Hereditary xanthinuria type 1	0	0	0	2
2:31529313:T:C	rs121434251	SRD5A2	3-Oxo-5 alpha-steroid delta 4-dehydrogenase deficiency	29	14	16	9
2:43776786:D:2	rs1435689952	DYNC2LI1	Short-rib thoracic dysplasia 15 with polydactyly	4	0	0	0
2:43875377:G:A	rs137852988	ABCG8	Sitosterolemia;Sitosterolemia 1	9	2	3	2
2:44275695:D:1	rs779932118	SLC3A1	Cystinuria	21	7	12	6
2:47800129:D:4	rs267608058	MSH6	Carcinoma of colon;Lynch syndrome;Colorectal cancer, hereditary nonpolyposis, type 5;Hereditary cancer-predisposing syndrome;Hereditary nonpolyposis colorectal neoplasms	4	0	0	0
2:65018177:G:A	rs1674240361	SLC1A4	Spastic tetraplegia-thin corpus callosum-progressive postnatal microcephaly syndrome	0	0	1	2
2:71590280:I:1	rs766341386	DYSF	Autosomal recessive limb-girdle muscular dystrophy type 2B;Qualitative or quantitative defects of dysferlin	3	0	0	0
2:71674223:D:2	rs398123796	DYSF	Autosomal recessive limb-girdle muscular dystrophy type 2B;Qualitative or quantitative defects of dysferlin	5	9	11	9
2:73386151:C:T	rs750326619	ALMS1	Alstrom syndrome	7	1	2	1
2:73550438:G:T	rs765075310	ALMS1	Alstrom syndrome	0	2	2	5
2:73845186:T:A	rs397514697	STAMBP	Microcephaly-capillary malformation syndrome	0	0	1	2
2:74462906:D:1	rs765427546	MOGS	MOGS-CDG	1	0	2	4
2:85551967:C:G	rs121909676	GGCX	Vitamin K-dependent clotting factors, combined deficiency of, type 1	5	2	1	0
2:98396039:G:A	rs199837807	CNGA3	Achromatopsia	21	20	20	18
2:108907920:G:T	rs199544410	RANBP2;EDAR	Ectodermal dysplasia 10A, hypohidrotic/hair/nail type, autosomal dominant;Ectodermal dysplasia 10B, hypohidrotic/hair/tooth type, autosomal recessive	4	2	9	7
2:108929289:G:A	rs780424781	RANBP2;EDAR	Progressive sclerosing poliodystrophy;Mitochondrial DNA depletion syndrome 4b	1	2	6	5
2:111929403:C:G	rs772421550	MERTK	Retinitis pigmentosa;Retinal dystrophy	3	1	0	0
2:112019513:G:A	rs878853354	MERTK	Retinitis pigmentosa;Retinal dystrophy	0	0	0	2
2:127428426:C:T	rs121918151	PROC	Thrombophilia due to protein C deficiency, autosomal recessive	0	0	1	2
2:130593026:D:1	rs746231039	CFC1	Heterotaxy, visceral, 2, autosomal	10	7	7	10
2:143040429:D:7	rs770642379	KYNU	Vertebral, cardiac, renal, and limb defects syndrome 2;Congenital NAD deficiency disorder	14	8	5	3
2:151489969:I:5	rs1357452519	NEB;RIF1	Nemaline myopathy 2	0	0	0	2
2:151669132:C:T	rs2154185810	NEB	Nemaline myopathy 2	0	0	0	2
2:151695628:D:1	rs772366030	NEB	Nemaline myopathy 2;Nemaline myopathy	0	0	1	2
2:166199287:D:1	rs1553473041	SCN9A;SCN1A-AS1	Generalized epilepsy with febrile seizures plus, type 7;Neuropathy, hereditary sensory and autonomic, type 2A	0	0	0	3
2:178456101:C:T	rs118203989	PJVK	Autosomal recessive nonsyndromic hearing loss 59;Rare genetic deafness	9	3	3	2
2:178531668:G:A	rs991187915	TTN;TTN-AS1	Primary dilated cardiomyopathy	0	0	0	2
2:178534344:I:2	rs751329439	TTN;TTN-AS1	Dilated cardiomyopathy 1G;Autosomal recessive limb-girdle muscular dystrophy type 2J	3	0	0	0
2:178535516:I:1	rs869312122	TTN;TTN-AS1	Primary dilated cardiomyopathy;Dilated cardiomyopathy 1G;Autosomal recessive limb-girdle muscular dystrophy type 2J	0	0	0	2
2:178545817:D:4	rs769407533	TTN;TTN-AS1	Primary dilated cardiomyopathy;Dilated cardiomyopathy 1G;Autosomal recessive limb-girdle muscular dystrophy type 2J	0	0	0	2
2:178579702:G:A	rs574660186	TTN;TTN-AS1	Primary dilated cardiomyopathy;Tibial muscular dystrophy;Myopathy, myofibrillar, 9, with early respiratory failure;Dilated cardiomyopathy 1G;Autosomal recessive limb-girdle muscular dystrophy type 2J;Early-onset myopathy with fatal cardiomyopathy;Hypertrophic cardiomyopathy 9	5	1	0	0
2:178579850:T:G	rs753948675	TTN;TTN-AS1	Dilated cardiomyopathy 1G;Autosomal recessive limb-girdle muscular dystrophy type 2J	3	0	0	0
2:178756292:I:1	rs778172350	TTN	Primary dilated cardiomyopathy;Cardiomyopathy;not specified	16	12	25	17
2:189179604:T:C	rs563606558	COL5A2	Connective tissue disorder;Ehlers-Danlos syndrome, classic type;Ehlers-Danlos syndrome, classic type, 2;Cardiovascular phenotype	5	0	1	0
2:201757444:D:2	rs386134176	ALS2	Juvenile primary lateral sclerosis	3	0	0	0
2:203936873:G:A	rs757598952	ICOS	Immunodeficiency, common variable, 1;Inherited Immunodeficiency Diseases	0	0	2	4
2:209819105:G:C	rs200473652	UNC80	Intellectual disability;Hypotonia, infantile, with psychomotor retardation and characteristic facies 2	169	109	117	82
2:214730457:I:20	rs587780024	BARD1	Hereditary breast ovarian cancer syndrome;Malignant tumor of breast;Hereditary cancer-predisposing syndrome;Familial cancer of breast	9	7	3	1
2:216423680:D:4	rs1574450161	SMARCAL1	Schimke immuno-osseous dysplasia;Inherited Immunodeficiency Diseases	3	0	0	0
2:216464640:C:T	rs200644381	SMARCAL1	Schimke immuno-osseous dysplasia;Inherited Immunodeficiency Diseases	15	15	4	9
2:218357172:T:A	rs141560868	CATIP;CATIP-AS2	Spermatogenic failure 54	0	0	1	2
2:218814186:C:T	rs121908096	CYP27A1	Intellectual disability;Cholestanol storage disease	21	19	20	22
2:218882368:C:A	rs121908119	WNT10A	WNT10A-Related Disorders;Ectodermal dysplasia;Tooth agenesis, selective, 4;SchC6pf-Schulz-Passarge syndrome;Odonto-onycho-dermal dysplasia;Inborn genetic diseases	88	56	127	70
2:218890118:C:T	rs116998555	WNT10A	Tooth agenesis, selective, 4;SchC6pf-Schulz-Passarge syndrome;Odonto-onycho-dermal dysplasia	87	70	93	69
2:218890239:G:A	rs1156948793	WNT10A	Tooth agenesis, selective, 4;Odonto-onycho-dermal dysplasia	0	0	1	2
2:219279847:A:G	rs730882140	DNAJB2	Young adult-onset distal hereditary motor neuropathy;Charcot-Marie-Tooth disease	5	1	0	0
2:219556209:G:A	rs764560783	OBSL1	3M syndrome 2;not specified	0	0	1	2
2:227307839:C:T	rs760462252	COL4A3;MFF-DT	Autosomal dominant Alport syndrome	5	4	0	0
2:232029988:C:T	rs748001988	DIS3L2	Perlman syndrome	0	0	0	2
2:232523817:D:1	rs730882064	PRSS56	Isolated microphthalmia 6	3	0	0	0
3:3147476:G:T	rs370699359	TRNT1	Congenital sideroblastic anemia-B-cell immunodeficiency-periodic fever-developmental delay syndrome	8	1	4	0
3:4417241:D:2	rs1575196325	SUMF1	Multiple sulfatase deficiency	0	0	1	2
3:8745688:G:A	rs28936686	CAV3;OXTR	Long QT syndrome;Rippling muscle disease 2;Rippling muscle disease 2, autosomal recessive;Cardiovascular phenotype	11	8	3	3
3:10063844:I:2	rs757567225	FANCD2;LOC107303338	Fanconi anemia	0	1	2	4
3:10149921:C:T	rs28940298	VHL;LOC107303340	Von Hippel-Lindau syndrome;Chuvash polycythemia;Hereditary cancer-predisposing syndrome;Acute leukemia of ambiguous lineage;not specified	9	12	6	17
3:12503305:D:2	rs755246924	TSEN2	Pontocerebellar hypoplasia type 2B	1	1	4	4
3:15642041:G:A	rs367902696	BTD	Biotinidase deficiency	2	3	6	6
3:33014263:C:A	rs72555363	GLB1	Mucopolysaccharidosis, MPS-IV-B	3	0	0	0
3:37017509:G:A	rs63751448	MLH1	Hereditary breast ovarian cancer syndrome;Colorectal cancer, hereditary nonpolyposis, type 2;Hereditary cancer-predisposing syndrome;Hereditary nonpolyposis colon cancer;Hereditary nonpolyposis colorectal neoplasms;not specified	4	1	9	5
3:38599004:D:1	rs727505158	SCN5A	Sudden cardiac arrest;Brugada syndrome 1;Brugada syndrome;Sinus node disease	3	2	0	0
3:42685718:G:C	rs778565563	KLHL40	Nemaline myopathy 8	3	2	0	0
3:45400318:G:A	rs757204777	LARS2	Inborn mitochondrial myopathy	7	2	0	0
3:45458819:G:A	rs770440975	LARS2	Perrault syndrome 4;Hydrops-lactic acidosis-sideroblastic anemia-multisystemic failure syndrome	0	0	0	2
3:45967923:G:A	rs768945306	FYCO1	Cataract 18	3	0	0	0
3:48467322:G:A	rs766785968	TREX1;ATRIP;ATRIP-TREX1	Retinal vasculopathy with cerebral leukoencephalopathy and systemic manifestations;Aicardi-Goutieres syndrome 1;Chilblain lupus 1	3	0	0	0
3:48567130:G:A	rs759039839	COL7A1	Epidermolysis bullosa dystrophica	0	0	3	2
3:48568101:G:A	rs139318843	COL7A1	Epidermolysis bullosa dystrophica	0	0	0	2
3:48898710:D:1	rs587776760	SLC25A20	Carnitine acylcarnitine translocase deficiency	0	0	0	2
3:49419382:G:A	rs121964986	AMT	Non-ketotic hyperglycinemia	0	0	0	3
3:49721808:C:G	rs1409825474	GMPPB	Inborn genetic diseases	0	0	3	2
3:49722431:C:T	rs141588721	GMPPB	Muscular dystrophy-dystroglycanopathy (congenital with brain and eye anomalies), type A14;Muscular dystrophy-dystroglycanopathy (congenital with intellectual disability), type B14;Autosomal recessive limb-girdle muscular dystrophy type 2T	0	1	3	3
3:52346726:I:2	rs557979163	DNAH1	Ciliary dyskinesia, primary, 37;Spermatogenic failure 18	3	11	10	5
3:52375327:I:1	rs762545991	DNAH1	Ciliary dyskinesia, primary, 37;Spermatogenic failure 18	15	3	9	4
3:57098300:G:A	rs145221454	IL17RD	Hypogonadotropic hypogonadism 18 with anosmia	0	1	0	3
3:69964940:G:A	rs149617956	MITF	Melanoma;Tietz syndrome;Waardenburg syndrome type 2A;Melanoma, cutaneous malignant, susceptibility to, 8;Hereditary cancer-predisposing syndrome;not specified	209	150	146	75
3:71784959:C:G	rs104893767	PROK2	Hypogonadotropic hypogonadism 4 with or without anosmia	3	7	2	0
3:81535220:G:A	rs766935302	GBE1	Glycogen storage disease, type IV;Glycogen storage disease IV, classic hepatic;GBE1-Related Disorders	1	1	2	4
3:93910681:C:T	rs144526169	PROS1	Thrombocytopenia;Abnormal bleeding;Protein S deficiency disease;Thrombophilia due to protein S deficiency, autosomal dominant;Thrombophilia due to protein S deficiency, autosomal recessive	35	23	34	32
3:93927251:G:A	rs6122	PROS1	Deep venous thrombosis;Protein S deficiency disease;Thrombophilia due to protein S deficiency, autosomal recessive	3	7	1	1
3:101232784:I:1	rs779626652	IMPG2	Retinal dystrophy	1	0	3	4
3:120638562:A:C	rs120074170	HGD	Alkaptonuria	4	2	1	0
3:120650841:C:T	rs564979861	HGD	Alkaptonuria	7	1	0	0
3:128895320:D:1	rs863224844	ACAD9	Acyl-CoA dehydrogenase 9 deficiency	4	0	0	0
3:128909410:C:T	rs150283105	ACAD9	Acyl-CoA dehydrogenase 9 deficiency	9	10	10	10
3:129458678:G:A	rs372483083	IFT122	Cranioectodermal dysplasia 1	0	0	1	3
3:129533623:D:3	rs2084800683	RHO	Retinitis pigmentosa 4	0	0	0	2
3:132675903:G:A	rs114925667	UBA5;NPHP3-ACAD11	Developmental and epileptic encephalopathy, 44;Spinocerebellar ataxia, autosomal recessive 24;Early infantile epileptic encephalopathy with suppression bursts	136	132	145	95
3:132689263:D:2	rs751527253	NPHP3;NPHP3-ACAD11	Nephronophthisis;Polycystic kidney disease;Renal-hepatic-pancreatic dysplasia 1;NPHP3-related Meckel-like syndrome;Nephronophthisis 3	5	9	13	9
3:133450432:C:T	rs104893685	BFSP2;BFSP2-AS1	Cataract 12 multiple types	0	0	0	2
3:134546147:A:G	rs773725359	CEP63	Seckel syndrome 6	2	4	1	7
3:134549061:G:A	rs752207334	CEP63	Seckel syndrome 6	5	4	1	0
3:136329940:C:T	rs186710233	PCCB	Propionic acidemia	0	0	0	2
3:139350183:G:A	rs119478059	MRPS22	Hypotonia with lactic acidemia and hyperammonemia	12	7	6	1
3:155144435:I:1	rs751149568	MME	Charcot-Marie-Tooth disease axonal type 2T	1	0	6	2
3:164994273:G:A	rs200328403	SI	Sucrase-isomaltase deficiency	7	2	0	1
3:165786202:G:A	rs199660374	BCHE	Deficiency of butyrylcholine esterase	0	4	2	5
3:165830399:G:A	rs114706984	BCHE	Deficiency of butyrylcholine esterase;not specified	270	163	225	146
3:165830606:C:T	rs201820739	BCHE	Deficiency of butyrylcholine esterase	13	9	7	2
3:180654860:D:2	rs773801386	CCDC39	Primary ciliary dyskinesia;Primary ciliary dyskinesia 14	1	1	6	4
3:183092545:C:T	rs199517715	MCCC1	3-methylcrotonyl-CoA carboxylase 1 deficiency	0	2	5	4
3:184357799:D:5	rs756385625	CLCN2	Leukoencephalopathy with mild cerebellar ataxia and white matter edema	0	1	4	2
3:193643378:A:G	rs143319805	OPA1	Optic nerve hypoplasia;Optic atrophy with or without deafness, ophthalmoplegia, myopathy, ataxia, and neuropathy;Autosomal dominant optic atrophy classic form;Abortive cerebellar ataxia;Inborn genetic diseases	37	37	50	35
4:527149:G:A	rs201842856	PIGG	Intellectual disability, autosomal recessive 53	10	2	3	3
4:664945:G:A	rs727504075	PDE6B	Retinitis pigmentosa;Retinal dystrophy;Retinitis pigmentosa 40	12	6	12	16
4:5628731:I:1	rs1553836165	EVC2	Jeune thoracic dystrophy	0	0	1	2
4:6300853:D:3	rs876657735	WFS1	Monogenic diabetes;Rare genetic deafness	0	0	1	2
4:6300976:A:T	rs146563951	WFS1	Spastic ataxia	11	0	5	2
4:15527634:D:1	rs386833745	CC2D2A	Joubert syndrome;Meckel syndrome, type 6;Meckel-Gruber syndrome	3	1	0	0
4:15569346:T:C	rs863225170	CC2D2A	Joubert syndrome 9	0	0	0	5
4:15579967:I:1	rs386833757	CC2D2A	Joubert syndrome;COACH syndrome 1;Meckel syndrome, type 6;Joubert syndrome 9;Meckel-Gruber syndrome	20	20	12	8
4:39462253:D:1	rs1553934069	LIAS	Lipoic acid synthetase deficiency	0	0	0	2
4:52033641:C:T	rs1484409119	SGCB	Abnormality of the musculature;Autosomal recessive limb-girdle muscular dystrophy type 2E	0	0	0	2
4:67754305:G:T	rs776834867	GNRHR	Hypogonadotropic hypogonadism 7 with or without anosmia;Isolated GnRH Deficiency	11	1	4	2
4:67754306:A:T	rs104893843	GNRHR	Hypogonadotropic hypogonadism 7 with or without anosmia;Isolated GnRH Deficiency	11	1	4	2
4:75564364:G:A	rs146645381	ODAPH	Amelogenesis imperfecta hypomaturation type 2A4	1	1	6	4
4:76169977:I:1	rs780638384	SCARB2	Progressive myoclonic epilepsy	6	1	1	1
4:105446444:C:A	rs139076647	PPA2	Sudden cardiac failure, infantile	39	19	20	14
4:109764664:C:T	rs141853578	CFI	Atypical hemolytic-uremic syndrome with I factor anomaly;Atypical hemolytic-uremic syndrome;MACULAR DEGENERATION, AGE-RELATED, 13, SUSCEPTIBILITY TO	44	43	47	46
4:113356784:G:A	rs193922637	ANK2	Cardiac arrhythmia;Long QT syndrome	18	4	8	7
4:122742368:C:T	rs1450190654	BBS12	Retinal dystrophy;Bardet-Biedl syndrome 12;Bardet-Biedl syndrome	0	1	1	3
4:145639546:D:4	rs1553957931	MMAA	Vitamin B12-responsive methylmalonic acidemia type cblA	4	4	0	0
4:154565832:C:T	rs121909625	FGB	Hypofibrinogenemia;Congenital afibrinogenemia	8	6	1	2
4:154612185:G:A	rs138511699	FGG	Abnormal bleeding;Congenital afibrinogenemia;not specified	54	36	39	17
4:186208943:G:A	rs199476201	CYP4V2	Bietti crystalline corneoretinal dystrophy	3	0	0	0
4:186236789:C:T	rs121964949	KLKB1	Prekallikrein deficiency	5	2	1	0
4:186273178:G:A	rs140190776	F11	Plasma factor XI deficiency	2	1	10	3
4:186274155:G:A	rs369650561	F11	Hereditary factor XI deficiency disease	3	0	0	0
4:186280065:A:T	rs121965070	F11	Hereditary factor XI deficiency disease	23	21	21	22
5:13701316:I:1	rs775696136	DNAH5	Primary ciliary dyskinesia;Primary ciliary dyskinesia 3	22	11	9	5
5:13714469:D:1	rs1370489117	DNAH5	Primary ciliary dyskinesia	0	0	2	3
5:13792128:G:A	rs781469274	DNAH5	Primary ciliary dyskinesia;Primary ciliary dyskinesia 3;Inborn genetic diseases	0	0	0	2
5:13820396:C:T	rs78484669	DNAH5	Primary ciliary dyskinesia;Primary ciliary dyskinesia 3	0	0	1	2
5:33963973:C:G	rs146802593	SLC45A2	Oculocutaneous albinism type 4;Inborn genetic diseases	8	1	2	2
5:38493734:G:T	rs79040751	LIFR	Stüve-Wiedemann syndrome;Congenital anomaly of kidney and urinary tract;not specified	5	2	10	5
5:60918364:G:C	rs143367518	ERCC8;ERCC8-AS1	Cockayne syndrome type 1	0	0	0	2
5:60945369:C:G	rs199754807	ERCC8;NDUFAF2	Cockayne syndrome type 1;Mitochondrial complex 1 deficiency, nuclear type 10;Mitochondrial complex I deficiency, nuclear type 1;not specified	13	3	5	5
5:69432676:G:A	rs762352115	MARVELD2	Autosomal recessive nonsyndromic hearing loss 49;Rare genetic deafness	0	0	1	2
5:71626656:G:C	rs277995	MCCC2	3-methylcrotonyl-CoA carboxylase 2 deficiency	9	2	3	0
5:74718804:C:T	rs28942073	HEXB	Sandhoff disease;Sandhoff disease, juvenile form;Sandhoff disease, adult form	30	23	27	27
5:74720644:C:T	rs121907985	HEXB	Sandhoff disease;Sandhoff disease, chronic	0	0	2	2
5:78964477:T:C	rs118203943	ARSB	Mucopolysaccharidosis type 6;Metachromatic leukodystrophy	16	7	4	7
5:110739284:I:1	rs1057519416	SLC25A46	Neuropathy, hereditary motor and sensory, type 6B	0	1	1	3
5:112839514:T:A	rs1801155	APC	Adenomatous polyposis coli, susceptibility to;Carcinoma of breast;Carcinoma of colon;Colorectal cancer;Hereditary cancer-predisposing syndrome;Familial multiple polyposis syndrome;Familial adenomatous polyposis 1;Familial colorectal cancer;Colorectal cancer, susceptibility to;Breast cancer, susceptibility to;not specified;APC-Associated Polyposis Disorders	6	7	1	0
5:119452621:G:A	rs137853096	HSD17B4	HSD17B4-Related Disorders;Perrault syndrome 1;Bifunctional peroxisomal enzyme deficiency;Perrault syndrome	28	9	8	7
5:127449097:A:G	rs199750143	MEGF10	MEGF10-Related Myopathy	7	1	2	1
5:132378408:G:T	rs151231558	SLC22A5	Renal carnitine transport defect	18	12	10	15
5:132385436:G:A	rs200699819	SLC22A5	Renal carnitine transport defect	18	15	8	4
5:132390830:C:T	rs144547521	SLC22A5	Renal carnitine transport defect	12	4	6	1
5:132390886:I:1	rs781330134	SLC22A5	Renal carnitine transport defect	2	0	4	5
5:132594868:G:A	rs587781742	RAD50	Hereditary cancer-predisposing syndrome	0	0	0	2
5:138566714:D:2	rs772570880	HSPA9	Even-plus syndrome	4	2	8	6
5:140695521:G:A	rs1432653451	HARS2	Sensorineural hearing loss disorder	2	0	1	7
5:148100472:C:T	rs777436361	SPINK5	Netherton syndrome	7	1	0	3
5:149010293:D:1	rs864622664	SH3TC2	Charcot-Marie-Tooth disease;Charcot-Marie-Tooth disease type 4	0	0	1	2
5:149980750:C:G	rs386833493	SLC26A2	Diastrophic dysplasia;Multiple epiphyseal dysplasia type 4;Atelosteogenesis type II;Achondrogenesis, type IB	0	0	0	2
5:149981545:D:4	rs1057517474	SLC26A2	Diastrophic dysplasia;Multiple epiphyseal dysplasia type 4;Atelosteogenesis type II;Achondrogenesis, type IB	0	0	0	3
5:151829009:G:T	rs121918418	GLRA1	Hyperekplexia 1;Hereditary hyperekplexia	4	0	0	1
5:151859962:D:1	rs281864915	GLRA1	Hyperekplexia 1;Hereditary hyperekplexia	0	1	4	2
5:177515944:I:4	rs762890562	DDX41	Acute myeloid leukemia;DDX41-related hematologic malignancy predisposition syndrome	7	9	14	14
5:177600248:G:A	rs200503833	B4GALT7	Ehlers-Danlos syndrome progeroid type	54	17	36	20
5:178988953:G:A	rs764476239	GRM6;ZNF454;LOC100130798	Congenital stationary night blindness 1B	0	0	0	2
6:10626444:A:G	rs148284531	GCNT2	Cataract 13 with adult I phenotype	14	4	3	4
6:31860042:G:A	rs751458617	NEU1	Sialidosis	4	0	0	1
6:31967792:D:2	rs770099418	SKIV2L	Trichohepatoenteric syndrome 2	10	1	5	0
6:32041097:G:C	rs200005406	CYP21A2;LOC106780800	Classic congenital adrenal hyperplasia due to 21-hydroxylase deficiency	58	33	36	20
6:32064857:G:A	rs749742731	TNXB	Ehlers-Danlos syndrome due to tenascin-X deficiency	5	1	0	0
6:32848654:G:A	rs967210854	TAP1	MHC class I deficiency	6	0	1	1
6:38971636:C:T	rs150428096	DNAH8	Primary ciliary dyskinesia	6	8	20	8
6:39912289:C:T	rs104893969	MOCS1	Sulfite oxidase deficiency due to molybdenum cofactor deficiency type A	3	1	0	0
6:39934369:D:1	NA	MOCS1	Sulfite oxidase deficiency due to molybdenum cofactor deficiency type A	0	1	2	3
6:41161457:G:A	rs201258663	TREM2	Polycystic lipomembranous osteodysplasia with sclerosing leukoencephalopathy 1	0	0	1	2
6:42721968:G:A	rs563581127	PRPH2	Retinitis pigmentosa;Cone-rod dystrophy;Pigmentary retinal dystrophy;Patterned macular dystrophy 1;Adult-onset foveomacular vitelliform dystrophy;Choroidal dystrophy, central areolar 2;PRPH2-Related Disorders	4	1	0	0
6:42969713:D:8	rs267608216	PEX6	Peroxisome biogenesis disorder 4A (Zellweger);Peroxisome biogenesis disorder 4B;Peroxisome biogenesis disorder;Zellweger spectrum disorders;Heimler syndrome 2	15	13	15	13
6:43044883:A:C	rs61752334	CUL7	3M syndrome 1;Inborn genetic diseases	5	4	12	11
6:43519384:A:G	rs141471029	POLR1C	Hearing impairment;Hypomyelinating leukodystrophy 11;not specified;POLR1C-Related Disorders	77	67	69	65
6:43519781:C:T	rs1255115751	POLR1C	Treacher Collins syndrome 3;Hypomyelinating leukodystrophy 11	0	0	1	2
6:46714459:C:T	rs1420368113	PLA2G7	Platelet-activating factor acetylhydrolase deficiency	0	0	1	2
6:49459415:G:A	rs121918248	MMUT	Methylmalonic aciduria due to complete methylmalonyl-CoA mutase deficiency;Methylmalonic acidemia;Methylmalonic aciduria due to methylmalonyl-CoA mutase deficiency;METHYLMALONIC ACIDURIA, mut(0) TYPE	5	0	1	0
6:51748086:A:G	rs200511261	PKHD1	Autosomal recessive polycystic kidney disease;Polycystic kidney disease 4	6	5	5	11
6:52024589:C:T	rs137852946	PKHD1	Autosomal recessive polycystic kidney disease;Polycystic kidney disease 4	6	0	0	0
6:52025324:D:1	rs1325403863	PKHD1	Autosomal recessive polycystic kidney disease	0	0	0	2
6:52043632:D:1	rs1057517394	PKHD1	Autosomal recessive polycystic kidney disease	0	0	0	2
6:63721622:I:1	rs398123576	PHF3;EYS	Retinal dystrophy	5	1	0	1
6:69701469:D:1	rs749272546	LMBRD1	Methylmalonic aciduria and homocystinuria type cblF;Inborn genetic diseases	25	25	36	26
6:73638491:D:1	rs727504156	SLC17A5	Sialic acid storage disease, severe infantile type;Salla disease	5	2	1	0
6:80106743:I:8	rs1410520713	BCKDHB	Maple syrup urine disease	8	8	1	4
6:80168906:G:A	rs371518124	BCKDHB	Maple syrup urine disease	0	1	2	4
6:80168944:C:T	rs149766077	BCKDHB	Maple syrup urine disease;Maple syrup urine disease type 1B	0	0	1	4
6:85508042:D:1	rs774694340	SNX14	Autosomal recessive spinocerebellar ataxia 20	4	3	0	0
6:87518679:G:A	rs147844153	RARS2	Pontocerebellar hypoplasia type 6	0	0	1	3
6:98899297:G:A	rs758395213	FBXL4	Mitochondrial DNA depletion syndrome 13	0	0	0	3
6:107909024:C:T	rs2114454119	SEC63	Autosomal dominant polycystic liver disease	0	0	0	2
6:109791407:C:T	rs774799167	FIG4	Charcot-Marie-Tooth disease type 4	0	0	3	2
6:116628367:D:4	rs768986129	RSPH4A	Primary ciliary dyskinesia;Primary ciliary dyskinesia 11	2	0	3	6
6:118558982:I:2	rs794729138	PLN;CEP85L	Cardiomyopathy;Hypertrophic cardiomyopathy;Dilated cardiomyopathy 1P;not specified	0	0	2	2
6:129059891:C:T	rs1562200866	LAMA2	Muscular dystrophy, limb-girdle, autosomal recessive 23;LAMA2-related muscular dystrophy	0	0	0	2
6:129252243:D:2	rs202247790	LAMA2	Merosin deficient congenital muscular dystrophy;LAMA2-related muscular dystrophy;not specified	3	5	8	7
6:129454180:G:A	rs779326725	LAMA2	Merosin deficient congenital muscular dystrophy;Muscular dystrophy, limb-girdle, autosomal recessive 23;LAMA2-related muscular dystrophy;not specified	0	0	0	5
6:129481347:D:1	rs1293303410	LAMA2	Merosin deficient congenital muscular dystrophy;LAMA2-related muscular dystrophy	6	1	0	1
6:131593051:G:C	rs769471341	MED23	Intellectual disability, autosomal recessive 18	7	1	1	2
6:131603129:C:T	rs370667926	MED23	Intellectual disability, autosomal recessive 18	3	2	0	0
6:135323233:T:C	rs148000791	AHI1	Joubert syndrome;Joubert syndrome 3;not specified	2	3	3	6
6:135433081:G:A	rs372659908	AHI1	Retinitis pigmentosa;Joubert syndrome;Joubert syndrome 3	3	8	2	0
6:135455912:G:C	rs761388040	AHI1	Joubert syndrome	1	1	5	4
6:136822705:A:C	rs61753233	PEX7	Rhizomelic chondrodysplasia punctata type 1;Peroxisome biogenesis disorder 9B	0	0	1	2
6:136869905:G:A	rs121909152	PEX7	Rhizomelic chondrodysplasia punctata type 1;Peroxisome biogenesis disorder 9B;Rhizomelic chondrodysplasia punctata	2	3	5	6
6:145627691:G:A	rs104893950	EPM2A	Lafora disease;Progressive myoclonic epilepsy	1	2	7	4
6:152364846:C:T	rs1563391747	SYNE1	Autosomal recessive ataxia, Beauce type;Emery-Dreifuss muscular dystrophy 4, autosomal dominant	0	0	0	2
6:152520543:I:1	rs774388631	SYNE1	Autosomal recessive ataxia, Beauce type;Emery-Dreifuss muscular dystrophy 4, autosomal dominant;Arthrogryposis multiplex congenita 3, myogenic type	5	5	11	9
6:160716662:D:3	rs121918034	PLG	Plasminogen deficiency, type I	3	0	0	0
6:160716680:G:A	rs121918030	PLG	Plasminogen deficiency, type I	0	0	0	2
7:257003:A:G	rs796051853	FAM20C	Lethal osteosclerotic bone dysplasia	3	0	0	0
7:2538406:D:4	rs763527391	BRAT1	BRAT1-associated neurodegenerative disorder;Lethal neonatal spasticity-epileptic encephalopathy syndrome;Inborn genetic diseases	9	0	0	3
7:2538710:G:A	rs886039312	BRAT1	Lethal neonatal spasticity-epileptic encephalopathy syndrome;Neurodevelopmental disorder with cerebellar atrophy and with or without seizures	0	0	0	3
7:2586272:D:10	rs773701437	IQCE	Retinal degeneration;Brachydactyly;Syndactyly;Polydactyly, postaxial, type A1;Polydactyly, postaxial, type a7	60	62	70	56
7:4785045:C:T	rs748724870	AP5Z1	Hereditary spastic paraplegia 48	15	6	4	4
7:4785048:C:T	rs376075583	AP5Z1	Hereditary spastic paraplegia 48	16	4	5	4
7:5982823:C:T	rs267608172	PMS2	Lynch syndrome;Colorectal cancer, hereditary nonpolyposis, type 4;Hereditary cancer-predisposing syndrome;Hereditary nonpolyposis colorectal neoplasms	0	0	1	2
7:5989922:D:1	rs63750049	PMS2	Lynch syndrome;Colorectal cancer, hereditary nonpolyposis, type 4;Hereditary cancer-predisposing syndrome;Hereditary nonpolyposis colon cancer;Hereditary nonpolyposis colorectal neoplasms	3	0	0	0
7:5999199:T:G	rs587779342	PMS2	Carcinoma of colon;Colorectal cancer, hereditary nonpolyposis, type 4;Hereditary cancer-predisposing syndrome;Hereditary nonpolyposis colorectal neoplasms	9	0	2	3
7:21900050:I:1	rs759332741	DNAH11	Primary ciliary dyskinesia	0	0	0	2
7:22983971:I:1	rs780540757	FAM126A	Hypomyelination and Congenital Cataract	5	4	2	0
7:23167916:C:T	rs780705654	KLHL7	Cold-induced sweating syndrome 1;PERCHING syndrome	0	1	0	3
7:23254254:D:14	rs758729806	GPNMB	Amyloidosis, primary localized cutaneous, 3	41	25	48	34
7:50539944:C:T	rs1285477390	DDC;DDC-AS1	Deficiency of aromatic-L-amino-acid decarboxylase	0	1	4	5
7:66086797:G:A	rs373697663	ASL	Argininosuccinate lyase deficiency	6	0	2	1
7:66994286:T:A	rs120074160	SBDS	Microcephaly;Deeply set eye;Agenesis of permanent teeth;Intellectual disability;Short stature;Splenomegaly;Shwachman-Diamond syndrome 1	15	13	13	15
7:74777319:G:A	rs119103270	NCF1;LOC106029312	Granulomatous disease, chronic, autosomal recessive, cytochrome b-positive, type 1	0	0	1	2
7:80671994:T:G	rs56381858	CD36	Platelet-type bleeding disorder 10	11	7	6	1
7:96193102:G:A	rs80338716	SLC25A13	Citrullinemia;Neonatal intrahepatic cholestasis due to citrin deficiency;Citrin deficiency	1	1	6	4
7:96277281:G:A	rs780525233	SLC25A13	Citrin deficiency	0	1	1	4
7:100102939:C:G	rs752598529	AP4M1	Spastic paraplegia	3	0	0	0
7:100198542:C:T	rs751680143	STAG3	Non-obstructive azoospermia;Spermatogenesis maturation arrest;Spermatogenic failure 61	6	2	0	0
7:107661637:A:G	rs397516411	SLC26A4;SLC26A4-AS1	Pendred syndrome;Autosomal recessive nonsyndromic hearing loss 4;Rare genetic deafness	34	14	18	13
7:107791210:C:T	rs386833483	SLC26A3	Congenital secretory diarrhea, chloride type	0	0	0	2
7:107793835:I:1	rs386833468	SLC26A3	Congenital secretory diarrhea, chloride type	0	0	0	3
7:117530974:C:G	rs77834169	CFTR	Cystic fibrosis;not specified	7	9	2	1
7:117535285:T:G	rs121908752	CFTR	CFTR-related disorders;Hereditary pancreatitis;Bronchiectasis with or without elevated sweat chloride 1;Cystic fibrosis;Congenital bilateral aplasia of vas deferens from CFTR mutation;ivacaftor response - Efficacy	2	4	4	6
7:117548795:C:A	rs74551128	CFTR;CFTR-AS1	CFTR-related disorders;Hereditary pancreatitis;Bronchiectasis with or without elevated sweat chloride 1;Cystic fibrosis;Congenital bilateral aplasia of vas deferens from CFTR mutation;ivacaftor response - Efficacy	4	1	1	0
7:117592169:C:T	rs1800100	CFTR	CFTR-related disorders;Chronic sinusitis;Hereditary pancreatitis;Bronchiectasis with or without elevated sweat chloride 1;Cystic fibrosis;Congenital bilateral aplasia of vas deferens from CFTR mutation;Inborn genetic diseases;Lung disease, non-specific;not specified	445	311	428	239
7:117603597:C:A	rs369521395	CFTR	CFTR-related disorders;Cystic fibrosis	4	0	0	0
7:117603774:T:C	rs1800110	CFTR	CFTR-related disorders;Infertility;Hereditary pancreatitis;Cystic fibrosis;Inborn genetic diseases;not specified	103	71	77	46
7:117610521:G:C	rs1800111	CFTR;LOC111674472	CFTR-related disorders;Hypertrypsinemia, neonatal, susceptibility to;Pancreatitis, idiopathic, susceptibility to;Infertility;Pancreatitis;Obstructive azoospermia;Hereditary pancreatitis;Cystic fibrosis;Inborn genetic diseases;not specified	71	49	41	21
7:117652851:I:1	rs1793108213	CFTR	CFTR-related disorders;Cystic fibrosis	3	2	0	0
7:124842898:I:1	rs750470470	POT1	Melanoma, cutaneous malignant, susceptibility to, 10;Hereditary cancer-predisposing syndrome	8	4	1	0
7:128398431:C:T	rs121912551	IMPDH1	Retinitis pigmentosa 10	2	1	5	5
7:138709634:G:A	rs769164245	ATP6V0A4	Autosomal recessive distal renal tubular acidosis	0	0	0	3
7:143323387:G:A	rs776073429	CLCN1	Congenital myotonia, autosomal dominant form;Congenital myotonia, autosomal recessive form;Batten-Turner congenital myopathy	3	1	0	0
7:150947623:G:A	rs149955375	KCNH2	Cardiac arrhythmia;Long QT syndrome;Long QT syndrome 2;Congenital long QT syndrome;not specified	0	0	0	2
7:150947711:G:A	rs141401803	KCNH2	Cardiac arrhythmia;SUDDEN INFANT DEATH SYNDROME;Long QT syndrome;Cardiovascular phenotype	4	4	1	0
7:150958059:C:A	rs199472884	KCNH2	Long QT syndrome;Congenital long QT syndrome	0	0	0	2
7:152660773:G:A	rs750903875	XRCC2	Hereditary cancer-predisposing syndrome	0	0	0	2
8:6621460:C:T	rs374596700	MCPH1;MCPH1-AS1	Microcephaly 1, primary, autosomal recessive	1	1	7	10
8:10612991:C:T	rs567106336	RP1L1	Retinal dystrophy;Retinitis pigmentosa 88	0	2	3	4
8:31081189:D:1	rs878854131	WRN	Werner syndrome	1	1	0	5
8:37753994:A:T	rs763958615	ERLIN2	Spastic paraplegia;Hereditary spastic paraplegia	0	0	0	2
8:38238155:C:T	rs377293194	DDHD2	Hereditary spastic paraplegia 54	0	0	0	2
8:67149936:G:A	rs199791452	CSPP1	Joubert syndrome 21	17	3	8	7
8:74364216:D:1	rs1586807541	GDAP1	Charcot-Marie-Tooth disease	0	3	5	4
8:86643780:D:1	rs397515360	CNGB3	Abnormality of the eye;Retinitis pigmentosa;Cone-rod dystrophy;Retinal dystrophy;Achromatopsia 3;Achromatopsia;Leber congenital amaurosis;Stargardt Disease, Recessive;CNGB3-Related Disorders	139	95	113	59
8:93795434:A:G	rs148726767	TMEM67	Intellectual disability;Joubert syndrome;Meckel-Gruber syndrome	0	0	0	2
8:96160524:C:G	rs397514725	GDF6	Klippel-Feil syndrome 1, autosomal dominant;Isolated microphthalmia 4;Microphthalmia, isolated, with coloboma 6;Leber congenital amaurosis 17	3	1	6	5
8:99507858:C:T	rs145741622	VPS13B	Cohen syndrome	0	0	0	2
8:102212833:C:G	rs182614164	RRM2B	RRM2B-related mitochondrial disease	8	3	3	0
8:102226031:C:T	rs515726183	RRM2B	RRM2B-related mitochondrial disease	3	0	0	0
8:104392971:D:2	rs764541333	DPYS	Dihydropyrimidinase deficiency	5	1	1	0
8:109087561:C:T	rs121917847	TRHR	Hypothyroidism, congenital, nongoitrous, 7	0	0	0	3
8:142877197:G:A	rs775479837	CYP11B1;LOC106799833	Congenital adrenal hyperplasia	0	0	0	2
8:142879689:G:A	rs193922538	CYP11B1	Congenital adrenal hyperplasia	9	8	3	3
8:143215486:G:C	rs145844329	GPIHBP1	Hyperlipoproteinemia, type 1D	25	19	14	7
8:144512846:C:T	rs373130543	RECQL4	RECQL4-related spectrum disorders;Baller-Gerold syndrome	0	1	0	3
8:144514982:D:1	rs386833845	RECQL4	High grade surface osteosarcoma;Baller-Gerold syndrome;Rapadilino syndrome;Rothmund-Thomson syndrome;Rothmund-Thomson syndrome type 2;B lymphoblastic leukemia lymphoma with t(12%3B21)(p13%3Bq22)%3B TEL-AML1 (ETV6-RUNX1)	21	25	18	7
9:271626:G:T	rs192864327	DOCK8	Intellectual disability;Combined immunodeficiency due to DOCK8 deficiency;not specified	37	20	37	22
9:6565392:G:A	rs751025203	GLDC	Non-ketotic hyperglycinemia	0	0	0	2
9:12702410:D:4	rs387906562	TYRP1;LURAP1L-AS1	Oculocutaneous albinism type 3	12	3	3	4
9:34459054:I:1	rs397515363	DNAI1	Primary ciliary dyskinesia;Kartagener syndrome;Inborn genetic diseases	47	25	24	8
9:34513112:G:A	rs376252276	DNAI1	Primary ciliary dyskinesia;Kartagener syndrome	0	0	4	4
9:34513151:D:1	rs751920647	DNAI1	Primary ciliary dyskinesia	1	0	0	4
9:34514468:G:A	rs200669099	DNAI1	Primary ciliary dyskinesia;Kartagener syndrome	11	7	4	2
9:34514527:G:C	rs772686744	DNAI1	Primary ciliary dyskinesia	5	1	0	0
9:34647531:G:A	rs111033670	GALT	Galactosemia;Deficiency of UDPglucose-hexose-1-phosphate uridylyltransferase	3	6	5	8
9:34649488:G:A	rs111033802	GALT	Galactosemia;Deficiency of UDPglucose-hexose-1-phosphate uridylyltransferase	0	0	0	2
9:36246163:G:A	rs769215411	GNE	Sialuria;GNE myopathy	0	0	0	2
9:72789207:G:A	rs367924428	TMC1	Autosomal recessive nonsyndromic hearing loss 7;Hearing loss, autosomal recessive	8	0	5	1
9:77219998:C:T	rs771004767	VPS13A	Chorea-acanthocytosis	0	0	0	2
9:95249224:D:1	rs104886459	FANCC	Fanconi anemia complementation group C;Hereditary cancer-predisposing syndrome;Fanconi anemia	6	12	11	8
9:96245352:G:A	rs142236065	HSD17B3	Testosterone 17-beta-dehydrogenase deficiency	6	3	0	0
9:96251482:T:C	rs119481079	HSD17B3	Testosterone 17-beta-dehydrogenase deficiency	14	3	8	2
9:97687096:C:G	rs746617574	XPA	Xeroderma pigmentosum group A;Xeroderma pigmentosum	4	1	7	5
9:101427498:G:T	rs76917243	ALDOB	Hereditary fructosuria	17	9	10	3
9:105635054:C:A	rs1203741361	FKTN	Walker-Warburg congenital muscular dystrophy	0	0	2	2
9:108906487:T:C	rs866046915	ELP1	Familial dysautonomia	0	0	0	2
9:110785565:D:1	rs2077841802	MUSK	Fetal akinesia deformation sequence 1;Congenital myasthenic syndrome 9	0	0	0	2
9:128536414:G:A	rs121434407	GLE1	Lethal congenital contractural syndrome Finnish type;Lethal congenital contracture syndrome 1;Lethal arthrogryposis-anterior horn cell disease syndrome;Inborn genetic diseases	10	15	19	14
9:130489341:G:A	rs765338121	ASS1	Citrullinemia;Citrullinemia type I	0	0	1	2
9:130494983:C:T	rs121908640	ASS1	Citrullinemia;Citrullinemia type I	0	1	3	2
9:131508963:D:1	rs1250351189	POMT1	Walker-Warburg congenital muscular dystrophy	8	2	1	1
9:131513243:C:T	rs200056620	POMT1	Walker-Warburg congenital muscular dystrophy;Autosomal recessive limb-girdle muscular dystrophy type 2K;Muscular dystrophy-dystroglycanopathy (congenital with intellectual disability), type B1	3	0	8	2
9:133354959:T:C	rs782726390	SURF1	Charcot-Marie-Tooth disease type 4K	0	0	0	2
9:133436890:C:T	rs36220240	ADAMTS13	Upshaw-Schulman syndrome;Atypical hemolytic-uremic syndrome;not specified	121	68	93	53
9:134824666:G:A	rs377138881	COL5A1;LOC101448202	Ehlers-Danlos syndrome, classic type;not specified	0	0	0	2
9:136430391:C:T	rs121918128	INPP5E	Joubert syndrome 1	0	1	0	3
9:136431090:G:A	rs746867724	INPP5E	Rod-cone dystrophy;Joubert syndrome	0	1	1	3
10:13124053:A:T	rs142812715	OPTN	Glaucoma 1, open angle, E;Amyotrophic lateral sclerosis type 12;Motor neuron disease;Primary open angle glaucoma	0	3	5	3
10:14945141:D:3	rs753202682	DCLRE1C	Severe combined immunodeficiency due to DCLRE1C deficiency;Severe combined immunodeficiency, athabascan-type	3	1	0	0
10:16876950:T:G	rs370778353	CUBN	Imerslund-Grasbeck syndrome;Proteinuria, chronic benign	11	3	0	3
10:16918687:D:7	rs757649673	CUBN	Imerslund-Grasbeck syndrome;Proteinuria, chronic benign;Imerslund-Grasbeck syndrome type 1	13	16	25	13
10:17019833:C:T	rs386833787	CUBN	Imerslund-Grasbeck syndrome	3	2	0	0
10:49472472:T:C	rs373227647	ERCC6	Lung carcinoma;Cerebrooculofacioskeletal syndrome 1;DE SANCTIS-CACCHIONE SYNDROME;UV-sensitive syndrome 1;Age related macular degeneration 5;Premature ovarian failure 11;Cockayne syndrome type 2	0	0	1	3
10:49482809:G:A	rs121917904	ERCC6	Cerebrooculofacioskeletal syndrome 1;DE SANCTIS-CACCHIONE SYNDROME;ERCC6-Related Disorders	0	1	0	3
10:49505883:C:A	rs371739894	ERCC6	DE SANCTIS-CACCHIONE SYNDROME;Cockayne syndrome;Cockayne syndrome type 2	2	0	0	0
10:49530797:G:A	rs751838040	ERCC6;ERCC6-PGBD3	DE SANCTIS-CACCHIONE SYNDROME;Cockayne syndrome type 2	7	5	1	2
10:49655102:C:T	rs369251527	CHAT	Familial infantile myasthenia	1	1	6	2
10:49655129:G:A	rs372760913	CHAT	Familial infantile myasthenia	7	6	3	1
10:49738249:G:A	rs773888308	OGDHL	Abnormality of brain morphology;Yoon-Bellen neurodevelopmental syndrome	3	1	0	0
10:53823041:I:4	rs730880357	PCDH15	Usher syndrome type 1F;not specified	9	3	0	1
10:54132986:A:C	rs1057517443	PCDH15	Usher syndrome type 1F	0	0	0	2
10:70598411:G:A	rs138126912	PRF1	Familial hemophagocytic lymphohistiocytosis 2	69	46	57	36
10:70599055:G:T	rs751247865	PRF1	Familial hemophagocytic lymphohistiocytosis 2;Familial hemophagocytic lymphohistiocytosis	0	0	0	2
10:70600755:C:T	rs776299562	PRF1	Aplastic anemia;Familial hemophagocytic lymphohistiocytosis 2;Familial hemophagocytic lymphohistiocytosis	0	0	0	2
10:71706959:G:A	rs745571683	CDH23	Usher syndrome type 1;Rare genetic deafness	0	0	3	2
10:71806248:D:1	rs1564804195	CDH23	Autosomal recessive nonsyndromic hearing loss 12	0	0	0	2
10:72566753:D:1	rs749124658	MICU1	Proximal myopathy with extrapyramidal signs;Inborn genetic diseases	9	0	3	3
10:79557424:C:T	rs371035540	SFTPA2	Idiopathic Pulmonary Fibrosis;Inborn genetic diseases	5	0	1	0
10:79613898:G:A	rs1215316727	SFTPA1	INTERSTITIAL LUNG DISEASE 1	3	0	0	0
10:87715787:G:A	rs138943074	PAPSS2	Spondyloepimetaphyseal dysplasia, PAPSS2 type	34	27	39	29
10:95680541:I:1	rs755903123	TCTN3	Orofacial-digital syndrome IV;Joubert syndrome 18	0	0	0	3
10:99842094:G:T	rs34937870	ABCC2	Dubin-Johnson syndrome	1	7	7	7
10:123040605:C:T	rs58639322	ACADSB	Deficiency of 2-methylbutyryl-CoA dehydrogenase	36	12	25	15
10:125774287:I:1	rs886041273	MMP21	Heterotaxy, visceral, 7, autosomal	14	7	3	3
10:133366990:G:A	rs150321966	ECHS1	Mitochondrial short-chain Enoyl-Coa hydratase 1 deficiency;Inborn genetic diseases	15	2	12	1
10:133370670:T:C	rs201865375	ECHS1	Mitochondrial short-chain Enoyl-Coa hydratase 1 deficiency	5	0	1	0
11:686991:C:T	rs1415420832	DEAF1	Intellectual disability-epilepsy-extrapyramidal syndrome	3	0	0	0
11:837496:C:T	rs759213580	CD151	Nephrotic syndrome - deafness - pretibial epidermolysis bullosa syndrome	0	0	0	2
11:2768917:C:T	rs397508097	KCNQ1	Cardiac arrhythmia;Long QT syndrome;Beckwith-Wiedemann syndrome;Atrial fibrillation, familial, 3;Short QT syndrome type 2;Jervell and Lange-Nielsen syndrome 1;Long QT syndrome 1;Cardiovascular phenotype	0	2	5	3
11:3825391:C:T	rs747658866	PGAP2	Hyperphosphatasia with intellectual disability syndrome 3	3	1	0	0
11:6391417:D:1	rs727504165	SMPD1	Niemann-Pick disease, type A;Niemann-Pick disease, type B	0	0	2	2
11:6391804:G:A	rs587779408	SMPD1	Sphingomyelin/cholesterol lipidosis;Niemann-Pick disease, type A;Ceroid lipofuscinosis, neuronal, 6A;Niemann-Pick disease, type B	0	0	1	2
11:6392005:G:A	rs1228068212	SMPD1	Sphingomyelin/cholesterol lipidosis;Niemann-Pick disease, type A;Niemann-Pick disease, type B;not specified	0	0	3	2
11:6394261:A:T	rs142787001	SMPD1	Sphingomyelin/cholesterol lipidosis;Niemann-Pick disease, type A;Niemann-Pick disease, type B;not specified	209	111	174	92
11:7994466:T:G	rs141976414	EIF3F	Intellectual disability;Intellectual developmental disorder, autosomal recessive 67;Inborn genetic diseases	58	44	75	61
11:9856498:C:T	rs141330687	SBF2;LOC101928008	Toe walking;Charcot-Marie-Tooth disease type 4B2;Charcot-Marie-Tooth disease;Charcot-Marie-Tooth disease type 4;not specified	167	133	170	139
11:17395852:C:T	rs137852676	ABCC8	Hereditary hyperinsulinism;Hyperinsulinemic hypoglycemia, familial, 1;Familial hyperinsulinism;Diabetes mellitus, permanent neonatal 3	6	2	0	0
11:17428608:D:1	rs764613146	ABCC8	Hereditary hyperinsulinism;Hyperinsulinemic hypoglycemia, familial, 1	0	0	5	2
11:17453117:A:G	rs750586210	ABCC8	Hereditary hyperinsulinism;Familial hyperinsulinism	5	2	0	0
11:17553211:G:A	rs552304627	OTOG	Meniere disease;Autosomal recessive nonsyndromic hearing loss 18B;not specified	58	24	39	20
11:20628056:A:G	rs121908494	SLC6A5	Hyperekplexia 3	0	0	1	3
11:26634299:G:A	rs1478393931	ANO3	Dystonia 24	0	0	0	2
11:36593779:D:5	rs1164927451	RAG2	Combined immunodeficiency with skin granulomas;Severe combined immunodeficiency, autosomal recessive, T cell-negative, B cell-negative, NK cell-positive	0	0	1	2
11:47349788:C:T	rs769167548	MYBPC3	Cardiomyopathy;Hypertrophic cardiomyopathy;Hypertrophic cardiomyopathy 4	0	0	0	2
11:57791533:C:G	rs567875341	CTNND1;TMX2-CTNND1	Cleft lip with or without cleft palate	5	1	1	0
11:61956964:T:C	rs199529046	BEST1	Retinitis pigmentosa;Vitelliform macular dystrophy 2;Autosomal dominant vitreoretinochoroidopathy;Autosomal recessive bestrophinopathy;BEST1-Related Disorders	12	10	5	3
11:64750470:C:T	rs768604948	PYGM	Glycogen storage disease, type V	0	1	2	3
11:67455577:C:T	rs745382789	CABP4	Cone-rod synaptic disorder, congenital nonprogressive	5	0	0	2
11:67519840:A:G	rs145369252	CABP2	not specified	11	23	6	7
11:67608562:T:C	rs201727685	NDUFV1	Mitochondrial complex I deficiency;Mitochondrial complex I deficiency, nuclear type 1	9	11	8	13
11:68917800:D:5	rs746581714	IGHMBP2	Autosomal recessive distal spinal muscular atrophy 1;Charcot-Marie-Tooth disease axonal type 2S;Autosomal dominant distal hereditary motor neuropathy;Charcot-Marie-Tooth disease	0	0	4	2
11:71435781:A:G	rs1317526744	DHCR7	Smith-Lemli-Opitz syndrome	0	0	0	2
11:72195982:D:4	rs753776182	FOLR1	Cerebral folate transport deficiency	0	0	0	2
11:77142763:G:A	rs782252317	MYO7A	Retinal dystrophy;Usher syndrome type 1;Autosomal recessive nonsyndromic hearing loss 2;Usher syndrome type 1B;Rare genetic deafness	0	0	0	2
11:78127411:G:A	rs200888240	ALG8	ALG8 congenital disorder of glycosylation	0	2	0	5
11:78701718:C:T	rs199687168	TENM4	Tremor, hereditary essential, 5	59	29	21	27
11:85636171:G:T	rs141542003	TMEM126B	Mitochondrial complex 1 deficiency, nuclear type 29;Mitochondrial disease	105	54	60	58
11:86951990:T:C	rs104894223	FZD4;PRSS23	Retinopathy of prematurity;Exudative vitreoretinopathy 1	18	14	30	17
11:89178182:C:T	rs61753184	TYR	Tyrosinase-negative oculocutaneous albinism	19	3	5	6
11:94476377:G:A	rs1157413766	MRE11	Renal transitional cell carcinoma;Ataxia-telangiectasia-like disorder;Hereditary cancer-predisposing syndrome;Ataxia-telangiectasia-like disorder 1	0	0	1	2
11:103135524:G:A	rs1309577378	DYNC2H1	Jeune thoracic dystrophy	0	0	2	2
11:103211944:G:T	rs1455606327	DYNC2H1	Jeune thoracic dystrophy	0	0	0	3
11:103220720:A:G	rs137853027	DYNC2H1	DYNC2H1-Related Disorders;Narrow chest;Fetal growth restriction;Bowing of the long bones;Asphyxiating thoracic dystrophy 3;Short rib-polydactyly syndrome;Jeune thoracic dystrophy;not specified	2	4	3	8
11:103245376:T:G	rs1261505725	DYNC2H1	Autosomal recessive polycystic kidney disease;Short-rib thoracic dysplasia 6 with or without polydactyly;Asphyxiating thoracic dystrophy 3;Jeune thoracic dystrophy;Short rib-polydactyly syndrome, Verma-Naumoff type	5	0	2	0
11:103259930:T:C	rs200460601	DYNC2H1	Asphyxiating thoracic dystrophy 3;Jeune thoracic dystrophy;Inborn genetic diseases	19	20	19	21
11:103435986:C:G	rs761765709	DYNC2H1	Asphyxiating thoracic dystrophy 3;Jeune thoracic dystrophy	1	0	4	4
11:108251025:D:2	rs587779817	ATM	Seizure;Toe walking;Malignant tumor of breast;Ataxia-telangiectasia syndrome;Hereditary cancer-predisposing syndrome;Familial cancer of breast	0	0	3	2
11:108310218:G:C	rs147187700	ATM;C11orf65	Ataxia-telangiectasia syndrome;Hereditary cancer-predisposing syndrome;Familial cancer of breast;not specified	13	4	19	10
11:108316114:G:A	rs778031266	ATM;C11orf65	Abnormal central motor function;Hereditary breast ovarian cancer syndrome;Ataxia-telangiectasia syndrome;Hereditary cancer-predisposing syndrome	0	0	0	2
11:108331559:T:C	rs786203059	ATM;C11orf65	Ataxia-telangiectasia syndrome;Hereditary cancer-predisposing syndrome;Familial cancer of breast	0	0	0	2
11:108335959:A:T	rs371638537	ATM;C11orf65	Ataxia-telangiectasia syndrome;Hereditary cancer-predisposing syndrome;Familial ovarian cancer	5	2	0	0
11:119025299:C:A	rs80356490	SLC37A4	Glucose-6-phosphate transport defect	14	1	7	5
11:119100765:G:A	rs746187785	DPAGT1	DPAGT1-CDG;Congenital myasthenic syndrome 13	1	3	4	5
11:119285379:G:T	rs727504640	CBL	CBL-related disorder;RASopathy;not specified	5	0	1	0
11:119343848:D:2	rs763385432	MFRP;C1QTNF5	Isolated microphthalmia 5	3	0	0	0
11:124897142:G:A	rs201393279	ROBO4	Bicuspid aortic valve;Dilatation of ascending aorta;Aortic valve disease 3	2	3	10	7
11:128556402:G:A	rs193272250	ETS1	ETS1 related disorder	0	0	0	2
11:134261068:C:T	rs746960051	ACAD8	Deficiency of isobutyryl-CoA dehydrogenase	5	0	0	2
12:6011658:A:C	rs139845585	VWF	Thrombocytopenia;von Willebrand disorder	1	7	10	6
12:6019336:A:G	rs61749408	VWF	von Willebrand disorder;not specified	0	0	0	2
12:6019487:G:A	rs267607337	VWF	von Willebrand disease type 3;von Willebrand disorder	0	0	0	2
12:6056880:G:A	rs61754019	VWF	von Willebrand disease type 1;von Willebrand disease type 3;von Willebrand disease type 2;von Willebrand disorder;not specified	79	55	78	67
12:6123146:I:1	rs751286556	VWF	von Willebrand disorder	0	0	2	2
12:6334161:A:C	rs104895271	TNFRSF1A	TNF receptor-associated periodic fever syndrome (TRAPS);Inborn genetic diseases	13	14	6	6
12:6868873:G:A	rs121964848	TPI1	Triosephosphate isomerase deficiency	6	0	1	1
12:6944122:A:G	rs587776954	C12orf57	Global developmental delay;Seizure;Abnormal corpus callosum morphology;Microphthalmia, isolated, with coloboma;Temtamy syndrome	0	0	0	2
12:11268104:G:A	rs71455367	PRB3	PRB3S(CYS)	29	28	30	27
12:14978047:C:G	rs200311463	PDE6H	PDE6H-Related Disorders;Retinal cone dystrophy 3A;Achromatopsia 6	0	0	0	2
12:21563244:G:A	rs267603422	GYS2	Glycogen storage disorder due to hepatic glycogen synthase deficiency	0	4	5	5
12:32878981:A:T	rs763639737	PKP2	Arrhythmogenic right ventricular dysplasia 9	0	0	1	3
12:40308481:G:A	rs72546338	LRRK2	Autosomal dominant Parkinson disease 8	33	19	20	8
12:40340400:G:A	rs34637584	LRRK2	Parkinson disease, late-onset;Autosomal dominant Parkinson disease 8;Young-onset Parkinson disease;Inborn genetic diseases	6	11	14	9
12:49955555:C:T	rs370879515	AQP2;AQP5-AS1	Nephrogenic diabetes insipidus	13	4	6	3
12:55698486:I:1	rs587780362	ITGA7	Congenital muscular dystrophy due to integrin alpha-7 deficiency	3	2	0	0
12:57764147:C:T	rs118204009	CYP27B1	Vitamin D-dependent rickets, type 1;Vitamin D-dependent rickets, type 1A	14	3	6	2
12:63624124:C:T	rs147579680	DPY19L2	Spermatogenic failure 9	45	14	26	21
12:64466994:C:T	rs55824172	TBK1	Frontotemporal dementia and/or amyotrophic lateral sclerosis 4;Motor neuron disease	9	8	1	3
12:76347713:I:1	rs549625604	BBS10	Retinitis pigmentosa;Retinal dystrophy;Bardet-Biedl syndrome 1;Bardet-Biedl syndrome 10;Bardet-Biedl syndrome;Inborn genetic diseases;Bardet-biedl syndrome 6/10, digenic	40	42	56	32
12:88084834:D:4	rs780624853	CEP290	Nephronophthisis;Retinal dystrophy;Joubert syndrome;Joubert syndrome 5;Meckel-Gruber syndrome;Leber congenital amaurosis	0	0	0	3
12:88089257:D:1	NA	CEP290	Nephronophthisis;Joubert syndrome;Meckel-Gruber syndrome	0	0	0	2
12:88129717:D:1	rs1555225566	CEP290	Nephronophthisis;Retinal dystrophy;Joubert syndrome;Meckel-Gruber syndrome	1	0	0	4
12:91055542:T:C	rs121917858	KERA	Cornea plana 2	14	11	6	2
12:94368069:A:T	rs753392508	CEP83	Nephronophthisis 18	3	0	0	0
12:101753409:G:A	rs137852897	GNPTAB	Mucolipidosis type II;Pseudo-Hurler polydystrophy;Mucolipidosis	0	0	1	2
12:102844359:G:C	rs62516092	PAH	Phenylketonuria	22	10	8	4
12:102855315:C:T	rs74486803	PAH	Phenylketonuria	0	0	0	3
12:102912802:G:A	rs199475619	PAH	Phenylketonuria	1	1	0	4
12:109561056:G:A	rs398124434	MMAB	Vitamin B12-responsive methylmalonic acidemia type cblB	0	0	0	2
12:109596515:G:A	rs28934897	MVK	Porokeratosis 3, disseminated superficial actinic type;Hyperimmunoglobulin D with periodic fever;Mevalonic aciduria;not specified;MVK-Related Disorders	94	66	97	75
12:109596525:A:G	rs104895324	MVK	Porokeratosis 3, disseminated superficial actinic type;Hyperimmunoglobulin D with periodic fever;Mevalonic aciduria	0	0	1	4
12:110191022:C:T	rs201791587	IFT81	Short-rib thoracic dysplasia 19 with or without polydactyly	1	3	5	6
12:120737939:C:T	rs28940874	ACADS	Deficiency of butyryl-CoA dehydrogenase	10	2	4	3
12:121839998:G:C	rs137852868	HPD	Hawkinsinuria;Tyrosinemia type III	42	45	49	44
12:121921636:G:T	rs199671406	CFAP251	Non-syndromic male infertility due to sperm motility disorder;Male infertility with teratozoospermia due to single gene mutation;Spermatogenic failure 33	128	97	121	95
13:20223417:D:1	rs770612890	GJB6	Hidrotic ectodermal dysplasia syndrome;Autosomal recessive nonsyndromic hearing loss 1A;Autosomal dominant nonsyndromic hearing loss 3B;Autosomal recessive nonsyndromic hearing loss 1B;GJB6-related disorders	46	21	26	17
13:23330159:T:G	rs34382952	SACS	Spastic paraplegia;Charlevoix-Saguenay spastic ataxia;Hereditary spastic paraplegia;not specified	239	160	233	167
13:24884443:I:3	rs776528706	CENPJ;RNF17	Seckel syndrome 4	2	3	4	6
13:32340037:C:G	rs41293497	BRCA2	Tracheoesophageal fistula;Medulloblastoma;Malignant tumor of prostate;Neoplasm of ovary;Hereditary breast ovarian cancer syndrome;Ovarian cancer;Wilms tumor 1;Fanconi anemia complementation group D1;Breast-ovarian cancer, familial, susceptibility to, 2;Glioma susceptibility 3;Pancreatic cancer, susceptibility to, 2;Hereditary cancer-predisposing syndrome;Familial cancer of breast;Breast and/or ov…	5	3	1	0
13:36865660:G:A	rs397514716	SMAD9	Pulmonary hypertension, primary, 2	0	2	2	4
13:41811285:C:T	rs138075452	VWA8	Nonsyndromic cleft lip palate	157	158	160	120
13:51944145:G:T	rs76151636	ATP7B	Wilson disease	28	19	15	11
13:51946414:G:A	rs72552255	ATP7B	Wilson disease	7	4	15	6
13:51958538:C:T	rs137853285	ATP7B	Wilson disease	3	0	0	0
13:72835358:C:T	rs751280996	PIBF1	Joubert syndrome 33	7	2	3	0
13:94590897:T:C	rs724160004	TGDS	Catel-Manzke syndrome	3	0	0	0
13:100268762:A:G	rs1444049793	PCCA	Propionic acidemia	0	0	0	2
13:100527673:A:G	rs776281864	PCCA	Propionic acidemia	0	0	1	2
13:101111216:G:A	rs757674263	NALCN	Inborn genetic diseases	0	0	1	2
13:108210424:T:A	rs777008519	LIG4	DNA ligase IV deficiency	0	0	1	2
13:110187164:C:A	rs375477517	COL4A1	Retinal arterial tortuosity;Brain small vessel disease 1 with or without ocular anomalies;Autosomal dominant familial hematuria-retinal arteriolar tortuosity-contractures syndrome;Intracerebral hemorrhage;Microangiopathy and leukoencephalopathy, pontine, autosomal dominant	0	0	3	2
14:21312467:D:1	rs776880045	RPGRIP1	Cone-rod dystrophy 13;Leber congenital amaurosis 6;Leber congenital amaurosis	0	0	3	3
14:22812981:C:G	rs386833815	SLC7A7	Lysinuric protein intolerance	0	0	0	2
14:23393437:C:A	rs143978652	MYH6	Primary dilated cardiomyopathy;Sudden cardiac death;Ventricular tachycardia;Cardiomyopathy;Wolff-Parkinson-White pattern;Hypertrophic cardiomyopathy 14;Dilated cardiomyopathy 1EE;Primary familial hypertrophic cardiomyopathy;not specified;Cardiovascular phenotype	58	53	41	28
14:23427746:T:C	rs727504238	MYH7	Cardiomyopathy;Hypertrophic cardiomyopathy;Hypertrophic cardiomyopathy 1	5	0	1	1
14:23430583:C:G	rs372731424	MYH7	Cardiomyopathy;Hypertrophic cardiomyopathy;MYH7-related skeletal myopathy;MYH7-related late-onset scapuloperoneal muscular dystrophy;Hypertrophic cardiomyopathy 1;Myopathy, myosin storage, autosomal recessive;Congenital myopathy with fiber type disproportion;Myosin storage myopathy;Dilated cardiomyopathy 1S;Primary familial hypertrophic cardiomyopathy;not specified	13	5	1	7
14:24081295:D:1	rs761024023	NRL	Retinal dystrophy;Retinitis pigmentosa 27	0	0	3	2
14:30885985:C:T	rs756541797	COCH;LOC100506071	Autosomal dominant nonsyndromic hearing loss 9	1	1	5	5
14:31072968:C:T	rs200440467	AP4S1	AP4S1-related disorder;Intellectual disability;Spastic paraplegia;Spastic paraplegia 52, autosomal recessive	7	3	2	1
14:44963545:T:C	rs150433582	TOGARAM1	Joubert syndrome;Joubert syndrome 37	0	0	0	2
14:50915869:G:A	rs113993978	PYGL	Glycogen storage disease, type VI	0	0	1	2
14:58428357:I:1	rs555421894	KIAA0586	Retinal dystrophy;Joubert syndrome 23;Short-rib thoracic dysplasia 14 with polydactyly;Neurodevelopmental disorder	47	38	30	18
14:67725227:C:T	rs752242512	GPHN;RDH12	Leber congenital amaurosis 13;Leber congenital amaurosis	0	2	2	4
14:67726156:G:C	rs781331005	GPHN;RDH12	Leber congenital amaurosis 13	3	0	0	0
14:67726983:C:G	rs104894475	GPHN;RDH12	Retinitis pigmentosa;Leber congenital amaurosis 13	0	0	0	2
14:67727038:G:A	rs971610277	GPHN;RDH12	Retinal dystrophy;Leber congenital amaurosis 13	7	1	3	1
14:67733780:C:T	rs200387832	GPHN;ZFYVE26;RDH12	Retinitis pigmentosa;Retinal dystrophy;Leber congenital amaurosis 13	2	3	6	7
14:75764691:G:A	rs199882533	TTLL5	Retinal dystrophy;Cone-rod dystrophy 19	2	2	5	5
14:76076693:T:C	rs141114765	IFT43	Retinitis pigmentosa 81	11	4	4	2
14:94378547:I:1	rs764325655	SERPINA1	Alpha-1-antitrypsin deficiency	3	0	0	0
14:102922722:D:1	NA	AMN	Imerslund-Grasbeck syndrome type 2	0	0	1	2
15:27851390:C:T	rs776814755	OCA2	Tyrosinase-positive oculocutaneous albinism;Skin/hair/eye pigmentation, variation in, 1	18	7	5	3
15:27871197:A:C	rs768934658	OCA2	Tyrosinase-positive oculocutaneous albinism	1	2	3	5
15:27983383:T:C	rs121918170	OCA2	Tyrosinase-positive oculocutaneous albinism;Skin/hair/eye pigmentation, variation in, 1	52	37	44	25
15:27983407:C:T	rs74653330	OCA2	Tyrosinase-positive oculocutaneous albinism;not specified	40	26	20	16
15:27985101:C:T	rs121918166	OCA2	Tyrosinase-positive oculocutaneous albinism;Inborn genetic diseases;Skin/hair/eye pigmentation, variation in, 1	412	314	322	245
15:30928654:C:T	rs767651793	FAN1;MTMR10	Karyomegalic interstitial nephritis	0	0	2	2
15:40411266:I:3	rs796051982	IVD	Isovaleryl-CoA dehydrogenase deficiency	8	1	0	2
15:42399617:G:A	rs376107921	CAPN3	Abnormality of the musculature;Autosomal recessive limb-girdle muscular dystrophy type 2A;Muscular dystrophy, limb-girdle, autosomal dominant 4	15	2	9	5
15:42410638:C:A	rs147774793	CAPN3	Autosomal recessive limb-girdle muscular dystrophy type 2A	0	0	0	3
15:42730757:G:A	rs120074167	CDAN1	Congenital dyserythropoietic anemia, type I	3	3	8	6
15:43260151:C:A	rs112292549	TGM5	Acral peeling skin syndrome;Inborn genetic diseases	144	93	91	75
15:43603362:C:G	rs727503443	STRC	Autosomal recessive nonsyndromic hearing loss 16;Rare genetic deafness	0	0	0	2
15:45099827:G:A	rs368975704	DUOX2	Thyroid dyshormonogenesis 6	1	0	7	1
15:48139086:G:A	rs753732275	MYEF2;SLC24A5	Inborn genetic diseases	5	5	12	8
15:55223888:C:G	rs756071120	RAB27A	Griscelli syndrome type 2	4	0	0	1
15:63327234:C:T	rs148438059	CA12	Isolated hyperchlorhidrosis	59	40	36	24
15:66704028:C:T	rs1567092020	SMAD6	Aortic valve disease 1	3	0	0	0
15:67231842:I:2	rs2140373111	AAGAB	Palmoplantar keratoderma, punctate type 1A	0	0	1	2
15:67236424:D:1	rs775489702	AAGAB	Palmoplantar keratoderma, punctate type 1A	0	0	0	4
15:68211674:C:T	rs756522171	CLN6	Seizure;Ceroid lipofuscinosis, neuronal, 6A;Neuronal ceroid lipofuscinosis	11	2	6	3
15:72346263:C:T	rs750727201	HEXA	Tay-Sachs disease	2	0	5	6
15:74189244:T:G	rs118203962	STRA6	Matthew-Wood syndrome	57	36	43	14
15:78166231:C:T	rs770798851	IDH3A	Retinitis pigmentosa 90	4	0	0	0
15:80180230:G:A	rs80338901	FAH	Tyrosinemia type I	19	13	6	6
15:80181048:G:T	rs121965075	FAH	Tyrosinemia type I	8	3	3	0
15:86674322:G:C	rs181958589	AGBL1	Corneal dystrophy, Fuchs endothelial, 8	102	85	93	83
15:89293065:T:A	rs1400441798	FANCI	Fanconi anemia	0	0	1	2
15:89307642:D:2	rs1491132258	FANCI	Fanconi anemia complementation group I	0	0	0	3
15:89321780:G:A	rs144500145	POLG	Intellectual disability;Progressive sclerosing poliodystrophy;Progressive external ophthalmoplegia with mitochondrial DNA deletions, autosomal recessive 1;Mitochondrial DNA depletion syndrome 1;Sensory ataxic neuropathy, dysarthria, and ophthalmoparesis;Mitochondrial DNA depletion syndrome 4b;Hereditary spastic paraplegia;Progressive external ophthalmoplegia with mitochondrial DNA deletions, auto…	3	1	9	4
16:173123:A:G	rs41457746	HBA2;LOC106804612	Alpha plus thalassemia	6	3	0	1
16:879572:G:A	rs554054538	LMF1	Lipase deficiency, combined	0	1	5	5
16:1586276:C:T	rs770185023	IFT140;LOC105371046	Saldino-Mainzer syndrome;Jeune thoracic dystrophy;Retinitis pigmentosa 80	4	9	2	1
16:2046238:G:A	rs150766139	NTHL1	NTHL1-related attenuated familial adenomatous polyposis;Hereditary cancer-predisposing syndrome	82	60	64	39
16:2496789:G:A	rs200324356	CCNF;TBC1D24	Seizure;Developmental and epileptic encephalopathy, 1;Familial infantile myoclonic epilepsy;Autosomal recessive nonsyndromic hearing loss 86;Autosomal dominant nonsyndromic hearing loss 65;not specified;Caused by mutation in the TBC1 domain family, member 24	46	27	32	16
16:2499385:C:G	rs1435411888	TBC1D24	Seizure;Developmental and epileptic encephalopathy, 1;Autosomal dominant nonsyndromic hearing loss 65;Caused by mutation in the TBC1 domain family, member 24	0	0	0	2
16:3026764:G:A	rs199795381	THOC6	THOC6-related developmental delay-microcephaly-facial dysmorphism syndrome	22	6	12	9
16:3243310:A:G	rs28940579	MEFV	Familial Mediterranean fever, autosomal dominant;Acute febrile neutrophilic dermatosis;Familial Mediterranean fever;Inborn genetic diseases	5	15	10	7
16:3254676:I:9	rs104895121	MEFV	Familial Mediterranean fever;not specified	0	0	0	2
16:8804788:T:G	rs751986971	PMM2	PMM2-CDG	8	6	1	3
16:8804793:C:T	rs769648248	PMM2	PMM2-CDG	2	0	8	2
16:8811153:G:A	rs28936415	PMM2	Diabetes mellitus;Cerebellar ataxia;Spasticity;Cerebral atrophy;Poor speech;Muscular dystrophy;Cerebral palsy;PMM2-CDG;Congenital cerebellar hypoplasia;Congenital disorder of glycosylation;Inborn genetic diseases	252	201	244	192
16:8811674:C:T	rs104894526	PMM2	PMM2-CDG	3	2	0	0
16:13947844:C:T	rs374978891	ERCC4	Spastic ataxia;Xeroderma pigmentosum, group F;Fanconi anemia complementation group Q;Cockayne syndrome	0	4	9	1
16:13947991:C:T	rs121913049	ERCC4	Carcinoma of breast;Carcinoma of pancreas;Hutchinson-Gilford syndrome;Xeroderma pigmentosum, group F;XFE progeroid syndrome;Fanconi anemia complementation group Q;Cockayne syndrome;not specified	31	24	13	14
16:16159556:G:A	rs63751215	ABCC6	Pseudoxanthoma elasticum	0	0	0	2
16:23529574:I:3	rs753414156	EARS2	Arthrogryposis multiplex congenita;Fetal akinesia deformation sequence 1	6	4	3	0
16:23544677:G:A	rs376103091	EARS2	High palate;Abnormality of the pinna;Global developmental delay;Seizure;Motor delay;Generalized tonic-clonic seizures;Abnormal facial shape;Prominent forehead;Limb tremor;Leukoencephalopathy-thalamus and brainstem anomalies-high lactate syndrome;Inborn genetic diseases	6	4	7	9
16:23603471:G:C	rs118203998	PALB2	Fanconi anemia complementation group N;Pancreatic cancer, susceptibility to, 3;Hereditary cancer-predisposing syndrome;Familial cancer of breast;Breast cancer, susceptibility to;not specified;PALB2-Related Disorders	7	1	2	1
16:28902629:C:G	rs368234110	ATP2A1	Brody myopathy	5	2	0	1
16:30377860:G:T	rs756765686	MYL11;LOC112441444	Distal arthrogryposis;Arthrogryposis, distal, type 1C	5	0	1	1
16:53686512:T:A	rs121918197	RPGRIP1L	Joubert syndrome;Joubert syndrome 7;Meckel-Gruber syndrome;RPGRIP1L-Related Disorders	3	0	0	0
16:56506119:C:T	rs1047075022	BBS2	Bardet-Biedl syndrome 2	0	0	0	2
16:56510888:D:1	rs1224014742	BBS2	Bardet-Biedl syndrome	3	0	0	0
16:56514623:G:A	rs121908176	BBS2	Bardet-Biedl syndrome 2;Bardet-Biedl syndrome	6	0	1	2
16:56865414:C:T	rs371443644	SLC12A3	Familial hypokalemia-hypomagnesemia	0	0	0	2
16:56867150:G:C	rs146632606	SLC12A3	Familial hypokalemia-hypomagnesemia;not specified	101	59	75	47
16:56879084:I:7	rs751871500	SLC12A3	Familial hypokalemia-hypomagnesemia	1	1	2	4
16:56885283:C:T	rs779160677	SLC12A3	Familial hypokalemia-hypomagnesemia	1	2	0	5
16:56899555:C:T	rs747383768	SLC12A3	Familial hypokalemia-hypomagnesemia	4	1	1	0
16:56913277:G:A	rs34803727	SLC12A3	Familial hypokalemia-hypomagnesemia;Bartter syndrome	16	8	7	4
16:57459583:C:T	rs267606751	COQ9	Encephalopathy-hypertrophic cardiomyopathy-renal tubular disease syndrome	6	1	1	0
16:66517147:D:3	rs281865501	TK2	Mitochondrial DNA depletion syndrome, myopathic form	0	0	2	2
16:66529027:G:A	rs281865494	TK2	Mitochondrial DNA depletion syndrome, myopathic form;Progressive external ophthalmoplegia with mitochondrial DNA deletions, autosomal recessive 3;Mitochondrial DNA depletion syndrome	6	1	0	1
16:75479002:A:G	rs121917824	CHST6	Macular corneal dystrophy	0	1	0	4
16:88841038:C:A	rs1177468816	GALNS	Mucopolysaccharidosis, MPS-IV-A	4	0	0	0
16:89146016:C:G	rs1457774840	ACSF3	Combined malonic and methylmalonic acidemia	0	0	2	2
17:3656572:D:27	rs113994211	CTNS;CTNS-AS1	Ocular cystinosis;Juvenile nephropathic cystinosis;Cystinosis;Infantile nephropathic cystinosis;Nephropathic cystinosis	5	1	0	1
17:4901944:G:A	rs121909516	CHRNE;C17orf107	Congenital myasthenic syndrome 4A;Congenital myasthenic syndrome 4C;Congenital myasthenic syndrome 4B;Congenital myasthenic syndrome	38	29	20	18
17:4903027:C:T	rs372635387	CHRNE;C17orf107	Congenital myasthenic syndrome 4A;Congenital myasthenic syndrome 4C;Congenital myasthenic syndrome 4B;Congenital myasthenic syndrome	0	0	2	4
17:4945973:T:C	rs140547520	PFN1	Amyotrophic lateral sclerosis type 18	59	38	66	56
17:5023573:C:T	rs202232792	KIF1C	Spastic ataxia 2;Hereditary spastic paraplegia	52	36	38	42
17:5023759:G:A	rs550136320	KIF1C	Spastic ataxia 2;Hereditary spastic paraplegia	5	1	0	1
17:6434005:C:T	rs776024427	AIPL1	Retinal dystrophy;Leber congenital amaurosis 4	0	0	1	3
17:6611982:D:1	rs766831438	KIAA0753	Joubert syndrome 38	3	2	5	6
17:6703031:C:T	rs144332569	SLC13A5	Developmental and epileptic encephalopathy, 25	7	8	10	10
17:7222272:T:C	rs113994167	ACADVL	Very long chain fatty acid accumulation;Very long chain acyl-CoA dehydrogenase deficiency	114	63	80	51
17:7448695:C:T	rs199875082	CHRNB1	Congenital myasthenic syndrome 2A	3	1	0	0
17:7689284:C:A	rs281865547	WRAP53	Dyskeratosis congenita, autosomal recessive 3	3	1	0	0
17:8006429:C:T	rs138836357	GUCY2D	Leber congenital amaurosis 1;Cone-rod dystrophy 6;not specified	43	50	49	39
17:8229438:D:1	rs199473680	CTC1	Dyskeratosis congenita;Cerebroretinal microangiopathy with calcifications and cysts 1	11	4	4	2
17:8229943:G:A	rs202138550	CTC1	Dyskeratosis congenita;Cerebroretinal microangiopathy with calcifications and cysts 1	5	5	7	10
17:12994783:D:1	rs761385155	ELAC2	Combined oxidative phosphorylation defect type 17	10	2	2	4
17:14206863:G:A	rs777911169	COX10	Cytochrome-c oxidase deficiency disease	0	0	3	2
17:15231047:G:A	rs104894619	PMP22	Toe walking;Charcot-Marie-Tooth disease, type IA;Hereditary liability to pressure palsies;Charcot-Marie-Tooth disease;Charcot-Marie-Tooth disease, type I;Charcot-Marie-Tooth disease, type 1a, autosomal recessive;not specified	279	215	209	155
17:16006548:T:G	rs747166010	TTC19	Mitochondrial complex III deficiency nuclear type 2;Inborn genetic diseases	9	1	1	4
17:16948923:A:T	rs72553877	TNFRSF13B	Immunodeficiency, common variable, 2;Common variable agammaglobulinemia	29	16	12	10
17:16948947:T:C	rs72553876	TNFRSF13B	Immunodeficiency, common variable, 2;not specified	22	16	11	8
17:18119796:C:G	rs759523751	MYO15A	Autosomal recessive nonsyndromic hearing loss 3;Rare genetic deafness	0	0	0	2
17:18121826:C:A	rs117612144	MYO15A	Autosomal recessive nonsyndromic hearing loss 3;not specified	34	25	50	28
17:18141116:G:T	rs752816535	MYO15A	Autosomal recessive nonsyndromic hearing loss 3	2	1	2	6
17:18143728:G:A	rs117071200	MYO15A	Autosomal recessive nonsyndromic hearing loss 3;not specified	7	1	0	3
17:18154714:G:A	rs184435771	MYO15A	Hearing impairment;Autosomal recessive nonsyndromic hearing loss 3;Inborn genetic diseases;Rare genetic deafness	0	0	0	4
17:35101355:D:1	rs587780105	RAD51D;RAD51L3-RFFL	Hereditary breast ovarian cancer syndrome;Breast-ovarian cancer, familial, susceptibility to, 4;Hereditary cancer-predisposing syndrome;Breast and/or ovarian cancer	0	1	0	4
17:41624229:C:T	rs28928897	KRT17	Steatocystoma multiplex;Pachyonychia congenita 2	0	1	1	3
17:41769201:C:A	rs782702266	JUP	Naxos disease;Arrhythmogenic right ventricular dysplasia 12	4	1	0	0
17:42537420:D:4	rs1460796923	NAGLU	Mucopolysaccharidosis, MPS-III-B	0	0	2	3
17:42911161:G:T	rs80356483	G6PC1	Glycogen storage disease due to glucose-6-phosphatase deficiency type IA	0	0	1	2
17:42911391:C:T	rs80356487	G6PC1	Glycogen storage disease;Glycogen storage disease due to glucose-6-phosphatase deficiency type IA	8	13	18	12
17:43093574:D:4	rs80357526	BRCA1	Neoplasm of ovary;Hereditary breast ovarian cancer syndrome;Breast-ovarian cancer, familial, susceptibility to, 1;Hereditary cancer-predisposing syndrome;Breast and/or ovarian cancer	0	0	0	2
17:43104136:C:A	rs80356991	BRCA1	Hereditary breast ovarian cancer syndrome;Breast-ovarian cancer, familial, susceptibility to, 1;Hereditary cancer-predisposing syndrome;Familial cancer of breast	0	0	2	2
17:43528730:C:T	rs373515634	DHX8;ETV4	Congenital anomaly of kidney and urinary tract	1	2	7	5
17:44075780:G:C	rs200478425	G6PC3	Autosomal recessive severe congenital neutropenia due to G6PC3 deficiency	16	5	5	3
17:44350800:D:4	rs778599933	GRN	Grn-related frontotemporal lobar degeneration with Tdp43 inclusions;Neuronal ceroid lipofuscinosis 11	6	3	0	1
17:44902549:A:C	rs145457535	CCDC103	Infertility;Primary ciliary dyskinesia;Kartagener syndrome;Primary ciliary dyskinesia 17	116	63	91	56
17:46024061:C:T	rs63750424	MAPT	Frontotemporal dementia;Parkinson disease, late-onset;Pick disease;Progressive supranuclear palsy-parkinsonism syndrome;Progressive supranuclear ophthalmoplegia	3	0	0	0
17:47286351:D:2	rs746626039	ITGB3	Glanzmann thrombasthenia	1	1	4	6
17:56848773:G:A	rs138924661	DGKE	Immunoglobulin-mediated membranoproliferative glomerulonephritis;Atypical hemolytic-uremic syndrome;Hemolytic uremic syndrome, atypical, susceptibility to, 7	7	7	8	8
17:58270865:T:G	rs35897051	MPO	Alzheimer disease;Myeloperoxidase deficiency	265	229	255	194
17:58279553:T:C	rs78950939	MPO	Myeloperoxidase deficiency	79	40	52	33
17:61465853:G:A	rs200429513	TBX4	Coxopodopatellar syndrome;Pulmonary hypertension, primary, 1	11	7	4	1
17:61780325:G:T	rs587781321	BRIP1	Neoplasm of ovary;Hereditary breast ovarian cancer syndrome;Fanconi anemia complementation group J;Hereditary cancer-predisposing syndrome;Familial cancer of breast	0	3	2	4
17:65197160:T:C	rs121908449	RGS9	Bradyopsia;Leber congenital amaurosis	10	12	17	16
17:70132836:C:T	rs138520154	KCNJ16	HYPOKALEMIC TUBULOPATHY AND DEAFNESS	23	26	12	13
17:74299732:C:T	rs545536618	DNAI2	Primary ciliary dyskinesia	0	0	0	2
17:75830592:G:A	rs766657895	UNC13D;LOC112533672	Familial hemophagocytic lymphohistiocytosis 3	0	0	1	2
17:75834671:I:1	rs2143876026	UNC13D	Familial hemophagocytic lymphohistiocytosis 3	3	0	0	0
17:76733165:D:3	rs773937309	METTL23	Inborn genetic diseases	16	6	7	5
17:80112645:C:T	rs749529161	GAA	Glycogen storage disease, type II	0	0	0	2
17:80212128:A:G	rs138504221	SGSH	Retinal dystrophy;Nystagmus;Global developmental delay;Severely reduced visual acuity;Diarrhea;Neurodegeneration;Developmental regression;Gastrointestinal dysmotility;Mucopolysaccharidosis, MPS-III-A;Sanfilippo syndrome;Mucopolysaccharidosis	8	6	13	12
18:2951176:G:A	rs916009547	LPIN2	Majeed syndrome	0	0	0	2
18:23538650:C:T	rs752728865	NPC1	Niemann-Pick disease, type C1	0	0	2	5
18:23539985:T:A	rs372030650	NPC1	Niemann-Pick disease, type C1;Niemann-Pick disease, type C	18	2	10	7
18:23554890:G:A	rs372445155	NPC1	Headache;Cerebellar ataxia;Cognitive impairment;Postural instability;Cataplexy;Speech apraxia;Niemann-Pick disease, type C1	0	0	0	2
18:46509805:C:T	rs200242497	LOXHD1	Hearing impairment;Autosomal recessive nonsyndromic hearing loss 77;not specified	30	40	38	26
18:59469563:C:T	rs139165727	CCBE1	See cases	16	11	6	4
18:60371454:G:T	rs52804924	MC4R	Obesity;BODY MASS INDEX QUANTITATIVE TRAIT LOCUS 20	0	0	0	2
19:621270:G:A	rs201364510	POLRMT	Combined oxidative phosphorylation deficiency 55	2	0	3	5
19:1058155:G:T	rs770510230	ABCA7	Frontotemporal dementia;Primary degenerative dementia of the Alzheimer type, presenile onset	6	6	3	0
19:1399180:G:A	rs374724533	GAMT	Cerebral creatine deficiency syndrome;Deficiency of guanidinoacetate methyltransferase	0	0	0	2
19:1399808:I:13	rs80338736	GAMT	Cerebral creatine deficiency syndrome;Deficiency of guanidinoacetate methyltransferase	7	8	2	1
19:2249482:D:1	rs1443929462	AMH	Persistent Mullerian duct syndrome	0	0	0	2
19:3491746:I:4	rs761870531	DOHH	DOHH related neurodevelopmental disorder	45	38	67	41
19:5212350:C:T	rs140472977	PTPRS	NK-cell enteropathy	3	1	0	0
19:11102787:G:A	rs112029328	LDLR	Familial hypercholesterolemia;Hypercholesterolemia, familial, 1;Homozygous familial hypercholesterolemia	0	0	0	2
19:11110714:G:A	rs544453230	LDLR	Familial hypercholesterolemia;Hypercholesterolemia, familial, 1;Homozygous familial hypercholesterolemia	0	0	0	2
19:11123264:G:A	rs137853963)	LDLR	Familial hypercholesterolemia;Hypercholesterolemia, familial, 1;not specified	59	37	33	27
19:12897818:I:1	rs1970722328	GCDH	Glutaric aciduria, type 1	5	1	0	1
19:17834610:G:A	rs1198251679	JAK3	T-B+ severe combined immunodeficiency due to JAK3 deficiency	0	0	0	2
19:35033654:C:G	rs104894718	SCN1B	Seizure;Generalized epilepsy with febrile seizures plus, type 1;Brugada syndrome 5;Atrial fibrillation, familial, 13;Generalized epilepsy with febrile seizures plus;Developmental and epileptic encephalopathy, 52	16	9	6	5
19:35842406:G:A	rs140018064	NPHS1	Finnish congenital nephrotic syndrome	0	0	0	2
19:38451839:G:A	rs777016690	RYR1	RYR1-Related Disorders	0	0	1	2
19:38499643:G:A	rs193922799	RYR1	Malignant hyperthermia, susceptibility to, 1	0	0	1	2
19:38499650:A:G	rs193922801	RYR1	Malignant hyperthermia, susceptibility to, 1	0	0	0	2
19:38499700:G:A	rs761224660	RYR1	Congenital multicore myopathy with external ophthalmoplegia;RYR1-Related Disorders	3	0	0	0
19:38543551:A:G	rs147136339	RYR1	Congenital multicore myopathy with external ophthalmoplegia;Central core myopathy;Malignant hyperthermia, susceptibility to, 1;Congenital myopathy with fiber type disproportion;RYR1-Related Disorders	52	52	64	43
19:43508773:A:C	rs761661864	ETHE1	Ethylmalonic encephalopathy	0	0	1	2
19:43511454:C:T	rs745656120	ETHE1	Ethylmalonic encephalopathy	3	1	0	0
19:45352249:G:C	rs144564120	ERCC2	Xeroderma pigmentosum, group D;Trichothiodystrophy 1, photosensitive;Mixed Phenotype Acute Leukemia, T/Myeloid, Not Otherwise Specified;not specified;ERCC2-Related Disorders	27	21	12	13
19:45352801:C:G	rs376556895	ERCC2	Xeroderma pigmentosum, group D;Trichothiodystrophy 1, photosensitive;Cerebrooculofacioskeletal syndrome 2;Xeroderma pigmentosum	20	5	12	7
19:46755605:I:5	rs1290836394	FKRP	Walker-Warburg congenital muscular dystrophy;Autosomal recessive limb-girdle muscular dystrophy type 2I	0	0	0	2
19:49862432:G:A	rs372148913	PNKP	Microcephaly, seizures, and developmental delay;Developmental and epileptic encephalopathy, 12	2	2	1	6
19:50793751:C:T	rs763573828	ACP4	Amelogenesis imperfecta;Amelogenesis imperfecta, type 1J	0	0	0	2
20:2417324:I:5	rs766605124	TGM6	Spinocerebellar ataxia type 35	33	16	17	11
20:18530771:C:T	rs1403456625	SEC23B	Congenital dyserythropoietic anemia, type II	0	0	1	2
20:31997192:G:A	rs748725549	XKR7	Moyamoya angiopathy	0	0	0	2
20:36905431:A:G	rs774964432	SAMHD1	Aicardi-Goutieres syndrome 5	10	3	2	3
20:36927230:D:2	rs768019897	SAMHD1	Aicardi-Goutieres syndrome 5	0	0	0	2
20:44402596:C:T	rs757731931	HNF4A	Autosomal dominant polycystic liver disease	3	0	0	0
20:44622588:C:T	rs751635016	ADA	Severe combined immunodeficiency disease;Severe combined immunodeficiency, autosomal recessive, T cell-negative, B cell-negative, NK cell-negative, due to adenosine deaminase deficiency;not specified	0	0	0	2
20:45420577:I:1	rs751861982	PIGT	PIGT-related disorder;Multiple congenital anomalies-hypotonia-seizures syndrome 3;Inborn genetic diseases	1	2	5	6
20:54172927:D:3	rs777676129	CYP24A1	Hypercalcemia, infantile, 1	35	9	17	9
20:54173517:D:1	rs774432244	CYP24A1	Hypercalcemia, infantile, 1	10	3	4	2
20:59023753:G:A	rs41303899	TUBB1	Thrombocytopenia;Macrothrombocytopenia;Autosomal dominant macrothrombocytopenia TUBB1-related	49	34	49	45
21:33288146:C:A	rs920292604	IL10RB	Inflammatory bowel disease 25	0	0	2	2
21:36461454:C:T	rs368027306	CLDN14;CLDN14-AS1	Hearing impairment;Autosomal recessive nonsyndromic hearing loss 29	0	0	0	2
21:36754283:T:G	rs752737867	HLCS	Holocarboxylase synthetase deficiency;not specified	3	0	0	0
21:43066353:G:A	rs121964964	CBS	Homocystinuria;Classic homocystinuria;Homocystinuria, pyridoxine-responsive	5	3	1	0
21:44289803:G:A	rs138489664	AIRE	Polyglandular autoimmune syndrome, type 1	0	0	1	3
21:44499878:C:T	rs138480801	TSPEAR	Autosomal recessive nonsyndromic hearing loss 98;Ectodermal dysplasia 14, hair/tooth type with or without hypohidrosis;Inborn genetic diseases;not specified	204	135	240	169
22:17181904:T:C	rs376785840	ADA2	Vasculitis due to ADA2 deficiency	13	13	6	1
22:17188449:T:C	rs139750129	ADA2	Vasculitis due to ADA2 deficiency	10	7	3	2
22:17209539:C:G	rs202134424	ADA2	Sneddon syndrome;Vasculitis due to ADA2 deficiency	0	0	0	2
22:17209676:A:G	rs745795188	ADA2	Vasculitis due to ADA2 deficiency	1	0	5	3
22:18919485:G:A	rs3970555	PRODH	Proline dehydrogenase deficiency;Schizophrenia 4	3	1	0	0
22:20987548:C:T	rs587777177	LZTR1	Schwannomatosis 2	0	0	0	2
22:20988118:G:A	rs781431741	LZTR1	Schwannomatosis 2	3	0	0	0
22:20989659:C:T	rs150419186	LZTR1	Noonan syndrome 2;Noonan syndrome 10	9	3	2	2
22:26026632:D:11	rs756408696	MYO18B	Klippel-Feil anomaly-myopathy-facial dysmorphism syndrome	12	17	7	16
22:38112565:C:G	rs587784349	PLA2G6	Iron accumulation in brain;PLA2G6-associated neurodegeneration;Infantile neuroaxonal dystrophy	5	8	1	0
22:38120826:D:1	rs587784336	PLA2G6	Iron accumulation in brain	0	0	2	3
22:40361578:C:T	rs202064195	ADSL	Adenylosuccinate lyase deficiency	13	4	3	5
22:41507837:C:G	rs141772938	ACO2	Infantile cerebellar-retinal degeneration;Optic atrophy 9	284	177	202	160
22:42061052:C:T	rs121434529	NAGA	Alpha-N-acetylgalactosaminidase deficiency type 1;Alpha-N-acetylgalactosaminidase deficiency type 2;Alpha-N-acetylgalactosaminidase deficiency;not specified	213	164	161	115
22:46352140:T:G	rs926748713	TRMU	Inborn genetic diseases	0	0	2	2
22:49904342:I:1	rs770711819	ALG12	ALG12-congenital disorder of glycosylation	4	3	0	0
22:50079917:C:T	rs752428321	MLC1	Megalencephalic leukoencephalopathy with subcortical cysts 1	0	0	0	2
22:50580198:A:T	rs750764003	CHKB;CHKB-CPT1B	Megaconial type congenital muscular dystrophy	0	0	2	2
22:50626241:C:T	rs748876604	ARSA	Metachromatic leukodystrophy	0	0	1	2
22:50626264:C:T	rs199476355	ARSA	Metachromatic leukodystrophy	13	4	5	4
23:48528275:C:T	rs141925556	EBP	Chondrodysplasia punctata 2 X-linked dominant;not specified	18	18	32	23
23:67721909:C:G	rs137852591	AR	Partial androgen insensitivity syndrome;Kennedy disease;Androgen resistance syndrome	16	25	25	28
23:101398467:C:T	rs104894828	GLA;RPL36A-HNRNPH2	Fabry disease;Primary familial hypertrophic cardiomyopathy;Fabry disease, cardiac variant;Cardiovascular phenotype	0	0	0	2
23:106036488:C:T	rs1050086	SERPINA7	Thyroxine-binding globulin, slow	5	0	3	1
23:137566740:G:T	rs147232392	ZIC3	Heterotaxy, visceral, 1, X-linked;VACTERL association, X-linked, with or without hydrocephalus;not specified;Congenital heart defects 1, nonsyndromic, 1	98	49	66	49
23:154966603:T:C	rs375241473	F8	Hereditary factor VIII deficiency disease;Hereditary factor IX deficiency disease	8	1	13	8
