# Supplementary material for: Analysis of 72,469 UK Biobank exomes links rare variants to male-pattern hair loss
Source: Nat Commun. 2023 Sep 22;14:5492. doi: 10.1038/s41467-023-41186-w (PMC10517150; doi:10.1038/s41467-023-41186-w)
Supplement: Supplementary file 9 — Supplementary Data 6 [file 41467_2023_41186_MOESM9_ESM.xlsx]

## Sheet: Description
FUMA GENE2FUNC pathway gene set analysis results
Results of the FUMA GENE2FUNC analysis of pathway gene sets. For each gene set, the overlap in relation to the pathway size, the test statistics before and after correction for multiple testing and the overlapping genes are shown. Pathway categories were filtered for canonical pathways, curated gene sets, computational gene sets, chemical and genetic perturbation, hallmark gene sets, Reactome, KE…

## Sheet: Pathways
Gene set	Overlap	P	FDR	Genes
REACTOME_SMAD2_SMAD3:SMAD4_HETEROTRIMER_REGULATES_TRANSCRIPTION	8/32	5.62952e-06	0.00843864	MEN1,SNW1,SMAD7,SMAD4,TGIF2,TFDP2,WWTR1,ATP1B4
REACTOME_TRANSCRIPTIONAL_ACTIVITY_OF_SMAD2_SMAD3:SMAD4_HETEROTRIMER	8/44	6.7618e-05	0.0398867	MEN1,SNW1,SMAD7,SMAD4,TGIF2,TFDP2,WWTR1,ATP1B4
REACTOME_SIGNALING_BY_TGF_BETA_FAMILY_MEMBERS	12/102	0.000101887	0.0398867	F11R,MEN1,SNW1,SMAD7,SMAD4,TGIF2,TFDP2,WWTR1,BMPR1B,SMURF1,FOXH1,ATP1B4
REACTOME_SIGNALING_BY_TGF_BETA_RECEPTOR_COMPLEX	10/73	0.000106436	0.0398867	F11R,MEN1,SNW1,SMAD7,SMAD4,TGIF2,TFDP2,WWTR1,SMURF1,ATP1B4
Platelet-mediated interactions with vascular and circulating cells	5/17	0.000148947	0.080878	SELE,TGFB2,CCL2,CCL5,TLR2
HALLMARK_ESTROGEN_RESPONSE_LATE	15/199	0.00192859	0.0964293	GALE,HMGCS2,ATP2B4,TH,MDK,GAL,NAB2,EMP2,AREG,AREGB,PLK4,PDLIM3,KIF20A,FOXC1,HR,COX6C
MORF_CCNF	10/74	0.000119593	0.102611	LPGAT1,TIMM44,PPP5C,SPAST,NELFA,FRYL,PLK4,HMGN4,CPSF4,SIGMAR1
HALLMARK_UV_RESPONSE_DN	11/141	0.00573095	0.143274	LPHN2,ATP2B4,KCNMA1,SLC22A18,MRPS31,IGF1R,SMAD7,COL5A2,NFKB1,PDGFRB,VLDLR
MORF_RAP1A	13/136	0.000432101	0.185371	PIGR,LPGAT1,CNOT2,NR2C1,RB1,PPP5C,OSR1,SPAST,FRYL,HMGN4,IPCEF1,CPSF4,POLR2K
HALLMARK_COMPLEMENT	13/199	0.0120215	0.200359	CD55,CR1,FDX1,F10,RASGRP1,MSRB1,CCL5,KLK1,GCA,TMPRSS6,ANXA5,ME1,HSPA5
MODULE_1	23/354	0.00111452	0.244545	DHRS3,SELE,PPP1R12B,CD55,CD151,MDK,SLC43A1,NDN,EMP2,CCL2,CD302,COL5A2,CDC42EP1,AMT,MITF,ZBTB20,WWTR1,PDLIM3,PDGFRB,AQP1,AQP1,PCOLCE,CAV2,AR
MODULE_197	14/173	0.00138585	0.244545	CHRM3,SNW1,NDN,SMARCD2,PPP5C,ATF2,PMS1,MYBL2,UBE2C,NFKB1,HDAC2,ST18,RAD21,ELAVL2
MODULE_350	7/57	0.00220209	0.244545	F11R,SNW1,FXYD3,MRPS12,ITPKC,BAG6,LAPTM4B
MORF_PPP2R5B	13/163	0.00230486	0.244545	PPP1R12B,LPGAT1,NR2C1,SLC46A3,SYT5,ATF2,SLC4A3,TFDP2,FRYL,EXOC4,TRIM24,POLR2K,ELAVL2
MORF_PPP5C	9/90	0.00235201	0.244545	GALNT2,NR2C1,ILVBL,PPP5C,SLC30A3,SPAST,FRYL,CPSF4,SIGMAR1
MODULE_237	7/58	0.00243658	0.244545	MGEA5,SYT7,USPL1,RBL2,TLK1,PDLIM3,KLF8
MORF_PSMF1	13/165	0.00256516	0.244545	PIGR,LPGAT1,NR2C1,SYT5,OSR1,SLC30A3,SPAST,SLC4A3,TFDP2,FRYL,CPSF4,TRIM24,POLR2K
Human Complement System	10/97	0.00108641	0.294959	SELE,CD55,CR1,FKBP2,F10,RPS19,LAMA5,MASP1,CFI,TLR2
HALLMARK_INFLAMMATORY_RESPONSE	12/197	0.0251757	0.314697	SELE,CD55,KLF6,RASGRP1,CCL2,CCL5,CSF3,PTGIR,IL18R1,NPFFR2,NFKB1,TLR2
MORF_MT4	16/242	0.00509954	0.437541	HMGCS2,B4GALT3,PIGR,GALNT2,CNOT2,NR2C1,ESR2,PML,FCHO1,SLC30A3,SLC4A3,TFDP2,FRYL,IPCEF1,CPSF4,POLR2K
HALLMARK_HYPOXIA	11/194	0.0482814	0.440169	EFNA1,BCAN,KLF6,ILVBL,NAGK,HMOX1,HS3ST1,PAM,VLDLR,HSPA5,BRS3
HALLMARK_ESTROGEN_RESPONSE_EARLY	11/197	0.0528203	0.440169	DHRS3,RASGRP1,IGF1R,ESRP2,CANT1,TGIF2,AREG,AREGB,PDLIM3,FOXC1,HR,AR
Prostaglandin Synthesis and Regulation	6/45	0.00296461	0.449549	HSD11B2,PTGIR,MITF,ANXA5,HPGD,AKR1B1
TGF-beta Signaling Pathway	11/132	0.00348381	0.449549	KLF6,SNW1,PML,RBL2,SMAD7,SMAD4,ZEB2,ATF2,TAB1,SMURF1,FOXH1
Cell Cycle	10/120	0.00522804	0.449549	TGFB2,ANAPC7,RB1,RBL2,SMAD4,MCM2,TFDP2,CDC23,HDAC2,RAD21
Biomarkers for urea cycle disorders	3/12	0.00579529	0.449549	GOT1,F10,NAGS
Bone Morphogenic Protein (BMP) Signalling and Regulation	3/12	0.00579529	0.449549	SMAD4,BMPR1B,SMURF1
DACOSTA_UV_RESPONSE_VIA_ERCC3_TTD_UP	8/58	0.000493692	0.542023	GALNT2,MDK,FKBP2,SMARCD2,MRPS12,MYBL2,PLXNA3,UBL4A
WEI_MIR34A_TARGETS	13/141	0.000610781	0.542023	LGR4,ARPP19,AAGAB,SMAD4,NUP210,TFDP2,ANXA5,MTMR12,PAM,PDGFRB,HMGN4,CREB5,TMEM35
PRAMOONJAGO_SOX4_TARGETS_DN	7/47	0.000689722	0.542023	GLUL,UCP2,MRPS12,KIF20A,SPINK5,LAPTM4B,SIGMAR1
MORF_NF1	12/166	0.00728355	0.568117	PIGR,LPGAT1,FRY,SYT5,SLC30A3,SLC4A3,TMPRSS6,TFDP2,FRYL,TRIM24,POLR2K,ELAVL2
Integrated Breast Cancer Pathway	11/149	0.00856912	0.581629	PIGR,RB1,RALGAPA1,PML,SMAD7,SMAD4,ITPKC,EDAR,TAB1,NFKB1,AR
HALLMARK_APICAL_JUNCTION	10/193	0.092465	0.588776	CLDN19,VCL,MDK,CTNND1,CD276,CDH3,CRB3,SLC30A3,ITGA9,EXOC4
HALLMARK_TGF_BETA_SIGNALING	4/54	0.0942041	0.588776	SMAD7,WWTR1,SMURF1,XIAP
MORF_MSH3	15/236	0.00929224	0.664395	PPP1R12B,LPGAT1,NR2C1,FRY,PPP5C,SYT5,SPAST,ATF2,SLC4A3,TFDP2,FRYL,CPSF4,TRIM24,POLR2K,ELAVL2
SANSOM_APC_TARGETS	15/186	0.000983229	0.676093	SYTL1,HMGCS2,DTL,SPACA7,SNW1,TTBK2,AKAP13,EMP2,KLK1,PASK,TGIF2,HIRA,ATRIP,HS3ST1,AFAP1L1
Interactions between immune cells and microRNAs in tumor microenvironment	4/28	0.0115851	0.698967	TGFB2,CCL2,CCL5,NFKB1
PID_TGFBR_PATHWAY	7/54	0.00160175	0.70445	TGFB2,PML,SMAD7,SMAD4,TAB1,SMURF1,XIAP
Lung fibrosis	6/61	0.0131702	0.71514	CCL2,CCL5,CSF3,SMAD7,HMOX1,DSP
HALLMARK_FATTY_ACID_METABOLISM	8/156	0.128731	0.715171	HMGCS2,HSD17B7,GLUL,NTHL1,BMPR1B,HPGD,LTC4S,ME1
MORF_RFC5	7/76	0.0108419	0.715567	LPGAT1,PPP5C,SLC4A3,FRYL,IPCEF1,POLR2K,SIGMAR1
SENESE_HDAC1_AND_HDAC2_TARGETS_DN	16/214	0.00150597	0.716787	SYTL1,TGFB2,RTKN2,GSTO2,ANKRD52,GALNT16,THUMPD1,COL5A2,TNS1,HIRA,PRICKLE2,HDAC2,AQP1,AQP1,TNS3,PCOLCE,NACC2
GU_PDEF_TARGETS_DN	6/40	0.00159871	0.716787	TGFB2,KRT3,FZD10,CDH3,FOXC1,SMURF1
BHAT_ESR1_TARGETS_NOT_VIA_AKT1_DN	9/87	0.0018584	0.716787	EFNA1,CD55,TGFB2,CHRM3,KIAA0247,CDH3,KCTD18,TNS3,SEMA3E
LIU_PROSTATE_CANCER_DN	27/461	0.00199146	0.716787	BEND5,PODN,ANKRD35,PPP1R12B,ATP2B4,TGFB2,VCL,KCNMA1,CFL2,KLHL29,SRD5A2,TNS1,TTLL3,ITGA9,PRICKLE2,MECOM,MASP1,GSTA1,SEMA3E,CAV2,AKR1B1,PLEKHA2,LAPTM4B,NHS,KLF8,HEPH,TMEM35
ZHU_CMV_ALL_UP	10/107	0.00228544	0.716787	CD55,GAL,RB1,PML,EMP2,CCL5,CSE1L,NFKB1,POLR2K,IFNB1
CHO_NR4A1_TARGETS	5/30	0.00243205	0.716787	EXTL1,GPR148,HLCS,HMOX1,EAF1
KANNAN_TP53_TARGETS_UP	7/58	0.00243658	0.716787	GALE,SCGB2A2,KIAA0247,NDN,CES2,SMAD7,SCRIB
SOUCEK_MYC_TARGETS	3/10	0.00331582	0.716787	KLF6,CCL2,CCL5
AIGNER_ZEB1_TARGETS	5/33	0.00374346	0.716787	SYTL1,F11R,CDH3,CRB3,DSP
PUJANA_BRCA_CENTERED_NETWORK	10/115	0.00386639	0.716787	RB1,DDX39A,CNOT3,MYBL2,UBE2C,MCM2,TOPBP1,TFDP2,CPSF4,RAD21
SENESE_HDAC2_TARGETS_DN	10/117	0.00437252	0.716787	STK40,GALNT2,RTKN2,THUMPD1,CTXN1,COL5A2,ZBTB20,HDAC2,AQP1,AQP1,TNS3
NIKOLSKY_BREAST_CANCER_20Q12_Q13_AMPLICON	11/137	0.00462246	0.716787	STK4,TMEM189-UBE2V1,CTSZ,SS18L1,LAMA5,MRGBP,ZGPAT,LIME1,SLC2A4RG,ZBTB46,TPD52L2
FERRANDO_T_ALL_WITH_MLL_ENL_FUSION_DN	8/82	0.0047065	0.716787	GLUL,DDX39A,UBE2C,CSE1L,MCM2,TFDP2,POLD2,PLP2
RIZ_ERYTHROID_DIFFERENTIATION_12HR	5/35	0.00485882	0.716787	KLF6,NAB2,NDN,HR,AR
GARCIA_TARGETS_OF_FLI1_AND_DAX1_DN	12/158	0.00495376	0.716787	DTL,PCGF5,SFR1,CFL2,NDN,AAGAB,TGIF2,MYBL2,DDX27,KIAA1143,TCF19,UTP23
BIDUS_METASTASIS_DN	11/140	0.00543601	0.716787	AKAP13,PDK2,REXO1,NAGK,PPM1M,ZBTB20,TFDP2,AQP1,AQP1,PLEKHA2,ARHGAP6,NHS
GROSS_HYPOXIA_VIA_ELK3_UP	14/201	0.00543877	0.716787	EI24,PRKCH,ARPP19,CD276,SLC9A3R2,SPAST,TNS1,UBE2C,LAMA5,TOPBP1,KIF20A,CDC23,CAV2,SIGMAR1
SANSOM_APC_TARGETS_UP	10/121	0.0055406	0.716787	GLUL,DTL,CHRNB4,EMP2,ZC3H8,PASK,MCM2,ECT2,HS3ST1,ERGIC1
GRAESSMANN_APOPTOSIS_BY_DOXORUBICIN_DN	71/1641	0.00555106	0.716787	GATAD2B,DTL,TGFB2,GALNT2,KLF6,GOT1,SFR1,ZDHHC6,SAAL1,MCRS1,CNOT2,RALGAPA1,NDN,ARIH1,CD276,IGF1R,EMP2,PIPOX,CCL5,PDK2,SMAD4,AP3D1,THOP1,TIMM44,RAB3D,RPS19,OSR1,NAGK,ZNF638,DYSF,POLR1B,ZEB2,ATF2,COL5A2,SLC4A3,PDE6D,PASK,CPNE1,UBE2C,ZBTB46,TPD52L2,IL17RC,NICN1,WDR82,ZBTB20,MCM2,IFT122,NELFA,RAB28,FRYL,NFKB1,PLK4,IPO11,PDGFRB,ERGIC1,FOXC1,TCF19,CEP57L1,POLD2,CAV2,EXOC4,KRBA1,RAD21,RCL1,PIGO,ALDH1B1,T…
GRAESSMANN_APOPTOSIS_BY_DOXORUBICIN_UP	50/1079	0.00557911	0.716787	CCNL2,MTFR1L,EXTL1,EFNA1,F11R,ADAMTS4,GLUL,CD55,LPGAT1,ERO1LB,GSTO1,CCS,EI24,RB1,TRMT5,KIAA0247,SPINT1,PML,MSRB1,GFER,SLC9A3R2,PAQR4,RBL2,CES2,HSD11B2,ESRP2,NXN,CCL2,CSF3,ARHGAP27,PSTPIP2,CRB3,DDX39A,PPP5C,RAB11FIP5,TMBIM1,MAFB,HMOX1,METTL6,PPM1M,MITF,ACAD9,MASP1,AREG,AREGB,TLR2,AQP1,AQP1,EXOC4,AKR1B1,HR,USP27X
STAMBOLSKY_RESPONSE_TO_VITAMIN_D3_DN	4/23	0.00568247	0.716787	PIGR,NAALADL2,NUP54,HMGN4
PUJANA_XPRSS_INT_NETWORK	12/161	0.00574503	0.716787	RB1,DDX39A,CNOT3,MYBL2,UBE2C,MCM2,TOPBP1,TFDP2,PLK4,HMGN4,CPSF4,RAD21
MARKEY_RB1_ACUTE_LOF_UP	15/224	0.00586107	0.716787	DTL,EI24,IGF1R,CES2,DOHH,PPP5C,CSE1L,TOPBP1,WWTR1,ECT2,KIF20A,HDAC2,RAD21,RCL1,LAGE3
AUNG_GASTRIC_CANCER	6/52	0.00614032	0.724119	IKZF5,FXYD3,THADA,MYBL2,NOP14,PRICKLE3
GNF2_MCM5	6/61	0.0131702	0.727048	DTL,VRK1,MCM2,TOPBP1,NOP14,LAS1L
MORF_CDC2L5	10/140	0.0147323	0.727048	B4GALT3,PIGR,GALNT2,NR2C1,PPP5C,OSR1,SLC30A3,FRYL,IPCEF1,CPSF4
GCM_TPR	4/31	0.0165143	0.727048	MEN1,PCBP1,TRIM26,RAD21
MORF_FANCG	11/164	0.0166948	0.727048	B4GALT3,PIGR,GALNT2,PML,ILVBL,PPP5C,SLC30A3,SLC4A3,FRYL,IPCEF1,CPSF4
MORF_PTEN	7/83	0.0170356	0.727048	FRY,SYT5,ATF2,TFDP2,FRYL,POLR2K,ELAVL2
MORF_BRCA1	15/255	0.0177778	0.727048	PPP1R12B,LPGAT1,NR2C1,PPP5C,SYT5,SPAST,ATF2,SLC4A3,TFDP2,FRYL,CPSF4,TRIM24,POLR2K,ELAVL2,SIGMAR1
MORF_ATRX	13/210	0.0180617	0.727048	VAMP4,PIGR,LPGAT1,NR2C1,RB1,PPP5C,SLC30A3,SPAST,SLC4A3,FRYL,IPCEF1,CPSF4,POLR2K
MORF_ESR1	11/166	0.0181079	0.727048	PIGR,LPGAT1,SYT5,SLC30A3,SLC4A3,TFDP2,FRYL,IPCEF1,TRIM24,POLR2K,ELAVL2
MODULE_400	3/18	0.0186423	0.727048	EXTL1,SRD5A2,MTTP
HALLMARK_G2M_CHECKPOINT	9/194	0.171345	0.729213	PML,CHMP1A,DDX39A,MYBL2,UBE2C,HIRA,MCM2,PLK4,RAD21
HALLMARK_KRAS_SIGNALING_DN	9/196	0.178545	0.729213	TGFB2,HSD11B2,PDK2,CACNG1,TNNI3,SLC30A3,EDAR,ABCB11,BMPR1B
HALLMARK_IL2_STAT5_SIGNALING	9/196	0.178545	0.729213	DHRS3,KLF6,GSTO1,PRKCH,IGF1R,GPX4,IL18R1,ICOS,CTSZ
HALLMARK_GLYCOLYSIS	9/199	0.189595	0.729213	GALE,GOT1,ARPP19,MIOX,PAM,KIF20A,ME1,VLDLR,HSPA5
CROONQUIST_NRAS_SIGNALING_DN	7/69	0.00647242	0.736963	GALE,GPX4,MYBL2,UBE2C,CSE1L,MCM2,PLK4
GNF2_CKS2	5/49	0.0198266	0.739617	DTL,VRK1,MCM2,PLK4,KIF20A
GRAESSMANN_RESPONSE_TO_MC_AND_DOXORUBICIN_UP	30/578	0.00672136	0.739798	MTFR1L,EXTL1,EFNA1,F11R,CD55,LPGAT1,KLF6,CCS,EI24,RB1,TRMT5,KIAA0247,MSRB1,SLC9A3R2,PAQR4,RBL2,CES2,HSD11B2,NXN,ARHGAP27,PPP5C,RAB11FIP5,TMBIM1,MAFB,HMOX1,PPM1M,MASP1,TLR2,EXOC4,AKR1B1
PID_BMP_PATHWAY	6/42	0.00207009	0.758689	SMAD7,SMAD4,TAB1,BMPR1B,SMURF1,XIAP
PETROVA_PROX1_TARGETS_UP	4/25	0.00771845	0.768349	MYBL2,UBE2C,PDLIM3,DSP
WAMUNYOKOLI_OVARIAN_CANCER_LMP_UP	16/254	0.00800169	0.768349	GALE,F11R,PWWP2B,EPS8L2,CCNDBP1,AKAP13,ESRP2,CHMP1A,ARHGAP27,CANT1,DOHH,CRB3,FXYD3,ZGPAT,MECOM,HPGD
PUJANA_BREAST_CANCER_WITH_BRCA1_MUTATED_UP	6/55	0.00806918	0.768349	HYPK,DDX39A,MYBL2,MCM2,TOPBP1,HMGN4
PEART_HDAC_PROLIFERATION_CLUSTER_DN	7/72	0.00814422	0.768349	TLK1,PMS1,UBE2C,CSE1L,TFDP2,PLK4,RAD21
GAVIN_FOXP3_TARGETS_CLUSTER_P2	7/72	0.00814422	0.768349	CCL5,ST6GALNAC1,PSTPIP2,KLK1,LIME1,DSP,SIGMAR1
GNF2_GSTM1	8/107	0.0216401	0.773635	HMGCS2,F10,CES2,PIPOX,APOC4,HAAO,ZGPAT,TMPRSS6
BIOCARTA_TGFB_PATHWAY	4/19	0.00275238	0.776382	TGFB2,SMAD7,SMAD4,TAB1
REACTOME_RUNX2_REGULATES_BONE_DEVELOPMENT	5/31	0.00282449	0.776382	RB1,SMAD4,IHH,WWTR1,AR
Initiation of transcription and translation elongation at the HIV-1 LTR	4/32	0.0184077	0.792406	NELFA,NFKB1,NELFE,HDAC2
LTF danger signal response pathway	3/18	0.0186423	0.792406	NFKB1,TLR2,IFNB1
Hfe effect on hepcidin production	2/7	0.0193294	0.792406	SMAD7,TMPRSS6
Signal transduction through IL1R	4/33	0.0204304	0.792406	TGFB2,TAB1,NFKB1,IFNB1
HALLMARK_APOPTOSIS	7/160	0.253574	0.814297	TGFB2,SMAD7,GPX4,HMOX1,PDGFRB,IFNB1,XIAP
HALLMARK_IL6_JAK_STAT3_SIGNALING	4/84	0.28255	0.814297	TYK2,IL18R1,HMOX1,TLR2
HALLMARK_MYC_TARGETS_V2	3/58	0.284196	0.814297	PLK4,RCL1,LAS1L
HALLMARK_E2F_TARGETS	8/196	0.292849	0.814297	DDX39A,MYBL2,CSE1L,MCM2,PLK4,TCF19,POLD2,RAD21
HALLMARK_ALLOGRAFT_REJECTION	8/199	0.306952	0.814297	TGFB2,CD3D,RPL3L,CCL2,CCL5,RPS19,TLR2,HLA-G
HALLMARK_HEDGEHOG_SIGNALING	2/35	0.309433	0.814297	PML,VLDLR
ABRAHAM_ALPC_VS_MULTIPLE_MYELOMA_UP	4/26	0.008895	0.815869	RB1,HMOX1,NFKB1,PDGFRB
MODULE_60	21/410	0.0239771	0.822893	DHRS3,PPP1R12B,GOT1,CD151,MCRS1,CCL2,CCL5,PDK2,CD97,APOC4,SLC4A3,HMOX1,CDC42EP1,AMT,MCM2,HPGD,PDGFRB,AQP1,AQP1,POLD2,PCOLCE,DPP6
MORF_ARL3	16/291	0.0257773	0.829727	PPP1R12B,PIGR,LPGAT1,SLC46A3,FRY,SYT5,GCA,ATF2,SLC4A3,TFDP2,FRYL,FBXL4,EXOC4,TRIM24,POLR2K,ELAVL2
MORF_FOSL1	20/390	0.0268207	0.829727	PPP1R12B,PIGR,LPGAT1,NR2C1,SLC46A3,FRY,CHRNB4,SYT5,SLC30A3,HAAO,GCA,ATF2,SLC4A3,TFDP2,FRYL,EXOC4,TRIM24,POLR2K,ELAVL2,PLXNA3
MODULE_24	22/443	0.0287028	0.829727	DHRS3,HMGCS2,EFNA1,GOT1,SLC43A1,MEN1,F10,APOC4,PPP5C,COL5A2,IHH,UBE2C,HMOX1,CDC42EP1,AMT,MCM2,CFI,HPGD,DSP,AQP1,AQP1,PCOLCE,DPP6
MODULE_286	4/37	0.0298512	0.829727	HSD17B7,HPGD,ME1,AKR1B1
MODULE_27	18/346	0.0305129	0.829727	LPHN2,CR1,CD3D,LPAR6,PRKCH,CHRNB4,CCL2,IL18R1,ITGA9,EPHB1,BMPR1B,CFI,TLR2,MCC,PDGFRB,HLA-G,AR,BRS3
MODULE_119	9/137	0.0322933	0.829727	LPAR6,PRKCH,THUMPD1,DNMT3A,PASK,NEK11,XRN1,HS3ST1,HLA-G
MORF_IL16	13/228	0.0325317	0.829727	LPGAT1,NR2C1,SLC46A3,SYT5,ATF2,SLC4A3,TFDP2,FRYL,FBXL4,EXOC4,TRIM24,POLR2K,ELAVL2
GNF2_CD97	4/38	0.032546	0.829727	MYO1F,CD97,HLA-G,GIMAP6
MODULE_23	26/553	0.0334894	0.829727	DHRS3,HMGCS2,EFNA1,HCN3,SELE,ATP2B4,GOT1,CD151,SLC22A18,SLC43A1,MEN1,CCS,F10,TBL3,CCL2,APOC4,HAAO,IHH,CDC42EP1,AMT,HPGD,LTC4S,POLD2,PCOLCE,ALDH1B1,AR
MORF_PAX7	14/253	0.0338467	0.829727	PPP1R12B,PIGR,LPGAT1,SLC46A3,SYT5,SLC30A3,HAAO,ATF2,SLC4A3,EXOC4,TRIM24,POLR2K,ELAVL2,PLXNA3
HALLMARK_DNA_REPAIR	6/147	0.332009	0.830023	RAD52,CANT1,GPX4,NELFE,POLR2K,USP11
GCM_PTPRD	5/57	0.0354315	0.831447	RALGAPA1,ARPP19,ZEB2,FRYL,FAM219A
MODULE_223	9/140	0.0363522	0.831447	CHRM3,KLF6,MDK,NAB2,EMP2,CSF3,UBE2C,AREG,AREGB,HLA-G
MORF_RBBP8	12/209	0.0372395	0.831447	B4GALT3,PIGR,PML,ANKRD12,FCHO1,PPP5C,SLC30A3,PMS1,SLC4A3,FRYL,IPCEF1,CPSF4
MORF_REV3L	5/58	0.037793	0.831447	PPP5C,OSR1,SPAST,FRYL,CPSF4
MORF_RPA2	11/188	0.040015	0.832963	B4GALT3,MEN1,USP5,MCRS1,THOP1,PDE6D,MCM2,HMGN4,HDAC2,ASH2L,USP11
GNF2_LCAT	8/122	0.0425085	0.832963	HMGCS2,F10,CES2,PIPOX,APOC4,HAAO,ZGPAT,TMPRSS6
GNF2_CDC2	5/60	0.042799	0.832963	MYBL2,UBE2C,MCM2,PLK4,KIF20A
MORF_FSHR	14/262	0.0433082	0.832963	LPHN2,PPP1R12B,SLC46A3,FRY,CHRNB4,SYT5,GCA,ATF2,TFDP2,FBXL4,EXOC4,TRIM24,ELAVL2,HEPH
MORF_ATF2	16/312	0.0442922	0.832963	LPHN2,PPP1R12B,SLC46A3,FRY,CHRNB4,SYT5,GCA,ATF2,TFDP2,FBXL4,EXOC4,TRIM24,POLR2K,ELAVL2,HEPH,PLXNA3
MODULE_92	9/146	0.045489	0.832963	EFNA1,GLUL,MDK,CHRNB4,CCL2,CSF3,PTGIR,AREG,AREGB,AR
MODULE_55	35/813	0.0469631	0.832963	DHRS3,HMGCS2,EFNA1,HCN3,SELE,CD55,GOT1,SLC43A1,F10,CHRNB4,HSD11B2,CCL2,PDE4C,APOC4,HAAO,COL5A2,IHH,SLC4A3,UBE2C,HMOX1,CDC42EP1,AMT,ZBTB20,MCM2,CFI,HPGD,LTC4S,DSP,AQP1,AQP1,PCOLCE,CAV2,ELAVL2,PIGO,ALDH1B1,AR
MORF_HEAB	6/82	0.047724	0.832963	B4GALT3,GALNT2,PPP5C,SLC30A3,FRYL,CPSF4
MODULE_49	14/266	0.0480611	0.832963	TGFB2,TRAPPC1,REXO1,FCHO1,A1BG,NAGK,GIGYF2,CPNE1,IPO11,LGSN,RAD21,DNAI1,RP2,GPKOW
MORF_RAD51L3	18/367	0.0493721	0.832963	LPHN2,PPP1R12B,LPGAT1,SLC46A3,FRY,CHRNB4,SYT5,HAAO,GCA,ATF2,SLC4A3,TFDP2,FBXL4,EXOC4,TRIM24,POLR2K,ELAVL2,HEPH
MODULE_123	13/243	0.0498353	0.832963	ZBTB48,CHRM3,KLF6,MEN1,ESR2,SMARCD2,ZEB2,ATF2,MYBL2,NFKB1,HDAC2,ELAVL2,AR
MORF_EIF4E	6/83	0.0501153	0.832963	DDX39A,PMS1,NELFA,HMGN4,HDAC2,CPSF4
MODULE_207	12/220	0.0514534	0.832963	ERO1LB,TH,ACTR6,CFL2,STRA6,SEZ6L2,GOSR1,KLF1,CDKL3,PPP1R17,ST18,SSX3
MORF_FDXR	12/220	0.0514534	0.832963	B4GALT3,PIGR,GALNT2,PML,ANKRD12,ILVBL,PPP5C,SLC30A3,SLC4A3,FRYL,IPCEF1,CPSF4
NIKOLSKY_BREAST_CANCER_16P13_AMPLICON	9/111	0.00935353	0.834739	TMEM8A,MSRB1,RPL3L,TBL3,NOXO1,GFER,SLC9A3R2,NTHL1,PAQR4
GNF2_SNRK	3/27	0.054126	0.84692	RASGRP1,CCL5,GIMAP6
MODULE_381	2/12	0.0546667	0.84692	SYT5,SLC30A3
MODULE_403	4/45	0.0552768	0.84692	VRK1,MYBL2,TOPBP1,PLK4
GNF2_PCNA	5/65	0.0569823	0.857733	DTL,VRK1,MYBL2,MCM2,PLK4
HALLMARK_ADIPOGENESIS	7/194	0.428786	0.865293	CD151,UCP2,GPX4,CD302,ATP1B3,LTC4S,ME1
HALLMARK_MTORC1_SIGNALING	7/197	0.444471	0.865293	GOT1,FKBP2,DDX39A,MCM2,ME1,VLDLR,HSPA5
HALLMARK_REACTIVE_OXYGEN_SPECIES_PATHWAY	2/47	0.446979	0.865293	GPX4,IPCEF1
HALLMARK_COAGULATION	5/137	0.448074	0.865293	HMGCS2,F10,TMPRSS6,CFI,USP11
HALLMARK_TNFA_SIGNALING_VIA_NFKB	7/198	0.449684	0.865293	EFNA1,KLF6,CCL2,CCL5,AREG,AREGB,NFKB1,TLR2
HALLMARK_MITOTIC_SPINDLE	7/199	0.454888	0.865293	VCL,PCGF5,AKAP13,ARHGAP27,TLK1,CDC42EP1,ECT2
HALLMARK_UNFOLDED_PROTEIN_RESPONSE	4/110	0.470604	0.865293	CNOT2,CCL2,NOP14,HSPA5
HALLMARK_BILE_ACID_METABOLISM	4/112	0.484564	0.865293	SLC22A18,PIPOX,KLF1,AR
MORF_NOS2A	14/275	0.0600562	0.865926	PPP1R12B,LPGAT1,SLC46A3,SYT5,SLC30A3,ATF2,SLC4A3,TFDP2,FRYL,EXOC4,TRIM24,POLR2K,ELAVL2,PLXNA3
GNF2_HPN	8/132	0.0620592	0.865926	HMGCS2,F10,CES2,PIPOX,APOC4,HAAO,ZGPAT,TMPRSS6
MORF_MAGEA9	19/404	0.062185	0.865926	PPP1R12B,LPGAT1,SLC46A3,FRY,CHRNB4,SYT5,HAAO,GCA,ATF2,SLC4A3,TFDP2,FRYL,FBXL4,EXOC4,TRIM24,POLR2K,ELAVL2,HEPH,PLXNA3
GNF2_HMMR	4/47	0.0630072	0.865926	UBE2C,MCM2,PLK4,KIF20A
MODULE_257	9/156	0.0638933	0.865926	CCNL2,UBTD1,EPS8L2,DGKZ,USP5,CD276,USHBP1,CDC42EP1,PLK4
GNF2_HPX	8/133	0.0642783	0.865926	HMGCS2,F10,CES2,PIPOX,APOC4,HAAO,ZGPAT,TMPRSS6
MODULE_93	10/180	0.0645912	0.865926	DHRS3,HSD17B7,GSTO1,GPX4,SRD5A2,HAAO,HPGD,PAM,AKR1B1,COX6C
MORF_ERCC4	15/304	0.0656476	0.866323	PPP1R12B,LPGAT1,SLC46A3,FRY,CHRNB4,SYT5,GCA,ATF2,SLC4A3,TFDP2,FBXL4,EXOC4,TRIM24,POLR2K,ELAVL2
MORF_MYST2	5/68	0.0666402	0.866323	B4GALT3,SLC9A3R2,RAP1GAP2,GIGYF2,USP11
PID_SMAD2_3NUCLEAR_PATHWAY	8/81	0.00436658	0.871399	SMAD7,SMAD4,ATF2,TGIF2,HDAC2,FOXH1,IFNB1,AR
REACTOME_ABORTIVE_ELONGATION_OF_HIV_1_TRANSCRIPT_IN_THE_ABSENCE_OF_TAT	4/23	0.00568247	0.871399	POLR2L,NELFA,NELFE,POLR2K
MORF_CASP10	7/112	0.0684335	0.876358	PIGR,SLC46A3,SLC4A3,TMPRSS6,TFDP2,TRIM24,ELAVL2
MUELLER_METHYLATED_IN_GLIOBLASTOMA	5/42	0.0106055	0.87734	F11R,SPINT1,AREG,AREGB,TLR2,SSX3
ZHAN_MULTIPLE_MYELOMA_CD1_DN	5/42	0.0106055	0.87734	F11R,UCP2,SPINT1,TNS3,SMURF1
IWANAGA_CARCINOGENESIS_BY_KRAS_PTEN_DN	19/331	0.010628	0.87734	LPHN2,KLF6,VCL,CPNE8,NDN,NXN,SMARCD2,CD97,SRD5A2,ICOS,DDX27,METTL6,NEK11,PDLIM3,SEMA3E,CAV2,GIMAP6,ST18,FOXH1
MODULE_88	34/815	0.0702615	0.880963	DHRS3,HMGCS2,EFNA1,HCN3,SELE,GOT1,CD151,MDK,SLC43A1,F10,CHRNB4,HSD11B2,CCL2,PDE4C,APOC4,HAAO,COL5A2,IHH,UBE2C,HMOX1,CDC42EP1,AMT,ZBTB20,CFI,HPGD,LTC4S,DSP,AQP1,AQP1,PCOLCE,CAV2,ELAVL2,PIGO,ALDH1B1,AR
GNF2_BUB1B	4/49	0.071274	0.880963	UBE2C,CSE1L,MCM2,KIF20A
MODULE_389	11/208	0.0718734	0.880963	ERO1LB,TH,ACTR6,CFL2,STRA6,SEZ6L2,GOSR1,KLF1,CDKL3,PPP1R17,SSX3
MORF_SUPT3H	15/310	0.0747728	0.885781	LPHN2,PPP1R12B,SLC46A3,FRY,CHRNB4,SYT5,GCA,ATF2,TFDP2,FBXL4,EXOC4,TRIM24,POLR2K,ELAVL2,HEPH
MODULE_530	2/15	0.0816941	0.885781	GOT1,GPX4
MODULE_571	2/15	0.0816941	0.885781	EPHB1,AQP1,AQP1
GNF2_MYL2	3/32	0.0817668	0.885781	RPL3L,TCAP,TNNI3
MODULE_5	19/419	0.0820637	0.885781	DHRS3,EFNA1,CD55,CD151,EMP2,CCL2,CCL5,CD97,CD302,LAMA5,HMOX1,CDC42EP1,WWTR1,TLR2,HPGD,PDGFRB,AQP1,AQP1,PCOLCE,CAV2
MORF_STK17A	9/165	0.0839953	0.885781	PIGR,SLC46A3,SYT5,SLC30A3,SLC4A3,TMPRSS6,TFDP2,POLR2K,ELAVL2
MORF_MDM2	13/265	0.0852548	0.885781	PPP1R12B,LPGAT1,SLC46A3,SYT5,GCA,ATF2,SLC4A3,TFDP2,FBXL4,EXOC4,TRIM24,POLR2K,ELAVL2
MODULE_118	18/395	0.0856774	0.885781	CD151,MDK,CD3D,MCRS1,NTS,CCL2,CCL5,APOC4,COL5A2,MYBL2,UBE2C,CSE1L,MCM2,TOPBP1,DSP,POLD2,CAV2,ELAVL2
MORF_PTPRB	12/240	0.0858888	0.885781	LPHN2,FRY,CHRNB4,GCA,ATF2,TFDP2,FBXL4,EXOC4,TRIM24,POLR2K,ELAVL2,HEPH
MORF_BCL2	11/216	0.0881778	0.885781	PIGR,PML,SYT5,SLC30A3,SLC4A3,TMPRSS6,TFDP2,FRYL,IPCEF1,POLR2K,ELAVL2
MORF_PDPK1	5/74	0.0885018	0.885781	SLC9A3R2,RAP1GAP2,ANKRD12,GIGYF2,USP11
MORF_LTK	8/143	0.0891593	0.885781	HMGCS2,B4GALT3,PIGR,PML,ANKRD12,FCHO1,SLC30A3,SLC4A3
GNF2_ITGAL	4/53	0.0893671	0.885781	PRKCH,RASGRP1,CD97,GIMAP6
MODULE_325	4/53	0.0893671	0.885781	SCGB2A2,PDK2,STK4,POLR2K
MODULE_6	18/398	0.0903894	0.885781	DHRS3,HMGCS2,EFNA1,PPP1R12B,CD55,CD151,MDK,MEN1,CCL2,CCL5,APOC4,LAMA5,CDC42EP1,WWTR1,PDGFRB,DSP,AQP1,AQP1,PCOLCE
MODULE_121	6/97	0.0912135	0.885781	CHRM3,KLF6,MDK,NAB2,CSF3,AREG,AREGB
MODULE_505	2/16	0.0914485	0.885781	HSD17B7,SRD5A2
MODULE_175	4/54	0.0942041	0.885781	PRKCH,IGF1R,CACNG1,AQP1,AQP1
GNF2_CDC20	4/54	0.0942041	0.885781	UBE2C,MCM2,PLK4,KIF20A
GNF2_SPI1	3/34	0.0942213	0.885781	MSRB1,MYO1F,GCA
GNF2_CD14	3/34	0.0942213	0.885781	CD302,MAFB,TLR2
MODULE_38	20/455	0.0961157	0.885781	DHRS3,EFNA1,CD151,MEN1,EMP2,HSD11B2,SMARCD2,CD97,APOC4,RAB11FIP5,COL5A2,SLC4A3,LAMA5,HMOX1,CDC42EP1,MCM2,HPGD,PDGFRB,DSP,PCOLCE
GNF2_FEN1	4/55	0.0991622	0.885781	DTL,VRK1,MCM2,PLK4
GNF2_CCNB2	4/55	0.0991622	0.885781	UBE2C,MCM2,PLK4,KIF20A
MORF_ARAF1	5/77	0.100669	0.885781	B4GALT3,PML,SLC9A3R2,RAP1GAP2,USP11
MODULE_537	2/17	0.101521	0.885781	MYBL2,NFKB1
MODULE_177	6/100	0.101849	0.885781	UCP2,KIAA0247,TYK2,MCM2,NFKB1,HMGN4
MORF_BCL2L11	9/172	0.10198	0.885781	SYT5,ATF2,SLC4A3,TFDP2,FBXL4,EXOC4,TRIM24,POLR2K,ELAVL2
MODULE_199	4/56	0.104239	0.885781	CCL2,EPHB1,BMPR1B,PDGFRB
MORF_RUNX1	8/149	0.106427	0.885781	PIGR,LPGAT1,SYT5,SLC30A3,SLC4A3,FRYL,IPCEF1,POLR2K
MORF_TFDP2	11/224	0.106572	0.885781	PIGR,NR2C1,FRY,SYT5,ATF2,SLC4A3,TFDP2,FRYL,TRIM24,POLR2K,ELAVL2
MODULE_220	15/329	0.108967	0.885781	MDK,NAB2,NDN,EMP2,CSF3,ZEB2,MYBL2,MFNG,CDC42EP1,EPHB1,NELFA,PDGFRB,ANKRD7,AR,PLXNA3
MODULE_297	5/79	0.10922	0.885781	CDH3,FXYD3,AREG,AREGB,DSP,CAV2
MODULE_357	5/79	0.10922	0.885781	CDH3,FXYD3,AREG,AREGB,DSP,CAV2
MORF_ERCC2	6/102	0.109285	0.885781	B4GALT3,PIGR,PPP5C,SLC30A3,FRYL,CPSF4
GNF2_DEK	4/57	0.109432	0.885781	SNW1,VRK1,TOPBP1,RAD21
MODULE_8	18/410	0.110881	0.887111	LPGAT1,GOT1,CD151,MDK,SLC43A1,NTS,ARPP19,DDX39A,TLK1,COL5A2,UBE2C,CSE1L,CDC42EP1,MCM2,AREG,AREGB,DSP,POLD2,POLR2K
MODULE_294	2/18	0.111881	0.887111	SRD5A2,AMT
MODULE_26	10/201	0.112698	0.887111	ERO1LB,ACTR6,CFL2,STRA6,SEZ6L2,GOSR1,KLF1,BMPR1B,FBXL4,PPP1R17
MORF_PTPN9	4/58	0.114739	0.894962	B4GALT3,PML,SLC9A3R2,ANKRD12
MARKS_ACETYLATED_NON_HISTONE_PROTEINS	3/15	0.0111599	0.898782	RB1,SMAD7,KLF1
MODULE_46	17/386	0.116292	0.898909	CD55,CR1,CHRM3,KLF6,MDK,CD3D,NAB2,EMP2,CCL2,CSF3,IL18R1,UBE2C,HTN3,AREG,AREGB,CFI,TLR2,HLA-G
MORF_MSH2	4/59	0.120156	0.899678	DDX39A,MCM2,HDAC2,RAD21
MORF_SS18	4/59	0.120156	0.899678	B4GALT3,CNOT2,FRYL,CPSF4
GNF2_CENPF	4/59	0.120156	0.899678	MYBL2,UBE2C,MCM2,PLK4
MODULE_109	3/38	0.121243	0.899678	F10,KLK1,CFI
MORF_TNFRSF25	12/256	0.121826	0.899678	PIGR,LPGAT1,SLC46A3,PML,SYT5,SLC30A3,SLC4A3,FRYL,IPCEF1,POLR2K,ELAVL2,PLXNA3
MODULE_40	5/82	0.122683	0.899678	GALE,HMGCS2,GOT1,AMT,HPGD
KEGG_CELL_CYCLE	10/124	0.00656653	0.90181	TGFB2,ANAPC7,RB1,RBL2,SMAD4,MCM2,TFDP2,CDC23,HDAC2,RAD21
MODULE_52	18/417	0.124052	0.902004	LPGAT1,GOT1,CD151,MDK,MCRS1,NTS,EMP2,CCL2,COL5A2,MYBL2,UBE2C,CSE1L,MCM2,WWTR1,DSP,POLD2,PCOLCE,CAV2
MODULE_433	4/60	0.125682	0.906175	TGFB2,MDK,CSF3,AREG,AREGB
GCM_AIP	3/39	0.128398	0.918049	SMARCD2,POLR2K,SIGMAR1
ZHAN_MULTIPLE_MYELOMA_LB_UP	5/43	0.0116928	0.91928	PCGF5,KCNJ11,RASGRP1,NTHL1,PARP15
HALLMARK_UV_RESPONSE_UP	5/156	0.562592	0.922529	GAL,RASGRP1,HMOX1,PDLIM3,SIGMAR1
HALLMARK_PROTEIN_SECRETION	3/95	0.590743	0.922529	VAMP4,PAM,CAV2
HALLMARK_HEME_METABOLISM	6/197	0.607121	0.922529	PPOX,UCP2,KLF1,TNS1,TFDP2,RCL1
HALLMARK_XENOBIOTIC_METABOLISM	6/199	0.616927	0.922529	TGFB2,GSTO1,SLC46A3,F10,ARPP19,HMOX1
HALLMARK_INTERFERON_GAMMA_RESPONSE	6/200	0.621778	0.922529	PML,CCL2,CCL5,NFKB1,HLA-G,TRIM26
HALLMARK_PEROXISOME	3/104	0.651888	0.922529	DHRS3,ESR2,HSD11B2
HALLMARK_CHOLESTEROL_HOMEOSTASIS	2/74	0.690607	0.922529	HSD17B7,ANXA5
HALLMARK_OXIDATIVE_PHOSPHORYLATION	5/185	0.710566	0.922529	FDX1,MTRF1,GPX4,MRPS12,COX6C
HALLMARK_P53_PATHWAY	5/195	0.752537	0.922529	EPS8L2,EI24,TRIAP1,RB1,HMOX1
HALLMARK_EPITHELIAL_MESENCHYMAL_TRANSITION	5/196	0.756474	0.922529	WIPF1,COL5A2,AREG,AREGB,PDGFRB,PCOLCE
MODULE_67	10/208	0.132291	0.929382	TRIM62,POLR2L,CLEC1B,VRK1,KLF1,ZNF638,KIAA1257,ERVMER34-1,FBXL4,PPP1R17
MODULE_78	2/20	0.13335	0.929382	GOT1,AMT
MODULE_545	2/20	0.13335	0.929382	IL18R1,TLR2
MORF_BNIP1	9/183	0.134316	0.929382	LPGAT1,NR2C1,SYT5,SLC30A3,SLC4A3,TFDP2,FRYL,POLR2K,ELAVL2
REACTOME_SYNTHESIS_OF_PE	3/13	0.00735642	0.933361	CEPT1,EPT1,ETNPPL
PID_ECADHERIN_STABILIZATION_PATHWAY	5/39	0.00776181	0.933361	EFNA1,VCL,CTNND1,IGF1R,EXOC4
HALLMARK_SPERMATOGENESIS	3/134	0.807423	0.938842	CHRM4,TNNI3,TOPBP1
HALLMARK_INTERFERON_ALPHA_RESPONSE	2/97	0.821807	0.938842	LPAR6,TRIM26
HALLMARK_ANDROGEN_RESPONSE	2/98	0.826181	0.938842	BMPR1B,HPGD
MODULE_244	9/184	0.137495	0.939889	VRK1,IGF1R,TIMM44,PMS1,CAMK1,EPHB1,PLK4,POLD2,POLR2K
MODULE_252	11/236	0.138026	0.939889	SNW1,MYBL2,CSE1L,TOPBP1,DSP,HMGN4,NELFE,HDAC2,POLD2,HR,RAD21
GNF2_RRM1	5/86	0.141762	0.945806	DTL,VRK1,UBE2C,MCM2,PLK4
MORF_ETV3	4/63	0.142877	0.945806	PIGR,SYT5,SLC30A3,SLC4A3
MODULE_58	2/21	0.144406	0.945806	CD55,CFI
MODULE_327	2/21	0.144406	0.945806	HSD17B7,HPGD
MODULE_439	2/21	0.144406	0.945806	MYBL2,NFKB1
BIOCARTA_RANKL_PATHWAY	3/14	0.00914256	0.960696	TNFRSF11A,NFKB1,IFNB1
REACTOME_CARBOXYTERMINAL_POST_TRANSLATIONAL_MODIFICATIONS_OF_TUBULIN	5/41	0.00958938	0.960696	AGBL4,TUBB3,TUBB3,TTLL3,NICN1,AGBL3
REACTOME_MUSCARINIC_ACETYLCHOLINE_RECEPTORS	2/5	0.00960521	0.960696	CHRM3,CHRM4
REACTOME_VLDL_ASSEMBLY	2/5	0.00960521	0.960696	APOC4,MTTP
REACTOME_BIOSYNTHESIS_OF_E_SERIES_18_S_RESOLVINS	2/5	0.00960521	0.960696	GPX4,HPGD
HALLMARK_MYC_TARGETS_V1	4/197	0.87984	0.961487	PCBP1,MCM2,HDAC2,POLD2
HALLMARK_MYOGENESIS	4/199	0.884568	0.961487	RB1,TCAP,CACNG1,WWTR1
Selenium Metabolism and Selenoproteins	4/36	0.0272934	0.96603	MSRB1,GPX4,EPT1,NFKB1
TGF-beta Receptor Signaling	5/54	0.0289045	0.96603	SMAD7,SMAD4,ZEB2,NFKB1,FOXH1
ATR Signaling	2/9	0.0317611	0.96603	ATRIP,TOPBP1
EBV LMP1 signaling	3/22	0.0320231	0.96603	CCL5,NFKB1,IFNB1
GNF2_PTPRC	4/64	0.148806	0.967236	CD97,WIPF1,HLA-G,GIMAP6
GNF2_INPP5D	3/42	0.150712	0.97226	WIPF1,MFNG,HLA-G
KEGG_O_GLYCAN_BIOSYNTHESIS	4/29	0.0131058	0.977214	GALNT2,GALNT16,ST6GALNAC1,GALNT14
KEGG_PROSTATE_CANCER	7/89	0.0240485	0.977214	RB1,IGF1R,SRD5A2,NFKB1,PDGFRB,CREB5,AR
KEGG_CHRONIC_MYELOID_LEUKEMIA	6/73	0.0293851	0.977214	TGFB2,RB1,SMAD4,MECOM,NFKB1,HDAC2
KEGG_PROXIMAL_TUBULE_BICARBONATE_RECLAMATION	3/23	0.0359742	0.977214	ATP1B3,AQP1,AQP1,ATP1B4
KEGG_NOD_LIKE_RECEPTOR_SIGNALING_PATHWAY	5/60	0.042799	0.977214	CCL2,CCL5,TAB1,NFKB1,XIAP
KEGG_ALDOSTERONE_REGULATED_SODIUM_REABSORPTION	4/42	0.044706	0.977214	SLC9A3R2,HSD11B2,ATP1B3,ATP1B4
KEGG_CELL_ADHESION_MOLECULES_CAMS	8/127	0.0516894	0.977214	CLDN19,F11R,SELE,CD276,CDH3,ICOS,ITGA9,HLA-G
KEGG_PATHWAYS_IN_CANCER	16/320	0.05337	0.977214	TGFB2,FZD10,RB1,PML,IGF1R,SMAD4,WNT10A,STK4,LAMA5,MITF,MECOM,NFKB1,PDGFRB,HDAC2,AR,XIAP
KEGG_TGF_BETA_SIGNALING_PATHWAY	6/85	0.0551149	0.977214	TGFB2,RBL2,SMAD7,SMAD4,BMPR1B,SMURF1
KEGG_RNA_POLYMERASE	3/29	0.064553	0.977214	POLR2L,POLR1B,POLR2K
KEGG_COMPLEMENT_AND_COAGULATION_CASCADES	5/69	0.0700498	0.977214	CD55,CR1,F10,MASP1,CFI
KEGG_GLUTATHIONE_METABOLISM	4/49	0.071274	0.977214	GSTO1,GSTO2,GPX4,GSTA1
KEGG_LEISHMANIA_INFECTION	5/70	0.0735538	0.977214	CR1,TGFB2,TAB1,NFKB1,TLR2
KEGG_CARDIAC_MUSCLE_CONTRACTION	5/72	0.0808428	0.984097	CACNG1,TNNI3,ATP1B3,COX6C,ATP1B4
KEGG_ARGININE_AND_PROLINE_METABOLISM	4/52	0.0846535	0.984097	GLUL,GOT1,NAGS,ALDH1B1
DANG_BOUND_BY_MYC	46/1024	0.0130034	0.986879	CEPT1,TGFB2,MGEA5,GSTO1,SLC43A1,FKBP2,MEN1,GAL,USPL1,FRY,ARPP19,SLC9A3R2,NTHL1,HSD11B2,PDK2,SMAD7,TYK2,KLF1,CD97,PDE4C,RPS19,SPAST,POLR1B,PMS1,PDE6D,AVP,TGIF2,MYBL2,UBE2C,SLC2A4RG,HMOX1,MFNG,TOPBP1,NUP54,RPL37,CDKL3,KIF20A,VPS52,POLD2,ASH2L,RCL1,DNAI1,SIGMAR1,SCML2,USP11,LAGE3
TOYOTA_TARGETS_OF_MIR34B_AND_MIR34C	22/410	0.0131504	0.986879	GPR157,HCN3,B4GALT3,DTL,RTKN2,USP5,ANAPC7,CANT1,RAB3D,ZNF493,SLC30A3,LMAN2L,PASK,MYBL2,NUP210,ZBTB20,PLK4,HMGN4,TCF19,XPO5,UTP23,HAUS6
GCM_FANCL	2/22	0.155645	0.989208	USP37,SS18L1
MODULE_416	2/22	0.155645	0.989208	EFNA1,AQP1,AQP1
GNF2_CD1D	3/43	0.158408	0.997948	CD302,MAFB,TLR2
MODULE_397	6/114	0.159346	0.997948	EFNA1,USHBP1,MRPS26,MYBL2,PLK4,PTCD1
MODULE_69	20/490	0.160545	0.998174	GPATCH3,BEND5,SELE,GJC2,SLC43A1,ACTR6,THUMPD1,ZNF638,IL18R1,ERMN,CD302,CPNE1,MYBL2,CTSZ,ERVMER34-1,NUP54,MTTP,MTMR12,IPCEF1,ALDH1B1
